# Supplementary material for: LRRC15 mediates an accessory interaction with the SARS-CoV-2 spike protein
Source: PLoS Biol. 2023 Feb 3;21(2):e3001959. doi: 10.1371/journal.pbio.3001959 (PMC9897555; doi:10.1371/journal.pbio.3001959)
Supplement: S1 Table — Enrichments were calculated using the RSA algorithm. CRISPRa, CRISPR activation; gRNA, guide RNA; RSA, redundant siRNA activity; SARS-CoV-2, Severe Acute Respiratory Syndrome Coronavirus 2. (CSV) [file pbio.3001959.s001.csv]

Gene_ID	Well_ID	Score	LogP	BestActivity	RSA_Hit	#hitWell	#totalWell	RSA_Rank
ACE2	sgACE2_7	1.309064801	-29.704	1.309064801	1	10	10	1
ACE2	sgACE2_3	1.29254916	-29.704	1.309064801	1	10	10	2
ACE2	sgACE2_9	1.263188864	-29.704	1.309064801	1	10	10	3
ACE2	sgACE2_2	1.260437253	-29.704	1.309064801	1	10	10	4
ACE2	sgACE2_5	1.217481672	-29.704	1.309064801	1	10	10	5
ACE2	sgACE2_4	1.155144529	-29.704	1.309064801	1	10	10	6
ACE2	sgACE2_10	1.114552588	-29.704	1.309064801	1	10	10	7
ACE2	sgACE2_8	1.106224631	-29.704	1.309064801	1	10	10	8
ACE2	sgACE2_6	1.098721119	-29.704	1.309064801	1	10	10	9
ACE2	sgACE2_1	1.07896052	-29.704	1.309064801	1	10	10	10
LRRC15	sgLRRC15_3	1.235262611	-19.382	1.235262611	1	10	10	11
LRRC15	sgLRRC15_5	1.071499635	-19.382	1.235262611	1	10	10	12
LRRC15	sgLRRC15_2	0.945351193	-19.382	1.235262611	1	10	10	13
LRRC15	sgLRRC15_4	0.86765994	-19.382	1.235262611	1	10	10	14
LRRC15	sgLRRC15_7	0.839825525	-19.382	1.235262611	1	10	10	15
LRRC15	sgLRRC15_1	0.820948535	-19.382	1.235262611	1	10	10	16
LRRC15	sgLRRC15_9	0.805310292	-19.382	1.235262611	1	10	10	17
LRRC15	sgLRRC15_10	0.770119262	-19.382	1.235262611	1	10	10	18
LRRC15	sgLRRC15_8	0.67535936	-19.382	1.235262611	1	10	10	19
LRRC15	sgLRRC15_6	0.623096182	-19.382	1.235262611	1	10	10	20
LDLR	sgLDLR_8	0.933477303	-8.376	0.933477303	1	5	10	21
LDLR	sgLDLR_4	0.759866173	-8.376	0.933477303	1	5	10	22
LDLR	sgLDLR_6	0.721939042	-8.376	0.933477303	1	5	10	23
LDLR	sgLDLR_10	0.71845216	-8.376	0.933477303	1	5	10	24
LDLR	sgLDLR_2	0.70697442	-8.376	0.933477303	1	5	10	25
LDLR	sgLDLR_1	0.485333696	-8.376	0.933477303	0	5	10	999999
LDLR	sgLDLR_7	0.267111504	-8.376	0.933477303	0	5	10	999999
LDLR	sgLDLR_9	0.07599741	-8.376	0.933477303	0	5	10	999999
LDLR	sgLDLR_3	-0.01335808	-8.376	0.933477303	0	5	10	999999
LDLR	sgLDLR_5	-0.034763199	-8.376	0.933477303	0	5	10	999999
CDKN1C	sgCDKN1C_4	1.176891202	-6.422	1.176891202	1	3	10	26
CDKN1C	sgCDKN1C_2	1.176891202	-6.422	1.176891202	1	3	10	27
CDKN1C	sgCDKN1C_10	1.01055978	-6.422	1.176891202	1	3	10	28
CDKN1C	sgCDKN1C_6	0.542581905	-6.422	1.176891202	0	3	10	999999
CDKN1C	sgCDKN1C_5	0.20673513	-6.422	1.176891202	0	3	10	999999
CDKN1C	sgCDKN1C_9	0.178050867	-6.422	1.176891202	0	3	10	999999
CDKN1C	sgCDKN1C_1	0	-6.422	1.176891202	0	3	10	999999
CDKN1C	sgCDKN1C_7	0	-6.422	1.176891202	0	3	10	999999
CDKN1C	sgCDKN1C_3	0	-6.422	1.176891202	0	3	10	999999
CDKN1C	sgCDKN1C_8	0	-6.422	1.176891202	0	3	10	999999
EBF1	sgEBF1_10	0.853773676	-6.331	0.853773676	1	9	10	29
EBF1	sgEBF1_7	0.563401749	-6.331	0.853773676	1	9	10	30
EBF1	sgEBF1_6	0.457577739	-6.331	0.853773676	1	9	10	31
EBF1	sgEBF1_2	0.456370639	-6.331	0.853773676	1	9	10	32
EBF1	sgEBF1_1	0.357347266	-6.331	0.853773676	1	9	10	33
EBF1	sgEBF1_8	0.276612192	-6.331	0.853773676	1	9	10	34
EBF1	sgEBF1_5	0.270987436	-6.331	0.853773676	1	9	10	35
EBF1	sgEBF1_9	0.247951542	-6.331	0.853773676	1	9	10	36
EBF1	sgEBF1_3	0.225346675	-6.331	0.853773676	1	9	10	37
EBF1	sgEBF1_4	0.068979814	-6.331	0.853773676	0	9	10	999999
ABCA1	sgABCA1_2	0.677345101	-6.255	0.677345101	1	9	10	38
ABCA1	sgABCA1_1	0.525320635	-6.255	0.677345101	1	9	10	39
ABCA1	sgABCA1_5	0.443533414	-6.255	0.677345101	1	9	10	40
ABCA1	sgABCA1_4	0.368628277	-6.255	0.677345101	1	9	10	41
ABCA1	sgABCA1_10	0.328575524	-6.255	0.677345101	1	9	10	42
ABCA1	sgABCA1_3	0.300217871	-6.255	0.677345101	1	9	10	43
ABCA1	sgABCA1_6	0.283406856	-6.255	0.677345101	1	9	10	44
ABCA1	sgABCA1_8	0.263368985	-6.255	0.677345101	1	9	10	45
ABCA1	sgABCA1_7	0.221833881	-6.255	0.677345101	1	9	10	46
ABCA1	sgABCA1_9	0.08460691	-6.255	0.677345101	0	9	10	999999
GATA6	sgGATA6_5	0.68581551	-5.241	0.68581551	1	5	10	47
GATA6	sgGATA6_7	0.611043383	-5.241	0.68581551	1	5	10	48
GATA6	sgGATA6_10	0.519198086	-5.241	0.68581551	1	5	10	49
GATA6	sgGATA6_8	0.489234863	-5.241	0.68581551	1	5	10	50
GATA6	sgGATA6_1	0.473852835	-5.241	0.68581551	1	5	10	51
GATA6	sgGATA6_2	0.317419319	-5.241	0.68581551	0	5	10	999999
GATA6	sgGATA6_3	0.243403914	-5.241	0.68581551	0	5	10	999999
GATA6	sgGATA6_4	0.125140065	-5.241	0.68581551	0	5	10	999999
GATA6	sgGATA6_6	0.108846322	-5.241	0.68581551	0	5	10	999999
GATA6	sgGATA6_9	-0.143255084	-5.241	0.68581551	0	5	10	999999
HNRNPAB	sgHNRNPAB_4	0.892460468	-5.229	0.892460468	1	4	10	52
HNRNPAB	sgHNRNPAB_3	0.776476574	-5.229	0.892460468	1	4	10	53
HNRNPAB	sgHNRNPAB_2	0.632048323	-5.229	0.892460468	1	4	10	54
HNRNPAB	sgHNRNPAB_1	0.600385315	-5.229	0.892460468	1	4	10	55
HNRNPAB	sgHNRNPAB_5	0.254684924	-5.229	0.892460468	0	4	10	999999
HNRNPAB	sgHNRNPAB_8	0.165898876	-5.229	0.892460468	0	4	10	999999
HNRNPAB	sgHNRNPAB_10	0	-5.229	0.892460468	0	4	10	999999
HNRNPAB	sgHNRNPAB_9	-0.157311149	-5.229	0.892460468	0	4	10	999999
HNRNPAB	sgHNRNPAB_6	-0.487750774	-5.229	0.892460468	0	4	10	999999
HNRNPAB	sgHNRNPAB_7	-0.566357176	-5.229	0.892460468	0	4	10	999999
FAM49A	sgFAM49A_2	0.676860668	-5.115	0.676860668	1	4	10	56
FAM49A	sgFAM49A_3	0.602859934	-5.115	0.676860668	1	4	10	57
FAM49A	sgFAM49A_1	0.596229355	-5.115	0.676860668	1	4	10	58
FAM49A	sgFAM49A_9	0.59011243	-5.115	0.676860668	1	4	10	59
FAM49A	sgFAM49A_10	0.221550602	-5.115	0.676860668	0	4	10	999999
FAM49A	sgFAM49A_6	0.197050274	-5.115	0.676860668	0	4	10	999999
FAM49A	sgFAM49A_5	0.141747466	-5.115	0.676860668	0	4	10	999999
FAM49A	sgFAM49A_4	0.132792623	-5.115	0.676860668	0	4	10	999999
FAM49A	sgFAM49A_8	0	-5.115	0.676860668	0	4	10	999999
FAM49A	sgFAM49A_7	-0.224509339	-5.115	0.676860668	0	4	10	999999
USP12	sgUSP12_2	0.399544946	-5.072	0.399544946	1	10	10	60
USP12	sgUSP12_1	0.183803196	-5.072	0.399544946	1	10	10	61
USP12	sgUSP12_8	0.156020184	-5.072	0.399544946	1	10	10	62
USP12	sgUSP12_4	0.149761228	-5.072	0.399544946	1	10	10	63
USP12	sgUSP12_5	0.136673875	-5.072	0.399544946	1	10	10	64
USP12	sgUSP12_7	0.130305098	-5.072	0.399544946	1	10	10	65
USP12	sgUSP12_10	0.119051666	-5.072	0.399544946	1	10	10	66
USP12	sgUSP12_9	0.108556889	-5.072	0.399544946	1	10	10	67
USP12	sgUSP12_6	0.097539007	-5.072	0.399544946	1	10	10	68
USP12	sgUSP12_3	0.087574964	-5.072	0.399544946	1	10	10	69
ANKS1B	sgANKS1B_1	0.433323372	-5.07	0.433323372	1	9	10	70
ANKS1B	sgANKS1B_8	0.357347266	-5.07	0.433323372	1	9	10	71
ANKS1B	sgANKS1B_5	0.316058219	-5.07	0.433323372	1	9	10	72
ANKS1B	sgANKS1B_4	0.266017131	-5.07	0.433323372	1	9	10	73
ANKS1B	sgANKS1B_2	0.262371753	-5.07	0.433323372	1	9	10	74
ANKS1B	sgANKS1B_10	0.256005639	-5.07	0.433323372	1	9	10	75
ANKS1B	sgANKS1B_3	0.252187178	-5.07	0.433323372	1	9	10	76
ANKS1B	sgANKS1B_9	0.23240853	-5.07	0.433323372	1	9	10	77
ANKS1B	sgANKS1B_6	0.164787893	-5.07	0.433323372	1	9	10	78
ANKS1B	sgANKS1B_7	-0.408569528	-5.07	0.433323372	0	9	10	999999
AMOTL2	sgAMOTL2_5	0.565623209	-5.06	0.565623209	1	8	10	79
AMOTL2	sgAMOTL2_9	0.520074564	-5.06	0.565623209	1	8	10	80
AMOTL2	sgAMOTL2_7	0.501253842	-5.06	0.565623209	1	8	10	81
AMOTL2	sgAMOTL2_1	0.411704929	-5.06	0.565623209	1	8	10	82
AMOTL2	sgAMOTL2_4	0.344382289	-5.06	0.565623209	1	8	10	83
AMOTL2	sgAMOTL2_8	0.269715878	-5.06	0.565623209	1	8	10	84
AMOTL2	sgAMOTL2_2	0.23240853	-5.06	0.565623209	1	8	10	85
AMOTL2	sgAMOTL2_6	0.23240853	-5.06	0.565623209	1	8	10	86
AMOTL2	sgAMOTL2_10	0	-5.06	0.565623209	0	8	10	999999
AMOTL2	sgAMOTL2_3	-0.449962213	-5.06	0.565623209	0	8	10	999999
ERAP2	sgERAP2_6	0.868326788	-4.96	0.868326788	1	3	10	87
ERAP2	sgERAP2_1	0.804505298	-4.96	0.868326788	1	3	10	88
ERAP2	sgERAP2_4	0.790264859	-4.96	0.868326788	1	3	10	89
ERAP2	sgERAP2_7	0.459192497	-4.96	0.868326788	0	3	10	999999
ERAP2	sgERAP2_10	0.259158034	-4.96	0.868326788	0	3	10	999999
ERAP2	sgERAP2_9	0.171710689	-4.96	0.868326788	0	3	10	999999
ERAP2	sgERAP2_2	0.059658014	-4.96	0.868326788	0	3	10	999999
ERAP2	sgERAP2_8	0	-4.96	0.868326788	0	3	10	999999
ERAP2	sgERAP2_3	-0.040925408	-4.96	0.868326788	0	3	10	999999
ERAP2	sgERAP2_5	-0.33207742	-4.96	0.868326788	0	3	10	999999
PVRL1	sgPVRL1_6	0.684706201	-4.958	0.684706201	1	9	10	90
PVRL1	sgPVRL1_7	0.535885261	-4.958	0.684706201	1	9	10	91
PVRL1	sgPVRL1_5	0.350816399	-4.958	0.684706201	1	9	10	92
PVRL1	sgPVRL1_1	0.33941887	-4.958	0.684706201	1	9	10	93
PVRL1	sgPVRL1_3	0.319810106	-4.958	0.684706201	1	9	10	94
PVRL1	sgPVRL1_9	0.251352725	-4.958	0.684706201	1	9	10	95
PVRL1	sgPVRL1_4	0.202445306	-4.958	0.684706201	1	9	10	96
PVRL1	sgPVRL1_8	0.164740919	-4.958	0.684706201	1	9	10	97
PVRL1	sgPVRL1_10	0.158864735	-4.958	0.684706201	1	9	10	98
PVRL1	sgPVRL1_2	0.056317271	-4.958	0.684706201	0	9	10	999999
ANKRD12	sgANKRD12_2	0.552743681	-4.899	0.552743681	1	7	10	99
ANKRD12	sgANKRD12_5	0.458338676	-4.899	0.552743681	1	7	10	100
ANKRD12	sgANKRD12_6	0.408499789	-4.899	0.552743681	1	7	10	101
ANKRD12	sgANKRD12_3	0.366945325	-4.899	0.552743681	1	7	10	102
ANKRD12	sgANKRD12_9	0.314943418	-4.899	0.552743681	1	7	10	103
ANKRD12	sgANKRD12_8	0.303662407	-4.899	0.552743681	1	7	10	104
ANKRD12	sgANKRD12_7	0.289810001	-4.899	0.552743681	1	7	10	105
ANKRD12	sgANKRD12_10	0.092979256	-4.899	0.552743681	0	7	10	999999
ANKRD12	sgANKRD12_1	0.028630826	-4.899	0.552743681	0	7	10	999999
ANKRD12	sgANKRD12_4	-0.39463375	-4.899	0.552743681	0	7	10	999999
ABL2	sgABL2_1	0.936267454	-4.864	0.936267454	1	5	10	106
ABL2	sgABL2_2	0.516959251	-4.864	0.936267454	1	5	10	107
ABL2	sgABL2_8	0.496715718	-4.864	0.936267454	1	5	10	108
ABL2	sgABL2_7	0.459336805	-4.864	0.936267454	1	5	10	109
ABL2	sgABL2_10	0.447651913	-4.864	0.936267454	1	5	10	110
ABL2	sgABL2_3	0.225229945	-4.864	0.936267454	0	5	10	999999
ABL2	sgABL2_5	0	-4.864	0.936267454	0	5	10	999999
ABL2	sgABL2_4	0	-4.864	0.936267454	0	5	10	999999
ABL2	sgABL2_6	-0.047771327	-4.864	0.936267454	0	5	10	999999
ABL2	sgABL2_9	-0.305410565	-4.864	0.936267454	0	5	10	999999
ZIK1	sgZIK1_1	0.771913017	-4.855	0.771913017	1	6	10	111
ZIK1	sgZIK1_10	0.575403027	-4.855	0.771913017	1	6	10	112
ZIK1	sgZIK1_6	0.490213371	-4.855	0.771913017	1	6	10	113
ZIK1	sgZIK1_8	0.439168609	-4.855	0.771913017	1	6	10	114
ZIK1	sgZIK1_5	0.360936497	-4.855	0.771913017	1	6	10	115
ZIK1	sgZIK1_9	0.360061616	-4.855	0.771913017	1	6	10	116
ZIK1	sgZIK1_2	0.161345174	-4.855	0.771913017	0	6	10	999999
ZIK1	sgZIK1_4	0.047668162	-4.855	0.771913017	0	6	10	999999
ZIK1	sgZIK1_3	-0.661538078	-4.855	0.771913017	0	6	10	999999
ZIK1	sgZIK1_7	-0.771644014	-4.855	0.771913017	0	6	10	999999
SRCRB4D	sgSRCRB4D_2	1.202445306	-4.815	1.202445306	1	2	10	117
SRCRB4D	sgSRCRB4D_1	1.202445306	-4.815	1.202445306	1	2	10	118
SRCRB4D	sgSRCRB4D_4	0.317193653	-4.815	1.202445306	0	2	10	999999
SRCRB4D	sgSRCRB4D_3	0.245951103	-4.815	1.202445306	0	2	10	999999
SRCRB4D	sgSRCRB4D_10	0.108556889	-4.815	1.202445306	0	2	10	999999
SRCRB4D	sgSRCRB4D_5	0.090218535	-4.815	1.202445306	0	2	10	999999
SRCRB4D	sgSRCRB4D_7	0.087646201	-4.815	1.202445306	0	2	10	999999
SRCRB4D	sgSRCRB4D_6	0.079180154	-4.815	1.202445306	0	2	10	999999
SRCRB4D	sgSRCRB4D_8	-0.049258921	-4.815	1.202445306	0	2	10	999999
SRCRB4D	sgSRCRB4D_9	-0.172062346	-4.815	1.202445306	0	2	10	999999
EXOSC8	sgEXOSC8_8	0.556668366	-4.789	0.556668366	1	6	10	119
EXOSC8	sgEXOSC8_7	0.507109587	-4.789	0.556668366	1	6	10	120
EXOSC8	sgEXOSC8_2	0.411884798	-4.789	0.556668366	1	6	10	121
EXOSC8	sgEXOSC8_4	0.397588485	-4.789	0.556668366	1	6	10	122
EXOSC8	sgEXOSC8_1	0.374380606	-4.789	0.556668366	1	6	10	123
EXOSC8	sgEXOSC8_6	0.357347266	-4.789	0.556668366	1	6	10	124
EXOSC8	sgEXOSC8_9	0.123012805	-4.789	0.556668366	0	6	10	999999
EXOSC8	sgEXOSC8_5	0.040523003	-4.789	0.556668366	0	6	10	999999
EXOSC8	sgEXOSC8_10	-0.009184278	-4.789	0.556668366	0	6	10	999999
EXOSC8	sgEXOSC8_3	-0.231097363	-4.789	0.556668366	0	6	10	999999
IL6R	sgIL6R_10	0.683200846	-4.754	0.683200846	1	5	10	125
IL6R	sgIL6R_8	0.55434952	-4.754	0.683200846	1	5	10	126
IL6R	sgIL6R_2	0.519330271	-4.754	0.683200846	1	5	10	127
IL6R	sgIL6R_3	0.497393421	-4.754	0.683200846	1	5	10	128
IL6R	sgIL6R_1	0.439908253	-4.754	0.683200846	1	5	10	129
IL6R	sgIL6R_6	0.251431767	-4.754	0.683200846	0	5	10	999999
IL6R	sgIL6R_5	0.137987317	-4.754	0.683200846	0	5	10	999999
IL6R	sgIL6R_4	0.037762063	-4.754	0.683200846	0	5	10	999999
IL6R	sgIL6R_7	-0.273870954	-4.754	0.683200846	0	5	10	999999
IL6R	sgIL6R_9	-1.034763199	-4.754	0.683200846	0	5	10	999999
RDH11	sgRDH11_9	0.576595442	-4.713	0.576595442	1	10	10	130
RDH11	sgRDH11_1	0.456272571	-4.713	0.576595442	1	10	10	131
RDH11	sgRDH11_8	0.451679856	-4.713	0.576595442	1	10	10	132
RDH11	sgRDH11_3	0.350571864	-4.713	0.576595442	1	10	10	133
RDH11	sgRDH11_5	0.311589776	-4.713	0.576595442	1	10	10	134
RDH11	sgRDH11_6	0.228330617	-4.713	0.576595442	1	10	10	135
RDH11	sgRDH11_10	0.162650763	-4.713	0.576595442	1	10	10	136
RDH11	sgRDH11_2	0.143467446	-4.713	0.576595442	1	10	10	137
RDH11	sgRDH11_4	0.138940763	-4.713	0.576595442	1	10	10	138
RDH11	sgRDH11_7	0.067175198	-4.713	0.576595442	1	10	10	139
KLHL1	sgKLHL1_6	0.834468521	-4.613	0.834468521	1	4	10	140
KLHL1	sgKLHL1_7	0.728958336	-4.613	0.834468521	1	4	10	141
KLHL1	sgKLHL1_2	0.6040196	-4.613	0.834468521	1	4	10	142
KLHL1	sgKLHL1_5	0.546403503	-4.613	0.834468521	1	4	10	143
KLHL1	sgKLHL1_4	0.395479279	-4.613	0.834468521	0	4	10	999999
KLHL1	sgKLHL1_10	0.192226141	-4.613	0.834468521	0	4	10	999999
KLHL1	sgKLHL1_1	-0.010124819	-4.613	0.834468521	0	4	10	999999
KLHL1	sgKLHL1_8	-0.034229339	-4.613	0.834468521	0	4	10	999999
KLHL1	sgKLHL1_3	-0.341622738	-4.613	0.834468521	0	4	10	999999
KLHL1	sgKLHL1_9	-0.361347299	-4.613	0.834468521	0	4	10	999999
AADAC	sgAADAC_9	0.86079746	-4.595	0.86079746	1	3	10	144
AADAC	sgAADAC_2	0.820680237	-4.595	0.86079746	1	3	10	145
AADAC	sgAADAC_10	0.737558508	-4.595	0.86079746	1	3	10	146
AADAC	sgAADAC_5	0.341552999	-4.595	0.86079746	0	3	10	999999
AADAC	sgAADAC_7	0.194982032	-4.595	0.86079746	0	3	10	999999
AADAC	sgAADAC_6	0.149998314	-4.595	0.86079746	0	3	10	999999
AADAC	sgAADAC_3	0.017765853	-4.595	0.86079746	0	3	10	999999
AADAC	sgAADAC_8	0	-4.595	0.86079746	0	3	10	999999
AADAC	sgAADAC_4	-0.0297034	-4.595	0.86079746	0	3	10	999999
AADAC	sgAADAC_1	-0.154772961	-4.595	0.86079746	0	3	10	999999
LPPR1	sgLPPR1_10	0.61991901	-4.541	0.61991901	1	9	10	147
LPPR1	sgLPPR1_6	0.430319272	-4.541	0.61991901	1	9	10	148
LPPR1	sgLPPR1_7	0.389194634	-4.541	0.61991901	1	9	10	149
LPPR1	sgLPPR1_8	0.3665739	-4.541	0.61991901	1	9	10	150
LPPR1	sgLPPR1_1	0.307268402	-4.541	0.61991901	1	9	10	151
LPPR1	sgLPPR1_2	0.193155231	-4.541	0.61991901	1	9	10	152
LPPR1	sgLPPR1_9	0.16653275	-4.541	0.61991901	1	9	10	153
LPPR1	sgLPPR1_3	0.149071324	-4.541	0.61991901	1	9	10	154
LPPR1	sgLPPR1_4	0.137011739	-4.541	0.61991901	1	9	10	155
LPPR1	sgLPPR1_5	-0.187515462	-4.541	0.61991901	0	9	10	999999
DUSP23	sgDUSP23_9	0.287651768	-4.537	0.287651768	1	9	10	156
DUSP23	sgDUSP23_7	0.270197091	-4.537	0.287651768	1	9	10	157
DUSP23	sgDUSP23_10	0.236862871	-4.537	0.287651768	1	9	10	158
DUSP23	sgDUSP23_6	0.22036261	-4.537	0.287651768	1	9	10	159
DUSP23	sgDUSP23_1	0.211219231	-4.537	0.287651768	1	9	10	160
DUSP23	sgDUSP23_2	0.203444834	-4.537	0.287651768	1	9	10	161
DUSP23	sgDUSP23_4	0.173894908	-4.537	0.287651768	1	9	10	162
DUSP23	sgDUSP23_3	0.160766619	-4.537	0.287651768	1	9	10	163
DUSP23	sgDUSP23_5	0.136796857	-4.537	0.287651768	1	9	10	164
DUSP23	sgDUSP23_8	-0.457154006	-4.537	0.287651768	0	9	10	999999
RFTN1	sgRFTN1_4	0.793075836	-4.49	0.793075836	1	3	10	165
RFTN1	sgRFTN1_3	0.786497657	-4.49	0.793075836	1	3	10	166
RFTN1	sgRFTN1_5	0.722494762	-4.49	0.793075836	1	3	10	167
RFTN1	sgRFTN1_10	0.33988584	-4.49	0.793075836	0	3	10	999999
RFTN1	sgRFTN1_2	0.203763348	-4.49	0.793075836	0	3	10	999999
RFTN1	sgRFTN1_1	0.052884095	-4.49	0.793075836	0	3	10	999999
RFTN1	sgRFTN1_9	0.008393718	-4.49	0.793075836	0	3	10	999999
RFTN1	sgRFTN1_7	0	-4.49	0.793075836	0	3	10	999999
RFTN1	sgRFTN1_8	0	-4.49	0.793075836	0	3	10	999999
RFTN1	sgRFTN1_6	-0.197716162	-4.49	0.793075836	0	3	10	999999
COL13A1	sgCOL13A1_4	0.524409209	-4.455	0.524409209	1	10	10	168
COL13A1	sgCOL13A1_9	0.499403272	-4.455	0.524409209	1	10	10	169
COL13A1	sgCOL13A1_2	0.299355319	-4.455	0.524409209	1	10	10	170
COL13A1	sgCOL13A1_10	0.211219231	-4.455	0.524409209	1	10	10	171
COL13A1	sgCOL13A1_6	0.191317333	-4.455	0.524409209	1	10	10	172
COL13A1	sgCOL13A1_1	0.164331059	-4.455	0.524409209	1	10	10	173
COL13A1	sgCOL13A1_5	0.151451026	-4.455	0.524409209	1	10	10	174
COL13A1	sgCOL13A1_8	0.143155229	-4.455	0.524409209	1	10	10	175
COL13A1	sgCOL13A1_7	0.094851402	-4.455	0.524409209	1	10	10	176
COL13A1	sgCOL13A1_3	0.051672366	-4.455	0.524409209	1	10	10	177
UNC5B	sgUNC5B_7	1.227812778	-4.409	1.227812778	1	5	10	178
UNC5B	sgUNC5B_5	0.568766488	-4.409	1.227812778	1	5	10	179
UNC5B	sgUNC5B_1	0.494520459	-4.409	1.227812778	1	5	10	180
UNC5B	sgUNC5B_2	0.444836205	-4.409	1.227812778	1	5	10	181
UNC5B	sgUNC5B_4	0.416429037	-4.409	1.227812778	1	5	10	182
UNC5B	sgUNC5B_8	-0.156757555	-4.409	1.227812778	0	5	10	999999
UNC5B	sgUNC5B_9	-0.204369483	-4.409	1.227812778	0	5	10	999999
UNC5B	sgUNC5B_3	-0.217326925	-4.409	1.227812778	0	5	10	999999
UNC5B	sgUNC5B_6	-0.353735321	-4.409	1.227812778	0	5	10	999999
UNC5B	sgUNC5B_10	-0.377126594	-4.409	1.227812778	0	5	10	999999
SLC22A7	sgSLC22A7_1	0.781532446	-4.391	0.781532446	1	8	10	183
SLC22A7	sgSLC22A7_9	0.631159546	-4.391	0.781532446	1	8	10	184
SLC22A7	sgSLC22A7_7	0.564107345	-4.391	0.781532446	1	8	10	185
SLC22A7	sgSLC22A7_10	0.414124403	-4.391	0.781532446	1	8	10	186
SLC22A7	sgSLC22A7_8	0.296676912	-4.391	0.781532446	1	8	10	187
SLC22A7	sgSLC22A7_2	0.251431767	-4.391	0.781532446	1	8	10	188
SLC22A7	sgSLC22A7_4	0.201273121	-4.391	0.781532446	1	8	10	189
SLC22A7	sgSLC22A7_5	0.19625668	-4.391	0.781532446	1	8	10	190
SLC22A7	sgSLC22A7_6	0.018935543	-4.391	0.781532446	0	8	10	999999
SLC22A7	sgSLC22A7_3	-0.018478428	-4.391	0.781532446	0	8	10	999999
PTPN22	sgPTPN22_7	0.658377262	-4.329	0.658377262	1	4	10	191
PTPN22	sgPTPN22_6	0.568200632	-4.329	0.658377262	1	4	10	192
PTPN22	sgPTPN22_5	0.543242429	-4.329	0.658377262	1	4	10	193
PTPN22	sgPTPN22_1	0.521029267	-4.329	0.658377262	1	4	10	194
PTPN22	sgPTPN22_10	0.137110001	-4.329	0.658377262	0	4	10	999999
PTPN22	sgPTPN22_4	0.07343454	-4.329	0.658377262	0	4	10	999999
PTPN22	sgPTPN22_3	0	-4.329	0.658377262	0	4	10	999999
PTPN22	sgPTPN22_8	-0.06315857	-4.329	0.658377262	0	4	10	999999
PTPN22	sgPTPN22_9	-0.06994352	-4.329	0.658377262	0	4	10	999999
PTPN22	sgPTPN22_2	-0.273539051	-4.329	0.658377262	0	4	10	999999
STEAP3	sgSTEAP3_8	0.907575619	-4.324	0.907575619	1	8	10	195
STEAP3	sgSTEAP3_1	0.520849398	-4.324	0.907575619	1	8	10	196
STEAP3	sgSTEAP3_5	0.349575788	-4.324	0.907575619	1	8	10	197
STEAP3	sgSTEAP3_2	0.332592722	-4.324	0.907575619	1	8	10	198
STEAP3	sgSTEAP3_4	0.325077134	-4.324	0.907575619	1	8	10	199
STEAP3	sgSTEAP3_6	0.266919381	-4.324	0.907575619	1	8	10	200
STEAP3	sgSTEAP3_3	0.197120643	-4.324	0.907575619	1	8	10	201
STEAP3	sgSTEAP3_10	0.192613986	-4.324	0.907575619	1	8	10	202
STEAP3	sgSTEAP3_7	0.118155961	-4.324	0.907575619	0	8	10	999999
STEAP3	sgSTEAP3_9	-0.011424203	-4.324	0.907575619	0	8	10	999999
PRR7	sgPRR7_1	1.097709956	-4.316	1.097709956	1	2	10	203
PRR7	sgPRR7_7	1.089741026	-4.316	1.097709956	1	2	10	204
PRR7	sgPRR7_3	0.398438463	-4.316	1.097709956	0	2	10	999999
PRR7	sgPRR7_10	0.155242575	-4.316	1.097709956	0	2	10	999999
PRR7	sgPRR7_8	0	-4.316	1.097709956	0	2	10	999999
PRR7	sgPRR7_5	-0.090418595	-4.316	1.097709956	0	2	10	999999
PRR7	sgPRR7_9	-0.192446341	-4.316	1.097709956	0	2	10	999999
PRR7	sgPRR7_2	-0.408109713	-4.316	1.097709956	0	2	10	999999
PRR7	sgPRR7_6	-0.516333091	-4.316	1.097709956	0	2	10	999999
PRR7	sgPRR7_4	-0.771195595	-4.316	1.097709956	0	2	10	999999
OXER1	sgOXER1_4	0.553182584	-4.288	0.553182584	1	5	10	205
OXER1	sgOXER1_10	0.434850618	-4.288	0.553182584	1	5	10	206
OXER1	sgOXER1_3	0.425533128	-4.288	0.553182584	1	5	10	207
OXER1	sgOXER1_6	0.40982588	-4.288	0.553182584	1	5	10	208
OXER1	sgOXER1_9	0.407144735	-4.288	0.553182584	1	5	10	209
OXER1	sgOXER1_8	0.268520276	-4.288	0.553182584	0	5	10	999999
OXER1	sgOXER1_5	0.24062886	-4.288	0.553182584	0	5	10	999999
OXER1	sgOXER1_2	0.10152985	-4.288	0.553182584	0	5	10	999999
OXER1	sgOXER1_7	-0.051484711	-4.288	0.553182584	0	5	10	999999
OXER1	sgOXER1_1	-0.133841436	-4.288	0.553182584	0	5	10	999999
ARHGAP39	sgARHGAP39_4	2.176891202	-4.277	2.176891202	1	1	10	210
ARHGAP39	sgARHGAP39_1	0.381752253	-4.277	2.176891202	0	1	10	999999
ARHGAP39	sgARHGAP39_2	0.231395007	-4.277	2.176891202	0	1	10	999999
ARHGAP39	sgARHGAP39_5	0.204518315	-4.277	2.176891202	0	1	10	999999
ARHGAP39	sgARHGAP39_3	0.176292588	-4.277	2.176891202	0	1	10	999999
ARHGAP39	sgARHGAP39_10	-0.030832905	-4.277	2.176891202	0	1	10	999999
ARHGAP39	sgARHGAP39_9	-0.081985428	-4.277	2.176891202	0	1	10	999999
ARHGAP39	sgARHGAP39_8	-0.137116544	-4.277	2.176891202	0	1	10	999999
ARHGAP39	sgARHGAP39_6	-0.176715646	-4.277	2.176891202	0	1	10	999999
ARHGAP39	sgARHGAP39_7	-0.67741484	-4.277	2.176891202	0	1	10	999999
PHLDA2	sgPHLDA2_7	0.821104559	-4.262	0.821104559	1	4	10	211
PHLDA2	sgPHLDA2_6	0.550697531	-4.262	0.821104559	1	4	10	212
PHLDA2	sgPHLDA2_1	0.54050038	-4.262	0.821104559	1	4	10	213
PHLDA2	sgPHLDA2_8	0.515111144	-4.262	0.821104559	1	4	10	214
PHLDA2	sgPHLDA2_2	0.177043613	-4.262	0.821104559	0	4	10	999999
PHLDA2	sgPHLDA2_4	0.159536758	-4.262	0.821104559	0	4	10	999999
PHLDA2	sgPHLDA2_3	0.059165114	-4.262	0.821104559	0	4	10	999999
PHLDA2	sgPHLDA2_5	-0.065754825	-4.262	0.821104559	0	4	10	999999
PHLDA2	sgPHLDA2_10	-0.591500211	-4.262	0.821104559	0	4	10	999999
PHLDA2	sgPHLDA2_9	-0.905894168	-4.262	0.821104559	0	4	10	999999
ICAM1	sgICAM1_5	0.652128313	-4.261	0.652128313	1	6	10	215
ICAM1	sgICAM1_2	0.506496897	-4.261	0.652128313	1	6	10	216
ICAM1	sgICAM1_3	0.434828727	-4.261	0.652128313	1	6	10	217
ICAM1	sgICAM1_6	0.402706139	-4.261	0.652128313	1	6	10	218
ICAM1	sgICAM1_1	0.357347266	-4.261	0.652128313	1	6	10	219
ICAM1	sgICAM1_8	0.324287165	-4.261	0.652128313	1	6	10	220
ICAM1	sgICAM1_10	0.239016688	-4.261	0.652128313	0	6	10	999999
ICAM1	sgICAM1_7	0.090040643	-4.261	0.652128313	0	6	10	999999
ICAM1	sgICAM1_9	0.085606647	-4.261	0.652128313	0	6	10	999999
ICAM1	sgICAM1_4	-0.054223645	-4.261	0.652128313	0	6	10	999999
TP53BP1	sgTP53BP1_3	0.725832296	-4.154	0.725832296	1	5	10	221
TP53BP1	sgTP53BP1_6	0.547916349	-4.154	0.725832296	1	5	10	222
TP53BP1	sgTP53BP1_1	0.456804468	-4.154	0.725832296	1	5	10	223
TP53BP1	sgTP53BP1_7	0.423026042	-4.154	0.725832296	1	5	10	224
TP53BP1	sgTP53BP1_8	0.397775923	-4.154	0.725832296	1	5	10	225
TP53BP1	sgTP53BP1_4	0	-4.154	0.725832296	0	5	10	999999
TP53BP1	sgTP53BP1_5	-0.114921486	-4.154	0.725832296	0	5	10	999999
TP53BP1	sgTP53BP1_10	-0.341622738	-4.154	0.725832296	0	5	10	999999
TP53BP1	sgTP53BP1_2	-0.362812037	-4.154	0.725832296	0	5	10	999999
TP53BP1	sgTP53BP1_9	-0.600897986	-4.154	0.725832296	0	5	10	999999
SLC45A3	sgSLC45A3_4	0.771524474	-4.141	0.771524474	1	3	10	226
SLC45A3	sgSLC45A3_8	0.741714468	-4.141	0.771524474	1	3	10	227
SLC45A3	sgSLC45A3_6	0.674767678	-4.141	0.771524474	1	3	10	228
SLC45A3	sgSLC45A3_10	0.362844738	-4.141	0.771524474	0	3	10	999999
SLC45A3	sgSLC45A3_7	0.061921148	-4.141	0.771524474	0	3	10	999999
SLC45A3	sgSLC45A3_5	-0.094382328	-4.141	0.771524474	0	3	10	999999
SLC45A3	sgSLC45A3_2	-0.145065402	-4.141	0.771524474	0	3	10	999999
SLC45A3	sgSLC45A3_1	-0.151488402	-4.141	0.771524474	0	3	10	999999
SLC45A3	sgSLC45A3_9	-0.189012575	-4.141	0.771524474	0	3	10	999999
SLC45A3	sgSLC45A3_3	-0.789928179	-4.141	0.771524474	0	3	10	999999
LOR	sgLOR_3	0.694806528	-4.136	0.694806528	1	4	10	229
LOR	sgLOR_9	0.670115665	-4.136	0.694806528	1	4	10	230
LOR	sgLOR_5	0.55571492	-4.136	0.694806528	1	4	10	231
LOR	sgLOR_8	0.503983546	-4.136	0.694806528	1	4	10	232
LOR	sgLOR_7	0.318283243	-4.136	0.694806528	0	4	10	999999
LOR	sgLOR_2	0.197646423	-4.136	0.694806528	0	4	10	999999
LOR	sgLOR_1	0.181256007	-4.136	0.694806528	0	4	10	999999
LOR	sgLOR_4	-0.09442873	-4.136	0.694806528	0	4	10	999999
LOR	sgLOR_10	-0.208566111	-4.136	0.694806528	0	4	10	999999
LOR	sgLOR_6	-1.122180058	-4.136	0.694806528	0	4	10	999999
TSPAN1	sgTSPAN1_9	0.778951193	-4.108	0.778951193	1	8	10	233
TSPAN1	sgTSPAN1_8	0.597107605	-4.108	0.778951193	1	8	10	234
TSPAN1	sgTSPAN1_6	0.509208646	-4.108	0.778951193	1	8	10	235
TSPAN1	sgTSPAN1_2	0.401321204	-4.108	0.778951193	1	8	10	236
TSPAN1	sgTSPAN1_1	0.354858466	-4.108	0.778951193	1	8	10	237
TSPAN1	sgTSPAN1_3	0.23240853	-4.108	0.778951193	1	8	10	238
TSPAN1	sgTSPAN1_4	0.220928712	-4.108	0.778951193	1	8	10	239
TSPAN1	sgTSPAN1_10	0.180230518	-4.108	0.778951193	1	8	10	240
TSPAN1	sgTSPAN1_7	-0.151958672	-4.108	0.778951193	0	8	10	999999
TSPAN1	sgTSPAN1_5	-0.158798096	-4.108	0.778951193	0	8	10	999999
UBE2V1	sgUBE2V1_8	0.782808349	-4.077	0.782808349	1	3	10	241
UBE2V1	sgUBE2V1_3	0.692060375	-4.077	0.782808349	1	3	10	242
UBE2V1	sgUBE2V1_1	0.665949213	-4.077	0.782808349	1	3	10	243
UBE2V1	sgUBE2V1_7	0.404343829	-4.077	0.782808349	0	3	10	999999
UBE2V1	sgUBE2V1_9	0.356033212	-4.077	0.782808349	0	3	10	999999
UBE2V1	sgUBE2V1_6	0.252611916	-4.077	0.782808349	0	3	10	999999
UBE2V1	sgUBE2V1_2	-0.071949409	-4.077	0.782808349	0	3	10	999999
UBE2V1	sgUBE2V1_10	-0.194602927	-4.077	0.782808349	0	3	10	999999
UBE2V1	sgUBE2V1_5	-0.258262005	-4.077	0.782808349	0	3	10	999999
UBE2V1	sgUBE2V1_4	-0.650847212	-4.077	0.782808349	0	3	10	999999
OLFML3	sgOLFML3_2	0.662307556	-4.07	0.662307556	1	5	10	244
OLFML3	sgOLFML3_10	0.54722681	-4.07	0.662307556	1	5	10	245
OLFML3	sgOLFML3_8	0.424294056	-4.07	0.662307556	1	5	10	246
OLFML3	sgOLFML3_3	0.392109373	-4.07	0.662307556	1	5	10	247
OLFML3	sgOLFML3_4	0.391970731	-4.07	0.662307556	1	5	10	248
OLFML3	sgOLFML3_1	0.17282284	-4.07	0.662307556	0	5	10	999999
OLFML3	sgOLFML3_9	0.038329301	-4.07	0.662307556	0	5	10	999999
OLFML3	sgOLFML3_6	0	-4.07	0.662307556	0	5	10	999999
OLFML3	sgOLFML3_5	-0.328166755	-4.07	0.662307556	0	5	10	999999
OLFML3	sgOLFML3_7	-0.632892896	-4.07	0.662307556	0	5	10	999999
VIPR1	sgVIPR1_5	0.845897983	-4.022	0.845897983	1	6	10	249
VIPR1	sgVIPR1_2	0.668596427	-4.022	0.845897983	1	6	10	250
VIPR1	sgVIPR1_3	0.474500746	-4.022	0.845897983	1	6	10	251
VIPR1	sgVIPR1_4	0.380670695	-4.022	0.845897983	1	6	10	252
VIPR1	sgVIPR1_6	0.372238822	-4.022	0.845897983	1	6	10	253
VIPR1	sgVIPR1_1	0.310041487	-4.022	0.845897983	1	6	10	254
VIPR1	sgVIPR1_9	0.156020184	-4.022	0.845897983	0	6	10	999999
VIPR1	sgVIPR1_7	0.059546241	-4.022	0.845897983	0	6	10	999999
VIPR1	sgVIPR1_10	-0.063784405	-4.022	0.845897983	0	6	10	999999
VIPR1	sgVIPR1_8	-0.065677085	-4.022	0.845897983	0	6	10	999999
NES	sgNES_6	0.360140167	-4.011	0.360140167	1	9	10	255
NES	sgNES_7	0.301572655	-4.011	0.360140167	1	9	10	256
NES	sgNES_5	0.241837786	-4.011	0.360140167	1	9	10	257
NES	sgNES_2	0.221979001	-4.011	0.360140167	1	9	10	258
NES	sgNES_8	0.215470108	-4.011	0.360140167	1	9	10	259
NES	sgNES_4	0.191790679	-4.011	0.360140167	1	9	10	260
NES	sgNES_1	0.181256007	-4.011	0.360140167	1	9	10	261
NES	sgNES_9	0.158026167	-4.011	0.360140167	1	9	10	262
NES	sgNES_10	0.106328414	-4.011	0.360140167	1	9	10	263
NES	sgNES_3	-0.440458672	-4.011	0.360140167	0	9	10	999999
THEG	sgTHEG_6	0.72224175	-3.999	0.72224175	1	6	10	264
THEG	sgTHEG_1	0.392440012	-3.999	0.72224175	1	6	10	265
THEG	sgTHEG_8	0.33859783	-3.999	0.72224175	1	6	10	266
THEG	sgTHEG_7	0.333129454	-3.999	0.72224175	1	6	10	267
THEG	sgTHEG_3	0.327085661	-3.999	0.72224175	1	6	10	268
THEG	sgTHEG_5	0.308498699	-3.999	0.72224175	1	6	10	269
THEG	sgTHEG_2	-0.045481662	-3.999	0.72224175	0	6	10	999999
THEG	sgTHEG_4	-0.1803806	-3.999	0.72224175	0	6	10	999999
THEG	sgTHEG_9	-0.323269536	-3.999	0.72224175	0	6	10	999999
THEG	sgTHEG_10	-1.22243633	-3.999	0.72224175	0	6	10	999999
ELMO3	sgELMO3_2	0.344758139	-3.978	0.344758139	1	9	10	270
ELMO3	sgELMO3_10	0.289023948	-3.978	0.344758139	1	9	10	271
ELMO3	sgELMO3_7	0.267170636	-3.978	0.344758139	1	9	10	272
ELMO3	sgELMO3_1	0.235326533	-3.978	0.344758139	1	9	10	273
ELMO3	sgELMO3_4	0.235250161	-3.978	0.344758139	1	9	10	274
ELMO3	sgELMO3_9	0.173119104	-3.978	0.344758139	1	9	10	275
ELMO3	sgELMO3_5	0.122134555	-3.978	0.344758139	1	9	10	276
ELMO3	sgELMO3_3	0.121818819	-3.978	0.344758139	1	9	10	277
ELMO3	sgELMO3_6	0.104529399	-3.978	0.344758139	1	9	10	278
ELMO3	sgELMO3_8	-0.251363613	-3.978	0.344758139	0	9	10	999999
TUBA1C	sgTUBA1C_9	1.980596557	-3.976	1.980596557	1	1	10	279
TUBA1C	sgTUBA1C_4	0.585616537	-3.976	1.980596557	0	1	10	999999
TUBA1C	sgTUBA1C_6	0.169643163	-3.976	1.980596557	0	1	10	999999
TUBA1C	sgTUBA1C_3	0.105776635	-3.976	1.980596557	0	1	10	999999
TUBA1C	sgTUBA1C_7	0.027427705	-3.976	1.980596557	0	1	10	999999
TUBA1C	sgTUBA1C_5	0.01055978	-3.976	1.980596557	0	1	10	999999
TUBA1C	sgTUBA1C_8	0	-3.976	1.980596557	0	1	10	999999
TUBA1C	sgTUBA1C_10	-0.015877855	-3.976	1.980596557	0	1	10	999999
TUBA1C	sgTUBA1C_2	-0.022528742	-3.976	1.980596557	0	1	10	999999
TUBA1C	sgTUBA1C_1	-0.198255324	-3.976	1.980596557	0	1	10	999999
TIMP1	sgTIMP1_3	0.477120162	-3.975	0.477120162	1	6	10	280
TIMP1	sgTIMP1_7	0.364874222	-3.975	0.477120162	1	6	10	281
TIMP1	sgTIMP1_8	0.364296126	-3.975	0.477120162	1	6	10	282
TIMP1	sgTIMP1_9	0.327755394	-3.975	0.477120162	1	6	10	283
TIMP1	sgTIMP1_6	0.311589776	-3.975	0.477120162	1	6	10	284
TIMP1	sgTIMP1_10	0.307042148	-3.975	0.477120162	1	6	10	285
TIMP1	sgTIMP1_1	0.179380002	-3.975	0.477120162	0	6	10	999999
TIMP1	sgTIMP1_5	0.062657449	-3.975	0.477120162	0	6	10	999999
TIMP1	sgTIMP1_2	0.062146814	-3.975	0.477120162	0	6	10	999999
TIMP1	sgTIMP1_4	-0.026749515	-3.975	0.477120162	0	6	10	999999
FAM47E	sgFAM47E_7	0.798423417	-3.956	0.798423417	1	3	10	286
FAM47E	sgFAM47E_6	0.684706201	-3.956	0.798423417	1	3	10	287
FAM47E	sgFAM47E_4	0.649603338	-3.956	0.798423417	1	3	10	288
FAM47E	sgFAM47E_5	0.359160607	-3.956	0.798423417	0	3	10	999999
FAM47E	sgFAM47E_2	0.145068581	-3.956	0.798423417	0	3	10	999999
FAM47E	sgFAM47E_1	0	-3.956	0.798423417	0	3	10	999999
FAM47E	sgFAM47E_9	-0.022109337	-3.956	0.798423417	0	3	10	999999
FAM47E	sgFAM47E_10	-0.059847542	-3.956	0.798423417	0	3	10	999999
FAM47E	sgFAM47E_3	-0.076073794	-3.956	0.798423417	0	3	10	999999
FAM47E	sgFAM47E_8	-0.116809509	-3.956	0.798423417	0	3	10	999999
RAB44	sgRAB44_2	0.750488392	-3.953	0.750488392	1	4	10	289
RAB44	sgRAB44_3	0.634896166	-3.953	0.750488392	1	4	10	290
RAB44	sgRAB44_1	0.50252706	-3.953	0.750488392	1	4	10	291
RAB44	sgRAB44_9	0.487069783	-3.953	0.750488392	1	4	10	292
RAB44	sgRAB44_6	0.241551909	-3.953	0.750488392	0	4	10	999999
RAB44	sgRAB44_7	0.198841182	-3.953	0.750488392	0	4	10	999999
RAB44	sgRAB44_5	0.110192651	-3.953	0.750488392	0	4	10	999999
RAB44	sgRAB44_8	0.039012412	-3.953	0.750488392	0	4	10	999999
RAB44	sgRAB44_4	-0.061605247	-3.953	0.750488392	0	4	10	999999
RAB44	sgRAB44_10	-0.864501483	-3.953	0.750488392	0	4	10	999999
CEBPB	sgCEBPB_9	1.040014759	-3.929	1.040014759	1	3	10	293
CEBPB	sgCEBPB_2	0.694669114	-3.929	1.040014759	1	3	10	294
CEBPB	sgCEBPB_6	0.645412285	-3.929	1.040014759	1	3	10	295
CEBPB	sgCEBPB_1	0.352018433	-3.929	1.040014759	0	3	10	999999
CEBPB	sgCEBPB_10	0.324722791	-3.929	1.040014759	0	3	10	999999
CEBPB	sgCEBPB_8	0.253597829	-3.929	1.040014759	0	3	10	999999
CEBPB	sgCEBPB_7	0.206854425	-3.929	1.040014759	0	3	10	999999
CEBPB	sgCEBPB_4	0.148087644	-3.929	1.040014759	0	3	10	999999
CEBPB	sgCEBPB_3	-0.048974511	-3.929	1.040014759	0	3	10	999999
CEBPB	sgCEBPB_5	-0.236594835	-3.929	1.040014759	0	3	10	999999
INSRR	sgINSRR_1	0.605267573	-3.928	0.605267573	1	6	10	296
INSRR	sgINSRR_5	0.416557431	-3.928	0.605267573	1	6	10	297
INSRR	sgINSRR_9	0.333129454	-3.928	0.605267573	1	6	10	298
INSRR	sgINSRR_3	0.327194849	-3.928	0.605267573	1	6	10	299
INSRR	sgINSRR_7	0.310234722	-3.928	0.605267573	1	6	10	300
INSRR	sgINSRR_4	0.303992594	-3.928	0.605267573	1	6	10	301
INSRR	sgINSRR_8	0.190399387	-3.928	0.605267573	0	6	10	999999
INSRR	sgINSRR_10	0.141384495	-3.928	0.605267573	0	6	10	999999
INSRR	sgINSRR_2	0.036113885	-3.928	0.605267573	0	6	10	999999
INSRR	sgINSRR_6	-0.296299759	-3.928	0.605267573	0	6	10	999999
APLP2	sgAPLP2_8	0.938009113	-3.912	0.938009113	1	4	10	302
APLP2	sgAPLP2_10	0.619863668	-3.912	0.938009113	1	4	10	303
APLP2	sgAPLP2_3	0.513816135	-3.912	0.938009113	1	4	10	304
APLP2	sgAPLP2_6	0.483359661	-3.912	0.938009113	1	4	10	305
APLP2	sgAPLP2_9	0.146368798	-3.912	0.938009113	0	4	10	999999
APLP2	sgAPLP2_7	0.009501815	-3.912	0.938009113	0	4	10	999999
APLP2	sgAPLP2_4	0.004139259	-3.912	0.938009113	0	4	10	999999
APLP2	sgAPLP2_1	0	-3.912	0.938009113	0	4	10	999999
APLP2	sgAPLP2_5	0	-3.912	0.938009113	0	4	10	999999
APLP2	sgAPLP2_2	-0.135946396	-3.912	0.938009113	0	4	10	999999
C2orf49	sgC2orf49_2	0.366535287	-3.902	0.366535287	1	7	10	306
C2orf49	sgC2orf49_10	0.353993624	-3.902	0.366535287	1	7	10	307
C2orf49	sgC2orf49_5	0.321874948	-3.902	0.366535287	1	7	10	308
C2orf49	sgC2orf49_7	0.252784289	-3.902	0.366535287	1	7	10	309
C2orf49	sgC2orf49_9	0.244843168	-3.902	0.366535287	1	7	10	310
C2orf49	sgC2orf49_1	0.236604644	-3.902	0.366535287	1	7	10	311
C2orf49	sgC2orf49_3	0.23329939	-3.902	0.366535287	1	7	10	312
C2orf49	sgC2orf49_8	-0.090671607	-3.902	0.366535287	0	7	10	999999
C2orf49	sgC2orf49_6	-0.165531479	-3.902	0.366535287	0	7	10	999999
C2orf49	sgC2orf49_4	-0.412890901	-3.902	0.366535287	0	7	10	999999
ZDHHC18	sgZDHHC18_3	0.783315999	-3.9	0.783315999	1	3	10	313
ZDHHC18	sgZDHHC18_1	0.684875351	-3.9	0.783315999	1	3	10	314
ZDHHC18	sgZDHHC18_5	0.641343923	-3.9	0.783315999	1	3	10	315
ZDHHC18	sgZDHHC18_6	0.45010132	-3.9	0.783315999	0	3	10	999999
ZDHHC18	sgZDHHC18_8	0.283803472	-3.9	0.783315999	0	3	10	999999
ZDHHC18	sgZDHHC18_4	0	-3.9	0.783315999	0	3	10	999999
ZDHHC18	sgZDHHC18_10	-0.059213997	-3.9	0.783315999	0	3	10	999999
ZDHHC18	sgZDHHC18_7	-0.083861433	-3.9	0.783315999	0	3	10	999999
ZDHHC18	sgZDHHC18_2	-0.101290583	-3.9	0.783315999	0	3	10	999999
ZDHHC18	sgZDHHC18_9	-0.274895234	-3.9	0.783315999	0	3	10	999999
EDA	sgEDA_5	0.734353368	-3.887	0.734353368	1	8	10	316
EDA	sgEDA_1	0.427928341	-3.887	0.734353368	1	8	10	317
EDA	sgEDA_3	0.323923511	-3.887	0.734353368	1	8	10	318
EDA	sgEDA_2	0.298701753	-3.887	0.734353368	1	8	10	319
EDA	sgEDA_6	0.280292313	-3.887	0.734353368	1	8	10	320
EDA	sgEDA_4	0.221127519	-3.887	0.734353368	1	8	10	321
EDA	sgEDA_7	0.189730315	-3.887	0.734353368	1	8	10	322
EDA	sgEDA_9	0.167429548	-3.887	0.734353368	1	8	10	323
EDA	sgEDA_8	-0.307638241	-3.887	0.734353368	0	8	10	999999
EDA	sgEDA_10	-0.541195093	-3.887	0.734353368	0	8	10	999999
AP2A2	sgAP2A2_2	0.594394951	-3.88	0.594394951	1	8	10	324
AP2A2	sgAP2A2_4	0.453561852	-3.88	0.594394951	1	8	10	325
AP2A2	sgAP2A2_9	0.353344524	-3.88	0.594394951	1	8	10	326
AP2A2	sgAP2A2_7	0.34414581	-3.88	0.594394951	1	8	10	327
AP2A2	sgAP2A2_8	0.315106349	-3.88	0.594394951	1	8	10	328
AP2A2	sgAP2A2_1	0.234652951	-3.88	0.594394951	1	8	10	329
AP2A2	sgAP2A2_6	0.191830656	-3.88	0.594394951	1	8	10	330
AP2A2	sgAP2A2_3	0.166858187	-3.88	0.594394951	1	8	10	331
AP2A2	sgAP2A2_5	-0.591006414	-3.88	0.594394951	0	8	10	999999
AP2A2	sgAP2A2_10	-0.623469417	-3.88	0.594394951	0	8	10	999999
RAB27A	sgRAB27A_10	1.378536565	-3.853	1.378536565	1	4	10	332
RAB27A	sgRAB27A_7	0.656010529	-3.853	1.378536565	1	4	10	333
RAB27A	sgRAB27A_1	0.48285408	-3.853	1.378536565	1	4	10	334
RAB27A	sgRAB27A_6	0.477683293	-3.853	1.378536565	1	4	10	335
RAB27A	sgRAB27A_2	0.103609372	-3.853	1.378536565	0	4	10	999999
RAB27A	sgRAB27A_4	0.102074761	-3.853	1.378536565	0	4	10	999999
RAB27A	sgRAB27A_3	0.000459453	-3.853	1.378536565	0	4	10	999999
RAB27A	sgRAB27A_5	-0.28610541	-3.853	1.378536565	0	4	10	999999
RAB27A	sgRAB27A_8	-0.580504827	-3.853	1.378536565	0	4	10	999999
RAB27A	sgRAB27A_9	-0.655489958	-3.853	1.378536565	0	4	10	999999
SLC24A2	sgSLC24A2_8	0.456391409	-3.843	0.456391409	1	10	10	336
SLC24A2	sgSLC24A2_1	0.314595286	-3.843	0.456391409	1	10	10	337
SLC24A2	sgSLC24A2_5	0.270197091	-3.843	0.456391409	1	10	10	338
SLC24A2	sgSLC24A2_4	0.264098572	-3.843	0.456391409	1	10	10	339
SLC24A2	sgSLC24A2_7	0.244417437	-3.843	0.456391409	1	10	10	340
SLC24A2	sgSLC24A2_9	0.226120806	-3.843	0.456391409	1	10	10	341
SLC24A2	sgSLC24A2_6	0.125033083	-3.843	0.456391409	1	10	10	342
SLC24A2	sgSLC24A2_3	0.056317271	-3.843	0.456391409	1	10	10	343
SLC24A2	sgSLC24A2_2	0.034706122	-3.843	0.456391409	1	10	10	344
SLC24A2	sgSLC24A2_10	0.01055978	-3.843	0.456391409	1	10	10	345
OR5H2	sgOR5H2_1	0.48050245	-3.839	0.48050245	1	7	10	346
OR5H2	sgOR5H2_6	0.412864594	-3.839	0.48050245	1	7	10	347
OR5H2	sgOR5H2_9	0.393559439	-3.839	0.48050245	1	7	10	348
OR5H2	sgOR5H2_2	0.32258516	-3.839	0.48050245	1	7	10	349
OR5H2	sgOR5H2_10	0.254684924	-3.839	0.48050245	1	7	10	350
OR5H2	sgOR5H2_7	0.24574513	-3.839	0.48050245	1	7	10	351
OR5H2	sgOR5H2_8	0.229831107	-3.839	0.48050245	1	7	10	352
OR5H2	sgOR5H2_3	-0.015375954	-3.839	0.48050245	0	7	10	999999
OR5H2	sgOR5H2_4	-0.190271857	-3.839	0.48050245	0	7	10	999999
OR5H2	sgOR5H2_5	-0.610356678	-3.839	0.48050245	0	7	10	999999
CDC26	sgCDC26_1	1.158979613	-3.837	1.158979613	1	4	10	353
CDC26	sgCDC26_7	0.865876985	-3.837	1.158979613	1	4	10	354
CDC26	sgCDC26_3	0.48050245	-3.837	1.158979613	1	4	10	355
CDC26	sgCDC26_8	0.476211855	-3.837	1.158979613	1	4	10	356
CDC26	sgCDC26_2	0.26827543	-3.837	1.158979613	0	4	10	999999
CDC26	sgCDC26_9	0.095303886	-3.837	1.158979613	0	4	10	999999
CDC26	sgCDC26_6	0	-3.837	1.158979613	0	4	10	999999
CDC26	sgCDC26_5	0	-3.837	1.158979613	0	4	10	999999
CDC26	sgCDC26_4	0	-3.837	1.158979613	0	4	10	999999
CDC26	sgCDC26_10	-0.125764352	-3.837	1.158979613	0	4	10	999999
EXD2	sgEXD2_3	0.783315999	-3.831	0.783315999	1	6	10	357
EXD2	sgEXD2_2	0.45185121	-3.831	0.783315999	1	6	10	358
EXD2	sgEXD2_8	0.432598219	-3.831	0.783315999	1	6	10	359
EXD2	sgEXD2_10	0.316918609	-3.831	0.783315999	1	6	10	360
EXD2	sgEXD2_4	0.301091342	-3.831	0.783315999	1	6	10	361
EXD2	sgEXD2_7	0.297549518	-3.831	0.783315999	1	6	10	362
EXD2	sgEXD2_6	0.089393729	-3.831	0.783315999	0	6	10	999999
EXD2	sgEXD2_5	-0.034926192	-3.831	0.783315999	0	6	10	999999
EXD2	sgEXD2_9	-0.037952646	-3.831	0.783315999	0	6	10	999999
EXD2	sgEXD2_1	-0.303650504	-3.831	0.783315999	0	6	10	999999
TTC7A	sgTTC7A_1	0.97634568	-3.826	0.97634568	1	9	10	363
TTC7A	sgTTC7A_6	0.374117477	-3.826	0.97634568	1	9	10	364
TTC7A	sgTTC7A_7	0.329318543	-3.826	0.97634568	1	9	10	365
TTC7A	sgTTC7A_5	0.233603288	-3.826	0.97634568	1	9	10	366
TTC7A	sgTTC7A_9	0.203763348	-3.826	0.97634568	1	9	10	367
TTC7A	sgTTC7A_3	0.177139441	-3.826	0.97634568	1	9	10	368
TTC7A	sgTTC7A_8	0.140490462	-3.826	0.97634568	1	9	10	369
TTC7A	sgTTC7A_10	0.105535293	-3.826	0.97634568	1	9	10	370
TTC7A	sgTTC7A_4	0.095268602	-3.826	0.97634568	1	9	10	371
TTC7A	sgTTC7A_2	0	-3.826	0.97634568	0	9	10	999999
USP7	sgUSP7_7	0.881893171	-3.812	0.881893171	1	3	10	372
USP7	sgUSP7_3	0.675315684	-3.812	0.881893171	1	3	10	373
USP7	sgUSP7_5	0.630348538	-3.812	0.881893171	1	3	10	374
USP7	sgUSP7_4	0.311589776	-3.812	0.881893171	0	3	10	999999
USP7	sgUSP7_6	0.293748947	-3.812	0.881893171	0	3	10	999999
USP7	sgUSP7_2	0.081140854	-3.812	0.881893171	0	3	10	999999
USP7	sgUSP7_9	0	-3.812	0.881893171	0	3	10	999999
USP7	sgUSP7_10	-0.027607361	-3.812	0.881893171	0	3	10	999999
USP7	sgUSP7_8	-0.140707895	-3.812	0.881893171	0	3	10	999999
USP7	sgUSP7_1	-0.355863177	-3.812	0.881893171	0	3	10	999999
DNAJB8	sgDNAJB8_8	1.34262401	-3.803	1.34262401	1	2	10	375
DNAJB8	sgDNAJB8_5	0.960713407	-3.803	1.34262401	1	2	10	376
DNAJB8	sgDNAJB8_10	0.272236993	-3.803	1.34262401	0	2	10	999999
DNAJB8	sgDNAJB8_9	0.109836526	-3.803	1.34262401	0	2	10	999999
DNAJB8	sgDNAJB8_2	-0.02631408	-3.803	1.34262401	0	2	10	999999
DNAJB8	sgDNAJB8_4	-0.210668105	-3.803	1.34262401	0	2	10	999999
DNAJB8	sgDNAJB8_6	-0.258076687	-3.803	1.34262401	0	2	10	999999
DNAJB8	sgDNAJB8_1	-0.325232322	-3.803	1.34262401	0	2	10	999999
DNAJB8	sgDNAJB8_3	-0.364946167	-3.803	1.34262401	0	2	10	999999
DNAJB8	sgDNAJB8_7	-0.394380787	-3.803	1.34262401	0	2	10	999999
TMEM202	sgTMEM202_7	0.393185692	-3.8	0.393185692	1	9	10	377
TMEM202	sgTMEM202_2	0.376174124	-3.8	0.393185692	1	9	10	378
TMEM202	sgTMEM202_10	0.358873786	-3.8	0.393185692	1	9	10	379
TMEM202	sgTMEM202_5	0.243044845	-3.8	0.393185692	1	9	10	380
TMEM202	sgTMEM202_9	0.164355257	-3.8	0.393185692	1	9	10	381
TMEM202	sgTMEM202_6	0.137433016	-3.8	0.393185692	1	9	10	382
TMEM202	sgTMEM202_3	0.107469793	-3.8	0.393185692	1	9	10	383
TMEM202	sgTMEM202_4	0.098209432	-3.8	0.393185692	1	9	10	384
TMEM202	sgTMEM202_1	0.093498851	-3.8	0.393185692	1	9	10	385
TMEM202	sgTMEM202_8	-0.128619396	-3.8	0.393185692	0	9	10	999999
MUC20	sgMUC20_3	1.948411873	-3.8	1.948411873	1	1	10	386
MUC20	sgMUC20_5	0.329318543	-3.8	1.948411873	0	1	10	999999
MUC20	sgMUC20_6	0.260205691	-3.8	1.948411873	0	1	10	999999
MUC20	sgMUC20_4	0.208496372	-3.8	1.948411873	0	1	10	999999
MUC20	sgMUC20_2	0.175149007	-3.8	1.948411873	0	1	10	999999
MUC20	sgMUC20_7	0.129746188	-3.8	1.948411873	0	1	10	999999
MUC20	sgMUC20_9	0.004730236	-3.8	1.948411873	0	1	10	999999
MUC20	sgMUC20_1	-0.206924164	-3.8	1.948411873	0	1	10	999999
MUC20	sgMUC20_8	-0.29124505	-3.8	1.948411873	0	1	10	999999
MUC20	sgMUC20_10	-0.31956398	-3.8	1.948411873	0	1	10	999999
NRXN1	sgNRXN1_5	0.496012027	-3.793	0.496012027	1	8	10	387
NRXN1	sgNRXN1_1	0.357347266	-3.793	0.496012027	1	8	10	388
NRXN1	sgNRXN1_8	0.290400477	-3.793	0.496012027	1	8	10	389
NRXN1	sgNRXN1_10	0.238317389	-3.793	0.496012027	1	8	10	390
NRXN1	sgNRXN1_6	0.217949247	-3.793	0.496012027	1	8	10	391
NRXN1	sgNRXN1_7	0.187800935	-3.793	0.496012027	1	8	10	392
NRXN1	sgNRXN1_9	0.175131471	-3.793	0.496012027	1	8	10	393
NRXN1	sgNRXN1_2	0.161601319	-3.793	0.496012027	1	8	10	394
NRXN1	sgNRXN1_4	-0.089360952	-3.793	0.496012027	0	8	10	999999
NRXN1	sgNRXN1_3	-1.545742721	-3.793	0.496012027	0	8	10	999999
FAM109B	sgFAM109B_8	0.778671094	-3.789	0.778671094	1	4	10	395
FAM109B	sgFAM109B_5	0.590053944	-3.789	0.778671094	1	4	10	396
FAM109B	sgFAM109B_9	0.505409802	-3.789	0.778671094	1	4	10	397
FAM109B	sgFAM109B_7	0.471920487	-3.789	0.778671094	1	4	10	398
FAM109B	sgFAM109B_6	0.140143422	-3.789	0.778671094	0	4	10	999999
FAM109B	sgFAM109B_1	0.018334177	-3.789	0.778671094	0	4	10	999999
FAM109B	sgFAM109B_3	-0.020575629	-3.789	0.778671094	0	4	10	999999
FAM109B	sgFAM109B_2	-0.056697109	-3.789	0.778671094	0	4	10	999999
FAM109B	sgFAM109B_4	-0.368519011	-3.789	0.778671094	0	4	10	999999
FAM109B	sgFAM109B_10	-0.416394865	-3.789	0.778671094	0	4	10	999999
C6orf57	sgC6orf57_4	0.563821154	-3.778	0.563821154	1	5	10	399
C6orf57	sgC6orf57_9	0.549426631	-3.778	0.563821154	1	5	10	400
C6orf57	sgC6orf57_7	0.531521107	-3.778	0.563821154	1	5	10	401
C6orf57	sgC6orf57_8	0.392819584	-3.778	0.563821154	1	5	10	402
C6orf57	sgC6orf57_10	0.372070523	-3.778	0.563821154	1	5	10	403
C6orf57	sgC6orf57_3	0.23884264	-3.778	0.563821154	0	5	10	999999
C6orf57	sgC6orf57_1	0.121818819	-3.778	0.563821154	0	5	10	999999
C6orf57	sgC6orf57_5	-0.078543474	-3.778	0.563821154	0	5	10	999999
C6orf57	sgC6orf57_2	-0.104297877	-3.778	0.563821154	0	5	10	999999
C6orf57	sgC6orf57_6	-0.393597434	-3.778	0.563821154	0	5	10	999999
SPACA1	sgSPACA1_9	0.580863175	-3.744	0.580863175	1	6	10	404
SPACA1	sgSPACA1_7	0.575274594	-3.744	0.580863175	1	6	10	405
SPACA1	sgSPACA1_4	0.383790749	-3.744	0.580863175	1	6	10	406
SPACA1	sgSPACA1_10	0.351651519	-3.744	0.580863175	1	6	10	407
SPACA1	sgSPACA1_6	0.310314314	-3.744	0.580863175	1	6	10	408
SPACA1	sgSPACA1_8	0.291529982	-3.744	0.580863175	1	6	10	409
SPACA1	sgSPACA1_1	0.057432276	-3.744	0.580863175	0	6	10	999999
SPACA1	sgSPACA1_2	-0.032064947	-3.744	0.580863175	0	6	10	999999
SPACA1	sgSPACA1_5	-0.153239305	-3.744	0.580863175	0	6	10	999999
SPACA1	sgSPACA1_3	-0.268193821	-3.744	0.580863175	0	6	10	999999
KIF11	sgKIF11_4	0.607041299	-3.74	0.607041299	1	6	10	410
KIF11	sgKIF11_1	0.433822619	-3.74	0.607041299	1	6	10	411
KIF11	sgKIF11_7	0.405120048	-3.74	0.607041299	1	6	10	412
KIF11	sgKIF11_5	0.313881573	-3.74	0.607041299	1	6	10	413
KIF11	sgKIF11_9	0.298752551	-3.74	0.607041299	1	6	10	414
KIF11	sgKIF11_8	0.291327466	-3.74	0.607041299	1	6	10	415
KIF11	sgKIF11_6	0	-3.74	0.607041299	0	6	10	999999
KIF11	sgKIF11_2	-0.161166674	-3.74	0.607041299	0	6	10	999999
KIF11	sgKIF11_10	-0.390840761	-3.74	0.607041299	0	6	10	999999
KIF11	sgKIF11_3	-0.693345442	-3.74	0.607041299	0	6	10	999999
GBE1	sgGBE1_4	1.045321886	-3.718	1.045321886	1	2	10	416
GBE1	sgGBE1_7	0.941678491	-3.718	1.045321886	1	2	10	417
GBE1	sgGBE1_9	0.334906397	-3.718	1.045321886	0	2	10	999999
GBE1	sgGBE1_10	0.18002046	-3.718	1.045321886	0	2	10	999999
GBE1	sgGBE1_6	0.063512847	-3.718	1.045321886	0	2	10	999999
GBE1	sgGBE1_5	0.022412607	-3.718	1.045321886	0	2	10	999999
GBE1	sgGBE1_1	0	-3.718	1.045321886	0	2	10	999999
GBE1	sgGBE1_2	-0.11922529	-3.718	1.045321886	0	2	10	999999
GBE1	sgGBE1_3	-0.373654204	-3.718	1.045321886	0	2	10	999999
GBE1	sgGBE1_8	-0.4098086	-3.718	1.045321886	0	2	10	999999
USP54	sgUSP54_3	0.404246136	-3.717	0.404246136	1	10	10	418
USP54	sgUSP54_6	0.350168682	-3.717	0.404246136	1	10	10	419
USP54	sgUSP54_1	0.277570688	-3.717	0.404246136	1	10	10	420
USP54	sgUSP54_8	0.248202797	-3.717	0.404246136	1	10	10	421
USP54	sgUSP54_2	0.088164638	-3.717	0.404246136	1	10	10	422
USP54	sgUSP54_10	0.073691367	-3.717	0.404246136	1	10	10	423
USP54	sgUSP54_4	0.048267774	-3.717	0.404246136	1	10	10	424
USP54	sgUSP54_9	0.046182279	-3.717	0.404246136	1	10	10	425
USP54	sgUSP54_5	0.042076832	-3.717	0.404246136	1	10	10	426
USP54	sgUSP54_7	0.000896463	-3.717	0.404246136	1	10	10	427
LTBP4	sgLTBP4_9	0.598379332	-3.699	0.598379332	1	4	10	428
LTBP4	sgLTBP4_5	0.484833192	-3.699	0.598379332	1	4	10	429
LTBP4	sgLTBP4_10	0.478589857	-3.699	0.598379332	1	4	10	430
LTBP4	sgLTBP4_1	0.463802597	-3.699	0.598379332	1	4	10	431
LTBP4	sgLTBP4_7	0.197080567	-3.699	0.598379332	0	4	10	999999
LTBP4	sgLTBP4_3	0.073485296	-3.699	0.598379332	0	4	10	999999
LTBP4	sgLTBP4_2	0.032527398	-3.699	0.598379332	0	4	10	999999
LTBP4	sgLTBP4_8	0.006955656	-3.699	0.598379332	0	4	10	999999
LTBP4	sgLTBP4_6	-0.017111647	-3.699	0.598379332	0	4	10	999999
LTBP4	sgLTBP4_4	-0.857937714	-3.699	0.598379332	0	4	10	999999
SMG7	sgSMG7_2	0.5577071	-3.698	0.5577071	1	6	10	432
SMG7	sgSMG7_9	0.408499789	-3.698	0.5577071	1	6	10	433
SMG7	sgSMG7_10	0.353830693	-3.698	0.5577071	1	6	10	434
SMG7	sgSMG7_4	0.338119823	-3.698	0.5577071	1	6	10	435
SMG7	sgSMG7_1	0.308498699	-3.698	0.5577071	1	6	10	436
SMG7	sgSMG7_5	0.288704012	-3.698	0.5577071	1	6	10	437
SMG7	sgSMG7_7	0.065272113	-3.698	0.5577071	0	6	10	999999
SMG7	sgSMG7_6	-0.048180306	-3.698	0.5577071	0	6	10	999999
SMG7	sgSMG7_8	-0.174131651	-3.698	0.5577071	0	6	10	999999
SMG7	sgSMG7_3	-0.18093781	-3.698	0.5577071	0	6	10	999999
SLC6A1	sgSLC6A1_3	1.038588504	-3.673	1.038588504	1	6	10	438
SLC6A1	sgSLC6A1_10	0.633333392	-3.673	1.038588504	1	6	10	439
SLC6A1	sgSLC6A1_8	0.439534023	-3.673	1.038588504	1	6	10	440
SLC6A1	sgSLC6A1_4	0.369108377	-3.673	1.038588504	1	6	10	441
SLC6A1	sgSLC6A1_1	0.30095966	-3.673	1.038588504	1	6	10	442
SLC6A1	sgSLC6A1_6	0.287147319	-3.673	1.038588504	1	6	10	443
SLC6A1	sgSLC6A1_5	-0.068621466	-3.673	1.038588504	0	6	10	999999
SLC6A1	sgSLC6A1_2	-0.105235577	-3.673	1.038588504	0	6	10	999999
SLC6A1	sgSLC6A1_7	-0.171451846	-3.673	1.038588504	0	6	10	999999
SLC6A1	sgSLC6A1_9	-0.22243633	-3.673	1.038588504	0	6	10	999999
KLF5	sgKLF5_3	0.98485438	-3.666	0.98485438	1	2	10	444
KLF5	sgKLF5_9	0.931378534	-3.666	0.98485438	1	2	10	445
KLF5	sgKLF5_10	0.408499789	-3.666	0.98485438	0	2	10	999999
KLF5	sgKLF5_2	0.27460621	-3.666	0.98485438	0	2	10	999999
KLF5	sgKLF5_1	0.197646423	-3.666	0.98485438	0	2	10	999999
KLF5	sgKLF5_7	0.181256007	-3.666	0.98485438	0	2	10	999999
KLF5	sgKLF5_5	0.031493687	-3.666	0.98485438	0	2	10	999999
KLF5	sgKLF5_8	-0.382240589	-3.666	0.98485438	0	2	10	999999
KLF5	sgKLF5_6	-0.435044423	-3.666	0.98485438	0	2	10	999999
KLF5	sgKLF5_4	-0.66944591	-3.666	0.98485438	0	2	10	999999
LDB2	sgLDB2_10	0.359294778	-3.629	0.359294778	1	6	10	446
LDB2	sgLDB2_4	0.358812005	-3.629	0.359294778	1	6	10	447
LDB2	sgLDB2_6	0.310889865	-3.629	0.359294778	1	6	10	448
LDB2	sgLDB2_8	0.293678186	-3.629	0.359294778	1	6	10	449
LDB2	sgLDB2_3	0.289947851	-3.629	0.359294778	1	6	10	450
LDB2	sgLDB2_5	0.284360122	-3.629	0.359294778	1	6	10	451
LDB2	sgLDB2_2	0.059951555	-3.629	0.359294778	0	6	10	999999
LDB2	sgLDB2_1	-0.118675898	-3.629	0.359294778	0	6	10	999999
LDB2	sgLDB2_7	-0.156191453	-3.629	0.359294778	0	6	10	999999
LDB2	sgLDB2_9	-0.544348516	-3.629	0.359294778	0	6	10	999999
DTYMK	sgDTYMK_5	0.564696219	-3.628	0.564696219	1	9	10	452
DTYMK	sgDTYMK_8	0.477182601	-3.628	0.564696219	1	9	10	453
DTYMK	sgDTYMK_10	0.450069258	-3.628	0.564696219	1	9	10	454
DTYMK	sgDTYMK_4	0.354461578	-3.628	0.564696219	1	9	10	455
DTYMK	sgDTYMK_2	0.237371949	-3.628	0.564696219	1	9	10	456
DTYMK	sgDTYMK_1	0.199739413	-3.628	0.564696219	1	9	10	457
DTYMK	sgDTYMK_6	0.187246371	-3.628	0.564696219	1	9	10	458
DTYMK	sgDTYMK_7	0.143323854	-3.628	0.564696219	1	9	10	459
DTYMK	sgDTYMK_3	0.082646209	-3.628	0.564696219	1	9	10	460
DTYMK	sgDTYMK_9	-0.213113739	-3.628	0.564696219	0	9	10	999999
COL2A1	sgCOL2A1_9	0.823832206	-3.624	0.823832206	1	3	10	461
COL2A1	sgCOL2A1_2	0.644136823	-3.624	0.823832206	1	3	10	462
COL2A1	sgCOL2A1_7	0.604425293	-3.624	0.823832206	1	3	10	463
COL2A1	sgCOL2A1_3	0.315954581	-3.624	0.823832206	0	3	10	999999
COL2A1	sgCOL2A1_5	0.149963649	-3.624	0.823832206	0	3	10	999999
COL2A1	sgCOL2A1_10	0.011089731	-3.624	0.823832206	0	3	10	999999
COL2A1	sgCOL2A1_6	-0.234480888	-3.624	0.823832206	0	3	10	999999
COL2A1	sgCOL2A1_4	-0.359667241	-3.624	0.823832206	0	3	10	999999
COL2A1	sgCOL2A1_8	-0.401420486	-3.624	0.823832206	0	3	10	999999
COL2A1	sgCOL2A1_1	-0.533508264	-3.624	0.823832206	0	3	10	999999
B4GALT5	sgB4GALT5_4	0.675410601	-3.615	0.675410601	1	6	10	464
B4GALT5	sgB4GALT5_5	0.420206548	-3.615	0.675410601	1	6	10	465
B4GALT5	sgB4GALT5_3	0.409265066	-3.615	0.675410601	1	6	10	466
B4GALT5	sgB4GALT5_6	0.38217085	-3.615	0.675410601	1	6	10	467
B4GALT5	sgB4GALT5_1	0.295392422	-3.615	0.675410601	1	6	10	468
B4GALT5	sgB4GALT5_9	0.283561052	-3.615	0.675410601	1	6	10	469
B4GALT5	sgB4GALT5_2	0.171385253	-3.615	0.675410601	0	6	10	999999
B4GALT5	sgB4GALT5_7	0	-3.615	0.675410601	0	6	10	999999
B4GALT5	sgB4GALT5_8	-0.109308555	-3.615	0.675410601	0	6	10	999999
B4GALT5	sgB4GALT5_10	-0.296711001	-3.615	0.675410601	0	6	10	999999
PIR	sgPIR_7	0.989370481	-3.603	0.989370481	1	6	10	470
PIR	sgPIR_9	0.415339213	-3.603	0.989370481	1	6	10	471
PIR	sgPIR_1	0.310168189	-3.603	0.989370481	1	6	10	472
PIR	sgPIR_2	0.297349337	-3.603	0.989370481	1	6	10	473
PIR	sgPIR_10	0.293566672	-3.603	0.989370481	1	6	10	474
PIR	sgPIR_5	0.282769266	-3.603	0.989370481	1	6	10	475
PIR	sgPIR_8	0.066682786	-3.603	0.989370481	0	6	10	999999
PIR	sgPIR_3	-0.26103068	-3.603	0.989370481	0	6	10	999999
PIR	sgPIR_6	-0.293176109	-3.603	0.989370481	0	6	10	999999
PIR	sgPIR_4	-0.776546313	-3.603	0.989370481	0	6	10	999999
DENND1B	sgDENND1B_3	1.284937581	-3.598	1.284937581	1	4	10	476
DENND1B	sgDENND1B_9	0.700929613	-3.598	1.284937581	1	4	10	477
DENND1B	sgDENND1B_5	0.567970176	-3.598	1.284937581	1	4	10	478
DENND1B	sgDENND1B_7	0.45535537	-3.598	1.284937581	1	4	10	479
DENND1B	sgDENND1B_4	0.332952827	-3.598	1.284937581	0	4	10	999999
DENND1B	sgDENND1B_10	0.221413145	-3.598	1.284937581	0	4	10	999999
DENND1B	sgDENND1B_8	0.101640249	-3.598	1.284937581	0	4	10	999999
DENND1B	sgDENND1B_6	0.087784112	-3.598	1.284937581	0	4	10	999999
DENND1B	sgDENND1B_2	-0.047771327	-3.598	1.284937581	0	4	10	999999
DENND1B	sgDENND1B_1	-0.068621466	-3.598	1.284937581	0	4	10	999999
SDPR	sgSDPR_10	0.521029267	-3.583	0.521029267	1	9	10	480
SDPR	sgSDPR_5	0.31615105	-3.583	0.521029267	1	9	10	481
SDPR	sgSDPR_1	0.281192475	-3.583	0.521029267	1	9	10	482
SDPR	sgSDPR_4	0.19545412	-3.583	0.521029267	1	9	10	483
SDPR	sgSDPR_7	0.149341744	-3.583	0.521029267	1	9	10	484
SDPR	sgSDPR_2	0.135498517	-3.583	0.521029267	1	9	10	485
SDPR	sgSDPR_6	0.103445858	-3.583	0.521029267	1	9	10	486
SDPR	sgSDPR_3	0.089741026	-3.583	0.521029267	1	9	10	487
SDPR	sgSDPR_8	0.079683489	-3.583	0.521029267	1	9	10	488
SDPR	sgSDPR_9	0	-3.583	0.521029267	0	9	10	999999
ARL6IP6	sgARL6IP6_7	0.959407258	-3.572	0.959407258	1	2	10	489
ARL6IP6	sgARL6IP6_6	0.907700435	-3.572	0.959407258	1	2	10	490
ARL6IP6	sgARL6IP6_2	0.183190507	-3.572	0.959407258	0	2	10	999999
ARL6IP6	sgARL6IP6_1	0	-3.572	0.959407258	0	2	10	999999
ARL6IP6	sgARL6IP6_5	-0.098269869	-3.572	0.959407258	0	2	10	999999
ARL6IP6	sgARL6IP6_9	-0.113502479	-3.572	0.959407258	0	2	10	999999
ARL6IP6	sgARL6IP6_8	-0.417343452	-3.572	0.959407258	0	2	10	999999
ARL6IP6	sgARL6IP6_10	-0.423633274	-3.572	0.959407258	0	2	10	999999
ARL6IP6	sgARL6IP6_4	-0.754566669	-3.572	0.959407258	0	2	10	999999
ARL6IP6	sgARL6IP6_3	-0.774770055	-3.572	0.959407258	0	2	10	999999
SEMA4C	sgSEMA4C_5	1.056317271	-3.571	1.056317271	1	3	10	491
SEMA4C	sgSEMA4C_1	0.814265135	-3.571	1.056317271	1	3	10	492
SEMA4C	sgSEMA4C_7	0.597323297	-3.571	1.056317271	1	3	10	493
SEMA4C	sgSEMA4C_3	0.140284179	-3.571	1.056317271	0	3	10	999999
SEMA4C	sgSEMA4C_10	0.038588504	-3.571	1.056317271	0	3	10	999999
SEMA4C	sgSEMA4C_2	0	-3.571	1.056317271	0	3	10	999999
SEMA4C	sgSEMA4C_8	0	-3.571	1.056317271	0	3	10	999999
SEMA4C	sgSEMA4C_9	0	-3.571	1.056317271	0	3	10	999999
SEMA4C	sgSEMA4C_6	-0.283354961	-3.571	1.056317271	0	3	10	999999
SEMA4C	sgSEMA4C_4	-0.334085985	-3.571	1.056317271	0	3	10	999999
KDM1A	sgKDM1A_8	0.484220503	-3.522	0.484220503	1	5	10	494
KDM1A	sgKDM1A_5	0.443394971	-3.522	0.484220503	1	5	10	495
KDM1A	sgKDM1A_2	0.436528512	-3.522	0.484220503	1	5	10	496
KDM1A	sgKDM1A_9	0.384970675	-3.522	0.484220503	1	5	10	497
KDM1A	sgKDM1A_6	0.353307289	-3.522	0.484220503	1	5	10	498
KDM1A	sgKDM1A_3	0.126290515	-3.522	0.484220503	0	5	10	999999
KDM1A	sgKDM1A_1	0.031493687	-3.522	0.484220503	0	5	10	999999
KDM1A	sgKDM1A_4	-0.021694945	-3.522	0.484220503	0	5	10	999999
KDM1A	sgKDM1A_7	-0.096729088	-3.522	0.484220503	0	5	10	999999
KDM1A	sgKDM1A_10	-0.78581629	-3.522	0.484220503	0	5	10	999999
MCIDAS	sgMCIDAS_10	0.549741037	-3.502	0.549741037	1	5	10	499
MCIDAS	sgMCIDAS_5	0.454753332	-3.502	0.549741037	1	5	10	500
MCIDAS	sgMCIDAS_4	0.419495173	-3.502	0.549741037	1	5	10	501
MCIDAS	sgMCIDAS_9	0.402159611	-3.502	0.549741037	1	5	10	502
MCIDAS	sgMCIDAS_8	0.35197891	-3.502	0.549741037	1	5	10	503
MCIDAS	sgMCIDAS_1	0.223453687	-3.502	0.549741037	0	5	10	999999
MCIDAS	sgMCIDAS_3	0	-3.502	0.549741037	0	5	10	999999
MCIDAS	sgMCIDAS_6	0	-3.502	0.549741037	0	5	10	999999
MCIDAS	sgMCIDAS_2	-0.244712725	-3.502	0.549741037	0	5	10	999999
MCIDAS	sgMCIDAS_7	-0.379411299	-3.502	0.549741037	0	5	10	999999
GPR65	sgGPR65_6	1.913649767	-3.499	1.913649767	1	1	10	504
GPR65	sgGPR65_3	0.044418047	-3.499	1.913649767	0	1	10	999999
GPR65	sgGPR65_9	0.008280014	-3.499	1.913649767	0	1	10	999999
GPR65	sgGPR65_4	-0.021969445	-3.499	1.913649767	0	1	10	999999
GPR65	sgGPR65_8	-0.040592742	-3.499	1.913649767	0	1	10	999999
GPR65	sgGPR65_5	-0.09665019	-3.499	1.913649767	0	1	10	999999
GPR65	sgGPR65_10	-0.185734865	-3.499	1.913649767	0	1	10	999999
GPR65	sgGPR65_7	-0.209423708	-3.499	1.913649767	0	1	10	999999
GPR65	sgGPR65_1	-0.235569346	-3.499	1.913649767	0	1	10	999999
GPR65	sgGPR65_2	-0.449070742	-3.499	1.913649767	0	1	10	999999
HLA-F	sgHLA-F_7	1.913649767	-3.499	1.913649767	1	1	10	505
HLA-F	sgHLA-F_8	0.362994868	-3.499	1.913649767	0	1	10	999999
HLA-F	sgHLA-F_2	0.126450388	-3.499	1.913649767	0	1	10	999999
HLA-F	sgHLA-F_10	0.084581448	-3.499	1.913649767	0	1	10	999999
HLA-F	sgHLA-F_9	0.07455552	-3.499	1.913649767	0	1	10	999999
HLA-F	sgHLA-F_1	-0.049411207	-3.499	1.913649767	0	1	10	999999
HLA-F	sgHLA-F_5	-0.153522571	-3.499	1.913649767	0	1	10	999999
HLA-F	sgHLA-F_4	-0.182776205	-3.499	1.913649767	0	1	10	999999
HLA-F	sgHLA-F_6	-0.244016182	-3.499	1.913649767	0	1	10	999999
HLA-F	sgHLA-F_3	-0.373177553	-3.499	1.913649767	0	1	10	999999
NCSTN	sgNCSTN_2	1.913649767	-3.499	1.913649767	1	1	10	506
NCSTN	sgNCSTN_3	0.834468521	-3.499	1.913649767	0	1	10	999999
NCSTN	sgNCSTN_6	0.300405609	-3.499	1.913649767	0	1	10	999999
NCSTN	sgNCSTN_10	0.203024752	-3.499	1.913649767	0	1	10	999999
NCSTN	sgNCSTN_8	0.078145708	-3.499	1.913649767	0	1	10	999999
NCSTN	sgNCSTN_9	0.021555164	-3.499	1.913649767	0	1	10	999999
NCSTN	sgNCSTN_4	0	-3.499	1.913649767	0	1	10	999999
NCSTN	sgNCSTN_5	0	-3.499	1.913649767	0	1	10	999999
NCSTN	sgNCSTN_7	0	-3.499	1.913649767	0	1	10	999999
NCSTN	sgNCSTN_1	0	-3.499	1.913649767	0	1	10	999999
LUZP1	sgLUZP1_9	0.310041487	-3.489	0.310041487	1	8	10	507
LUZP1	sgLUZP1_4	0.273928967	-3.489	0.310041487	1	8	10	508
LUZP1	sgLUZP1_7	0.25701567	-3.489	0.310041487	1	8	10	509
LUZP1	sgLUZP1_1	0.237871425	-3.489	0.310041487	1	8	10	510
LUZP1	sgLUZP1_8	0.219275514	-3.489	0.310041487	1	8	10	511
LUZP1	sgLUZP1_10	0.209744545	-3.489	0.310041487	1	8	10	512
LUZP1	sgLUZP1_3	0.173603043	-3.489	0.310041487	1	8	10	513
LUZP1	sgLUZP1_6	0.143117914	-3.489	0.310041487	1	8	10	514
LUZP1	sgLUZP1_2	-0.320433439	-3.489	0.310041487	0	8	10	999999
LUZP1	sgLUZP1_5	-0.682580681	-3.489	0.310041487	0	8	10	999999
TRABD2A	sgTRABD2A_7	0.49204584	-3.471	0.49204584	1	5	10	515
TRABD2A	sgTRABD2A_4	0.428363661	-3.471	0.49204584	1	5	10	516
TRABD2A	sgTRABD2A_9	0.416557431	-3.471	0.49204584	1	5	10	517
TRABD2A	sgTRABD2A_3	0.403804668	-3.471	0.49204584	1	5	10	518
TRABD2A	sgTRABD2A_10	0.349714478	-3.471	0.49204584	1	5	10	519
TRABD2A	sgTRABD2A_8	0.171710689	-3.471	0.49204584	0	5	10	999999
TRABD2A	sgTRABD2A_6	-0.048034935	-3.471	0.49204584	0	5	10	999999
TRABD2A	sgTRABD2A_2	-0.102547586	-3.471	0.49204584	0	5	10	999999
TRABD2A	sgTRABD2A_5	-0.119773988	-3.471	0.49204584	0	5	10	999999
TRABD2A	sgTRABD2A_1	-0.342693748	-3.471	0.49204584	0	5	10	999999
UHRF1	sgUHRF1_7	1.105535293	-3.448	1.105535293	1	8	10	520
UHRF1	sgUHRF1_3	0.745245337	-3.448	1.105535293	1	8	10	521
UHRF1	sgUHRF1_2	0.290959774	-3.448	1.105535293	1	8	10	522
UHRF1	sgUHRF1_1	0.198725417	-3.448	1.105535293	1	8	10	523
UHRF1	sgUHRF1_4	0.18610851	-3.448	1.105535293	1	8	10	524
UHRF1	sgUHRF1_5	0.166016041	-3.448	1.105535293	1	8	10	525
UHRF1	sgUHRF1_10	0.156506897	-3.448	1.105535293	1	8	10	526
UHRF1	sgUHRF1_8	0.140638156	-3.448	1.105535293	1	8	10	527
UHRF1	sgUHRF1_6	-0.051776909	-3.448	1.105535293	0	8	10	999999
UHRF1	sgUHRF1_9	-0.160853217	-3.448	1.105535293	0	8	10	999999
BRD9	sgBRD9_2	0.639072107	-3.447	0.639072107	1	4	10	528
BRD9	sgBRD9_3	0.634339021	-3.447	0.639072107	1	4	10	529
BRD9	sgBRD9_1	0.562402221	-3.447	0.639072107	1	4	10	530
BRD9	sgBRD9_5	0.44210839	-3.447	0.639072107	1	4	10	531
BRD9	sgBRD9_4	-0.036799753	-3.447	0.639072107	0	4	10	999999
BRD9	sgBRD9_9	-0.079114997	-3.447	0.639072107	0	4	10	999999
BRD9	sgBRD9_10	-0.129993154	-3.447	0.639072107	0	4	10	999999
BRD9	sgBRD9_6	-0.154536095	-3.447	0.639072107	0	4	10	999999
BRD9	sgBRD9_7	-0.277505238	-3.447	0.639072107	0	4	10	999999
BRD9	sgBRD9_8	-0.465474379	-3.447	0.639072107	0	4	10	999999
CRY1	sgCRY1_8	0.468497718	-3.446	0.468497718	1	5	10	532
CRY1	sgCRY1_7	0.392256516	-3.446	0.468497718	1	5	10	533
CRY1	sgCRY1_5	0.36153327	-3.446	0.468497718	1	5	10	534
CRY1	sgCRY1_3	0.353047286	-3.446	0.468497718	1	5	10	535
CRY1	sgCRY1_4	0.34810661	-3.446	0.468497718	1	5	10	536
CRY1	sgCRY1_2	0.158050392	-3.446	0.468497718	0	5	10	999999
CRY1	sgCRY1_6	0.142954399	-3.446	0.468497718	0	5	10	999999
CRY1	sgCRY1_1	0.135498517	-3.446	0.468497718	0	5	10	999999
CRY1	sgCRY1_10	-0.034212646	-3.446	0.468497718	0	5	10	999999
CRY1	sgCRY1_9	-0.37283312	-3.446	0.468497718	0	5	10	999999
GMPR	sgGMPR_6	0.86079746	-3.443	0.86079746	1	9	10	537
GMPR	sgGMPR_3	0.412016362	-3.443	0.86079746	1	9	10	538
GMPR	sgGMPR_8	0.303851585	-3.443	0.86079746	1	9	10	539
GMPR	sgGMPR_10	0.242095797	-3.443	0.86079746	1	9	10	540
GMPR	sgGMPR_9	0.211219231	-3.443	0.86079746	1	9	10	541
GMPR	sgGMPR_1	0.12326406	-3.443	0.86079746	1	9	10	542
GMPR	sgGMPR_2	0.122724229	-3.443	0.86079746	1	9	10	543
GMPR	sgGMPR_4	0.098745223	-3.443	0.86079746	1	9	10	544
GMPR	sgGMPR_7	0.070231785	-3.443	0.86079746	1	9	10	545
GMPR	sgGMPR_5	-0.795620194	-3.443	0.86079746	0	9	10	999999
DMRTB1	sgDMRTB1_1	0.592875713	-3.44	0.592875713	1	9	10	546
DMRTB1	sgDMRTB1_4	0.38953195	-3.44	0.592875713	1	9	10	547
DMRTB1	sgDMRTB1_8	0.354941197	-3.44	0.592875713	1	9	10	548
DMRTB1	sgDMRTB1_10	0.350507842	-3.44	0.592875713	1	9	10	549
DMRTB1	sgDMRTB1_2	0.319322226	-3.44	0.592875713	1	9	10	550
DMRTB1	sgDMRTB1_5	0.161052621	-3.44	0.592875713	1	9	10	551
DMRTB1	sgDMRTB1_6	0.129032474	-3.44	0.592875713	1	9	10	552
DMRTB1	sgDMRTB1_7	0.108556889	-3.44	0.592875713	1	9	10	553
DMRTB1	sgDMRTB1_9	0.070026413	-3.44	0.592875713	1	9	10	554
DMRTB1	sgDMRTB1_3	-0.169038587	-3.44	0.592875713	0	9	10	999999
GLIS3	sgGLIS3_2	0.605441187	-3.439	0.605441187	1	4	10	555
GLIS3	sgGLIS3_1	0.521407438	-3.439	0.605441187	1	4	10	556
GLIS3	sgGLIS3_5	0.495649964	-3.439	0.605441187	1	4	10	557
GLIS3	sgGLIS3_9	0.441381015	-3.439	0.605441187	1	4	10	558
GLIS3	sgGLIS3_7	0.315648632	-3.439	0.605441187	0	4	10	999999
GLIS3	sgGLIS3_6	0.193490464	-3.439	0.605441187	0	4	10	999999
GLIS3	sgGLIS3_8	0.112175088	-3.439	0.605441187	0	4	10	999999
GLIS3	sgGLIS3_10	0	-3.439	0.605441187	0	4	10	999999
GLIS3	sgGLIS3_4	-0.115226361	-3.439	0.605441187	0	4	10	999999
GLIS3	sgGLIS3_3	-0.262441492	-3.439	0.605441187	0	4	10	999999
CTTNBP2	sgCTTNBP2_9	0.360951391	-3.426	0.360951391	1	7	10	559
CTTNBP2	sgCTTNBP2_2	0.339398659	-3.426	0.360951391	1	7	10	560
CTTNBP2	sgCTTNBP2_5	0.303430288	-3.426	0.360951391	1	7	10	561
CTTNBP2	sgCTTNBP2_3	0.301565474	-3.426	0.360951391	1	7	10	562
CTTNBP2	sgCTTNBP2_6	0.229768434	-3.426	0.360951391	1	7	10	563
CTTNBP2	sgCTTNBP2_1	0.227501195	-3.426	0.360951391	1	7	10	564
CTTNBP2	sgCTTNBP2_7	0.204258647	-3.426	0.360951391	1	7	10	565
CTTNBP2	sgCTTNBP2_10	0.038272768	-3.426	0.360951391	0	7	10	999999
CTTNBP2	sgCTTNBP2_4	-0.025327859	-3.426	0.360951391	0	7	10	999999
CTTNBP2	sgCTTNBP2_8	-0.865740555	-3.426	0.360951391	0	7	10	999999
POMGNT1	sgPOMGNT1_8	0.629605519	-3.418	0.629605519	1	9	10	566
POMGNT1	sgPOMGNT1_4	0.53818496	-3.418	0.629605519	1	9	10	567
POMGNT1	sgPOMGNT1_2	0.341444548	-3.418	0.629605519	1	9	10	568
POMGNT1	sgPOMGNT1_1	0.299576054	-3.418	0.629605519	1	9	10	569
POMGNT1	sgPOMGNT1_5	0.174127919	-3.418	0.629605519	1	9	10	570
POMGNT1	sgPOMGNT1_9	0.138727487	-3.418	0.629605519	1	9	10	571
POMGNT1	sgPOMGNT1_10	0.108947489	-3.418	0.629605519	1	9	10	572
POMGNT1	sgPOMGNT1_7	0.085089013	-3.418	0.629605519	1	9	10	573
POMGNT1	sgPOMGNT1_3	0.068551727	-3.418	0.629605519	1	9	10	574
POMGNT1	sgPOMGNT1_6	0	-3.418	0.629605519	0	9	10	999999
NDUFAF1	sgNDUFAF1_8	0.593919273	-3.41	0.593919273	1	6	10	575
NDUFAF1	sgNDUFAF1_10	0.436528512	-3.41	0.593919273	1	6	10	576
NDUFAF1	sgNDUFAF1_9	0.434415153	-3.41	0.593919273	1	6	10	577
NDUFAF1	sgNDUFAF1_1	0.339618499	-3.41	0.593919273	1	6	10	578
NDUFAF1	sgNDUFAF1_5	0.325572295	-3.41	0.593919273	1	6	10	579
NDUFAF1	sgNDUFAF1_6	0.270197091	-3.41	0.593919273	1	6	10	580
NDUFAF1	sgNDUFAF1_4	0.152972491	-3.41	0.593919273	0	6	10	999999
NDUFAF1	sgNDUFAF1_2	-0.102547586	-3.41	0.593919273	0	6	10	999999
NDUFAF1	sgNDUFAF1_3	-0.298157044	-3.41	0.593919273	0	6	10	999999
NDUFAF1	sgNDUFAF1_7	-0.756596086	-3.41	0.593919273	0	6	10	999999
NRARP	sgNRARP_9	0.750147635	-3.407	0.750147635	1	6	10	581
NRARP	sgNRARP_2	0.347801948	-3.407	0.750147635	1	6	10	582
NRARP	sgNRARP_3	0.335541907	-3.407	0.750147635	1	6	10	583
NRARP	sgNRARP_8	0.309873195	-3.407	0.750147635	1	6	10	584
NRARP	sgNRARP_10	0.295326365	-3.407	0.750147635	1	6	10	585
NRARP	sgNRARP_4	0.269656587	-3.407	0.750147635	1	6	10	586
NRARP	sgNRARP_5	0.07422886	-3.407	0.750147635	0	6	10	999999
NRARP	sgNRARP_7	0.01955534	-3.407	0.750147635	0	6	10	999999
NRARP	sgNRARP_1	-0.012373676	-3.407	0.750147635	0	6	10	999999
NRARP	sgNRARP_6	-0.058321509	-3.407	0.750147635	0	6	10	999999
PRKAA2	sgPRKAA2_8	1.296866519	-3.389	1.296866519	1	2	10	587
PRKAA2	sgPRKAA2_10	0.861620767	-3.389	1.296866519	1	2	10	588
PRKAA2	sgPRKAA2_4	0.087574964	-3.389	1.296866519	0	2	10	999999
PRKAA2	sgPRKAA2_5	0.048603134	-3.389	1.296866519	0	2	10	999999
PRKAA2	sgPRKAA2_2	0	-3.389	1.296866519	0	2	10	999999
PRKAA2	sgPRKAA2_6	0	-3.389	1.296866519	0	2	10	999999
PRKAA2	sgPRKAA2_9	-0.012217435	-3.389	1.296866519	0	2	10	999999
PRKAA2	sgPRKAA2_7	-0.184416823	-3.389	1.296866519	0	2	10	999999
PRKAA2	sgPRKAA2_3	-0.420133259	-3.389	1.296866519	0	2	10	999999
PRKAA2	sgPRKAA2_1	-1.080227148	-3.389	1.296866519	0	2	10	999999
ADAM20	sgADAM20_3	0.619624673	-3.384	0.619624673	1	3	10	589
ADAM20	sgADAM20_9	0.612619771	-3.384	0.619624673	1	3	10	590
ADAM20	sgADAM20_4	0.574831211	-3.384	0.619624673	1	3	10	591
ADAM20	sgADAM20_1	0.099351903	-3.384	0.619624673	0	3	10	999999
ADAM20	sgADAM20_5	0.094105832	-3.384	0.619624673	0	3	10	999999
ADAM20	sgADAM20_8	0.032027809	-3.384	0.619624673	0	3	10	999999
ADAM20	sgADAM20_2	0.002088651	-3.384	0.619624673	0	3	10	999999
ADAM20	sgADAM20_10	-0.125102822	-3.384	0.619624673	0	3	10	999999
ADAM20	sgADAM20_6	-0.143703041	-3.384	0.619624673	0	3	10	999999
ADAM20	sgADAM20_7	-0.860762914	-3.384	0.619624673	0	3	10	999999
GNS	sgGNS_3	0.764832593	-3.379	0.764832593	1	9	10	592
GNS	sgGNS_2	0.395135827	-3.379	0.764832593	1	9	10	593
GNS	sgGNS_4	0.336304664	-3.379	0.764832593	1	9	10	594
GNS	sgGNS_9	0.320260652	-3.379	0.764832593	1	9	10	595
GNS	sgGNS_7	0.257146395	-3.379	0.764832593	1	9	10	596
GNS	sgGNS_1	0.197980625	-3.379	0.764832593	1	9	10	597
GNS	sgGNS_5	0.142117866	-3.379	0.764832593	1	9	10	598
GNS	sgGNS_6	0.091416693	-3.379	0.764832593	1	9	10	599
GNS	sgGNS_8	0.065820811	-3.379	0.764832593	1	9	10	600
GNS	sgGNS_10	-0.069705847	-3.379	0.764832593	0	9	10	999999
MISP	sgMISP_7	0.777987165	-3.36	0.777987165	1	3	10	601
MISP	sgMISP_6	0.675751358	-3.36	0.777987165	1	3	10	602
MISP	sgMISP_10	0.572356591	-3.36	0.777987165	1	3	10	603
MISP	sgMISP_9	0.329044453	-3.36	0.777987165	0	3	10	999999
MISP	sgMISP_5	0.242392751	-3.36	0.777987165	0	3	10	999999
MISP	sgMISP_3	0.096745928	-3.36	0.777987165	0	3	10	999999
MISP	sgMISP_2	0.051296469	-3.36	0.777987165	0	3	10	999999
MISP	sgMISP_8	-0.009778795	-3.36	0.777987165	0	3	10	999999
MISP	sgMISP_1	-0.194464042	-3.36	0.777987165	0	3	10	999999
MISP	sgMISP_4	-0.602885607	-3.36	0.777987165	0	3	10	999999
MXI1	sgMXI1_7	0.551167292	-3.359	0.551167292	1	6	10	604
MXI1	sgMXI1_8	0.46305856	-3.359	0.551167292	1	6	10	605
MXI1	sgMXI1_3	0.320997244	-3.359	0.551167292	1	6	10	606
MXI1	sgMXI1_10	0.318594677	-3.359	0.551167292	1	6	10	607
MXI1	sgMXI1_4	0.298752551	-3.359	0.551167292	1	6	10	608
MXI1	sgMXI1_6	0.26662263	-3.359	0.551167292	1	6	10	609
MXI1	sgMXI1_9	0.03941652	-3.359	0.551167292	0	6	10	999999
MXI1	sgMXI1_5	0	-3.359	0.551167292	0	6	10	999999
MXI1	sgMXI1_1	0	-3.359	0.551167292	0	6	10	999999
MXI1	sgMXI1_2	-0.003268419	-3.359	0.551167292	0	6	10	999999
SPIN4	sgSPIN4_8	0.839732761	-3.358	0.839732761	1	9	10	610
SPIN4	sgSPIN4_6	0.498676419	-3.358	0.839732761	1	9	10	611
SPIN4	sgSPIN4_3	0.297549518	-3.358	0.839732761	1	9	10	612
SPIN4	sgSPIN4_4	0.260437253	-3.358	0.839732761	1	9	10	613
SPIN4	sgSPIN4_10	0.184190441	-3.358	0.839732761	1	9	10	614
SPIN4	sgSPIN4_7	0.182867491	-3.358	0.839732761	1	9	10	615
SPIN4	sgSPIN4_2	0.127845552	-3.358	0.839732761	1	9	10	616
SPIN4	sgSPIN4_5	0.084121611	-3.358	0.839732761	1	9	10	617
SPIN4	sgSPIN4_9	0.064435161	-3.358	0.839732761	1	9	10	618
SPIN4	sgSPIN4_1	-0.714088395	-3.358	0.839732761	0	9	10	999999
ZNF440	sgZNF440_8	0.505148886	-3.354	0.505148886	1	4	10	619
ZNF440	sgZNF440_9	0.463935551	-3.354	0.505148886	1	4	10	620
ZNF440	sgZNF440_7	0.458804907	-3.354	0.505148886	1	4	10	621
ZNF440	sgZNF440_1	0.433735612	-3.354	0.505148886	1	4	10	622
ZNF440	sgZNF440_2	0.20827485	-3.354	0.505148886	0	4	10	999999
ZNF440	sgZNF440_4	0.101937305	-3.354	0.505148886	0	4	10	999999
ZNF440	sgZNF440_5	0.063616509	-3.354	0.505148886	0	4	10	999999
ZNF440	sgZNF440_10	-0.018933682	-3.354	0.505148886	0	4	10	999999
ZNF440	sgZNF440_6	-0.051588127	-3.354	0.505148886	0	4	10	999999
ZNF440	sgZNF440_3	-0.292354359	-3.354	0.505148886	0	4	10	999999
LINGO2	sgLINGO2_8	0.339398659	-3.354	0.339398659	1	8	10	623
LINGO2	sgLINGO2_3	0.337884787	-3.354	0.339398659	1	8	10	624
LINGO2	sgLINGO2_9	0.265484989	-3.354	0.339398659	1	8	10	625
LINGO2	sgLINGO2_2	0.249253086	-3.354	0.339398659	1	8	10	626
LINGO2	sgLINGO2_7	0.246494991	-3.354	0.339398659	1	8	10	627
LINGO2	sgLINGO2_6	0.170260623	-3.354	0.339398659	1	8	10	628
LINGO2	sgLINGO2_10	0.138986845	-3.354	0.339398659	1	8	10	629
LINGO2	sgLINGO2_4	0.135498517	-3.354	0.339398659	1	8	10	630
LINGO2	sgLINGO2_1	-0.142561877	-3.354	0.339398659	0	8	10	999999
LINGO2	sgLINGO2_5	-0.915010129	-3.354	0.339398659	0	8	10	999999
ARHGAP26	sgARHGAP26_6	0.29607761	-3.343	0.29607761	1	8	10	631
ARHGAP26	sgARHGAP26_1	0.264937755	-3.343	0.29607761	1	8	10	632
ARHGAP26	sgARHGAP26_4	0.23240853	-3.343	0.29607761	1	8	10	633
ARHGAP26	sgARHGAP26_8	0.208558919	-3.343	0.29607761	1	8	10	634
ARHGAP26	sgARHGAP26_2	0.190697563	-3.343	0.29607761	1	8	10	635
ARHGAP26	sgARHGAP26_7	0.168109885	-3.343	0.29607761	1	8	10	636
ARHGAP26	sgARHGAP26_10	0.135498517	-3.343	0.29607761	1	8	10	637
ARHGAP26	sgARHGAP26_9	0.134003526	-3.343	0.29607761	1	8	10	638
ARHGAP26	sgARHGAP26_5	-0.206924164	-3.343	0.29607761	0	8	10	999999
ARHGAP26	sgARHGAP26_3	-0.252985251	-3.343	0.29607761	0	8	10	999999
PSAP	sgPSAP_5	0.699769947	-3.341	0.699769947	1	8	10	639
PSAP	sgPSAP_1	0.518409535	-3.341	0.699769947	1	8	10	640
PSAP	sgPSAP_9	0.462082617	-3.341	0.699769947	1	8	10	641
PSAP	sgPSAP_7	0.427511694	-3.341	0.699769947	1	8	10	642
PSAP	sgPSAP_2	0.184190441	-3.341	0.699769947	1	8	10	643
PSAP	sgPSAP_10	0.146853268	-3.341	0.699769947	1	8	10	644
PSAP	sgPSAP_6	0.141138784	-3.341	0.699769947	1	8	10	645
PSAP	sgPSAP_4	0.133907693	-3.341	0.699769947	1	8	10	646
PSAP	sgPSAP_3	-0.072777426	-3.341	0.699769947	0	8	10	999999
PSAP	sgPSAP_8	-0.088307147	-3.341	0.699769947	0	8	10	999999
TMEM95	sgTMEM95_8	0.422288073	-3.336	0.422288073	1	9	10	647
TMEM95	sgTMEM95_10	0.36223252	-3.336	0.422288073	1	9	10	648
TMEM95	sgTMEM95_4	0.268009204	-3.336	0.422288073	1	9	10	649
TMEM95	sgTMEM95_6	0.251591846	-3.336	0.422288073	1	9	10	650
TMEM95	sgTMEM95_1	0.183454971	-3.336	0.422288073	1	9	10	651
TMEM95	sgTMEM95_9	0.163327611	-3.336	0.422288073	1	9	10	652
TMEM95	sgTMEM95_3	0.123544703	-3.336	0.422288073	1	9	10	653
TMEM95	sgTMEM95_7	0.09187677	-3.336	0.422288073	1	9	10	654
TMEM95	sgTMEM95_5	0.06294785	-3.336	0.422288073	1	9	10	655
TMEM95	sgTMEM95_2	-0.062547318	-3.336	0.422288073	0	9	10	999999
GTPBP4	sgGTPBP4_2	0.697441285	-3.335	0.697441285	1	4	10	656
GTPBP4	sgGTPBP4_8	0.458804907	-3.335	0.697441285	1	4	10	657
GTPBP4	sgGTPBP4_10	0.458159692	-3.335	0.697441285	1	4	10	658
GTPBP4	sgGTPBP4_5	0.432277635	-3.335	0.697441285	1	4	10	659
GTPBP4	sgGTPBP4_1	0.090531371	-3.335	0.697441285	0	4	10	999999
GTPBP4	sgGTPBP4_3	0.01752456	-3.335	0.697441285	0	4	10	999999
GTPBP4	sgGTPBP4_7	-0.00438057	-3.335	0.697441285	0	4	10	999999
GTPBP4	sgGTPBP4_9	-0.173293244	-3.335	0.697441285	0	4	10	999999
GTPBP4	sgGTPBP4_6	-0.182370547	-3.335	0.697441285	0	4	10	999999
GTPBP4	sgGTPBP4_4	-0.249852365	-3.335	0.697441285	0	4	10	999999
SNRPB	sgSNRPB_2	0.759403841	-3.332	0.759403841	1	3	10	660
SNRPB	sgSNRPB_5	0.579196016	-3.332	0.759403841	1	3	10	661
SNRPB	sgSNRPB_4	0.569305426	-3.332	0.759403841	1	3	10	662
SNRPB	sgSNRPB_10	0.419290269	-3.332	0.759403841	0	3	10	999999
SNRPB	sgSNRPB_9	0.147370631	-3.332	0.759403841	0	3	10	999999
SNRPB	sgSNRPB_8	0.098356709	-3.332	0.759403841	0	3	10	999999
SNRPB	sgSNRPB_6	0	-3.332	0.759403841	0	3	10	999999
SNRPB	sgSNRPB_3	0	-3.332	0.759403841	0	3	10	999999
SNRPB	sgSNRPB_1	-0.000978133	-3.332	0.759403841	0	3	10	999999
SNRPB	sgSNRPB_7	-0.015991247	-3.332	0.759403841	0	3	10	999999
WWC3	sgWWC3_3	1.135498517	-3.331	1.135498517	1	5	10	663
WWC3	sgWWC3_5	0.412460411	-3.331	1.135498517	1	5	10	664
WWC3	sgWWC3_10	0.388701717	-3.331	1.135498517	1	5	10	665
WWC3	sgWWC3_7	0.372287616	-3.331	1.135498517	1	5	10	666
WWC3	sgWWC3_4	0.339618499	-3.331	1.135498517	1	5	10	667
WWC3	sgWWC3_1	0.224874112	-3.331	1.135498517	0	5	10	999999
WWC3	sgWWC3_2	-0.160068583	-3.331	1.135498517	0	5	10	999999
WWC3	sgWWC3_6	-0.280864575	-3.331	1.135498517	0	5	10	999999
WWC3	sgWWC3_8	-0.643764884	-3.331	1.135498517	0	5	10	999999
WWC3	sgWWC3_9	-0.67741484	-3.331	1.135498517	0	5	10	999999
BECN1	sgBECN1_8	0.403104757	-3.327	0.403104757	1	9	10	668
BECN1	sgBECN1_4	0.395762967	-3.327	0.403104757	1	9	10	669
BECN1	sgBECN1_5	0.195979264	-3.327	0.403104757	1	9	10	670
BECN1	sgBECN1_2	0.106817797	-3.327	0.403104757	1	9	10	671
BECN1	sgBECN1_7	0.09756943	-3.327	0.403104757	1	9	10	672
BECN1	sgBECN1_3	0.080317547	-3.327	0.403104757	1	9	10	673
BECN1	sgBECN1_6	0.069029236	-3.327	0.403104757	1	9	10	674
BECN1	sgBECN1_1	0.067988074	-3.327	0.403104757	1	9	10	675
BECN1	sgBECN1_9	0.062266603	-3.327	0.403104757	1	9	10	676
BECN1	sgBECN1_10	-0.177217237	-3.327	0.403104757	0	9	10	999999
C2CD5	sgC2CD5_3	0.727258551	-3.326	0.727258551	1	9	10	677
C2CD5	sgC2CD5_4	0.691046379	-3.326	0.727258551	1	9	10	678
C2CD5	sgC2CD5_9	0.488210985	-3.326	0.727258551	1	9	10	679
C2CD5	sgC2CD5_2	0.178849937	-3.326	0.727258551	1	9	10	680
C2CD5	sgC2CD5_5	0.164493413	-3.326	0.727258551	1	9	10	681
C2CD5	sgC2CD5_10	0.154648871	-3.326	0.727258551	1	9	10	682
C2CD5	sgC2CD5_6	0.130786415	-3.326	0.727258551	1	9	10	683
C2CD5	sgC2CD5_7	0.096745928	-3.326	0.727258551	1	9	10	684
C2CD5	sgC2CD5_8	0.062146814	-3.326	0.727258551	1	9	10	685
C2CD5	sgC2CD5_1	-0.868208144	-3.326	0.727258551	0	9	10	999999
MCCD1	sgMCCD1_3	1.875861206	-3.323	1.875861206	1	1	10	686
MCCD1	sgMCCD1_6	0.120355178	-3.323	1.875861206	0	1	10	999999
MCCD1	sgMCCD1_2	0.081140854	-3.323	1.875861206	0	1	10	999999
MCCD1	sgMCCD1_5	0.054311288	-3.323	1.875861206	0	1	10	999999
MCCD1	sgMCCD1_9	0.003929201	-3.323	1.875861206	0	1	10	999999
MCCD1	sgMCCD1_8	0	-3.323	1.875861206	0	1	10	999999
MCCD1	sgMCCD1_7	-0.037952646	-3.323	1.875861206	0	1	10	999999
MCCD1	sgMCCD1_10	-0.089810765	-3.323	1.875861206	0	1	10	999999
MCCD1	sgMCCD1_4	-0.270559382	-3.323	1.875861206	0	1	10	999999
MCCD1	sgMCCD1_1	-0.297419076	-3.323	1.875861206	0	1	10	999999
RPL3L	sgRPL3L_2	1.875861206	-3.323	1.875861206	1	1	10	687
RPL3L	sgRPL3L_7	0.600385315	-3.323	1.875861206	0	1	10	999999
RPL3L	sgRPL3L_9	0.254684924	-3.323	1.875861206	0	1	10	999999
RPL3L	sgRPL3L_6	0.109253346	-3.323	1.875861206	0	1	10	999999
RPL3L	sgRPL3L_5	0	-3.323	1.875861206	0	1	10	999999
RPL3L	sgRPL3L_8	-0.065650226	-3.323	1.875861206	0	1	10	999999
RPL3L	sgRPL3L_10	-0.067021853	-3.323	1.875861206	0	1	10	999999
RPL3L	sgRPL3L_3	-0.214264527	-3.323	1.875861206	0	1	10	999999
RPL3L	sgRPL3L_1	-0.241768344	-3.323	1.875861206	0	1	10	999999
RPL3L	sgRPL3L_4	-0.422309339	-3.323	1.875861206	0	1	10	999999
RWDD4	sgRWDD4_8	1.875861206	-3.323	1.875861206	1	1	10	688
RWDD4	sgRWDD4_7	0.321349613	-3.323	1.875861206	0	1	10	999999
RWDD4	sgRWDD4_1	0.189920524	-3.323	1.875861206	0	1	10	999999
RWDD4	sgRWDD4_10	0.170140002	-3.323	1.875861206	0	1	10	999999
RWDD4	sgRWDD4_9	0.154927069	-3.323	1.875861206	0	1	10	999999
RWDD4	sgRWDD4_3	0.122446949	-3.323	1.875861206	0	1	10	999999
RWDD4	sgRWDD4_4	0	-3.323	1.875861206	0	1	10	999999
RWDD4	sgRWDD4_5	0	-3.323	1.875861206	0	1	10	999999
RWDD4	sgRWDD4_6	0	-3.323	1.875861206	0	1	10	999999
RWDD4	sgRWDD4_2	-0.115197608	-3.323	1.875861206	0	1	10	999999
SLC24A3	sgSLC24A3_2	0.777645604	-3.317	0.777645604	1	3	10	689
SLC24A3	sgSLC24A3_1	0.620588701	-3.317	0.777645604	1	3	10	690
SLC24A3	sgSLC24A3_7	0.567652626	-3.317	0.777645604	1	3	10	691
SLC24A3	sgSLC24A3_6	0.259060724	-3.317	0.777645604	0	3	10	999999
SLC24A3	sgSLC24A3_5	0.162028564	-3.317	0.777645604	0	3	10	999999
SLC24A3	sgSLC24A3_9	0.126397717	-3.317	0.777645604	0	3	10	999999
SLC24A3	sgSLC24A3_3	0.084872731	-3.317	0.777645604	0	3	10	999999
SLC24A3	sgSLC24A3_10	0.011180644	-3.317	0.777645604	0	3	10	999999
SLC24A3	sgSLC24A3_4	-0.169461773	-3.317	0.777645604	0	3	10	999999
SLC24A3	sgSLC24A3_8	-0.204945598	-3.317	0.777645604	0	3	10	999999
C1orf106	sgC1orf106_6	0.42727379	-3.31	0.42727379	1	5	10	692
C1orf106	sgC1orf106_4	0.405651946	-3.31	0.42727379	1	5	10	693
C1orf106	sgC1orf106_10	0.404202847	-3.31	0.42727379	1	5	10	694
C1orf106	sgC1orf106_7	0.353872892	-3.31	0.42727379	1	5	10	695
C1orf106	sgC1orf106_5	0.338042111	-3.31	0.42727379	1	5	10	696
C1orf106	sgC1orf106_8	0.12431435	-3.31	0.42727379	0	5	10	999999
C1orf106	sgC1orf106_9	0.089393729	-3.31	0.42727379	0	5	10	999999
C1orf106	sgC1orf106_3	-0.111421914	-3.31	0.42727379	0	5	10	999999
C1orf106	sgC1orf106_1	-0.394380787	-3.31	0.42727379	0	5	10	999999
C1orf106	sgC1orf106_2	-0.490328197	-3.31	0.42727379	0	5	10	999999
CLEC19A	sgCLEC19A_4	0.432207139	-3.309	0.432207139	1	8	10	697
CLEC19A	sgCLEC19A_9	0.30794241	-3.309	0.432207139	1	8	10	698
CLEC19A	sgCLEC19A_7	0.299904017	-3.309	0.432207139	1	8	10	699
CLEC19A	sgCLEC19A_3	0.214679763	-3.309	0.432207139	1	8	10	700
CLEC19A	sgCLEC19A_6	0.168638744	-3.309	0.432207139	1	8	10	701
CLEC19A	sgCLEC19A_2	0.16546174	-3.309	0.432207139	1	8	10	702
CLEC19A	sgCLEC19A_5	0.156573543	-3.309	0.432207139	1	8	10	703
CLEC19A	sgCLEC19A_8	0.131738368	-3.309	0.432207139	1	8	10	704
CLEC19A	sgCLEC19A_1	0	-3.309	0.432207139	0	8	10	999999
CLEC19A	sgCLEC19A_10	-0.231900749	-3.309	0.432207139	0	8	10	999999
SLC30A1	sgSLC30A1_4	0.267572947	-3.29	0.267572947	1	9	10	705
SLC30A1	sgSLC30A1_9	0.167141798	-3.29	0.267572947	1	9	10	706
SLC30A1	sgSLC30A1_10	0.098395195	-3.29	0.267572947	1	9	10	707
SLC30A1	sgSLC30A1_6	0.085089013	-3.29	0.267572947	1	9	10	708
SLC30A1	sgSLC30A1_2	0.083134089	-3.29	0.267572947	1	9	10	709
SLC30A1	sgSLC30A1_5	0.079547111	-3.29	0.267572947	1	9	10	710
SLC30A1	sgSLC30A1_7	0.071873307	-3.29	0.267572947	1	9	10	711
SLC30A1	sgSLC30A1_1	0.063535628	-3.29	0.267572947	1	9	10	712
SLC30A1	sgSLC30A1_3	0.059619906	-3.29	0.267572947	1	9	10	713
SLC30A1	sgSLC30A1_8	-0.203621529	-3.29	0.267572947	0	9	10	999999
KLHL5	sgKLHL5_2	0.634896166	-3.284	0.634896166	1	5	10	714
KLHL5	sgKLHL5_3	0.600385315	-3.284	0.634896166	1	5	10	715
KLHL5	sgKLHL5_7	0.40603919	-3.284	0.634896166	1	5	10	716
KLHL5	sgKLHL5_9	0.38570891	-3.284	0.634896166	1	5	10	717
KLHL5	sgKLHL5_1	0.335896265	-3.284	0.634896166	1	5	10	718
KLHL5	sgKLHL5_8	0.23240853	-3.284	0.634896166	0	5	10	999999
KLHL5	sgKLHL5_5	0.034997924	-3.284	0.634896166	0	5	10	999999
KLHL5	sgKLHL5_6	0	-3.284	0.634896166	0	5	10	999999
KLHL5	sgKLHL5_4	0	-3.284	0.634896166	0	5	10	999999
KLHL5	sgKLHL5_10	-0.553429549	-3.284	0.634896166	0	5	10	999999
EGR1	sgEGR1_4	0.62499782	-3.279	0.62499782	1	8	10	719
EGR1	sgEGR1_8	0.477322583	-3.279	0.62499782	1	8	10	720
EGR1	sgEGR1_6	0.291453312	-3.279	0.62499782	1	8	10	721
EGR1	sgEGR1_2	0.290400477	-3.279	0.62499782	1	8	10	722
EGR1	sgEGR1_5	0.236303574	-3.279	0.62499782	1	8	10	723
EGR1	sgEGR1_7	0.168574976	-3.279	0.62499782	1	8	10	724
EGR1	sgEGR1_10	0.156752641	-3.279	0.62499782	1	8	10	725
EGR1	sgEGR1_3	0.129746188	-3.279	0.62499782	1	8	10	726
EGR1	sgEGR1_1	-0.029184727	-3.279	0.62499782	0	8	10	999999
EGR1	sgEGR1_9	-0.194792244	-3.279	0.62499782	0	8	10	999999
ASH2L	sgASH2L_1	1.755287275	-3.277	1.755287275	1	1	10	727
ASH2L	sgASH2L_5	0.1285837	-3.277	1.755287275	0	1	10	999999
ASH2L	sgASH2L_8	0.119311756	-3.277	1.755287275	0	1	10	999999
ASH2L	sgASH2L_6	0.114731478	-3.277	1.755287275	0	1	10	999999
ASH2L	sgASH2L_4	0.024718285	-3.277	1.755287275	0	1	10	999999
ASH2L	sgASH2L_9	0	-3.277	1.755287275	0	1	10	999999
ASH2L	sgASH2L_3	-0.164081413	-3.277	1.755287275	0	1	10	999999
ASH2L	sgASH2L_2	-0.199685755	-3.277	1.755287275	0	1	10	999999
ASH2L	sgASH2L_10	-0.385401663	-3.277	1.755287275	0	1	10	999999
ASH2L	sgASH2L_7	-0.431023149	-3.277	1.755287275	0	1	10	999999
CCDC7	sgCCDC7_6	0.564022613	-3.264	0.564022613	1	8	10	728
CCDC7	sgCCDC7_3	0.545159328	-3.264	0.564022613	1	8	10	729
CCDC7	sgCCDC7_10	0.376440208	-3.264	0.564022613	1	8	10	730
CCDC7	sgCCDC7_7	0.343844796	-3.264	0.564022613	1	8	10	731
CCDC7	sgCCDC7_1	0.244529162	-3.264	0.564022613	1	8	10	732
CCDC7	sgCCDC7_9	0.161275737	-3.264	0.564022613	1	8	10	733
CCDC7	sgCCDC7_5	0.145687711	-3.264	0.564022613	1	8	10	734
CCDC7	sgCCDC7_4	0.128720093	-3.264	0.564022613	1	8	10	735
CCDC7	sgCCDC7_2	-0.059135718	-3.264	0.564022613	0	8	10	999999
CCDC7	sgCCDC7_8	-0.360837968	-3.264	0.564022613	0	8	10	999999
MARCKSL1	sgMARCKSL1_8	0.980596557	-3.263	0.980596557	1	9	10	736
MARCKSL1	sgMARCKSL1_3	0.418919567	-3.263	0.980596557	1	9	10	737
MARCKSL1	sgMARCKSL1_9	0.28628391	-3.263	0.980596557	1	9	10	738
MARCKSL1	sgMARCKSL1_5	0.23535291	-3.263	0.980596557	1	9	10	739
MARCKSL1	sgMARCKSL1_4	0.214412587	-3.263	0.980596557	1	9	10	740
MARCKSL1	sgMARCKSL1_6	0.135498517	-3.263	0.980596557	1	9	10	741
MARCKSL1	sgMARCKSL1_2	0.078593665	-3.263	0.980596557	1	9	10	742
MARCKSL1	sgMARCKSL1_7	0.071481212	-3.263	0.980596557	1	9	10	743
MARCKSL1	sgMARCKSL1_1	0.057600269	-3.263	0.980596557	1	9	10	744
MARCKSL1	sgMARCKSL1_10	-0.179771918	-3.263	0.980596557	0	9	10	999999
CREB3L1	sgCREB3L1_6	0.667637623	-3.248	0.667637623	1	5	10	745
CREB3L1	sgCREB3L1_1	0.533438525	-3.248	0.667637623	1	5	10	746
CREB3L1	sgCREB3L1_9	0.351306912	-3.248	0.667637623	1	5	10	747
CREB3L1	sgCREB3L1_3	0.344861555	-3.248	0.667637623	1	5	10	748
CREB3L1	sgCREB3L1_10	0.333007711	-3.248	0.667637623	1	5	10	749
CREB3L1	sgCREB3L1_2	0.20836202	-3.248	0.667637623	0	5	10	999999
CREB3L1	sgCREB3L1_4	0.079180154	-3.248	0.667637623	0	5	10	999999
CREB3L1	sgCREB3L1_7	0	-3.248	0.667637623	0	5	10	999999
CREB3L1	sgCREB3L1_8	0	-3.248	0.667637623	0	5	10	999999
CREB3L1	sgCREB3L1_5	-0.287001787	-3.248	0.667637623	0	5	10	999999
RMDN3	sgRMDN3_7	0.265289756	-3.241	0.265289756	1	8	10	750
RMDN3	sgRMDN3_8	0.241363372	-3.241	0.265289756	1	8	10	751
RMDN3	sgRMDN3_6	0.224136004	-3.241	0.265289756	1	8	10	752
RMDN3	sgRMDN3_10	0.175680905	-3.241	0.265289756	1	8	10	753
RMDN3	sgRMDN3_5	0.172073964	-3.241	0.265289756	1	8	10	754
RMDN3	sgRMDN3_1	0.152097779	-3.241	0.265289756	1	8	10	755
RMDN3	sgRMDN3_4	0.135498517	-3.241	0.265289756	1	8	10	756
RMDN3	sgRMDN3_2	0.127173128	-3.241	0.265289756	1	8	10	757
RMDN3	sgRMDN3_9	0	-3.241	0.265289756	0	8	10	999999
RMDN3	sgRMDN3_3	-0.152054405	-3.241	0.265289756	0	8	10	999999
DYNLRB2	sgDYNLRB2_2	0.37000981	-3.236	0.37000981	1	7	10	758
DYNLRB2	sgDYNLRB2_3	0.328764949	-3.236	0.37000981	1	7	10	759
DYNLRB2	sgDYNLRB2_8	0.304101754	-3.236	0.37000981	1	7	10	760
DYNLRB2	sgDYNLRB2_6	0.300308765	-3.236	0.37000981	1	7	10	761
DYNLRB2	sgDYNLRB2_4	0.211624924	-3.236	0.37000981	1	7	10	762
DYNLRB2	sgDYNLRB2_1	0.208558919	-3.236	0.37000981	1	7	10	763
DYNLRB2	sgDYNLRB2_9	0.192056071	-3.236	0.37000981	1	7	10	764
DYNLRB2	sgDYNLRB2_5	0.079618348	-3.236	0.37000981	0	7	10	999999
DYNLRB2	sgDYNLRB2_7	0.049977093	-3.236	0.37000981	0	7	10	999999
DYNLRB2	sgDYNLRB2_10	-0.17588993	-3.236	0.37000981	0	7	10	999999
BCL2L11	sgBCL2L11_10	1.737558508	-3.236	1.737558508	1	1	10	765
BCL2L11	sgBCL2L11_9	0.37736438	-3.236	1.737558508	0	1	10	999999
BCL2L11	sgBCL2L11_7	0.340145236	-3.236	1.737558508	0	1	10	999999
BCL2L11	sgBCL2L11_2	0.29607761	-3.236	1.737558508	0	1	10	999999
BCL2L11	sgBCL2L11_6	0.255889626	-3.236	1.737558508	0	1	10	999999
BCL2L11	sgBCL2L11_8	0	-3.236	1.737558508	0	1	10	999999
BCL2L11	sgBCL2L11_4	0	-3.236	1.737558508	0	1	10	999999
BCL2L11	sgBCL2L11_3	-0.005951257	-3.236	1.737558508	0	1	10	999999
BCL2L11	sgBCL2L11_5	-0.010629519	-3.236	1.737558508	0	1	10	999999
BCL2L11	sgBCL2L11_1	-0.049800744	-3.236	1.737558508	0	1	10	999999
CLEC17A	sgCLEC17A_10	0.885621043	-3.234	0.885621043	1	4	10	766
CLEC17A	sgCLEC17A_6	0.472168869	-3.234	0.885621043	1	4	10	767
CLEC17A	sgCLEC17A_3	0.456423341	-3.234	0.885621043	1	4	10	768
CLEC17A	sgCLEC17A_1	0.424294056	-3.234	0.885621043	1	4	10	769
CLEC17A	sgCLEC17A_8	0.117889572	-3.234	0.885621043	0	4	10	999999
CLEC17A	sgCLEC17A_2	0	-3.234	0.885621043	0	4	10	999999
CLEC17A	sgCLEC17A_9	0	-3.234	0.885621043	0	4	10	999999
CLEC17A	sgCLEC17A_7	-0.022666164	-3.234	0.885621043	0	4	10	999999
CLEC17A	sgCLEC17A_5	-0.103383572	-3.234	0.885621043	0	4	10	999999
CLEC17A	sgCLEC17A_4	-0.321317213	-3.234	0.885621043	0	4	10	999999
RPH3A	sgRPH3A_2	0.490586025	-3.231	0.490586025	1	9	10	770
RPH3A	sgRPH3A_9	0.411143099	-3.231	0.490586025	1	9	10	771
RPH3A	sgRPH3A_10	0.244200054	-3.231	0.490586025	1	9	10	772
RPH3A	sgRPH3A_8	0.241143238	-3.231	0.490586025	1	9	10	773
RPH3A	sgRPH3A_6	0.238693654	-3.231	0.490586025	1	9	10	774
RPH3A	sgRPH3A_5	0.1676832	-3.231	0.490586025	1	9	10	775
RPH3A	sgRPH3A_1	0.140094268	-3.231	0.490586025	1	9	10	776
RPH3A	sgRPH3A_7	0.07750657	-3.231	0.490586025	1	9	10	777
RPH3A	sgRPH3A_3	0.055402003	-3.231	0.490586025	1	9	10	778
RPH3A	sgRPH3A_4	-0.092008873	-3.231	0.490586025	0	9	10	999999
FBLN5	sgFBLN5_1	1.16546174	-3.229	1.16546174	1	2	10	779
FBLN5	sgFBLN5_6	0.834468521	-3.229	1.16546174	1	2	10	780
FBLN5	sgFBLN5_9	0.372324422	-3.229	1.16546174	0	2	10	999999
FBLN5	sgFBLN5_8	-0.058861629	-3.229	1.16546174	0	2	10	999999
FBLN5	sgFBLN5_2	-0.066921681	-3.229	1.16546174	0	2	10	999999
FBLN5	sgFBLN5_10	-0.104575053	-3.229	1.16546174	0	2	10	999999
FBLN5	sgFBLN5_3	-0.106271518	-3.229	1.16546174	0	2	10	999999
FBLN5	sgFBLN5_7	-0.15977915	-3.229	1.16546174	0	2	10	999999
FBLN5	sgFBLN5_4	-0.419293393	-3.229	1.16546174	0	2	10	999999
FBLN5	sgFBLN5_5	-0.579218028	-3.229	1.16546174	0	2	10	999999
TTF2	sgTTF2_4	0.848404299	-3.229	0.848404299	1	2	10	781
TTF2	sgTTF2_8	0.834468521	-3.229	0.848404299	1	2	10	782
TTF2	sgTTF2_1	0.344803593	-3.229	0.848404299	0	2	10	999999
TTF2	sgTTF2_3	0.193490464	-3.229	0.848404299	0	2	10	999999
TTF2	sgTTF2_6	0.076255601	-3.229	0.848404299	0	2	10	999999
TTF2	sgTTF2_2	-0.049574041	-3.229	0.848404299	0	2	10	999999
TTF2	sgTTF2_5	-0.128956032	-3.229	0.848404299	0	2	10	999999
TTF2	sgTTF2_10	-0.130769373	-3.229	0.848404299	0	2	10	999999
TTF2	sgTTF2_7	-0.201347272	-3.229	0.848404299	0	2	10	999999
TTF2	sgTTF2_9	-0.235569346	-3.229	0.848404299	0	2	10	999999
TOP3B	sgTOP3B_1	0.225533012	-3.225	0.225533012	1	9	10	783
TOP3B	sgTOP3B_8	0.2244396	-3.225	0.225533012	1	9	10	784
TOP3B	sgTOP3B_6	0.194093232	-3.225	0.225533012	1	9	10	785
TOP3B	sgTOP3B_3	0.148353837	-3.225	0.225533012	1	9	10	786
TOP3B	sgTOP3B_2	0.135498517	-3.225	0.225533012	1	9	10	787
TOP3B	sgTOP3B_4	0.112589237	-3.225	0.225533012	1	9	10	788
TOP3B	sgTOP3B_5	0.088164638	-3.225	0.225533012	1	9	10	789
TOP3B	sgTOP3B_7	0.079683489	-3.225	0.225533012	1	9	10	790
TOP3B	sgTOP3B_9	0.055003217	-3.225	0.225533012	1	9	10	791
TOP3B	sgTOP3B_10	-0.693805256	-3.225	0.225533012	0	9	10	999999
PLAGL1	sgPLAGL1_7	0.553034081	-3.224	0.553034081	1	6	10	792
PLAGL1	sgPLAGL1_6	0.471524173	-3.224	0.553034081	1	6	10	793
PLAGL1	sgPLAGL1_5	0.436528512	-3.224	0.553034081	1	6	10	794
PLAGL1	sgPLAGL1_1	0.398739951	-3.224	0.553034081	1	6	10	795
PLAGL1	sgPLAGL1_9	0.281926169	-3.224	0.553034081	1	6	10	796
PLAGL1	sgPLAGL1_2	0.25710931	-3.224	0.553034081	1	6	10	797
PLAGL1	sgPLAGL1_4	0.149541594	-3.224	0.553034081	0	6	10	999999
PLAGL1	sgPLAGL1_8	0.068055674	-3.224	0.553034081	0	6	10	999999
PLAGL1	sgPLAGL1_3	-0.122121532	-3.224	0.553034081	0	6	10	999999
PLAGL1	sgPLAGL1_10	-0.260169676	-3.224	0.553034081	0	6	10	999999
ADM2	sgADM2_8	0.778352579	-3.221	0.778352579	1	5	10	798
ADM2	sgADM2_1	0.416932956	-3.221	0.778352579	1	5	10	799
ADM2	sgADM2_2	0.351128146	-3.221	0.778352579	1	5	10	800
ADM2	sgADM2_6	0.341552999	-3.221	0.778352579	1	5	10	801
ADM2	sgADM2_4	0.331018328	-3.221	0.778352579	1	5	10	802
ADM2	sgADM2_9	0.177381811	-3.221	0.778352579	0	5	10	999999
ADM2	sgADM2_10	0	-3.221	0.778352579	0	5	10	999999
ADM2	sgADM2_7	-0.166564284	-3.221	0.778352579	0	5	10	999999
ADM2	sgADM2_3	-0.356381738	-3.221	0.778352579	0	5	10	999999
ADM2	sgADM2_5	-0.370735843	-3.221	0.778352579	0	5	10	999999
CNFN	sgCNFN_2	0.619301357	-3.218	0.619301357	1	7	10	803
CNFN	sgCNFN_1	0.455678866	-3.218	0.619301357	1	7	10	804
CNFN	sgCNFN_4	0.346850212	-3.218	0.619301357	1	7	10	805
CNFN	sgCNFN_7	0.268737276	-3.218	0.619301357	1	7	10	806
CNFN	sgCNFN_9	0.255128988	-3.218	0.619301357	1	7	10	807
CNFN	sgCNFN_10	0.205134445	-3.218	0.619301357	1	7	10	808
CNFN	sgCNFN_5	0.191015845	-3.218	0.619301357	1	7	10	809
CNFN	sgCNFN_6	0	-3.218	0.619301357	0	7	10	999999
CNFN	sgCNFN_8	-0.487750774	-3.218	0.619301357	0	7	10	999999
CNFN	sgCNFN_3	-0.553588254	-3.218	0.619301357	0	7	10	999999
PPP1R13B	sgPPP1R13B_7	0.766203689	-3.204	0.766203689	1	4	10	810
PPP1R13B	sgPPP1R13B_9	0.620075654	-3.204	0.766203689	1	4	10	811
PPP1R13B	sgPPP1R13B_8	0.430265699	-3.204	0.766203689	1	4	10	812
PPP1R13B	sgPPP1R13B_4	0.421355109	-3.204	0.766203689	1	4	10	813
PPP1R13B	sgPPP1R13B_5	0.113094407	-3.204	0.766203689	0	4	10	999999
PPP1R13B	sgPPP1R13B_10	-0.004736695	-3.204	0.766203689	0	4	10	999999
PPP1R13B	sgPPP1R13B_6	-0.005830636	-3.204	0.766203689	0	4	10	999999
PPP1R13B	sgPPP1R13B_3	-0.019885725	-3.204	0.766203689	0	4	10	999999
PPP1R13B	sgPPP1R13B_2	-0.147802712	-3.204	0.766203689	0	4	10	999999
PPP1R13B	sgPPP1R13B_1	-0.304710655	-3.204	0.766203689	0	4	10	999999
RGCC	sgRGCC_5	1.723770224	-3.198	1.723770224	1	1	10	814
RGCC	sgRGCC_9	0.307985651	-3.198	1.723770224	0	1	10	999999
RGCC	sgRGCC_8	0.264914556	-3.198	1.723770224	0	1	10	999999
RGCC	sgRGCC_1	0.061129447	-3.198	1.723770224	0	1	10	999999
RGCC	sgRGCC_7	0	-3.198	1.723770224	0	1	10	999999
RGCC	sgRGCC_6	-0.023498445	-3.198	1.723770224	0	1	10	999999
RGCC	sgRGCC_2	-0.087737756	-3.198	1.723770224	0	1	10	999999
RGCC	sgRGCC_3	-0.336601937	-3.198	1.723770224	0	1	10	999999
RGCC	sgRGCC_10	-0.470165599	-3.198	1.723770224	0	1	10	999999
RGCC	sgRGCC_4	-0.490499482	-3.198	1.723770224	0	1	10	999999
CAMKK1	sgCAMKK1_6	0.406994434	-3.197	0.406994434	1	5	10	815
CAMKK1	sgCAMKK1_8	0.40409067	-3.197	0.406994434	1	5	10	816
CAMKK1	sgCAMKK1_4	0.374965371	-3.197	0.406994434	1	5	10	817
CAMKK1	sgCAMKK1_5	0.343336552	-3.197	0.406994434	1	5	10	818
CAMKK1	sgCAMKK1_10	0.329318543	-3.197	0.406994434	1	5	10	819
CAMKK1	sgCAMKK1_2	0.146978334	-3.197	0.406994434	0	5	10	999999
CAMKK1	sgCAMKK1_1	0.096660512	-3.197	0.406994434	0	5	10	999999
CAMKK1	sgCAMKK1_3	0	-3.197	0.406994434	0	5	10	999999
CAMKK1	sgCAMKK1_9	-0.177380752	-3.197	0.406994434	0	5	10	999999
CAMKK1	sgCAMKK1_7	-1.040592742	-3.197	0.406994434	0	5	10	999999
MYO5B	sgMYO5B_2	0.959407258	-3.185	0.959407258	1	5	10	820
MYO5B	sgMYO5B_10	0.382627281	-3.185	0.959407258	1	5	10	821
MYO5B	sgMYO5B_1	0.350816399	-3.185	0.959407258	1	5	10	822
MYO5B	sgMYO5B_3	0.343106827	-3.185	0.959407258	1	5	10	823
MYO5B	sgMYO5B_4	0.328422166	-3.185	0.959407258	1	5	10	824
MYO5B	sgMYO5B_5	0.203444834	-3.185	0.959407258	0	5	10	999999
MYO5B	sgMYO5B_6	0.066210511	-3.185	0.959407258	0	5	10	999999
MYO5B	sgMYO5B_7	0.05843063	-3.185	0.959407258	0	5	10	999999
MYO5B	sgMYO5B_8	0.01569942	-3.185	0.959407258	0	5	10	999999
MYO5B	sgMYO5B_9	-0.303834177	-3.185	0.959407258	0	5	10	999999
OPALIN	sgOPALIN_6	1.286766192	-3.181	1.286766192	1	8	10	825
OPALIN	sgOPALIN_8	0.711153317	-3.181	1.286766192	1	8	10	826
OPALIN	sgOPALIN_3	0.363641499	-3.181	1.286766192	1	8	10	827
OPALIN	sgOPALIN_2	0.300563372	-3.181	1.286766192	1	8	10	828
OPALIN	sgOPALIN_9	0.143952204	-3.181	1.286766192	1	8	10	829
OPALIN	sgOPALIN_4	0.13026599	-3.181	1.286766192	1	8	10	830
OPALIN	sgOPALIN_1	0.124582102	-3.181	1.286766192	1	8	10	831
OPALIN	sgOPALIN_5	0.12326406	-3.181	1.286766192	1	8	10	832
OPALIN	sgOPALIN_7	-0.187180106	-3.181	1.286766192	0	8	10	999999
OPALIN	sgOPALIN_10	-0.198060704	-3.181	1.286766192	0	8	10	999999
KLF1	sgKLF1_2	0.445935981	-3.18	0.445935981	1	6	10	833
KLF1	sgKLF1_10	0.34414581	-3.18	0.445935981	1	6	10	834
KLF1	sgKLF1_8	0.294996228	-3.18	0.445935981	1	6	10	835
KLF1	sgKLF1_4	0.282575139	-3.18	0.445935981	1	6	10	836
KLF1	sgKLF1_7	0.272633532	-3.18	0.445935981	1	6	10	837
KLF1	sgKLF1_9	0.254188304	-3.18	0.445935981	1	6	10	838
KLF1	sgKLF1_3	0.088124635	-3.18	0.445935981	0	6	10	999999
KLF1	sgKLF1_1	0.056317271	-3.18	0.445935981	0	6	10	999999
KLF1	sgKLF1_6	0.037945581	-3.18	0.445935981	0	6	10	999999
KLF1	sgKLF1_5	-0.036436783	-3.18	0.445935981	0	6	10	999999
TFRC	sgTFRC_2	0.627343028	-3.179	0.627343028	1	4	10	839
TFRC	sgTFRC_3	0.438882418	-3.179	0.627343028	1	4	10	840
TFRC	sgTFRC_9	0.43489275	-3.179	0.627343028	1	4	10	841
TFRC	sgTFRC_10	0.419004167	-3.179	0.627343028	1	4	10	842
TFRC	sgTFRC_4	0.051816769	-3.179	0.627343028	0	4	10	999999
TFRC	sgTFRC_5	0.007567015	-3.179	0.627343028	0	4	10	999999
TFRC	sgTFRC_7	0	-3.179	0.627343028	0	4	10	999999
TFRC	sgTFRC_6	-0.010629519	-3.179	0.627343028	0	4	10	999999
TFRC	sgTFRC_1	-0.020216983	-3.179	0.627343028	0	4	10	999999
TFRC	sgTFRC_8	-0.182266437	-3.179	0.627343028	0	4	10	999999
LATS2	sgLATS2_1	0.857533825	-3.178	0.857533825	1	6	10	843
LATS2	sgLATS2_4	0.533438525	-3.178	0.857533825	1	6	10	844
LATS2	sgLATS2_3	0.374721362	-3.178	0.857533825	1	6	10	845
LATS2	sgLATS2_2	0.372070523	-3.178	0.857533825	1	6	10	846
LATS2	sgLATS2_6	0.272525753	-3.178	0.857533825	1	6	10	847
LATS2	sgLATS2_10	0.253948208	-3.178	0.857533825	1	6	10	848
LATS2	sgLATS2_9	0.050988437	-3.178	0.857533825	0	6	10	999999
LATS2	sgLATS2_7	0	-3.178	0.857533825	0	6	10	999999
LATS2	sgLATS2_5	-0.108536764	-3.178	0.857533825	0	6	10	999999
LATS2	sgLATS2_8	-0.165531479	-3.178	0.857533825	0	6	10	999999
ESAM	sgESAM_9	0.464722713	-3.163	0.464722713	1	6	10	849
ESAM	sgESAM_7	0.349378337	-3.163	0.464722713	1	6	10	850
ESAM	sgESAM_4	0.330231886	-3.163	0.464722713	1	6	10	851
ESAM	sgESAM_6	0.294352781	-3.163	0.464722713	1	6	10	852
ESAM	sgESAM_2	0.280713209	-3.163	0.464722713	1	6	10	853
ESAM	sgESAM_3	0.253138015	-3.163	0.464722713	1	6	10	854
ESAM	sgESAM_8	-0.082322744	-3.163	0.464722713	0	6	10	999999
ESAM	sgESAM_1	-0.091285451	-3.163	0.464722713	0	6	10	999999
ESAM	sgESAM_10	-0.277381842	-3.163	0.464722713	0	6	10	999999
ESAM	sgESAM_5	-0.303458002	-3.163	0.464722713	0	6	10	999999
CMTM5	sgCMTM5_9	0.52321936	-3.162	0.52321936	1	8	10	855
CMTM5	sgCMTM5_5	0.516537775	-3.162	0.52321936	1	8	10	856
CMTM5	sgCMTM5_2	0.470306939	-3.162	0.52321936	1	8	10	857
CMTM5	sgCMTM5_4	0.269211178	-3.162	0.52321936	1	8	10	858
CMTM5	sgCMTM5_6	0.208805868	-3.162	0.52321936	1	8	10	859
CMTM5	sgCMTM5_10	0.150776783	-3.162	0.52321936	1	8	10	860
CMTM5	sgCMTM5_1	0.143051655	-3.162	0.52321936	1	8	10	861
CMTM5	sgCMTM5_7	0.12189534	-3.162	0.52321936	1	8	10	862
CMTM5	sgCMTM5_3	0.027159042	-3.162	0.52321936	0	8	10	999999
CMTM5	sgCMTM5_8	-0.094544712	-3.162	0.52321936	0	8	10	999999
FAM57B	sgFAM57B_7	0.66265606	-3.161	0.66265606	1	3	10	863
FAM57B	sgFAM57B_6	0.596125594	-3.161	0.66265606	1	3	10	864
FAM57B	sgFAM57B_2	0.549232793	-3.161	0.66265606	1	3	10	865
FAM57B	sgFAM57B_5	0.158844339	-3.161	0.66265606	0	3	10	999999
FAM57B	sgFAM57B_3	0.101418727	-3.161	0.66265606	0	3	10	999999
FAM57B	sgFAM57B_1	0.073519301	-3.161	0.66265606	0	3	10	999999
FAM57B	sgFAM57B_10	0.064917442	-3.161	0.66265606	0	3	10	999999
FAM57B	sgFAM57B_4	-0.010629519	-3.161	0.66265606	0	3	10	999999
FAM57B	sgFAM57B_9	-0.062057696	-3.161	0.66265606	0	3	10	999999
FAM57B	sgFAM57B_8	-0.21806053	-3.161	0.66265606	0	3	10	999999
GUCA1B	sgGUCA1B_4	0.816977789	-3.153	0.816977789	1	2	10	866
GUCA1B	sgGUCA1B_8	0.813279222	-3.153	0.816977789	1	2	10	867
GUCA1B	sgGUCA1B_2	0.309663855	-3.153	0.816977789	0	2	10	999999
GUCA1B	sgGUCA1B_3	0.239778552	-3.153	0.816977789	0	2	10	999999
GUCA1B	sgGUCA1B_5	0.225398489	-3.153	0.816977789	0	2	10	999999
GUCA1B	sgGUCA1B_7	0.04003857	-3.153	0.816977789	0	2	10	999999
GUCA1B	sgGUCA1B_10	0	-3.153	0.816977789	0	2	10	999999
GUCA1B	sgGUCA1B_6	-0.119773988	-3.153	0.816977789	0	2	10	999999
GUCA1B	sgGUCA1B_1	-0.182564818	-3.153	0.816977789	0	2	10	999999
GUCA1B	sgGUCA1B_9	-0.222674365	-3.153	0.816977789	0	2	10	999999
PCNXL4	sgPCNXL4_10	0.344085336	-3.147	0.344085336	1	9	10	868
PCNXL4	sgPCNXL4_4	0.319178911	-3.147	0.344085336	1	9	10	869
PCNXL4	sgPCNXL4_6	0.255774748	-3.147	0.344085336	1	9	10	870
PCNXL4	sgPCNXL4_9	0.228171477	-3.147	0.344085336	1	9	10	871
PCNXL4	sgPCNXL4_3	0.211945476	-3.147	0.344085336	1	9	10	872
PCNXL4	sgPCNXL4_5	0.145185784	-3.147	0.344085336	1	9	10	873
PCNXL4	sgPCNXL4_8	0.093707213	-3.147	0.344085336	1	9	10	874
PCNXL4	sgPCNXL4_2	0.078865865	-3.147	0.344085336	1	9	10	875
PCNXL4	sgPCNXL4_7	0.049368411	-3.147	0.344085336	1	9	10	876
PCNXL4	sgPCNXL4_1	-0.214749502	-3.147	0.344085336	0	9	10	999999
DUSP2	sgDUSP2_5	0.692591363	-3.141	0.692591363	1	4	10	877
DUSP2	sgDUSP2_1	0.591430472	-3.141	0.692591363	1	4	10	878
DUSP2	sgDUSP2_9	0.487138506	-3.141	0.692591363	1	4	10	879
DUSP2	sgDUSP2_2	0.414933899	-3.141	0.692591363	1	4	10	880
DUSP2	sgDUSP2_10	0.188204867	-3.141	0.692591363	0	4	10	999999
DUSP2	sgDUSP2_6	0.174869209	-3.141	0.692591363	0	4	10	999999
DUSP2	sgDUSP2_4	0	-3.141	0.692591363	0	4	10	999999
DUSP2	sgDUSP2_7	0	-3.141	0.692591363	0	4	10	999999
DUSP2	sgDUSP2_8	-0.023633319	-3.141	0.692591363	0	4	10	999999
DUSP2	sgDUSP2_3	-0.335484198	-3.141	0.692591363	0	4	10	999999
ZNF750	sgZNF750_6	0.315149587	-3.135	0.315149587	1	9	10	881
ZNF750	sgZNF750_3	0.295877151	-3.135	0.315149587	1	9	10	882
ZNF750	sgZNF750_4	0.27816602	-3.135	0.315149587	1	9	10	883
ZNF750	sgZNF750_8	0.188054254	-3.135	0.315149587	1	9	10	884
ZNF750	sgZNF750_2	0.173751812	-3.135	0.315149587	1	9	10	885
ZNF750	sgZNF750_5	0.14374249	-3.135	0.315149587	1	9	10	886
ZNF750	sgZNF750_7	0.139557373	-3.135	0.315149587	1	9	10	887
ZNF750	sgZNF750_10	0.049477846	-3.135	0.315149587	1	9	10	888
ZNF750	sgZNF750_9	0.04846363	-3.135	0.315149587	1	9	10	889
ZNF750	sgZNF750_1	-0.069589793	-3.135	0.315149587	0	9	10	999999
MEST	sgMEST_5	0.51027066	-3.132	0.51027066	1	5	10	890
MEST	sgMEST_8	0.471856475	-3.132	0.51027066	1	5	10	891
MEST	sgMEST_7	0.36317681	-3.132	0.51027066	1	5	10	892
MEST	sgMEST_2	0.331466747	-3.132	0.51027066	1	5	10	893
MEST	sgMEST_6	0.324242142	-3.132	0.51027066	1	5	10	894
MEST	sgMEST_1	0.172569828	-3.132	0.51027066	0	5	10	999999
MEST	sgMEST_4	0.133634589	-3.132	0.51027066	0	5	10	999999
MEST	sgMEST_9	-0.0146139	-3.132	0.51027066	0	5	10	999999
MEST	sgMEST_3	-0.02471598	-3.132	0.51027066	0	5	10	999999
MEST	sgMEST_10	-0.379411299	-3.132	0.51027066	0	5	10	999999
ACSS2	sgACSS2_5	1.647381878	-3.131	1.647381878	1	1	10	895
ACSS2	sgACSS2_6	0.297349337	-3.131	1.647381878	0	1	10	999999
ACSS2	sgACSS2_8	0.267050015	-3.131	1.647381878	0	1	10	999999
ACSS2	sgACSS2_1	0.03426713	-3.131	1.647381878	0	1	10	999999
ACSS2	sgACSS2_3	0	-3.131	1.647381878	0	1	10	999999
ACSS2	sgACSS2_9	-0.01689349	-3.131	1.647381878	0	1	10	999999
ACSS2	sgACSS2_7	-0.043478431	-3.131	1.647381878	0	1	10	999999
ACSS2	sgACSS2_10	-0.142339816	-3.131	1.647381878	0	1	10	999999
ACSS2	sgACSS2_2	-0.349591668	-3.131	1.647381878	0	1	10	999999
ACSS2	sgACSS2_4	-0.532621043	-3.131	1.647381878	0	1	10	999999
LCORL	sgLCORL_10	1.647381878	-3.131	1.647381878	1	1	10	896
LCORL	sgLCORL_4	0.516732832	-3.131	1.647381878	0	1	10	999999
LCORL	sgLCORL_3	0.205085402	-3.131	1.647381878	0	1	10	999999
LCORL	sgLCORL_2	0.16829103	-3.131	1.647381878	0	1	10	999999
LCORL	sgLCORL_6	-0.020962151	-3.131	1.647381878	0	1	10	999999
LCORL	sgLCORL_1	-0.029360362	-3.131	1.647381878	0	1	10	999999
LCORL	sgLCORL_9	-0.17055228	-3.131	1.647381878	0	1	10	999999
LCORL	sgLCORL_7	-0.171840953	-3.131	1.647381878	0	1	10	999999
LCORL	sgLCORL_8	-0.325899954	-3.131	1.647381878	0	1	10	999999
LCORL	sgLCORL_5	-0.626053472	-3.131	1.647381878	0	1	10	999999
FAM115A	sgFAM115A_8	0.350634699	-3.115	0.350634699	1	5	10	897
FAM115A	sgFAM115A_9	0.350561277	-3.115	0.350634699	1	5	10	898
FAM115A	sgFAM115A_5	0.346231261	-3.115	0.350634699	1	5	10	899
FAM115A	sgFAM115A_1	0.323267477	-3.115	0.350634699	1	5	10	900
FAM115A	sgFAM115A_2	0.323019238	-3.115	0.350634699	1	5	10	901
FAM115A	sgFAM115A_6	0.222521724	-3.115	0.350634699	0	5	10	999999
FAM115A	sgFAM115A_4	0.081140854	-3.115	0.350634699	0	5	10	999999
FAM115A	sgFAM115A_7	0	-3.115	0.350634699	0	5	10	999999
FAM115A	sgFAM115A_10	-0.073681265	-3.115	0.350634699	0	5	10	999999
FAM115A	sgFAM115A_3	-0.075961829	-3.115	0.350634699	0	5	10	999999
S100A13	sgS100A13_8	0.496874365	-3.112	0.496874365	1	9	10	902
S100A13	sgS100A13_1	0.472889391	-3.112	0.496874365	1	9	10	903
S100A13	sgS100A13_5	0.207160374	-3.112	0.496874365	1	9	10	904
S100A13	sgS100A13_10	0.181256007	-3.112	0.496874365	1	9	10	905
S100A13	sgS100A13_3	0.165810431	-3.112	0.496874365	1	9	10	906
S100A13	sgS100A13_7	0.121818819	-3.112	0.496874365	1	9	10	907
S100A13	sgS100A13_2	0.063748762	-3.112	0.496874365	1	9	10	908
S100A13	sgS100A13_9	0.060596069	-3.112	0.496874365	1	9	10	909
S100A13	sgS100A13_4	0.046644388	-3.112	0.496874365	1	9	10	910
S100A13	sgS100A13_6	-0.140225614	-3.112	0.496874365	0	9	10	999999
PCIF1	sgPCIF1_6	0.263248231	-3.111	0.263248231	1	9	10	911
PCIF1	sgPCIF1_2	0.233353676	-3.111	0.263248231	1	9	10	912
PCIF1	sgPCIF1_1	0.214679763	-3.111	0.263248231	1	9	10	913
PCIF1	sgPCIF1_7	0.199739413	-3.111	0.263248231	1	9	10	914
PCIF1	sgPCIF1_4	0.133092447	-3.111	0.263248231	1	9	10	915
PCIF1	sgPCIF1_3	0.117997104	-3.111	0.263248231	1	9	10	916
PCIF1	sgPCIF1_10	0.110448797	-3.111	0.263248231	1	9	10	917
PCIF1	sgPCIF1_5	0.060177691	-3.111	0.263248231	1	9	10	918
PCIF1	sgPCIF1_8	0.046557433	-3.111	0.263248231	1	9	10	919
PCIF1	sgPCIF1_9	-0.122688727	-3.111	0.263248231	0	9	10	999999
SVIP	sgSVIP_5	0.59352683	-3.106	0.59352683	1	8	10	920
SVIP	sgSVIP_10	0.567457613	-3.106	0.59352683	1	8	10	921
SVIP	sgSVIP_4	0.33019502	-3.106	0.59352683	1	8	10	922
SVIP	sgSVIP_6	0.305429467	-3.106	0.59352683	1	8	10	923
SVIP	sgSVIP_3	0.230152449	-3.106	0.59352683	1	8	10	924
SVIP	sgSVIP_8	0.133410558	-3.106	0.59352683	1	8	10	925
SVIP	sgSVIP_2	0.126543674	-3.106	0.59352683	1	8	10	926
SVIP	sgSVIP_7	0.118124421	-3.106	0.59352683	1	8	10	927
SVIP	sgSVIP_1	-0.226229319	-3.106	0.59352683	0	8	10	999999
SVIP	sgSVIP_9	-0.371734413	-3.106	0.59352683	0	8	10	999999
MCC	sgMCC_1	0.827406667	-3.105	0.827406667	1	2	10	928
MCC	sgMCC_6	0.803799701	-3.105	0.827406667	1	2	10	929
MCC	sgMCC_8	0.388016086	-3.105	0.827406667	0	2	10	999999
MCC	sgMCC_3	0.198145326	-3.105	0.827406667	0	2	10	999999
MCC	sgMCC_4	0.152366442	-3.105	0.827406667	0	2	10	999999
MCC	sgMCC_9	0.145752151	-3.105	0.827406667	0	2	10	999999
MCC	sgMCC_10	0.076758431	-3.105	0.827406667	0	2	10	999999
MCC	sgMCC_2	0.03923238	-3.105	0.827406667	0	2	10	999999
MCC	sgMCC_7	-0.55371165	-3.105	0.827406667	0	2	10	999999
MCC	sgMCC_5	-0.97267978	-3.105	0.827406667	0	2	10	999999
TMOD2	sgTMOD2_5	0.422613998	-3.101	0.422613998	1	7	10	930
TMOD2	sgTMOD2_7	0.394609728	-3.101	0.422613998	1	7	10	931
TMOD2	sgTMOD2_3	0.249564223	-3.101	0.422613998	1	7	10	932
TMOD2	sgTMOD2_1	0.248645729	-3.101	0.422613998	1	7	10	933
TMOD2	sgTMOD2_2	0.195387409	-3.101	0.422613998	1	7	10	934
TMOD2	sgTMOD2_4	0.190596034	-3.101	0.422613998	1	7	10	935
TMOD2	sgTMOD2_9	0.182815415	-3.101	0.422613998	1	7	10	936
TMOD2	sgTMOD2_8	0	-3.101	0.422613998	0	7	10	999999
TMOD2	sgTMOD2_10	-0.044548608	-3.101	0.422613998	0	7	10	999999
TMOD2	sgTMOD2_6	-0.936383491	-3.101	0.422613998	0	7	10	999999
ZMYM3	sgZMYM3_8	0.834468521	-3.101	0.834468521	1	7	10	937
ZMYM3	sgZMYM3_7	0.463150992	-3.101	0.834468521	1	7	10	938
ZMYM3	sgZMYM3_5	0.399830948	-3.101	0.834468521	1	7	10	939
ZMYM3	sgZMYM3_9	0.289273902	-3.101	0.834468521	1	7	10	940
ZMYM3	sgZMYM3_1	0.264165126	-3.101	0.834468521	1	7	10	941
ZMYM3	sgZMYM3_4	0.231176488	-3.101	0.834468521	1	7	10	942
ZMYM3	sgZMYM3_2	0.182801148	-3.101	0.834468521	1	7	10	943
ZMYM3	sgZMYM3_10	0.005624562	-3.101	0.834468521	0	7	10	999999
ZMYM3	sgZMYM3_3	-0.204841213	-3.101	0.834468521	0	7	10	999999
ZMYM3	sgZMYM3_6	-0.5652052	-3.101	0.834468521	0	7	10	999999
MUSK	sgMUSK_5	1.582656548	-3.101	1.582656548	1	1	10	944
MUSK	sgMUSK_2	0.164940691	-3.101	1.582656548	0	1	10	999999
MUSK	sgMUSK_4	0.159070669	-3.101	1.582656548	0	1	10	999999
MUSK	sgMUSK_1	0.143263887	-3.101	1.582656548	0	1	10	999999
MUSK	sgMUSK_6	0.045593405	-3.101	1.582656548	0	1	10	999999
MUSK	sgMUSK_7	0	-3.101	1.582656548	0	1	10	999999
MUSK	sgMUSK_8	-0.03933209	-3.101	1.582656548	0	1	10	999999
MUSK	sgMUSK_3	-0.104365029	-3.101	1.582656548	0	1	10	999999
MUSK	sgMUSK_10	-0.378099543	-3.101	1.582656548	0	1	10	999999
MUSK	sgMUSK_9	-0.421406752	-3.101	1.582656548	0	1	10	999999
PROKR1	sgPROKR1_1	0.612619771	-3.101	0.612619771	1	3	10	945
PROKR1	sgPROKR1_3	0.583194152	-3.101	0.612619771	1	3	10	946
PROKR1	sgPROKR1_7	0.542332239	-3.101	0.612619771	1	3	10	947
PROKR1	sgPROKR1_8	0.230152449	-3.101	0.612619771	0	3	10	999999
PROKR1	sgPROKR1_9	0.19643331	-3.101	0.612619771	0	3	10	999999
PROKR1	sgPROKR1_2	0.089485634	-3.101	0.612619771	0	3	10	999999
PROKR1	sgPROKR1_4	0.082070822	-3.101	0.612619771	0	3	10	999999
PROKR1	sgPROKR1_6	0.052924328	-3.101	0.612619771	0	3	10	999999
PROKR1	sgPROKR1_5	-0.176255344	-3.101	0.612619771	0	3	10	999999
PROKR1	sgPROKR1_10	-0.177349745	-3.101	0.612619771	0	3	10	999999
ZNF384	sgZNF384_10	0.566862281	-3.097	0.566862281	1	5	10	948
ZNF384	sgZNF384_5	0.559767464	-3.097	0.566862281	1	5	10	949
ZNF384	sgZNF384_7	0.476533674	-3.097	0.566862281	1	5	10	950
ZNF384	sgZNF384_6	0.394623385	-3.097	0.566862281	1	5	10	951
ZNF384	sgZNF384_2	0.321771112	-3.097	0.566862281	1	5	10	952
ZNF384	sgZNF384_8	0.207380524	-3.097	0.566862281	0	5	10	999999
ZNF384	sgZNF384_3	0.059165114	-3.097	0.566862281	0	5	10	999999
ZNF384	sgZNF384_4	0.041664983	-3.097	0.566862281	0	5	10	999999
ZNF384	sgZNF384_9	0	-3.097	0.566862281	0	5	10	999999
ZNF384	sgZNF384_1	-0.047936867	-3.097	0.566862281	0	5	10	999999
JMJD1C	sgJMJD1C_7	0.574056376	-3.089	0.574056376	1	5	10	953
JMJD1C	sgJMJD1C_1	0.468647048	-3.089	0.574056376	1	5	10	954
JMJD1C	sgJMJD1C_4	0.435007339	-3.089	0.574056376	1	5	10	955
JMJD1C	sgJMJD1C_5	0.395135827	-3.089	0.574056376	1	5	10	956
JMJD1C	sgJMJD1C_2	0.321162538	-3.089	0.574056376	1	5	10	957
JMJD1C	sgJMJD1C_9	0.224583192	-3.089	0.574056376	0	5	10	999999
JMJD1C	sgJMJD1C_3	0.166082604	-3.089	0.574056376	0	5	10	999999
JMJD1C	sgJMJD1C_8	0.030436752	-3.089	0.574056376	0	5	10	999999
JMJD1C	sgJMJD1C_6	0.025457208	-3.089	0.574056376	0	5	10	999999
JMJD1C	sgJMJD1C_10	-0.116046116	-3.089	0.574056376	0	5	10	999999
HADHA	sgHADHA_2	1.135498517	-3.082	1.135498517	1	2	10	958
HADHA	sgHADHA_1	0.797745714	-3.082	1.135498517	1	2	10	959
HADHA	sgHADHA_10	0.341765524	-3.082	1.135498517	0	2	10	999999
HADHA	sgHADHA_6	0	-3.082	1.135498517	0	2	10	999999
HADHA	sgHADHA_3	0	-3.082	1.135498517	0	2	10	999999
HADHA	sgHADHA_4	0	-3.082	1.135498517	0	2	10	999999
HADHA	sgHADHA_5	0	-3.082	1.135498517	0	2	10	999999
HADHA	sgHADHA_7	0	-3.082	1.135498517	0	2	10	999999
HADHA	sgHADHA_8	0	-3.082	1.135498517	0	2	10	999999
HADHA	sgHADHA_9	0	-3.082	1.135498517	0	2	10	999999
F13A1	sgF13A1_10	1.408499789	-3.08	1.408499789	1	3	10	960
F13A1	sgF13A1_6	0.612619771	-3.08	1.408499789	1	3	10	961
F13A1	sgF13A1_8	0.539778703	-3.08	1.408499789	1	3	10	962
F13A1	sgF13A1_5	0.227812778	-3.08	1.408499789	0	3	10	999999
F13A1	sgF13A1_1	0.120739517	-3.08	1.408499789	0	3	10	999999
F13A1	sgF13A1_2	0.060864898	-3.08	1.408499789	0	3	10	999999
F13A1	sgF13A1_9	0	-3.08	1.408499789	0	3	10	999999
F13A1	sgF13A1_4	-0.278491151	-3.08	1.408499789	0	3	10	999999
F13A1	sgF13A1_7	-0.302704672	-3.08	1.408499789	0	3	10	999999
F13A1	sgF13A1_3	-0.348111784	-3.08	1.408499789	0	3	10	999999
FAM132B	sgFAM132B_10	0.931378534	-3.076	0.931378534	1	2	10	963
FAM132B	sgFAM132B_4	0.796976711	-3.076	0.931378534	1	2	10	964
FAM132B	sgFAM132B_9	0.393776532	-3.076	0.931378534	0	2	10	999999
FAM132B	sgFAM132B_1	0.381907561	-3.076	0.931378534	0	2	10	999999
FAM132B	sgFAM132B_3	0.24451892	-3.076	0.931378534	0	2	10	999999
FAM132B	sgFAM132B_6	0.222284657	-3.076	0.931378534	0	2	10	999999
FAM132B	sgFAM132B_8	0.106580756	-3.076	0.931378534	0	2	10	999999
FAM132B	sgFAM132B_5	-0.072908712	-3.076	0.931378534	0	2	10	999999
FAM132B	sgFAM132B_2	-0.210609854	-3.076	0.931378534	0	2	10	999999
FAM132B	sgFAM132B_7	-0.252861078	-3.076	0.931378534	0	2	10	999999
SPRYD3	sgSPRYD3_10	0.339373895	-3.074	0.339373895	1	9	10	965
SPRYD3	sgSPRYD3_8	0.301872208	-3.074	0.339373895	1	9	10	966
SPRYD3	sgSPRYD3_3	0.275978134	-3.074	0.339373895	1	9	10	967
SPRYD3	sgSPRYD3_6	0.246196814	-3.074	0.339373895	1	9	10	968
SPRYD3	sgSPRYD3_7	0.216018114	-3.074	0.339373895	1	9	10	969
SPRYD3	sgSPRYD3_4	0.18498388	-3.074	0.339373895	1	9	10	970
SPRYD3	sgSPRYD3_9	0.124382512	-3.074	0.339373895	1	9	10	971
SPRYD3	sgSPRYD3_5	0.063266131	-3.074	0.339373895	1	9	10	972
SPRYD3	sgSPRYD3_2	0.043636239	-3.074	0.339373895	1	9	10	973
SPRYD3	sgSPRYD3_1	-0.427107353	-3.074	0.339373895	0	9	10	999999
SSBP4	sgSSBP4_9	0.594708182	-3.073	0.594708182	1	7	10	974
SSBP4	sgSSBP4_4	0.522535162	-3.073	0.594708182	1	7	10	975
SSBP4	sgSSBP4_2	0.391561367	-3.073	0.594708182	1	7	10	976
SSBP4	sgSSBP4_7	0.306434885	-3.073	0.594708182	1	7	10	977
SSBP4	sgSSBP4_3	0.258053197	-3.073	0.594708182	1	7	10	978
SSBP4	sgSSBP4_10	0.238988875	-3.073	0.594708182	1	7	10	979
SSBP4	sgSSBP4_8	0.181256007	-3.073	0.594708182	1	7	10	980
SSBP4	sgSSBP4_1	-0.08961562	-3.073	0.594708182	0	7	10	999999
SSBP4	sgSSBP4_5	-0.115557504	-3.073	0.594708182	0	7	10	999999
SSBP4	sgSSBP4_6	-0.296564032	-3.073	0.594708182	0	7	10	999999
RNF112	sgRNF112_4	0.692361759	-3.069	0.692361759	1	9	10	981
RNF112	sgRNF112_1	0.376440208	-3.069	0.692361759	1	9	10	982
RNF112	sgRNF112_7	0.289851779	-3.069	0.692361759	1	9	10	983
RNF112	sgRNF112_9	0.260437253	-3.069	0.692361759	1	9	10	984
RNF112	sgRNF112_3	0.175309071	-3.069	0.692361759	1	9	10	985
RNF112	sgRNF112_6	0.16918163	-3.069	0.692361759	1	9	10	986
RNF112	sgRNF112_5	0.10321614	-3.069	0.692361759	1	9	10	987
RNF112	sgRNF112_2	0.075931863	-3.069	0.692361759	1	9	10	988
RNF112	sgRNF112_10	0.043184255	-3.069	0.692361759	1	9	10	989
RNF112	sgRNF112_8	-0.277381842	-3.069	0.692361759	0	9	10	999999
EFHD2	sgEFHD2_3	0.38603752	-3.064	0.38603752	1	7	10	990
EFHD2	sgEFHD2_7	0.360936497	-3.064	0.38603752	1	7	10	991
EFHD2	sgEFHD2_10	0.244506651	-3.064	0.38603752	1	7	10	992
EFHD2	sgEFHD2_1	0.223839213	-3.064	0.38603752	1	7	10	993
EFHD2	sgEFHD2_5	0.19950636	-3.064	0.38603752	1	7	10	994
EFHD2	sgEFHD2_8	0.190697563	-3.064	0.38603752	1	7	10	995
EFHD2	sgEFHD2_4	0.180272327	-3.064	0.38603752	1	7	10	996
EFHD2	sgEFHD2_6	0.046896197	-3.064	0.38603752	0	7	10	999999
EFHD2	sgEFHD2_2	-0.003043396	-3.064	0.38603752	0	7	10	999999
EFHD2	sgEFHD2_9	-0.035802004	-3.064	0.38603752	0	7	10	999999
TECPR2	sgTECPR2_8	0.807675344	-3.06	0.807675344	1	2	10	997
TECPR2	sgTECPR2_6	0.794351298	-3.06	0.807675344	1	2	10	998
TECPR2	sgTECPR2_9	0.102528096	-3.06	0.807675344	0	2	10	999999
TECPR2	sgTECPR2_1	0	-3.06	0.807675344	0	2	10	999999
TECPR2	sgTECPR2_3	0	-3.06	0.807675344	0	2	10	999999
TECPR2	sgTECPR2_7	-0.178496456	-3.06	0.807675344	0	2	10	999999
TECPR2	sgTECPR2_5	-0.215423349	-3.06	0.807675344	0	2	10	999999
TECPR2	sgTECPR2_2	-0.239716678	-3.06	0.807675344	0	2	10	999999
TECPR2	sgTECPR2_10	-0.297470774	-3.06	0.807675344	0	2	10	999999
TECPR2	sgTECPR2_4	-1.036227937	-3.06	0.807675344	0	2	10	999999
RBM43	sgRBM43_7	0.549232793	-3.059	0.549232793	1	8	10	999
RBM43	sgRBM43_5	0.361943018	-3.059	0.549232793	1	8	10	1000
RBM43	sgRBM43_9	0.357347266	-3.059	0.549232793	1	8	10	1001
RBM43	sgRBM43_6	0.287147319	-3.059	0.549232793	1	8	10	1002
RBM43	sgRBM43_8	0.223453687	-3.059	0.549232793	1	8	10	1003
RBM43	sgRBM43_3	0.200694117	-3.059	0.549232793	1	8	10	1004
RBM43	sgRBM43_10	0.150221774	-3.059	0.549232793	1	8	10	1005
RBM43	sgRBM43_4	0.114911986	-3.059	0.549232793	1	8	10	1006
RBM43	sgRBM43_1	-0.060563823	-3.059	0.549232793	0	8	10	999999
RBM43	sgRBM43_2	-0.418114846	-3.059	0.549232793	0	8	10	999999
BTNL9	sgBTNL9_3	0.400453147	-3.053	0.400453147	1	7	10	1007
BTNL9	sgBTNL9_6	0.276940929	-3.053	0.400453147	1	7	10	1008
BTNL9	sgBTNL9_8	0.236168679	-3.053	0.400453147	1	7	10	1009
BTNL9	sgBTNL9_1	0.234883149	-3.053	0.400453147	1	7	10	1010
BTNL9	sgBTNL9_7	0.207191741	-3.053	0.400453147	1	7	10	1011
BTNL9	sgBTNL9_4	0.200348949	-3.053	0.400453147	1	7	10	1012
BTNL9	sgBTNL9_2	0.179595223	-3.053	0.400453147	1	7	10	1013
BTNL9	sgBTNL9_10	-0.055118996	-3.053	0.400453147	0	7	10	999999
BTNL9	sgBTNL9_5	-0.068621466	-3.053	0.400453147	0	7	10	999999
BTNL9	sgBTNL9_9	-0.24408829	-3.053	0.400453147	0	7	10	999999
BTG3	sgBTG3_6	0.483953162	-3.053	0.483953162	1	9	10	1014
BTG3	sgBTG3_1	0.394070073	-3.053	0.483953162	1	9	10	1015
BTG3	sgBTG3_3	0.309200254	-3.053	0.483953162	1	9	10	1016
BTG3	sgBTG3_4	0.213659094	-3.053	0.483953162	1	9	10	1017
BTG3	sgBTG3_5	0.166591245	-3.053	0.483953162	1	9	10	1018
BTG3	sgBTG3_9	0.162250676	-3.053	0.483953162	1	9	10	1019
BTG3	sgBTG3_10	0.159536758	-3.053	0.483953162	1	9	10	1020
BTG3	sgBTG3_7	0.110192651	-3.053	0.483953162	1	9	10	1021
BTG3	sgBTG3_8	0.042076832	-3.053	0.483953162	1	9	10	1022
BTG3	sgBTG3_2	-0.159927601	-3.053	0.483953162	0	9	10	999999
LOC100289187	sgLOC100289187_8	0.426983194	-3.052	0.426983194	1	6	10	1023
LOC100289187	sgLOC100289187_1	0.410694308	-3.052	0.426983194	1	6	10	1024
LOC100289187	sgLOC100289187_3	0.275643865	-3.052	0.426983194	1	6	10	1025
LOC100289187	sgLOC100289187_5	0.251182531	-3.052	0.426983194	1	6	10	1026
LOC100289187	sgLOC100289187_2	0.24846231	-3.052	0.426983194	1	6	10	1027
LOC100289187	sgLOC100289187_9	0.245460097	-3.052	0.426983194	1	6	10	1028
LOC100289187	sgLOC100289187_10	-0.010629519	-3.052	0.426983194	0	6	10	999999
LOC100289187	sgLOC100289187_7	-0.15688237	-3.052	0.426983194	0	6	10	999999
LOC100289187	sgLOC100289187_6	-0.247932121	-3.052	0.426983194	0	6	10	999999
LOC100289187	sgLOC100289187_4	-0.565397409	-3.052	0.426983194	0	6	10	999999
FAM181B	sgFAM181B_9	0.441381015	-3.051	0.441381015	1	7	10	1029
FAM181B	sgFAM181B_8	0.320022943	-3.051	0.441381015	1	7	10	1030
FAM181B	sgFAM181B_2	0.25284969	-3.051	0.441381015	1	7	10	1031
FAM181B	sgFAM181B_10	0.251248353	-3.051	0.441381015	1	7	10	1032
FAM181B	sgFAM181B_7	0.250891935	-3.051	0.441381015	1	7	10	1033
FAM181B	sgFAM181B_5	0.234423821	-3.051	0.441381015	1	7	10	1034
FAM181B	sgFAM181B_1	0.179404002	-3.051	0.441381015	1	7	10	1035
FAM181B	sgFAM181B_4	-0.093121794	-3.051	0.441381015	0	7	10	999999
FAM181B	sgFAM181B_3	-0.34562548	-3.051	0.441381015	0	7	10	999999
FAM181B	sgFAM181B_6	-0.361085218	-3.051	0.441381015	0	7	10	999999
PTAFR	sgPTAFR_3	0.565623209	-3.049	0.565623209	1	8	10	1036
PTAFR	sgPTAFR_8	0.37226013	-3.049	0.565623209	1	8	10	1037
PTAFR	sgPTAFR_6	0.337603208	-3.049	0.565623209	1	8	10	1038
PTAFR	sgPTAFR_2	0.27753155	-3.049	0.565623209	1	8	10	1039
PTAFR	sgPTAFR_4	0.195424963	-3.049	0.565623209	1	8	10	1040
PTAFR	sgPTAFR_5	0.183046915	-3.049	0.565623209	1	8	10	1041
PTAFR	sgPTAFR_1	0.158769859	-3.049	0.565623209	1	8	10	1042
PTAFR	sgPTAFR_9	0.114309218	-3.049	0.565623209	1	8	10	1043
PTAFR	sgPTAFR_10	-0.034590551	-3.049	0.565623209	0	8	10	999999
PTAFR	sgPTAFR_7	-0.296564032	-3.049	0.565623209	0	8	10	999999
TRIB2	sgTRIB2_2	0.290400477	-3.047	0.290400477	1	8	10	1044
TRIB2	sgTRIB2_9	0.244261357	-3.047	0.290400477	1	8	10	1045
TRIB2	sgTRIB2_8	0.227713409	-3.047	0.290400477	1	8	10	1046
TRIB2	sgTRIB2_6	0.213741761	-3.047	0.290400477	1	8	10	1047
TRIB2	sgTRIB2_7	0.208927434	-3.047	0.290400477	1	8	10	1048
TRIB2	sgTRIB2_10	0.169356784	-3.047	0.290400477	1	8	10	1049
TRIB2	sgTRIB2_5	0.152724919	-3.047	0.290400477	1	8	10	1050
TRIB2	sgTRIB2_4	0.114047516	-3.047	0.290400477	1	8	10	1051
TRIB2	sgTRIB2_1	0	-3.047	0.290400477	0	8	10	999999
TRIB2	sgTRIB2_3	-0.128869493	-3.047	0.290400477	0	8	10	999999
FAM122B	sgFAM122B_6	1.561467249	-3.047	1.561467249	1	1	10	1052
FAM122B	sgFAM122B_5	0.04003857	-3.047	1.561467249	0	1	10	999999
FAM122B	sgFAM122B_1	0.014504774	-3.047	1.561467249	0	1	10	999999
FAM122B	sgFAM122B_10	0	-3.047	1.561467249	0	1	10	999999
FAM122B	sgFAM122B_7	0	-3.047	1.561467249	0	1	10	999999
FAM122B	sgFAM122B_4	-0.045646568	-3.047	1.561467249	0	1	10	999999
FAM122B	sgFAM122B_9	-0.090897861	-3.047	1.561467249	0	1	10	999999
FAM122B	sgFAM122B_3	-0.122779499	-3.047	1.561467249	0	1	10	999999
FAM122B	sgFAM122B_2	-0.476998961	-3.047	1.561467249	0	1	10	999999
FAM122B	sgFAM122B_8	-0.517254183	-3.047	1.561467249	0	1	10	999999
TEC	sgTEC_3	1.561467249	-3.047	1.561467249	1	1	10	1053
TEC	sgTEC_2	0.089393729	-3.047	1.561467249	0	1	10	999999
TEC	sgTEC_9	0.08570641	-3.047	1.561467249	0	1	10	999999
TEC	sgTEC_7	0	-3.047	1.561467249	0	1	10	999999
TEC	sgTEC_5	-0.029670135	-3.047	1.561467249	0	1	10	999999
TEC	sgTEC_10	-0.04902591	-3.047	1.561467249	0	1	10	999999
TEC	sgTEC_1	-0.060401136	-3.047	1.561467249	0	1	10	999999
TEC	sgTEC_6	-0.131673212	-3.047	1.561467249	0	1	10	999999
TEC	sgTEC_8	-0.197533647	-3.047	1.561467249	0	1	10	999999
TEC	sgTEC_4	-0.325535918	-3.047	1.561467249	0	1	10	999999
GREB1L	sgGREB1L_3	0.834468521	-3.046	0.834468521	1	2	10	1054
GREB1L	sgGREB1L_8	0.791716541	-3.046	0.834468521	1	2	10	1055
GREB1L	sgGREB1L_7	0.234775263	-3.046	0.834468521	0	2	10	999999
GREB1L	sgGREB1L_10	0.03987042	-3.046	0.834468521	0	2	10	999999
GREB1L	sgGREB1L_4	-0.049961554	-3.046	0.834468521	0	2	10	999999
GREB1L	sgGREB1L_5	-0.139684822	-3.046	0.834468521	0	2	10	999999
GREB1L	sgGREB1L_1	-0.154536095	-3.046	0.834468521	0	2	10	999999
GREB1L	sgGREB1L_6	-0.176255344	-3.046	0.834468521	0	2	10	999999
GREB1L	sgGREB1L_2	-0.206924164	-3.046	0.834468521	0	2	10	999999
GREB1L	sgGREB1L_9	-0.973404611	-3.046	0.834468521	0	2	10	999999
PTPN14	sgPTPN14_4	0.94361299	-3.041	0.94361299	1	7	10	1056
PTPN14	sgPTPN14_9	0.458804907	-3.041	0.94361299	1	7	10	1057
PTPN14	sgPTPN14_7	0.429146559	-3.041	0.94361299	1	7	10	1058
PTPN14	sgPTPN14_10	0.326533319	-3.041	0.94361299	1	7	10	1059
PTPN14	sgPTPN14_5	0.217584753	-3.041	0.94361299	1	7	10	1060
PTPN14	sgPTPN14_2	0.208927434	-3.041	0.94361299	1	7	10	1061
PTPN14	sgPTPN14_8	0.178723671	-3.041	0.94361299	1	7	10	1062
PTPN14	sgPTPN14_1	0	-3.041	0.94361299	0	7	10	999999
PTPN14	sgPTPN14_3	0	-3.041	0.94361299	0	7	10	999999
PTPN14	sgPTPN14_6	0	-3.041	0.94361299	0	7	10	999999
FXYD2	sgFXYD2_2	0.467686494	-3.029	0.467686494	1	5	10	1063
FXYD2	sgFXYD2_3	0.432277635	-3.029	0.467686494	1	5	10	1064
FXYD2	sgFXYD2_7	0.414124403	-3.029	0.467686494	1	5	10	1065
FXYD2	sgFXYD2_10	0.320544618	-3.029	0.467686494	1	5	10	1066
FXYD2	sgFXYD2_6	0.317052671	-3.029	0.467686494	1	5	10	1067
FXYD2	sgFXYD2_1	0.130376197	-3.029	0.467686494	0	5	10	999999
FXYD2	sgFXYD2_5	0.060143679	-3.029	0.467686494	0	5	10	999999
FXYD2	sgFXYD2_8	-0.078797095	-3.029	0.467686494	0	5	10	999999
FXYD2	sgFXYD2_4	-0.122549042	-3.029	0.467686494	0	5	10	999999
FXYD2	sgFXYD2_9	-0.182699504	-3.029	0.467686494	0	5	10	999999
ARID2	sgARID2_4	1.219819402	-3.027	1.219819402	1	7	10	1068
ARID2	sgARID2_7	0.668137099	-3.027	1.219819402	1	7	10	1069
ARID2	sgARID2_5	0.435075211	-3.027	1.219819402	1	7	10	1070
ARID2	sgARID2_6	0.367107104	-3.027	1.219819402	1	7	10	1071
ARID2	sgARID2_8	0.248564408	-3.027	1.219819402	1	7	10	1072
ARID2	sgARID2_9	0.224260177	-3.027	1.219819402	1	7	10	1073
ARID2	sgARID2_1	0.177773274	-3.027	1.219819402	1	7	10	1074
ARID2	sgARID2_10	0	-3.027	1.219819402	0	7	10	999999
ARID2	sgARID2_3	-0.229548784	-3.027	1.219819402	0	7	10	999999
ARID2	sgARID2_2	-0.239108847	-3.027	1.219819402	0	7	10	999999
ZNF706	sgZNF706_2	1.066417598	-3.025	1.066417598	1	2	10	1075
ZNF706	sgZNF706_7	0.78871103	-3.025	1.066417598	1	2	10	1076
ZNF706	sgZNF706_5	0.341334596	-3.025	1.066417598	0	2	10	999999
ZNF706	sgZNF706_10	0.216140917	-3.025	1.066417598	0	2	10	999999
ZNF706	sgZNF706_6	-0.012006048	-3.025	1.066417598	0	2	10	999999
ZNF706	sgZNF706_3	-0.14353039	-3.025	1.066417598	0	2	10	999999
ZNF706	sgZNF706_4	-0.176662559	-3.025	1.066417598	0	2	10	999999
ZNF706	sgZNF706_9	-0.524100796	-3.025	1.066417598	0	2	10	999999
ZNF706	sgZNF706_8	-0.570853441	-3.025	1.066417598	0	2	10	999999
ZNF706	sgZNF706_1	-0.667763454	-3.025	1.066417598	0	2	10	999999
VAV1	sgVAV1_10	0.525751697	-3.024	0.525751697	1	8	10	1077
VAV1	sgVAV1_6	0.436528512	-3.024	0.525751697	1	8	10	1078
VAV1	sgVAV1_7	0.340042408	-3.024	0.525751697	1	8	10	1079
VAV1	sgVAV1_5	0.205588585	-3.024	0.525751697	1	8	10	1080
VAV1	sgVAV1_3	0.180152336	-3.024	0.525751697	1	8	10	1081
VAV1	sgVAV1_9	0.151585337	-3.024	0.525751697	1	8	10	1082
VAV1	sgVAV1_2	0.117414253	-3.024	0.525751697	1	8	10	1083
VAV1	sgVAV1_4	0.112362578	-3.024	0.525751697	1	8	10	1084
VAV1	sgVAV1_8	-0.003411162	-3.024	0.525751697	0	8	10	999999
VAV1	sgVAV1_1	-0.062825267	-3.024	0.525751697	0	8	10	999999
SEC24D	sgSEC24D_8	0.787043871	-3.024	0.787043871	1	4	10	1085
SEC24D	sgSEC24D_4	0.614261718	-3.024	0.787043871	1	4	10	1086
SEC24D	sgSEC24D_3	0.409405513	-3.024	0.787043871	1	4	10	1087
SEC24D	sgSEC24D_10	0.403965111	-3.024	0.787043871	1	4	10	1088
SEC24D	sgSEC24D_2	0.125514296	-3.024	0.787043871	0	4	10	999999
SEC24D	sgSEC24D_6	0	-3.024	0.787043871	0	4	10	999999
SEC24D	sgSEC24D_7	0	-3.024	0.787043871	0	4	10	999999
SEC24D	sgSEC24D_5	-0.037363772	-3.024	0.787043871	0	4	10	999999
SEC24D	sgSEC24D_9	-0.264916111	-3.024	0.787043871	0	4	10	999999
SEC24D	sgSEC24D_1	-0.465417088	-3.024	0.787043871	0	4	10	999999
NMT1	sgNMT1_3	0.465201112	-3.023	0.465201112	1	8	10	1089
NMT1	sgNMT1_5	0.33019502	-3.023	0.465201112	1	8	10	1090
NMT1	sgNMT1_4	0.285852849	-3.023	0.465201112	1	8	10	1091
NMT1	sgNMT1_6	0.23000246	-3.023	0.465201112	1	8	10	1092
NMT1	sgNMT1_8	0.148862478	-3.023	0.465201112	1	8	10	1093
NMT1	sgNMT1_7	0.138986845	-3.023	0.465201112	1	8	10	1094
NMT1	sgNMT1_2	0.119510411	-3.023	0.465201112	1	8	10	1095
NMT1	sgNMT1_1	0.112216228	-3.023	0.465201112	1	8	10	1096
NMT1	sgNMT1_9	0	-3.023	0.465201112	0	8	10	999999
NMT1	sgNMT1_10	-0.113502479	-3.023	0.465201112	0	8	10	999999
FANCG	sgFANCG_7	1.554627824	-3.022	1.554627824	1	1	10	1097
FANCG	sgFANCG_9	0.725324052	-3.022	1.554627824	0	1	10	999999
FANCG	sgFANCG_4	0.150738483	-3.022	1.554627824	0	1	10	999999
FANCG	sgFANCG_5	0.065607346	-3.022	1.554627824	0	1	10	999999
FANCG	sgFANCG_8	0.050121809	-3.022	1.554627824	0	1	10	999999
FANCG	sgFANCG_2	-0.034287086	-3.022	1.554627824	0	1	10	999999
FANCG	sgFANCG_10	-0.088712675	-3.022	1.554627824	0	1	10	999999
FANCG	sgFANCG_3	-0.098758026	-3.022	1.554627824	0	1	10	999999
FANCG	sgFANCG_1	-0.243370237	-3.022	1.554627824	0	1	10	999999
FANCG	sgFANCG_6	-0.475769476	-3.022	1.554627824	0	1	10	999999
AJUBA	sgAJUBA_3	0.755287275	-3.02	0.755287275	1	9	10	1098
AJUBA	sgAJUBA_6	0.709529784	-3.02	0.755287275	1	9	10	1099
AJUBA	sgAJUBA_5	0.422848815	-3.02	0.755287275	1	9	10	1100
AJUBA	sgAJUBA_8	0.390999658	-3.02	0.755287275	1	9	10	1101
AJUBA	sgAJUBA_7	0.161950852	-3.02	0.755287275	1	9	10	1102
AJUBA	sgAJUBA_2	0.129930562	-3.02	0.755287275	1	9	10	1103
AJUBA	sgAJUBA_10	0.099402171	-3.02	0.755287275	1	9	10	1104
AJUBA	sgAJUBA_9	0.090531371	-3.02	0.755287275	1	9	10	1105
AJUBA	sgAJUBA_1	0.039554676	-3.02	0.755287275	1	9	10	1106
[truncated: 187,153 more rows]
