# Supplementary material for: LRRC15 mediates an accessory interaction with the SARS-CoV-2 spike protein
Source: PLoS Biol. 2023 Feb 3;21(2):e3001959. doi: 10.1371/journal.pbio.3001959 (PMC9897555; doi:10.1371/journal.pbio.3001959)
Supplement: S1 Data — (XLSX) [file pbio.3001959.s013.xlsx]

## Sheet: S1
gene	Count_live_cells	Percent_viability	Tet_1E3	MFI	laura_plate	quadrant	row	column
KCNU1	50745	54	0.21	36	10	Q1	B	2
VASN	55439	55	0.23	39	10	Q1	B	3
ZAN	48750	63.1	0.22	18	10	Q1	B	4
PCDHGA5	57516	57.7	0.17	29	10	Q1	B	5
TMEM200C	52982	52.7	0.32	41	10	Q1	B	6
SIT1	51761	53.7	0.25	28	10	Q1	B	7
CD247	47076	58.2	0.38	16	10	Q1	B	8
BTC	47979	60.2	0.27	36	10	Q1	B	9
C11orf87	59786	49.2	0.32	35	10	Q1	B	10
CD83	58860	51.7	0.38	57	10	Q1	B	11
MUC13	47800	64.9	0.11	13	10	Q1	C	2
VNN2	57130	59.7	0.12	0	10	Q1	C	3
LAG3	63493	44.9	0.18	52	10	Q1	C	4
SLC37A1	54611	57.4	0.18	22	10	Q1	C	5
SLC2A9	49179	59.9	0.19	5	10	Q1	C	6
GJB4	57132	50.8	0.31	50	10	Q1	C	7
RNF145	53150	56.7	0.27	43	10	Q1	C	8
PLXNB2	41158	61.4	0.22	39	10	Q1	C	9
LCT	53754	55.2	0.3	36	10	Q1	C	10
TECTA	56914	59.6	0.24	11	10	Q1	C	11
KIR2DL4	61221	51.1	0.12	9	10	Q1	D	2
SYNGR3	54377	58.1	0.19	35	10	Q1	D	3
CCR4	54061	58.1	0.14	23	10	Q1	D	4
TSPAN9	61406	53.7	0.099	9	10	Q1	D	5
TMEM171	61674	50.1	0.12	4	10	Q1	D	6
BCAM	51517	56.2	0.17	26	10	Q1	D	7
FAM189B	72306	47.8	0.18	37	10	Q1	D	8
SLC22A17	49370	58.8	0.3	44	10	Q1	D	9
SLC38A1	60837	53.4	0.18	9	10	Q1	D	10
BCAN	60835	51.7	0.23	43	10	Q1	D	11
CANT1	57012	52.9	0.14	26	10	Q1	E	2
CNTNAP1	54281	56	0.17	16	10	Q1	E	3
SEMA6C	50830	54	0.16	24	10	Q1	E	4
ACE	52954	54.5	0.14	31	10	Q1	E	5
CSF2RB	55779	50.5	0.17	46	10	Q1	E	6
SLC2A6	53180	51.9	0.21	47	10	Q1	E	7
INSR	51319	54.1	0.21	65	10	Q1	E	8
ADRB3	46198	53.1	0.23	33	10	Q1	E	9
SLCO3A1	69993	43.4	0.24	31	10	Q1	E	10
ITGB3	59718	45.6	0.2	40	10	Q1	E	11
GPR119	37787	45	0.23	19	10	Q1	F	2
LPAR4	44081	36.4	0.13	21	10	Q1	F	3
MTNR1A	47726	44.1	0.19	35	10	Q1	F	4
GPR22	52173	49.3	0.19	29	10	Q1	F	5
GPR15	50886	45	0.17	15	10	Q1	F	6
ADORA2A	44835	44.1	0.12	32	10	Q1	F	7
SLC9A3	52585	50.1	0.21	22	10	Q1	F	8
GJC1	46876	46.4	0.3	29	10	Q1	F	9
EFNA5	54499	40.6	0.23	32	10	Q1	F	10
ITGAE	58013	38.6	0.21	35	10	Q1	F	11
FZD5	49353	42.2	0.18	47	10	Q1	G	2
OPRL1	50803	44.6	0.21	58	10	Q1	G	3
GPR37	47670	48.7	0.19	17	10	Q1	G	4
GPR83	49742	44.3	0.11	27	10	Q1	G	5
AGTR1	38945	38.8	0.13	28	10	Q1	G	6
ANO2	47741	41.6	0.2	20	10	Q1	G	7
KIR2DL3	42677	45.8	0.2	28	10	Q1	G	8
LRP4	48646	45.9	0.27	35	10	Q1	G	9
PLXNC1	40712	38	0.18	24	10	Q1	G	10
ctrl_ACE2	42091	39.4	30.8	813	10	Q1	G	11
GRIK4	967	2.2	0	56.8	10	Q2	B	2
SLC1A6	44186	64.8	0.18	4.2	10	Q2	B	3
SORL1	1248	2.27	0	31.8	10	Q2	B	4
PLXNA3	523	1	0	115.8	10	Q2	B	5
PRSS41	20149	19.2	0.4	29.8	10	Q2	B	6
ZMYM6NB	40376	57.9	0.18	6.2	10	Q2	B	7
LY6K	42775	66.6	0.19	8.5	10	Q2	B	8
KLRG1	17508	22.1	0.17	10.8	10	Q2	B	9
ECSCR	43970	57.4	0.17	8.2	10	Q2	B	10
TMEM179B	46937	44.3	0.11	0	10	Q2	B	11
PVRL1	1002	1.56	2.63	80.8	10	Q2	C	2
AMIGO2	13530	10.3	0.06	20.8	10	Q2	C	3
NTNG2	28200	30.2	0.072	9.2	10	Q2	C	4
DCBLD1	2440	2.89	0	26.8	10	Q2	C	5
NPR3	43567	55.7	0.043	5.6	10	Q2	C	6
BTNL3	43617	65.3	0.08	6	10	Q2	C	7
LRRC37A2	48398	63.9	0.065	0.2	10	Q2	C	8
PLXNA4	46541	66.4	0.076	4.9	10	Q2	C	9
SCN5A	46165	64.3	0.084	5.7	10	Q2	C	10
PCNX	48514	61.3	0.056	6.3	10	Q2	C	11
P2RY2	42978	51.1	0.099	9.9	10	Q2	D	2
KCNMB2	45111	63.3	0.077	20.8	10	Q2	D	3
AGPAT6	51588	57.7	0.091	13.8	10	Q2	D	4
CSF2RA	58431	52.7	0.23	29.8	10	Q2	D	5
GJB7	66789	43.8	0.26	38.8	10	Q2	D	6
IL17RB	68964	42.8	0.29	84.8	10	Q2	D	7
SCARF1	80732	37	0.44	76.8	10	Q2	D	8
SLC41A3	76367	39.2	0.21	45.8	10	Q2	D	9
ESAM	65049	32.9	0.17	36.8	10	Q2	D	10
SELPLG	77163	36.9	0.2	18.8	10	Q2	D	11
PCDH7	50970	52.2	0.14	36.8	10	Q2	E	2
ITGA10	54009	54.2	0.1	31.8	10	Q2	E	3
SLC12A9	58526	41.4	0.14	20.8	10	Q2	E	4
ULBP3	71995	33.7	0.17	63.8	10	Q2	E	5
TLR4	57796	41.8	0.12	60.8	10	Q2	E	6
MRGPRD	54337	34.2	0.24	56.8	10	Q2	E	7
CHRNB2	41782	32.8	0.13	53.8	10	Q2	E	8
TNFSF4	55439	27.4	0.18	59.8	10	Q2	E	9
TSPAN8	63623	28.3	0.28	69.8	10	Q2	E	10
CHRNA4	75634	31.2	0.22	65.8	10	Q2	E	11
S1PR2	39445	40.6	0.66	23.8	10	Q2	F	2
AVPR2	67327	32.9	0.24	68.8	10	Q2	F	3
NMUR2	44191	32.6	0.14	52.8	10	Q2	F	4
P2RY4	62102	26.2	0.24	62.8	10	Q2	F	5
XCR1	60874	34.1	0.33	56.8	10	Q2	F	6
CORIN	49809	33.7	0.19	49.8	10	Q2	F	7
SLC6A11	61320	32.3	0.49	65.8	10	Q2	F	8
NOTCH4	48838	29.7	0.33	72.8	10	Q2	F	9
RTN4R	45328	28.3	0.37	73.8	10	Q2	F	10
ADAM11	52396	36.6	0.49	49.8	10	Q2	F	11
MC5R	42234	36.9	0.21	70.8	10	Q2	G	2
SLITRK4	44564	34.7	0.31	80.8	10	Q2	G	3
RECK	62145	31.7	0.19	63.8	10	Q2	G	4
FZD8	53414	28	0.21	75.8	10	Q2	G	5
GHSR	50114	26.8	0.28	65.8	10	Q2	G	6
MYADML2	23060	30.2	0.16	90.8	10	Q2	G	7
SLC11A1	50713	35.4	0.32	63.8	10	Q2	G	8
SCNN1G	58485	27.5	0.3	80.8	10	Q2	G	9
ADAM29	44962	30.8	0.24	64.8	10	Q2	G	10
ctrl_ACE2	43825	30.8	28.7	772.8	10	Q2	G	11
RHCE	38689	46.9	0.1	3	10	Q3	B	2
GPR137	39455	30.6	0.18	31	10	Q3	B	3
LPPR5	70469	31.6	0.16	31	10	Q3	B	4
SERINC4	34740	37.5	0.26	19	10	Q3	B	5
GPR33	38929	67.7	0.097	0	10	Q3	B	6
TSPAN2	51790	51.7	0.13	28	10	Q3	B	7
PRRG3	60291	45.3	0.23	49	10	Q3	B	8
LHFPL1	45565	40.3	0.27	47	10	Q3	B	9
FNDC9	63576	42.4	0.2	32	10	Q3	B	10
KLRF1	66736	42	0.24	38	10	Q3	B	11
SLC22A2	58012	51	0.14	22	10	Q3	C	2
MMP25	68633	42.7	0.13	36	10	Q3	C	3
GPC2	65548	42.8	0.16	26	10	Q3	C	4
UGT8	70776	40.1	0.12	28	10	Q3	C	5
SLC22A1	63857	41.7	0.12	29	10	Q3	C	6
PKD1L2	82513	37.1	0.14	39	10	Q3	C	7
LRRC4C	60463	46.6	0.16	47	10	Q3	C	8
HLA-F	48462	43.5	0.16	32	10	Q3	C	9
BTN2A3P	82332	38	0.15	30	10	Q3	C	10
GPR56	80729	39.2	0.16	36	10	Q3	C	11
SERINC3	66366	43.2	0.15	37	10	Q3	D	2
ITGB2	54867	46	0.18	33	10	Q3	D	3
DHRS7	60887	46	0.15	41	10	Q3	D	4
SLC12A4	54071	51.4	0.15	36	10	Q3	D	5
CD68	51192	53.4	0.15	32	10	Q3	D	6
SLC19A3	45787	63.8	0.13	31	10	Q3	D	7
CLEC10A	53379	56	0.18	44	10	Q3	D	8
NTNG1	54550	54.1	0.21	49	10	Q3	D	9
SLC43A2	63035	45.2	0.2	44	10	Q3	D	10
IGSF11	60514	42.9	0.19	43	10	Q3	D	11
CNTNAP3	59897	45.5	0.14	46	10	Q3	E	2
GOLIM4	69776	38.3	0.13	35	10	Q3	E	3
ITGAV	75696	32.4	0.18	134	10	Q3	E	4
TMEM30B	55599	43.6	0.12	38	10	Q3	E	5
SLC16A10	62122	42.8	0.12	30	10	Q3	E	6
GRIK2	61979	45.7	0.13	36	10	Q3	E	7
GABRD	56623	50.4	0.18	42	10	Q3	E	8
FLT4	65785	44.1	0.19	59	10	Q3	E	9
CNTN4	55037	15.6	0.15	37	10	Q3	E	10
P2RX2	65427	40.6	0.18	49	10	Q3	E	11
GPR62	51942	43.4	0.32	41	10	Q3	F	2
SLC4A5	61661	37.3	0.19	51	10	Q3	F	3
HTR2C	52116	32.8	0.29	54	10	Q3	F	4
BEST4	55928	35.7	0.9	60	10	Q3	F	5
MRGPRX4	54635	33.6	0.2	39	10	Q3	F	6
GPR52	54382	47	0.16	41	10	Q3	F	7
GRIA3	59615	38.6	0.21	50	10	Q3	F	8
CD1E	55147	44.8	0.3	57	10	Q3	F	9
ADAM33	54215	45.1	0.27	43	10	Q3	F	10
EPHA6	56936	31.4	0.21	37	10	Q3	F	11
NPFFR1	67637	27.9	0.15	35	10	Q3	G	2
PTH2R	52812	37.9	0.18	27	10	Q3	G	3
ADRA2C	54423	33.2	0.14	22	10	Q3	G	4
CCR10	59790	29.3	0.13	21	10	Q3	G	5
ADGRF4	55932	28	0.15	38	10	Q3	G	6
SSTR3	58099	38.1	0.14	44	10	Q3	G	7
HRH1	58721	36.8	0.19	41	10	Q3	G	8
CLEC2A	50437	34.4	0.2	53	10	Q3	G	9
HRH2	57377	29.4	0.23	30	10	Q3	G	10
ctrl_ACE2	49340	36.4	17.7	453	10	Q3	G	11
PTPRU	81443	29.6	0.098	7	10	Q4	B	2
CEACAM19	78275	21	0.24	24	10	Q4	B	3
CLDN24	38691	25.3	0.17	35	10	Q4	B	4
LRRC3C	9877	5.46	10.9	570	10	Q4	B	5
TPBGL	92973	29.1	0.13	16	10	Q4	B	6
CLDN15	57973	28.2	0.11	13	10	Q4	B	7
FCGR3B	74267	36.7	0.15	26	10	Q4	B	8
CD300C	77775	33	0.21	23	10	Q4	B	9
KLRB1	71803	37.8	0.15	0	10	Q4	B	10
MPZL3	74396	35.9	0.16	0	10	Q4	B	11
SLC38A9	92770	27.5	0.15	18	10	Q4	C	2
SLC47A1	42764	39.1	0.13	23	10	Q4	C	3
SLC8B1	70045	38.8	0.13	35	10	Q4	C	4
SLC22A7	69803	42.1	0.16	22	10	Q4	C	5
SLC22A3	85839	33.1	0.17	38	10	Q4	C	6
ODR4	80760	37.2	0.14	32	10	Q4	C	7
ST3GAL4	80552	30.1	0.2	36	10	Q4	C	8
HLA-E	63829	45.1	0.24	47	10	Q4	C	9
ZP1	78004	26	0.13	4	10	Q4	C	10
ATP8A2	80654	30.3	0.099	9	10	Q4	C	11
EXTL3	79139	36.7	0.15	22	10	Q4	D	2
CDIPT	77235	36.7	0.18	36	10	Q4	D	3
STX4	73698	34.3	0.15	20	10	Q4	D	4
BAMBI	77396	38.1	0.16	35	10	Q4	D	5
TRPV2	63726	34.9	0.15	33	10	Q4	D	6
GPC5	72675	41.9	0.16	40	10	Q4	D	7
AMIGO1	79179	38	0.12	25	10	Q4	D	8
GPM6B	66152	31.4	0.2	49	10	Q4	D	9
CLEC14A	61215	22.1	0.16	10	10	Q4	D	10
PI16	64826	24.6	0.099	6	10	Q4	D	11
ATP2B2	93759	33.9	0.21	50	10	Q4	E	2
ALPP	90723	29.6	0.17	53	10	Q4	E	3
LNPEP	81830	29.3	0.12	34	10	Q4	E	4
LTBR	45882	30.3	0.12	23	10	Q4	E	5
CD274	69401	22.3	0.16	25	10	Q4	E	6
SLC12A5	68829	28.3	0.14	30	10	Q4	E	7
KL	59780	34	0.17	34	10	Q4	E	8
DDR1	62597	28.2	0.17	51	10	Q4	E	9
IGF1R	60104	19.6	0.14	7	10	Q4	E	10
PTCH1	65459	31.8	0.19	8	10	Q4	E	11
HTR7	43064	30.5	0.17	32	10	Q4	F	2
MC1R	40636	31.2	0.14	24	10	Q4	F	3
AXL	44377	36.9	0.16	43	10	Q4	F	4
FFAR2	21569	26.2	0.087	27	10	Q4	F	5
CHRM5	59449	28	0.17	22	10	Q4	F	6
CHRNA9	28362	43	0.13	31	10	Q4	F	7
GRM1	56003	28	0.21	46	10	Q4	F	8
TRPC6	49395	29.6	0.19	63	10	Q4	F	9
CAV3	44858	30.7	0.13	31	10	Q4	F	10
EREG	53845	21.7	0.19	36	10	Q4	F	11
GPR150	49608	20	0.099	9	10	Q4	G	2
FZD6	48027	25.7	0.1	16	10	Q4	G	3
TSHR	59935	28.4	0.15	34	10	Q4	G	4
SSTR1	47880	24.4	0.13	21	10	Q4	G	5
FGFRL1	47345	21.6	0.12	20	10	Q4	G	6
KCNK17	45716	30.1	0.077	4	10	Q4	G	7
OPRK1	18477	32.9	0.081	12	10	Q4	G	8
EMB	41881	34.4	0.17	33	10	Q4	G	9
CLEC2D	39635	25	0.098	8	10	Q4	G	10
ctrl_ACE2	41888	28.1	31.8	797	10	Q4	G	11
SPAM1	30487	24.1	0.13	29	11	Q12	B	2
MEGF8	11044	5.74	0.14	42	11	Q12	B	3
IL10RA	41098	54.1	0.17	21	11	Q12	B	4
ITGAX	40087	48.4	0.14	16	11	Q12	B	5
SLC28A2	26921	47.7	0.19	7	11	Q12	B	6
UMOD	33612	46.1	0.31	20	11	Q12	B	7
CEACAM3	40582	30.1	0.25	29	11	Q12	B	8
GPR61	26900	43.9	0.27	15	11	Q12	B	9
CACNA2D4	39901	45.3	0.23	22	11	Q12	B	10
SLC2A7	45010	40.2	0.23	35	11	Q12	B	11
LRP11	28515	51.5	1.19	58	11	Q12	C	2
GPM6A	27963	49.8	1.3	56	11	Q12	C	3
TM2D2	30993	53.1	0.35	43	11	Q12	C	4
CDH8	42965	69.5	0.24	42	11	Q12	C	5
SLC15A2	41677	69.8	0.25	33	11	Q12	C	6
FZD10	43713	64.1	0.31	41	11	Q12	C	7
AQP9	46335	59.9	0.3	21	11	Q12	C	8
MFSD2A	46361	60.8	0.2	23	11	Q12	C	9
GPER1	46164	59.9	0.21	36	11	Q12	C	10
SLC30A1	46970	58.6	0.23	24	11	Q12	C	11
CYBB	43374	68.2	0.19	16	11	Q12	D	2
GLMP	45805	64.9	0.19	34	11	Q12	D	3
SLC24A2	8399	58.9	0.37	2	11	Q12	D	4
CD300LG	41410	60.3	0.19	17	11	Q12	D	5
DDOST	45638	62.1	0.19	14	11	Q12	D	6
KIAA1549	42091	59	0.23	23	11	Q12	D	7
KIAA0922	42181	59.8	0.19	29	11	Q12	D	8
TMEM114	33813	45.9	0.16	25	11	Q12	D	9
TARM1	32685	44.3	0.15	24	11	Q12	D	10
PCDHGA7	36855	43.6	0.12	14	11	Q12	D	11
ABCA7	36807	67.2	0.26	14	11	Q12	E	2
SLC16A9	38517	60.5	0.15	15	11	Q12	E	3
MCEMP1	39313	57.8	0.15	18	11	Q12	E	4
CLEC4C	41707	49.4	0.25	20	11	Q12	E	5
FSHR	45591	47.7	0.17	22	11	Q12	E	6
KREMEN2	46480	47.9	0.26	28	11	Q12	E	7
MPEG1	35438	51.5	0.11	12	11	Q12	E	8
LDLRAD3	63642	36.6	0.24	33	11	Q12	E	9
GLRB	44911	50.3	0.19	29	11	Q12	E	10
IL31RA	43387	53.5	0.16	22	11	Q12	E	11
TMEM141	44382	49.4	1.38	84	11	Q12	F	2
YIPF4	36475	57	0.15	19	11	Q12	F	3
SLC1A1	43475	52.2	0.18	26	11	Q12	F	4
MCHR2	39593	48.6	0.14	24	11	Q12	F	5
GABRB3	26964	47.1	0.15	26	11	Q12	F	6
TPRA1	37461	47.9	0.18	30	11	Q12	F	7
SLC2A2	37160	48.9	0.19	25	11	Q12	F	8
SLC10A1	38535	48.2	0.13	21	11	Q12	F	9
ADIPOR2	27893	48.5	0.21	22	11	Q12	F	10
EXTL2	40836	46.8	0.17	28	11	Q12	F	11
SLC44A5	38890	63.2	0.1	3	11	Q12	G	2
IGDCC3	31453	48.1	0.073	0	11	Q12	G	3
MANSC1	37457	46.4	0.053	5	11	Q12	G	4
SLCO4A1	32946	43.1	0.097	28	11	Q12	G	5
TSPAN33	43384	48.7	0.14	21	11	Q12	G	6
TYROBP	38192	46.4	0.13	33	11	Q12	G	7
SPACA4	34093	44.7	0.11	21	11	Q12	G	8
TMEM211	35458	38.2	0.13	27	11	Q12	G	9
FAM209A	36819	42.5	0.16	10	11	Q12	G	10
ctrl_ACE2	31588	39.2	25.7	684	11	Q12	G	11
TMEM145	42888	61.3	0.32	15	11	Q34	B	2
ZACN	44716	62	0.15	22	11	Q34	B	3
KIR2DL1	42675	61.7	0.12	8	11	Q34	B	4
SLC9A9	43629	59.3	0.13	12	11	Q34	B	5
IL17RC	42644	61.9	0.15	13	11	Q34	B	6
SLC16A3	41610	65.6	0.087	19	11	Q34	B	7
SLC16A12	39653	62.5	0.14	11	11	Q34	B	8
SLC22A14	45613	59.3	0.18	10	11	Q34	B	9
KCNE1	46924	55.7	0.12	7	11	Q34	B	10
ATP6V0A1	47977	58.4	0.15	7	11	Q34	B	11
ATP6AP2	52623	48.6	0.66	18	11	Q34	C	2
CLPTM1L	42953	63.3	0.058	19	11	Q34	C	3
LHFP	45222	58.8	0.18	30	11	Q34	C	4
TMED2	41352	65.3	0.13	18	11	Q34	C	5
IFITM1	40507	71.3	0.16	42	11	Q34	C	6
SELE	44677	63.1	0.22	38	11	Q34	C	7
GPR63	41532	65.2	0.12	25	11	Q34	C	8
GABRP	43653	63.6	0.21	31	11	Q34	C	9
CLCA2	45234	61.8	0.14	39	11	Q34	C	10
GLIPR1	42851	64.5	0.11	5	11	Q34	C	11
P2RX4	42758	63.4	0.27	33	11	Q34	D	2
TACR2	33730	64.2	0.16	26	11	Q34	D	3
TSPAN18	43663	62.2	0.22	34	11	Q34	D	4
FFAR3	40478	63.1	0.15	36	11	Q34	D	5
GPR35	41681	68.8	0.21	63	11	Q34	D	6
DCHS2	40572	64.4	0.24	81	11	Q34	D	7
HEG1	46466	61.1	0.15	52	11	Q34	D	8
SEZ6	43852	63	0.14	24	11	Q34	D	9
LYPD4	46367	64.8	0.15	16	11	Q34	D	10
ELFN1	52979	56.4	0.2	15	11	Q34	D	11
SLC36A2	44262	59.5	0.11	19	11	Q34	E	2
GABRE	37999	64.9	0.098	0	11	Q34	E	3
CADM3	43326	54.1	0.12	35	11	Q34	E	4
ALCAM	41846	65.2	0.12	47	11	Q34	E	5
CDH22	44973	60.4	0.17	41	11	Q34	E	6
SLC22A25	43387	60.6	0.15	54	11	Q34	E	7
CLRN1	46516	57.8	0.1	31	11	Q34	E	8
KIR3DS1	46924	54.8	0.1	39	11	Q34	E	9
OPRM1	36708	52.6	0.2	38	11	Q34	E	10
KCNA3	47527	54.6	0.11	46	11	Q34	E	11
LRRC4	9517	35	29.5	371	11	Q34	F	2
TMEM9B	30837	48.7	26.5	360	11	Q34	F	3
CD164	43700	58.1	0.62	144	11	Q34	F	4
TMEFF2	40074	62.2	0.21	64	11	Q34	F	5
KCNJ3	46689	61.6	0.24	47	11	Q34	F	6
CYSLTR2	46646	54.8	0.2	72	11	Q34	F	7
PRRG1	46304	53.9	0.15	34	11	Q34	F	8
LPAR5	47153	50	0.14	29	11	Q34	F	9
SLC31A1	47697	48.5	0.16	42	11	Q34	F	10
RAMP1	45834	48.2	0.17	43	11	Q34	F	11
DSC2	30488	52.6	0.17	25	11	Q34	G	2
ASIC1	31211	49	0.17	39	11	Q34	G	3
HCAR3	39514	50.2	0.26	33	11	Q34	G	4
GLP2R	32380	47.7	0.17	41	11	Q34	G	5
CCR7	46742	49.9	0.23	57	11	Q34	G	6
BSG	44263	49.9	0.17	45	11	Q34	G	7
GYPE	42159	50.5	0.18	41	11	Q34	G	8
GYPC	48329	45	0.24	71	11	Q34	G	9
GYPE	31348	49.7	0.18	46	11	Q34	G	10
ctrl_ACE2	39514	44.2	34.7	974	11	Q34	G	11
NMBR	47484	60.2	0.09	33.1	1	Q1	B	2
LRP1	57416	51.4	0.12	42	1	Q1	B	3
FCRL5	59192	51.6	0.11	27.8	1	Q1	B	4
PCDHB6	42208	60.4	0.051	27.9	1	Q1	B	5
LDLRAD2	42550	53.7	0.11	42	1	Q1	B	6
LYPD6B	48674	61.4	0.11	27.1	1	Q1	B	7
IGSF1	49657	61.4	0.11	29.8	1	Q1	B	8
CELSR2	50033	60.2	0.11	43	1	Q1	B	9
TENM2	53461	57.9	0.11	36.3	1	Q1	B	10
CACNA1I	51636	56.6	0.25	47	1	Q1	B	11
KCNG4	68366	51	0.13	61	1	Q1	C	2
PCDHGC4	67985	48.9	0.13	56	1	Q1	C	3
GPR156	62914	50.8	0.14	52	1	Q1	C	4
IGSF3	61904	46	0.15	59	1	Q1	C	5
PCDHGB5	57392	54.3	0.11	59	1	Q1	C	6
DAGLA	61980	50.9	0.097	51	1	Q1	C	7
STAB1	66768	49.9	0.11	69	1	Q1	C	8
MYOF	63013	45.2	0.11	53	1	Q1	C	9
MEGF9	60588	41.7	0.11	47	1	Q1	C	10
CR1	63524	40.8	0.18	64	1	Q1	C	11
THSD7B	61565	44	0.1	69	1	Q1	D	2
UMODL1	60344	41	0.084	45	1	Q1	D	3
ADGRE3	56558	43.7	0.11	58	1	Q1	D	4
TSPAN11	54271	41.6	0.13	70	1	Q1	D	5
MFAP3L	65139	37.1	0.12	61	1	Q1	D	6
CNTNAP3B	61060	41.1	0.11	57	1	Q1	D	7
SCN8A	55376	45.8	0.13	71	1	Q1	D	8
ERVFRD-1	56081	41.3	0.067	60	1	Q1	D	9
SDK2	54984	38.4	0.086	50	1	Q1	D	10
CD200	1901	33.4	0.063	0	1	Q1	D	11
FCRL6	33446	28.4	0.12	93	1	Q1	E	2
RNF150	42684	29.3	0.17	103	1	Q1	E	3
THSD7A	38695	34.2	0.19	89	1	Q1	E	4
KIAA0319	48100	37.5	0.19	89	1	Q1	E	5
PCDHA3	61478	35	0.099	73	1	Q1	E	6
SLC29A1	53299	44	0.12	75	1	Q1	E	7
RHCE	55223	41.5	0.17	75	1	Q1	E	8
SLC4A1	45310	38.7	0.11	61	1	Q1	E	9
SLC2A3	48297	35.5	0.09	57	1	Q1	E	10
SLC16A14	46352	35.5	0.12	60	1	Q1	E	11
SLC24A1	40671	47.2	0.26	81	1	Q1	F	2
TMEM132B	42228	38.1	0.2	84	1	Q1	F	3
LRIG2	35690	43.7	0.18	74	1	Q1	F	4
NOMO3	39950	40.7	0.19	72	1	Q1	F	5
PCDHA12	39720	45.2	0.21	86	1	Q1	F	6
KCNK5	46626	45.5	0.19	72	1	Q1	F	7
SCAMP4	44003	47.7	0.26	103	1	Q1	F	8
CD47	45688	40.7	0.15	56	1	Q1	F	9
CYBRD1	43147	34.5	0.13	53	1	Q1	F	10
SLC30A1	43372	37.4	0.2	74	1	Q1	F	11
DCHS2	49285	37.5	0.2	89	1	Q1	G	2
HEG1	64611	51.3	0.11	63	1	Q1	G	3
SEZ6	56768	59.5	0.15	52	1	Q1	G	4
LYPD4	51067	62.9	0.11	63	1	Q1	G	5
ELFN1	53447	62.7	0.13	68	1	Q1	G	6
BSG	57215	60.6	0.095	60	1	Q1	G	7
GYPE	56188	61.2	0.11	63	1	Q1	G	8
GYPC	55968	58	0.094	70	1	Q1	G	9
GYPE	56033	48.4	0.09	59	1	Q1	G	10
ctrl_ACE2	74349	52.8	0.1	63	1	Q1	G	11
TMEM104	42275	52.2	0.18	0	1	Q2	B	2
CDH7	75728	27.2	0.15	22	1	Q2	B	3
UNC5D	62038	36.6	0.16	18	1	Q2	B	4
SLC26A2	59395	37.6	0.11	24	1	Q2	B	5
TREML2	59242	37.5	0.14	22	1	Q2	B	6
EQTN	45213	49.7	0.15	8	1	Q2	B	7
CDH19	27147	47.9	0.12	8	1	Q2	B	8
PKD1L1	44276	51.8	0.15	18	1	Q2	B	9
CEACAM20	36117	48.7	0.12	27	1	Q2	B	10
ABCA2	40523	61.5	0.091	15	1	Q2	B	11
PCDHGA1	43587	51.5	0.21	34	1	Q2	C	2
DSG4	46058	48.6	0.26	43	1	Q2	C	3
SLC3A1	47965	47.1	0.21	38	1	Q2	C	4
KIAA0195	45015	49.3	0.21	27	1	Q2	C	5
CATSPERD	48243	47.8	0.19	40	1	Q2	C	6
SDK1	47024	50.9	0.22	64	1	Q2	C	7
MMEL1	45916	51	0.15	39	1	Q2	C	8
CELSR1	48589	48.8	0.25	51	1	Q2	C	9
SLC5A3	47598	48.3	0.4	40	1	Q2	C	10
CACNA1E	49303	44.6	0.17	57	1	Q2	C	11
DYNAP	44790	45	0.095	11	1	Q2	D	2
PCDHA2	50802	45.1	0.12	17	1	Q2	D	3
LRIT2	53169	44.3	0.15	22	1	Q2	D	4
RTN4RL1	47496	45.7	0.17	16	1	Q2	D	5
PTCHD4	46657	48.7	0.2	36	1	Q2	D	6
ADAM21	46375	46.7	0.13	35	1	Q2	D	7
MRC1	46933	48.5	0.13	28	1	Q2	D	8
ERVW-1	48247	46.9	0.12	30	1	Q2	D	9
BSG	29081	42.9	0.1	29	1	Q2	D	10
CD200R1	51192	42	0.11	27	1	Q2	D	11
DSCAM	50831	42	0.17	36	1	Q2	E	2
MDGA2	45703	43.1	0.17	32	1	Q2	E	3
FAM171A1	52400	39	0.24	51	1	Q2	E	4
HEPACAM2	54566	39.9	0.14	33	1	Q2	E	5
PCDHA8	46570	43.9	0.19	50	1	Q2	E	6
SLC19A1	47228	44.5	0.19	43	1	Q2	E	7
SLC43A1	44357	47.7	0.16	26	1	Q2	E	8
SLC2A1	51588	40.6	0.19	47	1	Q2	E	9
RHCE	48677	38.3	0.15	29	1	Q2	E	10
RHAG	44634	44.2	0.092	42	1	Q2	E	11
SLCO6A1	43358	40.1	0.15	11	1	Q2	F	2
FREM2	31842	38.2	0.14	11	1	Q2	F	3
ATP2B4	17514	41.5	0.14	22	1	Q2	F	4
NOMO2	52960	36.6	0.13	15	1	Q2	F	5
PKD1L3	49644	43.7	0.29	19	1	Q2	F	6
TSPAN14	50753	40.2	0.15	16	1	Q2	F	7
ATP6V0C	39791	37.3	0.16	26	1	Q2	F	8
TMEM56	44403	37	0.1	12	1	Q2	F	9
ABCG2	43973	31.1	0.16	15	1	Q2	F	10
KCNN4	15150	38.1	0.094	9	1	Q2	F	11
MUC21	48497	32.8	0.16	26	1	Q2	G	2
PTPRQ	41926	38.2	0.16	10	1	Q2	G	3
NUP210	33661	31.3	0.19	32	1	Q2	G	4
PCDHA13	46636	36.5	0.11	24	1	Q2	G	5
PTPRT	29070	30.2	0.12	17	1	Q2	G	6
SEMA7A	37712	27.1	0.083	24	1	Q2	G	7
TSPAN14	33956	33.9	0.12	26	1	Q2	G	8
CYBRD1	35282	33.8	0.12	14	1	Q2	G	9
NCMAP	32654	25.5	0.12	12	1	Q2	G	10
ctrl_ACE2	33283	28.5	29.8	792	1	Q2	G	11
TMPRSS5	76475	27.8	0.17	29.1	1	Q3	B	2
KIAA1161	48437	45.9	0.14	21.1	1	Q3	B	3
NRN1L	47526	45.8	0.13	15.1	1	Q3	B	4
FAM187B	46563	45.1	0.075	15.1	1	Q3	B	5
SLC10A6	43927	46.1	0.13	19.1	1	Q3	B	6
SVOPL	39491	63.3	0.11	11.1	1	Q3	B	7
KLRF2	39216	62.2	0.086	11.1	1	Q3	B	8
TMEM63B	40740	58.9	0.23	13.1	1	Q3	B	9
PCDHB8	40388	64.3	0.11	0	1	Q3	B	10
PCDHGA9	40514	58.8	0.14	11.1	1	Q3	B	11
PCDH11X	53543	41.1	0.18	53.1	1	Q3	C	2
AMICA1	42906	53.9	0.18	19.1	1	Q3	C	3
EPGN	48804	46.5	0.26	37.1	1	Q3	C	4
PCDH15	50332	45.1	0.13	36.1	1	Q3	C	5
IGSF9B	52278	42.4	0.18	53.1	1	Q3	C	6
SLCO5A1	30237	54	0.1	14.1	1	Q3	C	7
CNTN3	40875	58.7	0.085	13.1	1	Q3	C	8
DSC3	40031	65	0.089	5.1	1	Q3	C	9
GFRAL	42530	59.8	0.11	14.1	1	Q3	C	10
PRRT3	40491	63.3	0.088	7.1	1	Q3	C	11
KIAA1324L	48715	47.4	0.19	31.1	1	Q3	D	2
ITGA8	46473	49.1	0.12	38.1	1	Q3	D	3
SLC6A16	43289	50.8	0.16	36.1	1	Q3	D	4
CDH24	46774	50.4	0.13	42.1	1	Q3	D	5
PKD2L2	46919	46.6	0.18	53.1	1	Q3	D	6
PEAR1	44388	53.5	0.2	23.1	1	Q3	D	7
SLC1A7	43511	57.1	0.16	33.1	1	Q3	D	8
ATP2B4	44810	50	0.14	32.1	1	Q3	D	9
XK	45557	51.8	0.18	32.1	1	Q3	D	10
SLC22A23	46300	49.3	0.13	22.1	1	Q3	D	11
CDHR5	55405	38.4	0.19	47.1	1	Q3	E	2
IGSF9	53494	41.8	0.18	53.1	1	Q3	E	3
PIGS	50802	43.9	0.18	46.1	1	Q3	E	4
LRFN1	54028	41.8	0.15	40.1	1	Q3	E	5
EVA1C	44321	50.7	0.2	43.1	1	Q3	E	6
SLC43A2	42477	51.8	0.21	37.1	1	Q3	E	7
SLC12A7	41520	56.3	0.2	32.1	1	Q3	E	8
ABCC4	45495	51.3	0.11	20.1	1	Q3	E	9
REEP5	49336	48.4	0.12	22.1	1	Q3	E	10
ATL3	39284	63.3	0.16	10.1	1	Q3	E	11
SORCS3	52624	42.5	0.2	40.1	1	Q3	F	2
SIRPB2	51479	40.8	0.12	23.1	1	Q3	F	3
ASTN1	52992	39.9	0.18	46.1	1	Q3	F	4
TMEM131	51909	40.8	0.12	30.1	1	Q3	F	5
OTOA	43060	54.2	0.11	12.1	1	Q3	F	6
TSHR	45983	48.1	0.089	19.1	1	Q3	F	7
DARC	44927	48.3	0.13	13.1	1	Q3	F	8
GRM4	49621	43.5	0.11	13.1	1	Q3	F	9
SLC14A1	51456	41.5	0.15	11.1	1	Q3	F	10
GYPB	41041	57.9	0.12	8.1	1	Q3	F	11
SLC12A3	52386	37	0.11	26.1	1	Q3	G	2
LRRC70	53537	33.6	0.15	23.1	1	Q3	G	3
MANSC4	54002	30.8	0.12	37.1	1	Q3	G	4
PLET1	49673	37.5	0.1	23.1	1	Q3	G	5
UPK3BL	25048	36.3	0.1	20.1	1	Q3	G	6
KCNE3	36420	37.3	0.11	27.1	1	Q3	G	7
NRG4	42310	41.6	0.12	26.1	1	Q3	G	8
LY6G6C	44608	36.3	0.087	24.1	1	Q3	G	9
PDPN	46250	47.2	0.11	28.1	1	Q3	G	10
ctrl_ACE2	40817	55.6	20.8	630.1	1	Q3	G	11
LAYN	70708	44.6	0.22	50.9	1	Q4	B	2
SLAMF9	49250	60	0.14	39.9	1	Q4	B	3
TMEM8B	56123	56.1	0.16	58.9	1	Q4	B	4
ART4	59526	51.6	0.18	67.9	1	Q4	B	5
LRRN2	48304	50.6	0.12	52.9	1	Q4	B	6
C14orf37	61745	52.1	0.11	36.9	1	Q4	B	7
SERINC5	59265	51.3	0.17	47.9	1	Q4	B	8
CLSTN3	56193	54.6	0.1	34.9	1	Q4	B	9
SEMA6B	69870	51.7	0.085	26.9	1	Q4	B	10
MMP17	54330	56.1	0.12	27.9	1	Q4	B	11
LRRC37A3	60198	51.2	0.13	44.9	1	Q4	C	2
CD164L2	76529	45.5	0.17	48.9	1	Q4	C	3
TMEM225	61972	51.2	0.14	54.9	1	Q4	C	4
TMEM132C	55435	54.4	0.13	52.9	1	Q4	C	5
FAM174B	64610	48.2	0.16	50.9	1	Q4	C	6
TENM4	68563	48	0.17	44.9	1	Q4	C	7
SLC24A4	60560	50.7	0.31	64.9	1	Q4	C	8
GRID2	61356	44.1	0.48	62.9	1	Q4	C	9
VSIG10L	62125	44.3	0.15	44.9	1	Q4	C	10
CELSR3	60711	35.7	0.14	46.9	1	Q4	C	11
TMEM132E	56701	51.3	0.13	40.9	1	Q4	D	2
LY9	56823	42.6	0.18	59.9	1	Q4	D	3
PCDHA1	59649	45.6	0.16	42.9	1	Q4	D	4
SLC2A14	65436	44.9	0.23	61.9	1	Q4	D	5
CLEC17A	58318	39.8	0.15	61.9	1	Q4	D	6
IZUMO1	51251	37.4	0.14	50.9	1	Q4	D	7
ATP1A1	55990	44.5	0.17	50.9	1	Q4	D	8
ATP1A2	59459	39.6	0.23	51.9	1	Q4	D	9
SLC40A1	52774	34	0.12	31.9	1	Q4	D	10
RHD	39316	47.2	0.6	34.9	1	Q4	D	11
CATSPERG	57075	42.4	0.13	23.9	1	Q4	E	2
KCNS1	60776	41.9	0.21	34.9	1	Q4	E	3
SLC7A14	68681	32.4	0.31	35.9	1	Q4	E	4
ATP2B3	65266	37.2	0.17	28.9	1	Q4	E	5
TENM1	60736	31.4	0.14	36.9	1	Q4	E	6
SLC43A3	67226	32.9	0.19	47.9	1	Q4	E	7
ABCC4	57026	33.1	0.18	28.9	1	Q4	E	8
ABCC1	4906	41.2	0.17	0	1	Q4	E	9
SLC27A4	41492	34.9	0.14	24.9	1	Q4	E	10
TMEM222	44801	37.5	0.12	24.9	1	Q4	E	11
LRRC37B	49730	34.6	0.18	50.9	1	Q4	F	2
FCRL3	35337	26.9	0.12	40.9	1	Q4	F	3
LINGO4	56041	28.9	0.12	23.9	1	Q4	F	4
LINGO3	42769	35.8	0.13	29.9	1	Q4	F	5
TOR1AIP1	43025	32.8	0.15	48.9	1	Q4	F	6
TMBIM1	38930	30.3	0.24	41.9	1	Q4	F	7
DARC	56379	32.8	0.21	49.9	1	Q4	F	8
AQP1	36259	33	0.21	31.9	1	Q4	F	9
GYPA	34389	34.8	0.15	20.9	1	Q4	F	10
GYPC	45876	33	0.22	34.9	1	Q4	F	11
KIAA1549	55956	49.8	0.16	20.9	1	Q4	G	2
KIAA0922	54715	51.2	0.11	10.6	1	Q4	G	3
TMEM114	64938	42.9	0.19	25.9	1	Q4	G	4
TARM1	59537	46.8	0.18	17.9	1	Q4	G	5
PCDHGA7	65722	43.1	0.18	45.9	1	Q4	G	6
TYROBP	59544	47.5	0.15	25.9	1	Q4	G	7
SPACA4	63612	48.4	0.16	26.9	1	Q4	G	8
TMEM211	60622	50.3	0.18	23.9	1	Q4	G	9
FAM209A	59257	50.3	0.15	43.9	1	Q4	G	10
ctrl_ACE2	55728	52.6	32.5	823.9	1	Q4	G	11
TMEM116	73911	23.8	0.19	58.7	2	Q1	B	2
CXCL16	75980	21.4	0.21	67.7	2	Q1	B	3
LRRC3	65873	35.5	0.19	43.7	2	Q1	B	4
LYPD8	73808	34.9	0.16	59.7	2	Q1	B	5
BRI3BP	59176	44	0.22	66.7	2	Q1	B	6
OTOP2	67365	41.8	0.1	38.7	2	Q1	B	7
MMP14	74625	40.2	0.13	36.7	2	Q1	B	8
SLC19A1	70082	40.9	0.16	37.7	2	Q1	B	9
SLC23A1	81386	37.5	0.064	27.1	2	Q1	B	10
FCGR2A	39101	42.9	1.65	47.7	2	Q1	B	11
RELL1	81165	19.6	0.00471	4.8	2	Q1	C	2
KCNMB3	86564	22.8	0	1.5	2	Q1	C	3
OSCAR	79072	36.3	0	0	2	Q1	C	4
TMEM200B	77947	28	0.00335	6.8	2	Q1	C	5
CA4	80899	34.4	0.03	27.8	2	Q1	C	6
SLC24A3	69843	41.8	0.15	41.7	2	Q1	C	7
SLC5A4	72880	41.6	0.13	51.7	2	Q1	C	8
NRROS	83177	35.3	0.12	30.3	2	Q1	C	9
SLCO1B3	78248	29.7	0.08	44.7	2	Q1	C	10
LRRC4B	82980	29.6	0.1	34.7	2	Q1	C	11
ZDHHC20	70210	39.2	0.47	131.7	2	Q1	D	2
CA14	62659	42.6	0.5	131.7	2	Q1	D	3
CXCR1	64868	39.9	0.62	120.7	2	Q1	D	4
ROM1	73416	37.4	0.41	136.7	2	Q1	D	5
P2RY13	60975	44	0.48	131.7	2	Q1	D	6
CDH5	80680	31.6	0.25	103.7	2	Q1	D	7
CDH12	73021	38.8	0.18	70.7	2	Q1	D	8
TMPRSS6	76171	37.7	0.094	44.7	2	Q1	D	9
NTRK2	75776	32.4	0.11	38.7	2	Q1	D	10
SLITRK6	59909	36.4	0.11	51.7	2	Q1	D	11
S1PR5	69122	21.5	0.42	160.7	2	Q1	E	2
EDA2R	69941	31.5	0.19	77.7	2	Q1	E	3
ADORA2B	54551	35.6	0.24	74.7	2	Q1	E	4
CD226	64899	36.9	0.17	80.7	2	Q1	E	5
PTGER2	71754	35.8	0.12	47.7	2	Q1	E	6
ANO5	54835	45.3	0.15	48.7	2	Q1	E	7
PCDHGA3	63637	41	0.16	51.7	2	Q1	E	8
MDGA1	65896	30.2	0.12	46.7	2	Q1	E	9
EMC1	66841	21.5	0.097	40.7	2	Q1	E	10
ADAM22	78097	21.6	0.14	48.7	2	Q1	E	11
SLC10A4	51163	25.8	0.2	49.7	2	Q1	F	2
TMPRSS11B	64489	27.3	0.12	71.7	2	Q1	F	3
NTSR1	64895	23.5	0.14	62.7	2	Q1	F	4
IL13RA1	58236	28.6	0.21	78.7	2	Q1	F	5
SLC10A5	69813	20.7	0.19	68.7	2	Q1	F	6
TLR8	55259	32	0.13	54.7	2	Q1	F	7
SEMA6D	59635	28	0.17	73.7	2	Q1	F	8
GUCY2D	61801	24	0.066	36.7	2	Q1	F	9
CACNA2D2	28251	20.8	0.051	25.2	2	Q1	F	10
GRID1	55769	19	0.11	35.7	2	Q1	F	11
SLC38A6	39250	25.9	0.27	98.7	2	Q1	G	2
CA9	49245	29.8	0.17	48.7	2	Q1	G	3
TACR3	42672	35.8	0.35	57.7	2	Q1	G	4
HTR3A	43444	29.5	0.18	60.7	2	Q1	G	5
CHRNE	37386	37.8	0.14	54.7	2	Q1	G	6
ERBB3	40237	31.7	0.14	52.7	2	Q1	G	7
PTCHD2	31275	25.7	0.17	72.7	2	Q1	G	8
ATP13A5	40989	28.9	0.14	47.7	2	Q1	G	9
IGDCC4	50029	23.7	0.12	40.7	2	Q1	G	10
ctrl_ACE2	48595	24	0.13	36.7	2	Q1	G	11
MPZ	NA	30.3	1.18	65.8	2	Q2	B	2
FCER1A	NA	47.5	0.21	11	2	Q2	B	3
TSPAN17	NA	34.1	0.7	50.8	2	Q2	B	4
G6B	NA	38.3	0.44	39.8	2	Q2	B	5
FCGR3A	NA	44.6	0.26	29.8	2	Q2	B	6
SLC22A16	NA	24.4	0.62	50.8	2	Q2	B	7
SLC17A8	NA	54	0.21	19.1	2	Q2	B	8
SLC13A1	NA	58	0.14	17.3	2	Q2	B	9
GPR153	NA	59	0.14	10.1	2	Q2	B	10
SLC6A6	NA	63.2	0.071	6	2	Q2	B	11
CACNG5	NA	47.3	0.16	29.8	2	Q2	C	2
TMIGD2	NA	40.2	0.15	36.8	2	Q2	C	3
KIR2DS5	NA	35.8	0.19	36.8	2	Q2	C	4
FCGR2B	NA	44.7	0.16	25.5	2	Q2	C	5
MC3R	NA	52.4	0.13	14.1	2	Q2	C	6
SLC44A3	NA	48.1	0.12	24.2	2	Q2	C	7
TMCO3	NA	60.7	0.11	6.5	2	Q2	C	8
LHCGR	NA	62.3	0.18	13	2	Q2	C	9
CNNM3	NA	57.2	0.081	8	2	Q2	C	10
SUN2	NA	64.4	0.088	3.6	2	Q2	C	11
ATP1B4	NA	26.5	0.15	51.8	2	Q2	D	2
OPCML	NA	14.6	0.21	66.8	2	Q2	D	3
IZUMO1	NA	22.5	0.16	49.8	2	Q2	D	4
NEGR1	NA	31.4	0.14	34.8	2	Q2	D	5
P2RY11	NA	34.9	0.15	41.8	2	Q2	D	6
CDH6	NA	29	0.17	41.8	2	Q2	D	7
SLC9A4	NA	50.4	0.15	19.8	2	Q2	D	8
ELFN2	NA	50	0.17	18.3	2	Q2	D	9
TCIRG1	NA	59.7	0.098	1.7	2	Q2	D	10
IL12RB2	NA	55.7	0.1	5.4	2	Q2	D	11
TNFRSF14	NA	25.9	0.18	46.8	2	Q2	E	2
VN1R4	NA	13.7	0.14	40.8	2	Q2	E	3
GPR157	NA	24.3	0.26	45.8	2	Q2	E	4
BVES	NA	40	0.16	18.6	2	Q2	E	5
LRTM2	NA	28.4	0.29	36.8	2	Q2	E	6
NRP2	NA	13.4	0.48	76.8	2	Q2	E	7
PCDHGA8	NA	38.5	0.16	25.5	2	Q2	E	8
GRIK5	NA	48.8	0.14	22.6	2	Q2	E	9
DSC1	NA	51.9	0.097	6.1	2	Q2	E	10
ADGRF1	NA	45.9	0.14	10.2	2	Q2	E	11
VSIG8	NA	29.4	0.041	0	2	Q2	F	2
HEPACAM	NA	13	0.074	17.7	2	Q2	F	3
GHRHR	NA	26.2	0.065	19.3	2	Q2	F	4
CADM2	NA	18.9	0.17	24.3	2	Q2	F	5
GPRC5C	NA	12	0.24	46.8	2	Q2	F	6
ITGA3	NA	34.7	0.11	21.4	2	Q2	F	7
CACNA2D3	NA	21.1	0.16	42.8	2	Q2	F	8
DSG2	NA	39.1	0.15	22.5	2	Q2	F	9
GLG1	NA	42.6	0.066	6.3	2	Q2	F	10
PCDH8	NA	39.5	0.063	2.6	2	Q2	F	11
ENPP7	NA	40.8	0.12	17.8	2	Q2	G	2
GABRA5	NA	31.9	0.14	17.2	2	Q2	G	3
GABRG3	NA	28.5	0.17	37.8	2	Q2	G	4
LMBR1L	NA	28.5	0.3	41.8	2	Q2	G	5
SIGLEC8	NA	37	0.18	20.2	2	Q2	G	6
PARD3	NA	27.9	0.17	23.8	2	Q2	G	7
ABCA6	NA	29.5	0.14	27.8	2	Q2	G	8
ATP13A3	NA	39.5	0.19	17	2	Q2	G	9
PLEKHG4B	NA	36.7	0.11	11.8	2	Q2	G	10
ctrl_ACE2	NA	34.7	0.14	10.9	2	Q2	G	11
SUSD3	57951	50.5	0.22	71.1	2	Q3	B	2
SYPL1	38773	38.4	0.16	40.1	2	Q3	B	3
MPZL1	71181	42.2	0.26	74.1	2	Q3	B	4
LAMP5	75670	32	0.23	69.1	2	Q3	B	5
KCT2	67073	46.6	0.19	32.1	2	Q3	B	6
LRFN3	62297	38.1	0.33	35.1	2	Q3	B	7
MMP24	63700	46.8	0.44	59.1	2	Q3	B	8
GGT7	75404	42.5	0.34	36.1	2	Q3	B	9
ENTPD7	77704	38.8	0.23	51.1	2	Q3	B	10
TNFRSF11A	65833	48.1	0.14	38.1	2	Q3	B	11
CACNG2	68771	36.1	0.13	34.1	2	Q3	C	2
LYSMD3	72037	33.6	0.11	29.1	2	Q3	C	3
IL20RB	67039	39.7	0.094	20.1	2	Q3	C	4
VSTM4	63967	34.4	0.11	38.1	2	Q3	C	5
IL10RB	66446	35.5	0.18	62.1	2	Q3	C	6
ADAM20	67612	46.2	0.14	48.1	2	Q3	C	7
HHIP	60319	43	0.23	57.1	2	Q3	C	8
SLC9A7	70581	40	0.33	49.1	2	Q3	C	9
PECAM1	54073	28	0.1	56.1	2	Q3	C	10
ADAM7	59000	41.6	0.17	60.1	2	Q3	C	11
FCGR1A	53868	41.9	0.075	18.7	2	Q3	D	2
ART3	64582	43.6	0.056	7.6	2	Q3	D	3
NPSR1	55310	45.2	0.038	8.8	2	Q3	D	4
RXFP4	61279	41.2	0.026	1.8	2	Q3	D	5
SIRPG	53204	37.8	0.027	1.3	2	Q3	D	6
SCARF2	58052	43.3	0.026	4	2	Q3	D	7
PCDHB11	55808	45.8	0.055	13.2	2	Q3	D	8
PCDHB1	60888	40.3	0.02	9.2	2	Q3	D	9
SLC39A10	62858	34.3	0.045	20.1	2	Q3	D	10
ADAM15	53691	34.1	0.038	23.1	2	Q3	D	11
SYT8	60006	38.5	0.2	63.1	2	Q3	E	2
IGSF5	56370	37.4	0.14	31.1	2	Q3	E	3
AJAP1	46614	47	0.069	27.1	2	Q3	E	4
LAMP1	50392	40.8	0.015	8.9	2	Q3	E	5
ACPT	46702	42.2	0.016	0	2	Q3	E	6
CDH4	63815	31.2	0.068	20.1	2	Q3	E	7
PCDHGA4	16604	42.4	0.036	17.6	2	Q3	E	8
PCDHA7	40123	33.2	0.041	23.1	2	Q3	E	9
EPHA8	48839	33.4	0.044	16.7	2	Q3	E	10
CNTN1	46132	31.8	0.18	37.1	2	Q3	E	11
CADM1	30127	29	0.079	18.8	2	Q3	F	2
SERINC1	45558	31.4	0.039	9.3	2	Q3	F	3
SLC46A1	52504	34.2	0.037	8	2	Q3	F	4
GLRA3	41584	35.2	0.00512	1.6	2	Q3	F	5
HRH3	47411	37.3	0.021	2.6	2	Q3	F	6
SEMA5A	54018	36	0.048	9.9	2	Q3	F	7
MAMDC4	40773	36.2	0.055	14.8	2	Q3	F	8
ATP13A2	50224	29.7	0.067	20.1	2	Q3	F	9
NFASC	5690	22.3	0.045	7.9	2	Q3	F	10
ABCB4	35894	33.9	0.039	12.4	2	Q3	F	11
CALCR	29170	30.1	0.14	42.1	2	Q3	G	2
CHRNG	40678	38.9	0.075	31.1	2	Q3	G	3
CEACAM1	33253	21.1	0.097	46.1	2	Q3	G	4
ITPRIPL2	33451	38	0.13	38.1	2	Q3	G	5
SLC37A3	51069	20.4	0.14	43.1	2	Q3	G	6
ATRNL1	36331	25.3	0.21	54.1	2	Q3	G	7
ALK	40808	26.4	0.25	59.1	2	Q3	G	8
PLXNA2	41521	29.5	0.22	38.1	2	Q3	G	9
PTPRB	41059	28.2	0.18	32.1	2	Q3	G	10
ctrl_ACE2	39976	26.2	45.5	1366.1	2	Q3	G	11
TMEM101	NA	40.2	0.58	25.9	2	Q4	B	2
SYNPR	NA	48.6	0.23	8.4	2	Q4	B	3
GJC3	NA	50.5	0.15	4.5	2	Q4	B	4
PIANP	NA	39.2	0.17	8	2	Q4	B	5
CEACAM7	NA	36.1	0.12	1.6	2	Q4	B	6
ILDR2	NA	34.6	0.22	20.9	2	Q4	B	7
ENG	NA	37.1	0.16	18.9	2	Q4	B	8
DAGLB	NA	46.9	0.3	4.2	2	Q4	B	9
TMEM181	NA	42.8	0.28	13.4	2	Q4	B	10
KIAA1467	NA	43.5	0.16	6.3	2	Q4	B	11
TECTB	NA	43.6	0.12	0	2	Q4	C	2
JAM3	NA	49.2	0.14	2.5	2	Q4	C	3
LRRC52	NA	47	0.19	4.8	2	Q4	C	4
CD47	NA	33.1	0.15	15.9	2	Q4	C	5
CD86	NA	40.4	0.18	18.9	2	Q4	C	6
ADAM18	NA	34	0.16	31.9	2	Q4	C	7
ZDHHC5	NA	38.8	0.29	15	2	Q4	C	8
SV2C	NA	46	0.19	9.1	2	Q4	C	9
NAALADL1	NA	48.6	0.1	18.6	2	Q4	C	10
LPPR4	NA	50.6	0.08	3.6	2	Q4	C	11
MICB	NA	38.4	0.078	2.7	2	Q4	D	2
EDA	NA	46.9	0.13	2.8	2	Q4	D	3
CMKLR1	NA	33.9	0.15	11.3	2	Q4	D	4
KIR2DL5A	NA	34.3	0.16	12	2	Q4	D	5
FCMR	NA	31.7	0.1	9.4	2	Q4	D	6
TRPV3	NA	41.9	0.23	22.9	2	Q4	D	7
ACE2	NA	35.4	18	511.9	2	Q4	D	8
ADAM8	NA	37.3	0.24	5.5	2	Q4	D	9
LDLR	NA	39.7	0.18	14.3	2	Q4	D	10
ENPP3	NA	42.3	0.11	8.9	2	Q4	D	11
NIPAL1	NA	27.5	0.13	11.8	2	Q4	E	2
KIR3DL3	NA	36.8	0.12	10.7	2	Q4	E	3
APMAP	NA	31.9	0.17	10.1	2	Q4	E	4
AVPR1B	NA	45.6	0.12	17.4	2	Q4	E	5
GJA3	NA	40.8	0.15	13.8	2	Q4	E	6
SLC8A2	NA	32.6	0.31	16.4	2	Q4	E	7
PCDHGA12	NA	41.4	0.2	16.7	2	Q4	E	8
SLC8A1	NA	35.5	0.24	11.6	2	Q4	E	9
TMC5	NA	39.1	0.18	16.9	2	Q4	E	10
CR2	NA	45.3	0.1	4.8	2	Q4	E	11
PSEN2	NA	36.8	0.24	10.5	2	Q4	F	2
UNC93A	NA	34.5	0.11	3.7	2	Q4	F	3
FIBCD1	NA	30.4	0.13	15.4	2	Q4	F	4
GABRB1	NA	34.8	0.097	23.9	2	Q4	F	5
FAM189A2	NA	32.1	0.15	34.9	2	Q4	F	6
SLC12A1	NA	31.9	0.17	27.9	2	Q4	F	7
KCNH2	NA	35.5	0.19	15.5	2	Q4	F	8
ITGA11	NA	34.9	0.18	5.8	2	Q4	F	9
GNPTAB	NA	31.1	0.11	5.6	2	Q4	F	10
CNTNAP5	NA	26.7	0.15	18.9	2	Q4	F	11
SLC41A1	NA	33.5	0.14	3.4	2	Q4	G	2
NETO2	NA	23.7	0.088	2.8	2	Q4	G	3
ICAM1	NA	30.9	0.15	11.4	2	Q4	G	4
SLC39A5	NA	29.4	0.14	14	2	Q4	G	5
PLXDC1	NA	29.6	0.17	16.1	2	Q4	G	6
MRC2	NA	27.6	0.2	10.3	2	Q4	G	7
ABCA9	NA	30.7	0.11	10.7	2	Q4	G	8
PLXNB3	NA	29.3	0.1	9.2	2	Q4	G	9
PLXNB1	NA	28.6	0.27	22.9	2	Q4	G	10
ctrl_ACE2	NA	24.2	0.19	7.5	2	Q4	G	11
GPR174	51494	49.4	0.17	29	3	Q1	B	2
GPR42	52185	51.6	0.16	15	3	Q1	B	3
FRRS1	49340	53.9	0.15	18	3	Q1	B	4
IL17RA	47293	53.2	0.21	29	3	Q1	B	5
CNTNAP4	51414	54.5	0.11	25	3	Q1	B	6
CLMP	52633	54.1	0.13	28	3	Q1	B	7
MOXD1	46759	59.3	0.1	18	3	Q1	B	8
ADGRG3	23297	51.9	0.11	17	3	Q1	B	9
CD151	47693	57.9	0.088	26	3	Q1	B	10
LRP3	48404	61.1	0.091	29	3	Q1	B	11
LIM2	54328	55.3	0.11	29	3	Q1	C	2
CLEC12B	48740	55.6	0.12	26	3	Q1	C	3
TREML1	49632	53.5	0.17	51	3	Q1	C	4
ZPLD1	56047	54.1	0.17	48	3	Q1	C	5
IL1RAPL2	45111	54.7	0.14	47	3	Q1	C	6
OLR1	50217	55.5	0.17	41	3	Q1	C	7
MUC15	49314	57.7	0.15	41	3	Q1	C	8
TMEM207	52740	56.3	0.17	46	3	Q1	C	9
KCNK13	46558	59	0.18	36	3	Q1	C	10
CD38	54003	57	0.18	43	3	Q1	C	11
LTK	53904	54.9	0.29	68	3	Q1	D	2
SLC4A8	41297	58.8	0.29	66	3	Q1	D	3
SLC22A23	44290	52.8	0.24	73	3	Q1	D	4
ADRA2A	49983	56	0.29	52	3	Q1	D	5
SLC16A2	50863	55.8	0.3	73	3	Q1	D	6
TMEM255B	52064	54.3	0.17	68	3	Q1	D	7
RPN2	54368	54.1	0.21	54	3	Q1	D	8
GJB3	45180	56.4	0.23	52	3	Q1	D	9
SLC7A3	39527	56.8	0.12	46	3	Q1	D	10
SLC41A2	50809	54.2	0.21	56	3	Q1	D	11
PCDHGB3	44226	53.4	0.2	43	3	Q1	E	2
LRIT1	43601	56.6	0.19	37	3	Q1	E	3
TMEM81	48623	54.9	0.16	35	3	Q1	E	4
ADRB1	47377	54.4	0.2	53	3	Q1	E	5
ACKR2	49288	52.9	0.18	39	3	Q1	E	6
IL1R2	46059	52.7	0.22	50	3	Q1	E	7
TMED4	54706	49.3	0.2	49	3	Q1	E	8
SLC39A9	52180	49.6	0.18	44	3	Q1	E	9
FPR2	53956	50.3	0.21	56	3	Q1	E	10
GYPC	49594	37.7	0.19	63	3	Q1	E	11
TSPAN31	47440	45.6	0.23	49	3	Q1	F	2
ATP1A3	53085	50.5	0.22	45	3	Q1	F	3
EVA1A	48872	45.4	0.22	65	3	Q1	F	4
MCOLN1	49950	43.2	0.25	64	3	Q1	F	5
SMPD2	14812	45.5	0.19	42	3	Q1	F	6
C5AR1	40763	47.3	0.28	60	3	Q1	F	7
MRGPRF	46088	52	0.43	46	3	Q1	F	8
TMEM183A	45618	44.9	0.21	41	3	Q1	F	9
EPCAM	48681	47.4	0.18	47	3	Q1	F	10
ITM2B	44321	45.3	0.26	61	3	Q1	F	11
TMEM8A	55424	41.9	0.19	19	3	Q1	G	2
LRRN4	42826	44.5	0.13	17	3	Q1	G	3
LMF2	50309	45	0.13	19	3	Q1	G	4
GPR146	45000	39.7	0.25	36	3	Q1	G	5
FCER2	4196	44.8	0.23	0	3	Q1	G	6
FLVCR1	34386	37	0.33	55	3	Q1	G	7
SLC32A1	31855	45.7	0.32	40	3	Q1	G	8
KREMEN1	32900	41.8	0.3	35	3	Q1	G	9
CD14	33827	39.1	0.27	40	3	Q1	G	10
ctrl_ACE2	32070	40.5	24.5	691	3	Q1	G	11
HLA-G	57656	41.6	0.23	1.3	3	Q2	B	2
GPR180	54008	26.1	0.14	37.5	3	Q2	B	3
IL1RAPL1	55088	10.2	0.31	40.5	3	Q2	B	4
BOC	50955	29.2	0.23	45.5	3	Q2	B	5
ABCA8	66785	27.6	0.24	18.5	3	Q2	B	6
LYPD1	65417	36.1	0.27	36.5	3	Q2	B	7
CALN1	49694	13.5	0.27	24.5	3	Q2	B	8
TSPAN4	51166	22	0.25	17.5	3	Q2	B	9
PPAP2C	33344	37.6	0.51	14.5	3	Q2	B	10
DLK1	28867	43.2	0.13	15.5	3	Q2	B	11
VSTM1	45139	15.2	0.15	9.5	3	Q2	C	2
CEACAM21	61677	19.9	0.16	12.5	3	Q2	C	3
CD1B	63015	11.4	0.26	16.5	3	Q2	C	4
LILRA6	42462	15.9	0.18	15.5	3	Q2	C	5
ADAM10	63704	10.7	0.37	38.5	3	Q2	C	6
SGCD	59325	8.89	0.18	29.5	3	Q2	C	7
ICAM4	55865	11.6	0.27	33.5	3	Q2	C	8
CA12	61223	22.3	0.24	55.5	3	Q2	C	9
TSPAN1	59396	14.3	0.2	47.5	3	Q2	C	10
CX3CL1	53911	23.7	0.33	40.5	3	Q2	C	11
NRP1	55625	15	0.27	13.5	3	Q2	D	2
PIEZO1	44367	24.4	0.31	22.5	3	Q2	D	3
MMP23A	63839	11.8	0.52	10.5	3	Q2	D	4
TOR1AIP2	44013	9.18	0.18	8.5	3	Q2	D	5
SIGLEC12	61314	15	0.25	18.5	3	Q2	D	6
GRAMD1A	59406	15.8	0.2	12.5	3	Q2	D	7
CLDN1	47500	14.8	0.19	14.5	3	Q2	D	8
LAIR1	54633	17.5	0.19	22.5	3	Q2	D	9
GPR65	64485	17	0.35	46.5	3	Q2	D	11
MUC4	54219	17	0.37	12.5	3	Q2	E	2
PCDHB13	50724	17.5	0.18	1.3	3	Q2	E	3
CSMD1	54977	6.26	0.27	6.5	3	Q2	E	4
SLC43A1	44923	16.5	0.33	3.5	3	Q2	E	5
BTN3A2	61066	10.7	0.27	10.5	3	Q2	E	6
TNFSF10	61155	15.6	0.19	0	3	Q2	E	7
LRRC25	65589	14.4	0.17	24.5	3	Q2	E	8
VANGL1	60537	13.8	0.27	27.5	3	Q2	E	9
CD244	64224	14.1	0.24	11.5	3	Q2	E	10
GJA4	50547	21.3	0.21	39.5	3	Q2	E	11
PLAUR	54857	14.5	0.25	4.5	3	Q2	F	2
TMEM204	57718	4.36	0.44	9.5	3	Q2	F	3
SSR1	51770	12.2	0.17	2.3	3	Q2	F	4
TMED7	43974	6.72	0.43	18.5	3	Q2	F	5
MLEC	52687	12.2	0.26	25.5	3	Q2	F	6
PIK3IP1	53115	6.24	0.59	14.5	3	Q2	F	7
C10orf54	65853	11.7	0.3	15.5	3	Q2	F	8
SPINT2	66911	12.1	0.37	25.5	3	Q2	F	9
TM9SF1	71529	9.25	0.61	17.5	3	Q2	F	10
PIGT	61176	13.1	0.48	39.5	3	Q2	F	11
CD74	72477	42.6	0.23	4.5	3	Q2	G	2
FLVCR2	70637	39.7	0.28	8.5	3	Q2	G	3
GPR137B	72659	35.2	0.28	10.5	3	Q2	G	4
SLC5A6	76298	29.7	0.57	24.5	3	Q2	G	5
P2RY12	61727	33.5	0.24	27.5	3	Q2	G	6
B3GNT2	67749	37.7	0.26	35.5	3	Q2	G	7
PTAFR	64849	26.4	0.39	31.5	3	Q2	G	8
PTGIR	68636	26.7	0.38	46.5	3	Q2	G	9
SLC16A5	52340	35.2	0.23	27.5	3	Q2	G	10
ctrl_ACE2	67969	33	0.27	22.5	3	Q2	G	11
PLXND1	55311	50.6	0.15	0	3	Q3	B	2
TMIGD1	67832	22.4	0.097	10.4	3	Q3	B	3
LY6G6F	45424	18.7	0.11	7.4	3	Q3	B	4
SIGLEC14	39953	27.1	0.18	16.4	3	Q3	B	5
ABCA4	55882	35.8	0.17	17.4	3	Q3	B	6
EVI2B	61033	33.7	0.11	6.4	3	Q3	B	7
SPN	47096	35.5	0.11	10.4	3	Q3	B	8
CLDN2	53605	49.3	0.15	16.4	3	Q3	B	9
NLGN4X	62557	51	0.23	29.4	3	Q3	B	10
GPR132	47002	46.8	0.17	22.4	3	Q3	B	11
ESYT3	51511	17.3	0.15	20.4	3	Q3	C	2
SLC4A10	56382	16.6	0.19	18.4	3	Q3	C	3
NPC1	51875	26	0.23	20.4	3	Q3	C	4
NCR3LG1	49628	38.4	0.17	10.4	3	Q3	C	5
LINGO2	54571	48	0.18	14.4	3	Q3	C	6
AGPAT2	50032	49.8	0.21	16.4	3	Q3	C	7
PROCR	55003	49	0.19	26.4	3	Q3	C	8
CLDND1	70682	36.6	0.17	20.4	3	Q3	C	9
CLDN4	54674	50.4	0.17	29.4	3	Q3	C	10
CALHM2	70537	33.8	0.15	22.4	3	Q3	C	11
LRFN2	39032	41.4	0.19	15.4	3	Q3	D	2
ITGAD	51235	44.1	0.13	18.4	3	Q3	D	3
TTYH3	46823	13.3	0.062	16.4	3	Q3	D	4
SOGA3	57554	19.8	0.11	20.4	3	Q3	D	5
TMPRSS13	46105	30.1	0.22	16.4	3	Q3	D	6
FAS	59382	43.9	0.19	16.4	3	Q3	D	7
FKBP11	57268	32.2	0.16	24.4	3	Q3	D	8
SIGLEC5	61478	46.6	0.22	34.4	3	Q3	D	9
HCST	52814	45.2	0.13	34.4	3	Q3	D	10
PLVAP	54887	19.9	0.18	34.4	3	Q3	D	11
GPR173	54673	25.1	0.15	23.4	3	Q3	E	2
CHODL	53783	44.8	0.15	22.4	3	Q3	E	3
CD320	42584	14.8	0.29	37.4	3	Q3	E	4
FAIM2	40256	22.2	0.24	26.4	3	Q3	E	5
ATP1B1	53720	12.9	0.13	21.4	3	Q3	E	6
CLDN9	58033	33.3	0.18	34.4	3	Q3	E	7
NPTN	58272	36.3	0.15	22.4	3	Q3	E	8
SHISA4	48245	41.2	0.19	29.4	3	Q3	E	9
ACHE	50858	33.7	0.21	30.4	3	Q3	E	10
CD55	50968	38.2	0.13	32.4	3	Q3	E	11
IL11RA	55039	18.6	0.2	26.4	3	Q3	F	2
SIGIRR	55993	26.7	0.26	33.4	3	Q3	F	3
SLC7A4	69974	34.3	0.28	23.4	3	Q3	F	4
CLDN3	57238	26.5	0.44	37.4	3	Q3	F	5
TM9SF4	45911	28.8	0.16	25.4	3	Q3	F	6
AQP3	59909	32	0.37	30.4	3	Q3	F	7
LMBR1	47941	26.5	0.23	27.4	3	Q3	F	8
FLRT1	19666	19.3	0.16	26.4	3	Q3	F	9
OCLN	44191	28.9	0.16	20.4	3	Q3	F	10
CANX	49649	10.5	0.18	36.4	3	Q3	F	11
GYPA	57296	36.8	0.58	28.4	3	Q3	G	2
C3AR1	38271	39.6	0.37	18.4	3	Q3	G	3
GPR84	44643	32.4	0.23	21.4	3	Q3	G	4
SSPN	43745	23.6	0.17	21.4	3	Q3	G	5
TMEM92	52513	25.9	0.25	20.4	3	Q3	G	6
SLC39A4	46414	56.5	0.21	17.4	3	Q3	G	7
EFNA1	49155	53.1	0.15	12.4	3	Q3	G	8
MICA	47528	39	0.15	18.4	3	Q3	G	9
ST14	56409	47.2	0.15	9.4	3	Q3	G	10
ctrl_ACE2	73247	41.9	0.22	19.4	3	Q3	G	11
ITPRIPL1	52411	35.5	0.14	9.7	3	Q4	B	2
ATP1B2	75564	33.6	0.14	0.8	3	Q4	B	3
ART1	70053	40.2	0.21	9.7	3	Q4	B	4
BAI1	52819	36.6	0.38	21.7	3	Q4	B	5
NPY4R	49187	36.6	0.15	11.7	3	Q4	B	6
TMEM248	69112	41.2	0.12	8.7	3	Q4	B	7
SLC39A8	60461	45.4	0.13	19.7	3	Q4	B	8
MPZL2	62786	39	0.15	16.7	3	Q4	B	9
CLDN8	66234	41.5	0.14	6.7	3	Q4	B	10
IFNGR1	65593	38.8	0.43	10.7	3	Q4	B	11
EPHB6	62423	29.9	0.27	20.7	3	Q4	C	2
ATP2B1	64418	44.8	0.19	9.7	3	Q4	C	3
SCN9A	54286	41.1	0.26	8.7	3	Q4	C	4
KCNH8	43456	21.9	0.22	19.7	3	Q4	C	5
CLCNKB	33181	40.8	0.18	5.5	3	Q4	C	6
ATP1B3	69044	45.2	0.39	22.7	3	Q4	C	7
CCR1	53237	40.8	0.15	15.7	3	Q4	C	8
GPC1	60282	42.6	0.14	18.7	3	Q4	C	9
LAPTM4A	56179	39.7	0.15	8.7	3	Q4	C	10
PVRL4	57715	41.9	0.12	14.7	3	Q4	C	11
DSG3	64879	36.7	0.15	12.7	3	Q4	D	2
SGCZ	45090	30.4	0.12	10.7	3	Q4	D	3
SLC26A1	29753	32.3	0.092	17.7	3	Q4	D	4
AMIGO3	57654	26.6	0.14	3.9	3	Q4	D	5
ISLR2	63307	30.9	0.087	17.7	3	Q4	D	6
CD72	68863	39.9	0.35	21.7	3	Q4	D	7
CXCR6	54472	40.8	0.13	15.7	3	Q4	D	8
TMEM110	45808	40.4	0.11	22.7	3	Q4	D	9
GPR18	45550	34.4	0.14	18.7	3	Q4	D	10
PILRB	58306	18.9	0.2	25.7	3	Q4	D	11
CHST12	NA	31.4	0.14	14.7	3	Q4	E	2
LTB4R	NA	35.4	0.14	5.4	3	Q4	E	3
TMEM206	NA	35.9	0.12	1.5	3	Q4	E	4
SLC52A3	NA	35.5	0.1	3.5	3	Q4	E	5
TMED9	NA	23.2	0.11	18.7	3	Q4	E	6
DLK2	NA	39.8	0.12	8.7	3	Q4	E	7
FXYD6	NA	36.3	0.14	10.7	3	Q4	E	8
LRRC24	NA	39.3	0.14	18.7	3	Q4	E	9
LMBRD1	NA	36.2	0.13	20.7	3	Q4	E	10
CXADR	NA	31.7	0.16	21.7	3	Q4	E	11
CCKBR	NA	32.4	0.13	16.7	3	Q4	F	2
TXNDC15	NA	34.1	0.089	8.7	3	Q4	F	3
LMAN2	NA	32.5	0.097	7.7	3	Q4	F	4
CHRNB1	NA	31.8	0.13	13.7	3	Q4	F	5
ASGR1	NA	34.8	0.14	13.7	3	Q4	F	6
SCARB2	NA	33.3	0.42	22.7	3	Q4	F	7
PANX1	NA	31.3	0.4	22.7	3	Q4	F	8
LILRB5	NA	21.7	0.35	20.7	3	Q4	F	9
IL22RA1	NA	29.6	0.15	23.7	3	Q4	F	10
KLRK1	NA	30.7	0.12	13.7	3	Q4	F	11
GINM1	NA	41.7	0.21	9.7	3	Q4	G	2
CLDN20	NA	38.8	0.14	7.7	3	Q4	G	3
TUSC3	NA	41.1	0.13	0	3	Q4	G	4
ADGRG2	NA	41.6	0.25	14.7	3	Q4	G	5
RHCG	NA	58.8	0.15	23.7	3	Q4	G	6
LMAN2L	NA	40.6	0.28	25.7	3	Q4	G	7
PCDH17	NA	48.7	0.21	21.7	3	Q4	G	8
KLRD1	NA	45.5	0.13	21.7	3	Q4	G	9
GPBAR1	NA	43.7	0.12	21.7	3	Q4	G	10
ctrl_ACE2	NA	47.8	0.13	24.7	3	Q4	G	11
GP2	54299	53.1	0.29	33	4	Q1	B	2
ICAM3	51253	57.6	0.25	28	4	Q1	B	3
TSPAN15	50926	57.2	0.24	31	4	Q1	B	4
TMEM59	53477	52.3	0.19	29	4	Q1	B	5
CEACAM8	55653	52.2	0.21	31	4	Q1	B	6
PTPRJ	45105	59.5	0.24	30	4	Q1	B	7
RTN4RL2	56361	51.4	0.23	27	4	Q1	B	8
PRSS21	55744	50.8	0.32	36	4	Q1	B	9
NRG3	56159	50.8	0.29	24	4	Q1	B	10
LRP10	53034	53.5	0.34	17	4	Q1	B	11
SSR4	53945	52.6	0.2	21	4	Q1	C	2
ST3GAL5	51574	57	0.2	17	4	Q1	C	3
VLDLR	51594	58.1	0.16	7	4	Q1	C	4
CNNM2	50628	56	0.14	6	4	Q1	C	5
TMEM164	56155	51.2	0.15	12	4	Q1	C	6
ATP1A1	50723	56.2	0.14	26	4	Q1	C	7
TTYH1	54623	50	0.21	27	4	Q1	C	8
TLCD1	62302	44	0.48	28	4	Q1	C	9
IL2RA	65686	45	0.25	6	4	Q1	C	10
CLDN6	59481	43.2	0.16	0	4	Q1	C	11
FGFR4	54858	48.4	0.28	41	4	Q1	D	2
LAX1	49222	49.6	0.29	28	4	Q1	D	3
DPEP1	50332	56.8	0.26	24	4	Q1	D	4
MS4A6A	50186	51.3	0.31	40	4	Q1	D	5
CD101	53253	44.7	0.26	28	4	Q1	D	6
TM4SF4	47627	55.2	0.27	25	4	Q1	D	7
SLC2A8	56608	46.5	0.23	18	4	Q1	D	8
CLDN11	57375	44.1	0.28	29	4	Q1	D	9
UPK1B	62080	43.2	0.25	15	4	Q1	D	10
CD300LB	53173	42.8	0.27	26	4	Q1	D	11
LRP8	51911	51.9	0.28	40	4	Q1	E	2
PCDHGC5	58511	47.8	0.26	38	4	Q1	E	3
PCDHGB2	54581	46	0.22	40	4	Q1	E	4
GFRA2	55919	44	0.32	41	4	Q1	E	5
NEO1	53534	48.7	0.2	31	4	Q1	E	6
NTSR2	54849	45.7	0.27	39	4	Q1	E	7
CNR2	52239	50.5	0.21	20	4	Q1	E	8
CHRND	54049	48.2	0.31	31	4	Q1	E	9
AGER	58585	37	0.18	15	4	Q1	E	10
PTH1R	50876	41.4	0.22	25	4	Q1	E	11
JAG1	50991	43.5	0.31	25	4	Q1	F	2
CDH1	54034	45.3	0.25	27	4	Q1	F	3
ITGA6	56210	46	0.19	26	4	Q1	F	4
TLR5	57578	45.5	0.19	12	4	Q1	F	5
CDHR3	52362	48.3	0.22	19	4	Q1	F	6
DRD5	49998	47.6	0.25	20	4	Q1	F	7
BDKRB1	53884	43.5	0.26	22	4	Q1	F	8
XPNPEP2	54093	40.3	0.26	30	4	Q1	F	9
PMEL	53376	39.2	0.24	31	4	Q1	F	10
AQP5	53997	38.1	0.25	33	4	Q1	F	11
DPP6	50869	54.6	0.25	18	4	Q1	G	2
CNTN5	48769	57.8	0.22	18	4	Q1	G	3
EPHA7	48071	61	0.2	14	4	Q1	G	4
RHD	52550	55.7	0.21	28	4	Q1	G	5
BACE1	49870	56.9	0.2	12	4	Q1	G	6
P2RX3	48648	59.2	0.25	26	4	Q1	G	7
LSMEM1	47767	61.9	0.22	21	4	Q1	G	8
F2RL3	49733	55.7	0.29	29	4	Q1	G	9
GFRA1	48859	59.7	0.22	32	4	Q1	G	10
ctrl_ACE2	53719	54.7	5.92	176	4	Q1	G	11
LRRTM1	43687	54.5	0.15	0.4	4	Q2	B	2
CD63	62762	39.4	0.16	9.8	4	Q2	B	3
TM4SF18	51634	42.5	0.25	11.8	4	Q2	B	4
TP53I13	59224	38.2	0.23	8.8	4	Q2	B	5
CPM	59003	41.8	0.23	8.8	4	Q2	B	6
TMEM26	56022	44	0.18	13.8	4	Q2	B	7
LRRTM3	46509	47.2	0.25	3.8	4	Q2	B	8
SLITRK2	61539	39.3	0.21	9.8	4	Q2	B	9
IL15RA	59423	41.8	0.23	2.8	4	Q2	B	10
ATP10D	56451	45.5	0.22	5.8	4	Q2	B	11
GPC4	68520	36.4	0.22	17.8	4	Q2	C	2
GRM8	75097	35.4	0.18	19.8	4	Q2	C	3
ENPEP	66461	39.3	0.12	21.8	4	Q2	C	4
CNTN6	59312	41.1	0.17	0.8	4	Q2	C	5
SEMA4G	63454	36.9	0.19	20.8	4	Q2	C	6
NA	75895	34.1	0.21	31.8	4	Q2	C	7
IL20RA	66077	38.8	0.21	18.8	4	Q2	C	8
CACNG4	64999	40.3	0.15	11.8	4	Q2	C	9
CD70	80218	34.2	0.23	6.8	4	Q2	C	10
GJD2	69890	36	0.17	7.8	4	Q2	C	11
EMP2	53359	46.3	0.22	24.8	4	Q2	D	2
CLCN2	54587	48.2	0.22	31.8	4	Q2	D	3
LYPD3	48564	50.8	0.23	20.8	4	Q2	D	4
SUSD4	50583	42.3	0.2	35.8	4	Q2	D	5
AQP1	70092	36.4	0.18	13.8	4	Q2	D	6
CDH15	54354	48.5	0.23	18.8	4	Q2	D	7
ZNRF4	64141	42.8	0.19	3.8	4	Q2	D	8
SSTR2	60401	44	0.22	10.8	4	Q2	D	9
SLC7A9	59022	45.8	0.25	8.8	4	Q2	D	10
SPACA1	63042	41.2	0.19	18.8	4	Q2	D	11
FZD2	72565	34.7	0.22	23.8	4	Q2	E	2
ADCY3	65529	39.5	0.18	16.8	4	Q2	E	3
NLGN3	63629	42.4	0.22	41.8	4	Q2	E	4
LGR5	59012	43.6	0.23	26.8	4	Q2	E	5
PCDH10	59442	44.4	0.21	26.8	4	Q2	E	6
SLC29A2	54705	46.9	0.52	34.8	4	Q2	E	7
GP9	87747	25.1	0.28	39.8	4	Q2	E	8
GPR39	68603	36.8	0.28	39.8	4	Q2	E	9
SIGLEC9	74120	33.5	0.24	24.8	4	Q2	E	10
GABRR2	56461	30.4	0.22	12.8	4	Q2	E	11
ERMAP	60385	33.1	0.22	31.8	4	Q2	F	2
DPP4	61022	34.5	0.19	27.8	4	Q2	F	3
HYAL2	68011	28.9	0.2	28.8	4	Q2	F	4
MAG	42578	28.8	0.17	32.8	4	Q2	F	5
NTM	45383	32.1	0.3	33.8	4	Q2	F	6
TRPV5	50397	36.2	0.33	37.8	4	Q2	F	7
ASIC5	54348	29.3	0.22	9.8	4	Q2	F	8
IL4R	55264	34	0.35	28.8	4	Q2	F	9
ALPPL2	47915	23.6	0.13	0	4	Q2	F	10
UPK3B	49797	25.3	0.2	9.8	4	Q2	F	11
ABCB1	54930	30.5	0.19	13.8	4	Q2	G	2
PCDHGA2	51591	30.2	0.13	12.8	4	Q2	G	3
CNTFR	51460	25.3	0.19	31.8	4	Q2	G	4
SORCS1	54488	29.7	0.19	18.8	4	Q2	G	5
SLC14A2	52260	27.6	0.21	30.8	4	Q2	G	6
AGTR2	60933	38	0.31	48.8	4	Q2	G	7
PTGDR	53393	24.9	0.2	16.8	4	Q2	G	8
CUZD1	46415	29.8	0.29	30.8	4	Q2	G	9
SMO	53127	22.7	0.2	11.8	4	Q2	G	10
ctrl_ACE2	52946	21.6	10.6	302.8	4	Q2	G	11
SLC2A12	58865	40.6	0.19	7.5	4	Q3	B	2
M6PR	53290	47.1	0.14	1	4	Q3	B	3
TMEM231	60824	40	0.17	13.5	4	Q3	B	4
FOLR2	53152	46.4	0.17	3.5	4	Q3	B	5
PIGG	59535	40.8	0.24	8.5	4	Q3	B	6
ITGA2	68167	35.3	0.26	28.5	4	Q3	B	7
PCDHGA10	61642	41.4	0.2	18.5	4	Q3	B	8
PCDH18	59460	42.5	0.23	14.5	4	Q3	B	9
FASLG	62758	40.6	0.16	2.5	4	Q3	B	10
PCDHB4	69892	35	0.24	19.5	4	Q3	B	11
NRN1	89900	26.5	0.16	2.5	4	Q3	C	2
EPHA4	79600	26.6	0.18	7.5	4	Q3	C	3
BSCL2	88769	27.6	0.12	6.5	4	Q3	C	4
PCDH20	71930	38	0.13	0	4	Q3	C	5
ST3GAL1	85367	32	0.19	6.5	4	Q3	C	6
SLC26A3	72386	33.5	0.18	11.5	4	Q3	C	7
CACNG1	81546	33.3	0.15	5.5	4	Q3	C	8
CLEC4M	74685	34.8	2.57	81.5	4	Q3	C	9
C1orf159	88475	28	0.2	21.5	4	Q3	C	10
TNFSF11	83782	29.1	0.19	4.5	4	Q3	C	11
GRM2	89530	31.7	0.19	11.5	4	Q3	D	2
THSD1	60545	41.6	0.2	17.5	4	Q3	D	3
DCC	75578	37.4	0.23	25.5	4	Q3	D	4
SLITRK3	68510	39.8	0.3	16.5	4	Q3	D	5
CDH20	90156	29.3	0.19	33.5	4	Q3	D	6
SLC7A10	58562	43.2	0.21	33.5	4	Q3	D	7
DCT	52633	41.6	0.18	20.5	4	Q3	D	8
CLDN19	71268	38.6	0.27	30.5	4	Q3	D	9
TMEM217	77867	34.9	0.21	16.5	4	Q3	D	10
EPHB3	78710	31.6	0.24	17.5	4	Q3	D	11
ITGA4	60506	42.9	0.34	52.5	4	Q3	E	2
FLRT2	57288	41	0.33	56.5	4	Q3	E	3
TGFBR3	53026	38.3	0.3	66.5	4	Q3	E	4
ALPL	59817	43.7	0.26	39.5	4	Q3	E	5
TMEM2	72784	32.6	0.28	35.5	4	Q3	E	6
VIPR1	62246	38.5	0.26	47.5	4	Q3	E	7
SUCNR1	63838	39.3	0.24	32.5	4	Q3	E	8
KCNV2	57726	38	0.27	43.5	4	Q3	E	9
P2RX6	63300	38.9	0.29	45.5	4	Q3	E	10
C11orf24	75503	30.3	0.3	46.5	4	Q3	E	11
ENPP6	61347	24.3	0.17	41.5	4	Q3	F	2
KIAA1324	75698	25.7	0.31	32.5	4	Q3	F	3
GPC6	71224	35.9	0.25	33.5	4	Q3	F	4
MSR1	66517	36.8	0.32	49.5	4	Q3	F	5
CNNM1	68084	28.1	0.25	53.5	4	Q3	F	6
TEX101	55843	41.9	0.31	54.5	4	Q3	F	7
TLR9	61970	40.4	0.31	56.5	4	Q3	F	8
CD160	69753	34.7	0.3	35.5	4	Q3	F	9
FAM171A2	68431	34.1	0.29	29.5	4	Q3	F	10
TDGF1	69903	30.3	0.32	50.5	4	Q3	F	11
PTPRD	59199	37.2	0.23	28.5	4	Q3	G	2
S1PR4	58544	34.2	0.25	39.5	4	Q3	G	3
SLC26A6	50209	33.5	0.24	36.5	4	Q3	G	4
PTK7	63455	34	0.25	33.5	4	Q3	G	5
CD109	55211	41.2	0.27	35.5	4	Q3	G	6
RXFP2	46150	30.3	0.29	25.5	4	Q3	G	7
ADRA1B	55726	24.8	0.28	34.5	4	Q3	G	8
CD5	56790	34.2	0.31	30.5	4	Q3	G	9
ITGB6	36281	20.2	0.31	30.5	4	Q3	G	10
ctrl_ACE2	58218	23.5	7.02	224.5	4	Q3	G	11
FAM209B	50990	50.6	0.44	37	4	Q4	B	2
B3GAT1	58300	41.3	0.42	49	4	Q4	B	3
SLC7A6	51166	48.7	0.35	44	4	Q4	B	4
PLD3	66766	37.7	0.28	44	4	Q4	B	5
CCDC47	61572	41.4	0.36	54	4	Q4	B	6
EGF	41476	53.5	0.31	33	4	Q4	B	7
PTPRM	59042	43.8	0.29	7	4	Q4	B	8
EGFR	66545	39.1	0.35	27	4	Q4	B	9
MCAM	66296	42.2	0.24	21	4	Q4	B	10
PGRMC2	76192	32.9	0.33	37	4	Q4	B	11
TLR3	45345	49	0.15	0	4	Q4	C	2
PCDHGB1	62287	43.4	0.24	22	4	Q4	C	3
DPP10	58708	46.8	0.24	22	4	Q4	C	4
NCKAP1L	57995	47	0.24	16	4	Q4	C	5
TMEM63A	56514	49	0.23	14	4	Q4	C	6
CLPTM1	49601	54.8	0.2	13	4	Q4	C	7
KCNJ12	58545	45.4	0.28	24	4	Q4	C	8
MXRA8	61367	46.6	0.28	28	4	Q4	C	9
CACNG7	68261	35.9	0.33	55	4	Q4	C	10
VAMP5	78061	38.6	0.22	28	4	Q4	C	11
SEZ6L	65412	39.4	0.34	48	4	Q4	D	2
LY6H	73636	37.8	0.28	40	4	Q4	D	3
PCDHA11	54046	50.5	0.36	51	4	Q4	D	4
ATG9A	63577	40.1	0.32	52	4	Q4	D	5
PCDHGB6	45651	50.3	0.34	50	4	Q4	D	6
CD79B	60467	41.2	0.24	41	4	Q4	D	7
CHRNA3	70320	41.7	0.28	56	4	Q4	D	8
GJB2	56271	48.4	0.33	40	4	Q4	D	9
ADAM2	72882	39.7	0.27	46	4	Q4	D	10
IL2RB	97690	33.2	0.24	31	4	Q4	D	11
EFNA3	65754	41.8	0.4	82	4	Q4	E	2
CHL1	65511	36.9	0.37	76	4	Q4	E	3
GABBR1	56334	50	0.34	58	4	Q4	E	4
GRAMD1C	54779	49.3	0.31	53	4	Q4	E	5
LIFR	64703	41.6	0.28	56	4	Q4	E	6
MEP1A	59385	46.5	0.28	38	4	Q4	E	7
GPR143	71476	40.2	0.22	26	4	Q4	E	8
GPR171	53589	48.3	0.29	40	4	Q4	E	9
CHRNA7	79803	37.8	0.22	38	4	Q4	E	10
PHEX	78119	33.9	0.22	37	4	Q4	E	11
LRIG3	75599	34.2	0.17	11	4	Q4	F	2
TRHDE	64528	39.4	0.21	2	4	Q4	F	3
FCGR2C	65153	41.3	0.25	38	4	Q4	F	4
SUSD1	63049	43	0.29	34	4	Q4	F	5
GRIK3	71422	35.8	0.27	48	4	Q4	F	6
TCTN2	68188	39.7	0.32	58	4	Q4	F	7
FZD9	74370	34.5	0.26	43	4	Q4	F	8
LHFPL5	61332	37.8	0.35	50	4	Q4	F	9
GFRA3	66985	26.6	0.22	40	4	Q4	F	10
DPEP2	62749	28.3	0.23	40	4	Q4	F	11
PCDHGB4	53317	30.4	0.63	112	4	Q4	G	2
CD3D	56152	30.9	0.51	88	4	Q4	G	3
GYPB	55749	26.7	0.52	115	4	Q4	G	4
ROR1	54227	31.3	0.53	86	4	Q4	G	5
PCDHB9	56627	31.2	0.35	70	4	Q4	G	6
BTLA	60600	36.6	0.33	55	4	Q4	G	7
IL13RA2	49785	28	0.31	75	4	Q4	G	8
PDGFRA	44845	27.4	0.51	69	4	Q4	G	9
SLC2A4	52114	27	0.41	73	4	Q4	G	10
ctrl_ACE2	27065	23.5	16.3	489	4	Q4	G	11
SLC12A7	48490	49.3	0.21	12.8	5	Q1	B	2
GGT1	59431	44.4	0.37	44.8	5	Q1	B	3
TGFA	50314	50.7	0.33	27.8	5	Q1	B	4
TMEM37	55014	47.1	0.38	50.8	5	Q1	B	5
SYP	55834	47	0.4	29.8	5	Q1	B	6
ADGRG5	50388	55.1	0.26	11.8	5	Q1	B	7
HCAR1	56682	45.5	0.25	30.8	5	Q1	B	8
GPR78	54340	47.7	0.29	27.8	5	Q1	B	9
CCR3	57375	44	0.21	22.8	5	Q1	B	10
HTR1F	49899	52.8	0.21	20.8	5	Q1	B	11
ROBO3	60094	39.1	0.91	57.8	5	Q1	C	2
ADAM30	52404	49.6	0.33	39.8	5	Q1	C	3
GRIK1	51176	48	0.4	44.8	5	Q1	C	4
SIGLEC11	52971	49.8	0.45	31.8	5	Q1	C	5
PDGFRB	59007	43.8	0.37	35.8	5	Q1	C	6
MFSD4	54364	43.8	0.5	31.8	5	Q1	C	7
LRRN3	49743	46.7	0.28	23.8	5	Q1	C	8
LRP5	52760	47.6	0.31	33.8	5	Q1	C	9
IL6ST	58897	44.4	0.28	40.8	5	Q1	C	10
GJB5	55668	40.8	0.3	45.8	5	Q1	C	11
GPR82	55637	47.3	0.31	26.8	5	Q1	D	2
GLP1R	58825	45.1	0.39	49.8	5	Q1	D	3
SSTR4	55411	45.1	0.35	42.8	5	Q1	D	4
HTR1B	52168	47.3	0.38	41.8	5	Q1	D	5
TAAR8	54983	45.9	0.53	26.8	5	Q1	D	6
PMEPA1	51279	50	0.38	44.8	5	Q1	D	7
F11R	49709	47.2	0.33	36.8	5	Q1	D	8
SLC6A15	49555	47.9	0.32	36.8	5	Q1	D	9
SLC8A3	54756	43.9	0.39	39.8	5	Q1	D	10
RNF13	56675	39.9	0.22	30.8	5	Q1	D	11
HTR6	57453	40.8	0.43	23.8	5	Q1	E	2
SLC17A9	58057	40.1	0.29	32.8	5	Q1	E	3
RAMP3	59941	38.9	0.67	25.8	5	Q1	E	4
PRNP	67728	35.3	0.34	26.8	5	Q1	E	5
CMTM7	56194	38.5	0.33	30.8	5	Q1	E	6
RNF148	65785	37.7	0.3	29.8	5	Q1	E	7
CD24	64119	34.4	0.27	22.8	5	Q1	E	8
TMEM161A	66502	28.6	0.22	21.8	5	Q1	E	9
NCR3	53914	41.4	0.32	25.8	5	Q1	E	10
CD6	52670	30.6	0.16	11.8	5	Q1	E	11
GABRA6	68462	32.4	0.28	23.8	5	Q1	F	2
NPY1R	65004	28.8	0.22	16.8	5	Q1	F	3
S1PR3	55343	38.1	0.27	39.8	5	Q1	F	4
LMAN1	56026	35.2	0.27	36.8	5	Q1	F	5
MAN2A1	64781	34.6	0.29	24.8	5	Q1	F	6
TMX4	63604	37.4	0.27	29.8	5	Q1	F	7
PPAP2A	55563	39	0.34	36.8	5	Q1	F	8
SLC40A1	51658	37.8	0.26	29.8	5	Q1	F	9
SLC44A4	52806	35.4	0.24	29.8	5	Q1	F	10
LILRB1	42562	26.4	0.28	38.8	5	Q1	F	11
NGFR	47506	25.6	0.31	0	5	Q1	G	2
GALR3	54469	32.3	0.27	1.3	5	Q1	G	3
SLC7A2	59333	35.4	0.36	22.8	5	Q1	G	4
CHRNB4	46751	28.1	0.21	21.8	5	Q1	G	5
LEPR	52046	43.1	0.31	12.8	5	Q1	G	6
DRD1	53920	45.7	0.27	13.8	5	Q1	G	7
PCDHA9	50665	45.3	0.24	19.8	5	Q1	G	8
GCGR	54200	48.1	0.27	33.8	5	Q1	G	9
PTGFR	56774	44	0.26	28.8	5	Q1	G	10
ctrl_ACE2	64222	41.5	8.87	234.8	5	Q1	G	11
VNN1	59326	41.3	0.21	0	5	Q2	B	2
CSF1	57409	41.1	0.21	7.6	5	Q2	B	3
FOLR1	61126	40.8	0.38	40.6	5	Q2	B	4
CRLF1	60520	44.6	0.3	43.6	5	Q2	B	5
QRFPR	52869	46.2	0.28	43.6	5	Q2	B	6
GPR32	74657	30.1	0.32	67.6	5	Q2	B	7
KCNK7	59471	42.6	0.26	31.6	5	Q2	B	8
AVPR1A	48677	51.7	0.37	42.6	5	Q2	B	9
CHRM4	51473	54.1	0.3	43.6	5	Q2	B	10
TAAR5	60064	44.9	0.29	53.6	5	Q2	B	11
FCRL4	60335	41.6	0.3	47.6	5	Q2	C	2
DRD2	55195	44.8	0.37	45.6	5	Q2	C	3
MTNR1B	62562	42.4	0.32	36.6	5	Q2	C	4
CD207	69522	38.1	0.35	56.6	5	Q2	C	5
DYSF	67165	41.4	0.35	36.6	5	Q2	C	6
COLEC12	75980	39.1	0.28	38.6	5	Q2	C	7
FAM174A	68866	45.8	0.25	48.6	5	Q2	C	8
SEMA7A	59577	46.6	0.24	51.6	5	Q2	C	9
HAS1	73455	40.7	0.15	31.6	5	Q2	C	10
CD27	82061	37.3	0.31	39.6	5	Q2	C	11
MRGPRX3	64577	38	0.4	48.6	5	Q2	D	2
NMUR1	65385	38.2	0.59	63.6	5	Q2	D	3
ADRA1A	59856	44.6	0.54	34.6	5	Q2	D	4
TAAR6	76101	37.8	0.47	47.6	5	Q2	D	5
GRPR	75833	35.8	0.45	43.6	5	Q2	D	6
PLP1	83258	38.2	0.31	58.6	5	Q2	D	7
UNC5C	63910	45.3	0.3	62.6	5	Q2	D	8
CASC4	54348	52.3	0.32	62.6	5	Q2	D	9
CSF3R	70870	39.7	0.25	60.6	5	Q2	D	10
SCN3B	67098	37.9	0.22	52.6	5	Q2	D	11
SLC1A7	80556	32.4	0.43	47.6	5	Q2	E	2
FCRL1	59225	43.9	0.42	59.6	5	Q2	E	3
RHBDF2	57470	45.7	0.44	54.6	5	Q2	E	4
ADORA3	52127	47.2	0.39	53.6	5	Q2	E	5
TAAR9	70259	34.6	0.4	54.6	5	Q2	E	6
LRRN4CL	72867	37	0.47	77.6	5	Q2	E	7
CEACAM5	64236	42.9	0.33	79.6	5	Q2	E	8
SLC37A2	71065	40.8	0.36	65.6	5	Q2	E	9
GDPD2	65346	37.5	0.31	71.6	5	Q2	E	10
CDH16	71713	36.6	0.34	90.6	5	Q2	E	11
GRM3	68474	25.7	0.21	26.6	5	Q2	F	2
STT3A	88525	30.4	0.31	35.6	5	Q2	F	3
IL2RG	63557	41	0.35	45.6	5	Q2	F	4
LY6E	84444	32.9	0.31	46.6	5	Q2	F	5
GRM7	74383	27.5	0.36	72.6	5	Q2	F	6
TCTN3	78133	28.5	0.26	38.6	5	Q2	F	7
OPALIN	74347	32.3	0.32	37.6	5	Q2	F	8
TIGIT	68235	35.2	0.29	49.6	5	Q2	F	9
BTN3A3	77149	27.8	0.23	42.6	5	Q2	F	10
QSOX1	57985	23	0.18	40.6	5	Q2	F	11
EPOR	62526	38.4	0.31	44.6	5	Q2	G	2
GML	55146	40	0.42	56.6	5	Q2	G	3
FFAR1	59735	41.2	0.66	62.6	5	Q2	G	4
CD1D	52894	36.5	0.76	74.6	5	Q2	G	5
LY75	50862	39.4	0.56	65.6	5	Q2	G	6
ACVR2A	55668	38.4	0.48	67.6	5	Q2	G	7
ITGB1	60188	40.3	0.33	75.6	5	Q2	G	8
NPBWR1	51271	36.4	0.45	69.6	5	Q2	G	9
APLNR	47030	33.9	0.39	69.6	5	Q2	G	10
ctrl_ACE2	45356	43.6	25.4	689.6	5	Q2	G	11
SDC3	58169	45.2	0.22	4	5	Q3	B	2
CDH3	68015	36.7	0.27	25	5	Q3	B	3
GPR148	51148	49.5	0.29	4	5	Q3	B	4
RYK	83251	30.3	0.32	23	5	Q3	B	5
GP6	69773	33.3	0.29	0	5	Q3	B	6
KCNK5	68694	39.8	0.28	14	5	Q3	B	7
TMEM219	88742	29.7	0.23	0	5	Q3	B	8
SLC46A3	84391	33.3	0.21	9	5	Q3	B	9
CD300E	97584	28.2	0.24	19	5	Q3	B	10
SLITRK1	90937	41	0.14	0	5	Q3	B	11
AOC3	80324	39.8	0.22	22	5	Q3	C	2
UTS2R	67990	42.5	0.35	25	5	Q3	C	3
LYNX1	70364	41.8	0.4	33	5	Q3	C	4
GRIN2C	62335	44.9	0.31	15	5	Q3	C	5
SEMA4C	64578	42.5	0.38	33	5	Q3	C	6
IL21R	61584	48.8	0.22	20	5	Q3	C	7
PRRG4	73092	42.4	0.28	32	5	Q3	C	8
TMEM27	62491	44.3	0.26	12	5	Q3	C	9
FAM26E	78049	42.8	0.33	13	5	Q3	C	10
SPPL2C	63383	44.8	0.26	28	5	Q3	C	11
GPR87	91663	38.1	0.19	10	5	Q3	D	2
MC2R	75525	42	0.19	20	5	Q3	D	3
GPRC5D	87822	38.1	0.37	15	5	Q3	D	4
TMED10	69255	41	0.26	18	5	Q3	D	5
TNFRSF10B	72904	42.3	0.3	13	5	Q3	D	6
PRLHR	97716	36.5	0.21	7	5	Q3	D	7
GPR3	69551	46.6	0.23	0	5	Q3	D	8
ABCC3	69694	45.8	0.27	10	5	Q3	D	9
LTB	74578	39.1	0.23	17	5	Q3	D	10
CD69	67700	37	0.23	15	5	Q3	D	11
LY6D	95547	30.3	0.3	19	5	Q3	E	2
SGCA	84270	35.9	0.23	31	5	Q3	E	3
EFNA2	86667	35.4	0.3	29	5	Q3	E	4
LEPROT	64649	42.8	0.43	29	5	Q3	E	5
TSPAN7	71209	36.6	0.33	42	5	Q3	E	6
TMPRSS12	69392	44.4	0.34	23	5	Q3	E	7
SLC22A4	78166	38.6	0.27	36	5	Q3	E	8
NAALADL2	61048	42.9	0.43	46	5	Q3	E	9
TSPAN13	73264	38.5	0.35	45	5	Q3	E	10
TSPAN3	77495	40.5	0.18	21	5	Q3	E	11
TNFRSF8	72164	32.9	0.28	8	5	Q3	F	2
CADM4	73973	31.5	0.31	21	5	Q3	F	3
KCNK18	79084	31.7	0.29	37	5	Q3	F	4
NTRK3	85800	31.8	0.36	57	5	Q3	F	5
P2RX7	68712	32.3	0.52	43	5	Q3	F	6
SCAMP4	76331	32.3	0.34	38	5	Q3	F	7
SLC36A1	61921	39.6	0.38	53	5	Q3	F	8
SLC22A15	60945	42	0.48	47	5	Q3	F	9
GDPD5	78544	28.8	0.41	75	5	Q3	F	10
SEMA4B	69588	27.7	0.31	35	5	Q3	F	11
ITGA9	59948	29.6	0.29	18	5	Q3	G	2
MCHR1	58977	29.1	0.35	19	5	Q3	G	3
GIPR	51726	37.1	0.49	26	5	Q3	G	4
CCR8	54587	33.7	0.42	29	5	Q3	G	5
GPR37L1	59109	24.9	0.42	39	5	Q3	G	6
ABCG4	46655	30.9	0.26	25	5	Q3	G	7
SCTR	58945	33.7	0.4	47	5	Q3	G	8
ITGA1	54206	30.2	0.45	73	5	Q3	G	9
GPR183	60817	34.9	0.24	27	5	Q3	G	10
ctrl_ACE2	48755	33	16.8	437	5	Q3	G	11
TLR6	85757	31.1	0.2	19	5	Q4	B	2
DRD3	45378	38.5	0.27	11	5	Q4	B	3
GALR2	75246	32	0.27	17	5	Q4	B	4
CDCP1	72077	26.7	0.41	37	5	Q4	B	5
NOX4	63969	36.5	0.29	0	5	Q4	B	6
CLCA4	73741	33.3	0.24	11	5	Q4	B	7
RNF149	68733	36	0.21	6	5	Q4	B	8
ILDR1	74845	34.8	0.2	20	5	Q4	B	9
MMGT1	72817	37.3	0.17	5	5	Q4	B	10
STT3B	84892	30.1	0.24	25	5	Q4	B	11
BTN1A1	76122	37.3	0.18	20	5	Q4	C	2
DSCAML1	81027	33	0.3	31	5	Q4	C	3
SLC6A9	83859	34.2	0.35	25	5	Q4	C	4
GLRA1	69523	39.8	0.28	23	5	Q4	C	5
GPR26	63136	38.3	0.4	32	5	Q4	C	6
VSIG2	65697	44.7	0.28	24	5	Q4	C	7
TMEM256	64166	41.3	0.39	33	5	Q4	C	8
SIGLEC6	79742	39.8	0.31	36	5	Q4	C	9
CACNA2D1	74015	39.5	0.2	29	5	Q4	C	10
KIAA2013	74214	41.6	0.25	27	5	Q4	C	11
NPBWR2	67391	43.3	0.24	26	5	Q4	D	2
OXER1	59111	48.5	0.33	42	5	Q4	D	3
TLR10	58324	46.8	0.25	20	5	Q4	D	4
SLC35F5	65472	41.4	0.33	18	5	Q4	D	5
MEGF10	67007	29	0.4	23	5	Q4	D	6
ACKR4	90040	35.5	1.34	9	5	Q4	D	7
HTR1D	97995	34.6	0.23	20	5	Q4	D	8
CHRM1	62688	46.8	0.2	31	5	Q4	D	9
MUSK	96027	30.7	0.22	14	5	Q4	D	10
KLRC1	92606	29.8	0.16	11	5	Q4	D	11
SLC38A5	65483	42.7	0.27	28	5	Q4	E	2
TNFRSF17	77783	36.1	0.35	34	5	Q4	E	3
TPSG1	54695	49.6	0.55	36	5	Q4	E	4
TMEFF1	58508	46.2	0.34	27	5	Q4	E	5
GPR85	58357	41.1	0.29	31	5	Q4	E	6
GPR55	64770	43.4	0.26	24	5	Q4	E	7
BACE2	57954	47.3	0.23	22	5	Q4	E	8
TMPRSS2	56481	46.8	0.34	42	5	Q4	E	9
THY1	86390	35.1	0.15	34	5	Q4	E	10
GJA1	70608	34	0.17	9	5	Q4	E	11
SLC6A3	70466	39.3	0.22	24	5	Q4	F	2
ADCYAP1R1	73253	35.5	0.34	42	5	Q4	F	3
ACP2	73758	31.4	0.31	45	5	Q4	F	4
ANO7	68025	39.4	0.49	39	5	Q4	F	5
SCN10A	81286	21	0.5	40	5	Q4	F	6
PCDH1	71020	37.9	0.38	32	5	Q4	F	7
IL1RAP	74625	29.6	0.45	36	5	Q4	F	8
LRRTM4	65536	34.4	0.39	54	5	Q4	F	9
SLC6A1	36591	35.1	0.25	28	5	Q4	F	10
SLC17A6	59618	29.6	0.26	32	5	Q4	F	11
EDNRB	64027	34.6	0.21	15	5	Q4	G	2
CHRNA6	61725	35.7	0.33	34	5	Q4	G	3
RXFP3	64880	33.5	0.4	35	5	Q4	G	4
MRGPRX2	57808	35.7	0.48	41	5	Q4	G	5
MC4R	46009	31.3	0.44	33	5	Q4	G	6
CLSTN2	66686	38.6	0.46	48	5	Q4	G	7
SLC39A2	63768	30.4	0.35	36	5	Q4	G	8
DCBLD2	61223	34.8	0.32	59	5	Q4	G	9
SLCO4C1	57985	30.7	0.19	8	5	Q4	G	10
ctrl_ACE2	57056	34.9	32.4	801	5	Q4	G	11
SLC3A2	NA	52.5	0.48	33	6	Q1	B	2
ADGRD1	NA	47.9	0.35	11	6	Q1	B	3
GUCY2C	NA	49.1	0.3	17	6	Q1	B	4
HHLA2	NA	49.9	0.23	14	6	Q1	B	5
HTR3C	NA	50	0.4	16	6	Q1	B	6
TIE1	NA	44.4	0.25	13	6	Q1	B	7
DCSTAMP	NA	51.5	0.22	17	6	Q1	B	8
SLC2A10	NA	45.5	0.29	25	6	Q1	B	9
SLC24A5	NA	46.1	0.28	23	6	Q1	B	10
GFRA4	NA	42.5	0.26	9	6	Q1	B	11
CACNG8	NA	48.6	0.34	44	6	Q1	C	2
GPRC5B	NA	47.4	0.24	11	6	Q1	C	3
CLSTN1	NA	45.1	0.23	15	6	Q1	C	4
ITGA7	NA	46.7	0.35	26	6	Q1	C	5
ALPI	NA	43.9	0.25	18	6	Q1	C	6
EPHB4	NA	39.4	0.45	30	6	Q1	C	7
EPHA2	NA	28.9	0.41	19	6	Q1	C	8
INSRR	NA	39.4	0.36	23	6	Q1	C	9
FGFR1	NA	39	0.27	22	6	Q1	C	10
ERBB4	NA	38	0.27	33	6	Q1	C	11
PCDHGC3	NA	36.3	0.33	31	6	Q1	D	2
GPR161	NA	39.7	0.24	5	6	Q1	D	3
CLCC1	NA	41.4	0.31	13	6	Q1	D	4
SLC15A4	NA	40.5	0.25	9	6	Q1	D	5
SERINC2	NA	36.9	0.36	10	6	Q1	D	6
ICOS	NA	35.6	0.35	11	6	Q1	D	7
TNFRSF25	NA	34	0.39	2	6	Q1	D	8
KCNE5	NA	35.4	0.68	9	6	Q1	D	9
SEMA4A	NA	28.5	0.16	8	6	Q1	D	10
GRIN2D	NA	32.6	0.35	18	6	Q1	D	11
MPL	NA	36.6	0.41	23	6	Q1	E	2
NRG1	NA	32.2	0.29	19	6	Q1	E	3
TREH	NA	36.3	0.36	13	6	Q1	E	4
NOTCH3	NA	33	0.46	4	6	Q1	E	5
APP	NA	26.9	0.25	0	6	Q1	E	6
CCR5	NA	32.3	0.33	5	6	Q1	E	7
NRXN1	NA	27.2	0.34	5	6	Q1	E	8
CD209	NA	30.5	0.38	5	6	Q1	E	9
FLT3LG	NA	27.2	0.31	9	6	Q1	E	10
BST2	NA	31.8	0.32	7	6	Q1	E	11
GRM6	NA	30.2	0.45	18	6	Q1	F	2
HCRTR2	NA	24.5	0.66	12	6	Q1	F	3
PRIMA1	NA	24.8	0.43	5	6	Q1	F	4
TNFRSF4	NA	22.9	0.51	11	6	Q1	F	5
TAAR1	NA	26.6	0.41	22	6	Q1	F	6
SLC44A2	NA	25.6	0.63	9	6	Q1	F	7
ACVR1C	NA	26.5	0.53	7	6	Q1	F	8
IL1RL1	NA	24.3	0.35	4	6	Q1	F	9
ADGRE1	NA	23.9	0.37	6	6	Q1	F	10
MRGPRE	NA	33.3	2.74	44	6	Q1	F	11
SLAMF6	NA	55.1	0.31	12	6	Q1	G	2
UPK2	NA	45.9	0.4	9	6	Q1	G	3
ENTPD1	NA	50.2	0.28	1	6	Q1	G	4
SLCO1C1	NA	42.6	0.4	4	6	Q1	G	5
ATP4B	NA	51	0.37	15	6	Q1	G	6
SLC1A3	NA	42.4	0.26	11	6	Q1	G	7
ENTPD2	NA	49.2	0.37	7	6	Q1	G	8
FFAR4	NA	49.9	0.43	5	6	Q1	G	9
IL23R	NA	44.6	0.29	12	6	Q1	G	10
ctrl_ACE2	NA	48.7	26.2	621	6	Q1	G	11
ITGAM	NA	37.1	0.21	13	6	Q2	B	2
FAM210B	NA	37.6	0.29	25	6	Q2	B	3
CNTNAP2	NA	38.2	0.25	20	6	Q2	B	4
NCR2	NA	34.9	0.2	20	6	Q2	B	5
VSIG1	NA	38.9	0.26	17	6	Q2	B	6
PTPRG	NA	36.8	0.21	5	6	Q2	B	7
CCR2	NA	38.3	0.27	11	6	Q2	B	8
ITGB4	NA	38.6	0.19	17	6	Q2	B	9
IL7R	NA	36.4	0.23	26	6	Q2	B	10
ACVR1	NA	37.7	0.27	46	6	Q2	B	11
UNC5A	NA	42.7	0.2	1	6	Q2	C	2
PTPRK	NA	37.7	0.22	15	6	Q2	C	3
CHRNA2	NA	37.3	0.24	10	6	Q2	C	4
CHRNA10	NA	39.7	0.26	18	6	Q2	C	5
ICOSLG	NA	37.4	0.29	20	6	Q2	C	6
ERBB2	NA	39.8	0.23	14	6	Q2	C	7
KIT	NA	37.8	0.2	21	6	Q2	C	8
KDR	NA	34.8	0.24	23	6	Q2	C	9
BMPR1A	NA	38.7	0.21	16	6	Q2	C	10
LILRA1	NA	36.7	0.3	39	6	Q2	C	11
PCDHAC2	NA	39.3	0.58	49	6	Q2	D	2
MME	NA	38.6	0.57	61	6	Q2	D	3
DGCR2	NA	44.9	0.55	65	6	Q2	D	4
SLC9A1	NA	42.4	0.5	72	6	Q2	D	5
EFNA4	NA	39.2	0.48	56	6	Q2	D	6
GPR179	NA	43.4	0.5	63	6	Q2	D	7
CHRNA1	NA	35	0.4	64	6	Q2	D	8
OSTM1	NA	38.2	0.42	61	6	Q2	D	9
TYR	NA	33.8	0.58	106	6	Q2	D	10
GPR101	NA	33.9	4.42	152	6	Q2	D	11
GNRHR	NA	33	0.21	12	6	Q2	E	2
MLNR	NA	35.3	0.25	29	6	Q2	E	3
SLC5A11	NA	29.7	0.32	27	6	Q2	E	4
SLC22A12	NA	28.9	0.23	22	6	Q2	E	5
SIDT2	NA	30.9	0.26	20	6	Q2	E	6
SCN3A	NA	25.3	0.26	20	6	Q2	E	7
NLGN1	NA	27.9	0.22	13	6	Q2	E	8
SLCO1A2	NA	31.6	0.27	18	6	Q2	E	9
NRXN2	NA	27.2	0.17	25	6	Q2	E	10
VN1R2	NA	27.5	0.32	25	6	Q2	E	11
ABCC4	NA	31	0.2	16	6	Q2	F	2
BRS3	NA	25.9	0.31	16	6	Q2	F	3
ABCC1	NA	30.9	0.23	23	6	Q2	F	4
SLCO1B1	NA	27.5	0.28	66	6	Q2	F	5
SPRN	NA	25.2	0.33	17	6	Q2	F	6
ITGAL	NA	28.5	0.28	31	6	Q2	F	7
IL5RA	NA	26.1	0.22	14	6	Q2	F	8
ANO9	NA	33.5	0.32	17	6	Q2	F	9
PSEN1	NA	33.6	0.17	10	6	Q2	F	10
GRM4	NA	28.2	0.32	45	6	Q2	F	11
GABBR2	NA	20.7	0.17	12	6	Q2	G	2
TMPRSS15	NA	24.7	0.24	4	6	Q2	G	3
ANO1	NA	20.9	0.22	8	6	Q2	G	4
SLC28A1	NA	24.5	0.22	0	6	Q2	G	5
STEAP4	NA	24	0.2	8	6	Q2	G	6
SLAMF8	NA	22.3	0.27	6	6	Q2	G	7
TNFRSF19	NA	20.8	0.18	5	6	Q2	G	8
SEMA4F	NA	22.1	0.26	15	6	Q2	G	9
LPAR1	NA	21.5	0.52	21	6	Q2	G	10
ctrl_ACE2	NA	30.6	37.2	1002	6	Q2	G	11
C19orf18	NA	27.3	0.17	7	6	Q3	B	2
TMED1	NA	26.2	0.22	1	6	Q3	B	3
OPRD1	NA	32.9	0.24	4	6	Q3	B	4
CSPG4	NA	32.4	0.25	7	6	Q3	B	5
SIGLEC15	NA	26.6	0.3	13	6	Q3	B	6
DDR2	NA	22.3	0.37	17	6	Q3	B	7
EPHA3	NA	31.8	0.17	0	6	Q3	B	8
EPHA5	NA	26.1	0.2	6	6	Q3	B	9
ROR2	NA	30.2	0.2	2	6	Q3	B	10
EPHA1	NA	27.7	0.22	7	6	Q3	B	11
PTPRS	NA	29.2	0.24	24	6	Q3	C	2
LTB4R2	NA	33.5	0.22	15	6	Q3	C	3
SLC17A7	NA	34.8	0.23	23	6	Q3	C	4
TM7SF3	NA	25.6	0.21	10	6	Q3	C	5
FCAR	NA	27.2	0.3	19	6	Q3	C	6
IL17RD	NA	37.8	0.24	3	6	Q3	C	7
TM4SF20	NA	27.9	0.25	13	6	Q3	C	8
KIR3DL2	NA	30.8	0.22	23	6	Q3	C	9
SLC6A5	NA	22.1	0.23	33	6	Q3	C	10
MIP	NA	31.1	0.22	24	6	Q3	C	11
TAPBPL	NA	29.6	0.27	42	6	Q3	D	2
SLC15A3	NA	32.1	0.36	18	6	Q3	D	3
SLC13A4	NA	30.5	0.34	28	6	Q3	D	4
IL12RB1	NA	21.5	0.22	13	6	Q3	D	5
PCDHA6	NA	34.1	0.2	33	6	Q3	D	6
TPTE	NA	35.5	0.22	29	6	Q3	D	7
ASGR2	NA	27.1	0.17	13	6	Q3	D	8
KIR3DL1	NA	23	0.2	30	6	Q3	D	9
TPO	NA	35.1	0.23	20	6	Q3	D	10
ABCC6	NA	33.7	0.23	24	6	Q3	D	11
HCRTR1	NA	23.9	0.24	21	6	Q3	E	2
CD177	NA	23.1	0.26	14	6	Q3	E	3
TRHR	NA	28.1	0.32	19	6	Q3	E	4
GPA33	NA	24	0.25	20	6	Q3	E	5
SLC5A2	NA	28.7	0.25	18	6	Q3	E	6
CDON	NA	25.1	0.25	16	6	Q3	E	7
PCDHA5	NA	27.9	0.22	16	6	Q3	E	8
GPR158	NA	29.6	0.16	24	6	Q3	E	9
GPR142	NA	26.6	0.28	40	6	Q3	E	10
SLC7A5	NA	21.1	0.47	50	6	Q3	E	11
SLC15A1	NA	21.6	0.2	11	6	Q3	F	2
BDKRB2	NA	20.9	0.44	12	6	Q3	F	3
CD81	NA	25.5	0.17	10	6	Q3	F	4
FCRL2	NA	23.2	0.27	21	6	Q3	F	5
GRIN2A	NA	21.3	0.25	27	6	Q3	F	6
PSCA	NA	25.4	0.23	20	6	Q3	F	7
SLC23A3	NA	26.5	0.35	24	6	Q3	F	8
HTR4	NA	26.8	0.74	17	6	Q3	F	9
CLEC7A	NA	22.4	0.21	23	6	Q3	F	10
BTNL8	NA	17.4	0.27	25	6	Q3	F	11
AMN	NA	22.4	0.37	20	6	Q3	G	2
GPR31	NA	22.1	0.33	19	6	Q3	G	3
ADGRL1	NA	21.1	0.25	25	6	Q3	G	4
ADRA2B	NA	21.6	0.33	25	6	Q3	G	5
P2RY6	NA	20.8	0.31	20	6	Q3	G	6
SLC6A13	NA	23	0.26	11	6	Q3	G	7
CD1C	NA	21.4	0.29	26	6	Q3	G	8
TIMD4	NA	16	0.3	37	6	Q3	G	9
EPHA10	NA	24	0.48	25	6	Q3	G	10
ctrl_ACE2	NA	21.7	35.8	898	6	Q3	G	11
NCR1	NA	19.2	0.59	89	6	Q4	B	2
HFE2	NA	16.2	0.43	59	6	Q4	B	3
PCDH11Y	NA	24.9	0.45	31	6	Q4	B	4
CD36	NA	17.8	0.34	37	6	Q4	B	5
KISS1R	NA	24.5	0.34	27	6	Q4	B	6
ACVRL1	NA	19.6	0.26	29	6	Q4	B	7
FLT3	NA	28.6	0.2	19	6	Q4	B	8
ACVR1B	NA	22.2	0.16	19	6	Q4	B	9
TEK	NA	25.2	0.22	27	6	Q4	B	10
CSF1R	NA	23.6	0.18	28	6	Q4	B	11
GPR141	NA	29.5	0.36	37	6	Q4	C	2
PRTG	NA	30.4	0.48	35	6	Q4	C	3
IL27RA	NA	24	0.37	46	6	Q4	C	4
NAGPA	NA	25.1	0.32	38	6	Q4	C	5
NKAIN1	NA	33.8	0.33	35	6	Q4	C	6
NCAM1	NA	22.4	0.28	57	6	Q4	C	7
HRH4	NA	29.9	0.21	19	6	Q4	C	8
SSR3	NA	28.9	0.18	17	6	Q4	C	9
CHRNB3	NA	16.1	0.21	14	6	Q4	C	10
ABCG2	NA	24.9	0.22	17	6	Q4	C	11
TAPBP	NA	26.6	0.19	14	6	Q4	D	2
MFSD12	NA	14.4	0.17	19	6	Q4	D	3
CCRL2	NA	18.7	0.23	19	6	Q4	D	4
TMEM99	NA	21.9	0.27	33	6	Q4	D	5
CRIM1	NA	26.7	0.28	40	6	Q4	D	6
FUT3	NA	23.3	0.25	31	6	Q4	D	7
MST1R	NA	18.7	0.28	22	6	Q4	D	8
KIR2DS2	NA	18.5	0.19	18	6	Q4	D	9
GABRG2	NA	19	0.2	7	6	Q4	D	10
CEACAM4	NA	14.1	0.17	17	6	Q4	D	11
CCR9	NA	19.6	0.66	49	6	Q4	E	2
NPY2R	NA	24.2	0.3	24	6	Q4	E	3
SLC5A8	NA	23.3	0.25	30	6	Q4	E	4
NKAIN3	NA	23.4	0.27	25	6	Q4	E	5
ITGA2B	NA	18.3	0.33	36	6	Q4	E	6
FCGR1B	NA	25.8	0.27	39	6	Q4	E	7
TNFSF15	NA	16.5	0.18	15	6	Q4	E	8
GUCY2F	NA	15.3	0.19	9	6	Q4	E	9
CX3CR1	NA	16.3	0.25	5	6	Q4	E	10
GAS1	NA	17.3	0.22	14	6	Q4	E	11
ADRA1D	NA	13	0.35	27	6	Q4	F	2
AREG	NA	13.4	0.23	15	6	Q4	F	3
SPPL2A	NA	16.3	0.36	14	6	Q4	F	4
TNFRSF18	NA	12.6	0.22	14	6	Q4	F	5
GRIN1	NA	14.8	0.18	24	6	Q4	F	6
KIR2DL2	NA	15.3	0.18	18	6	Q4	F	7
ITLN1	NA	16.6	0.15	12	6	Q4	F	8
CD22	NA	10.2	0.15	12	6	Q4	F	9
BTNL9	NA	18.3	0.26	6	6	Q4	F	10
CCKAR	NA	14.5	0.24	5	6	Q4	F	11
ADGRG7	NA	16.7	0.32	16	6	Q4	G	2
LGR4	NA	18.1	0.28	9	6	Q4	G	3
GPR149	NA	12.9	0.28	0	6	Q4	G	4
CASR	NA	8.99	0.18	0	6	Q4	G	5
ADGRB3	NA	14.3	0.23	2	6	Q4	G	6
ABCA5	NA	13.3	0.24	23	6	Q4	G	7
PTCRA	NA	15.5	0.29	29	6	Q4	G	8
GRM5	NA	11.9	0.23	12	6	Q4	G	9
IL3RA	NA	12.6	0.13	4	6	Q4	G	10
ctrl_ACE2	NA	14.3	38.4	983	6	Q4	G	11
STIM1	42228	58.9	0.23	36.7	7	Q1	B	2
TNFRSF13C	48823	47.7	0.3	50.7	7	Q1	B	3
DLL1	46659	53.1	0.28	48.7	7	Q1	B	4
KCNJ15	49650	43.3	0.21	50.7	7	Q1	B	5
NPHS1	43422	54.2	0.26	39.7	7	Q1	B	6
SLC6A2	42203	59.3	0.22	42.7	7	Q1	B	7
IFNLR1	44894	58.6	0.28	39.7	7	Q1	B	8
CDH26	44259	60.8	0.22	47.7	7	Q1	B	9
GPR108	44449	58.5	0.18	33.6	7	Q1	B	10
SLC22A6	48909	56.3	0.21	36.7	7	Q1	B	11
CD200	56124	42.5	0.31	53.7	7	Q1	C	2
KLRC3	57547	40.6	0.3	58.7	7	Q1	C	3
NPC1L1	48667	53.1	0.31	50.7	7	Q1	C	4
CFC1	50834	43.9	0.28	52.7	7	Q1	C	5
KCNJ4	53220	44.8	0.26	45.7	7	Q1	C	6
PTPRH	49925	46.6	0.18	38.7	7	Q1	C	7
SLC16A8	79	40.9	0	0	7	Q1	C	8
TGFBR2	49088	52.8	0.26	47.7	7	Q1	C	9
TBXA2R	51320	52.9	0.2	41.7	7	Q1	C	10
SCARA5	51883	50.8	0.23	39.7	7	Q1	C	11
KLRC2	70930	32.8	0.44	86.7	7	Q1	D	2
QSOX2	55928	41.2	0.33	68.7	7	Q1	D	3
GPR152	59109	39.2	0.4	73.7	7	Q1	D	4
SLC1A2	55820	41.1	0.5	88.7	7	Q1	D	5
CLDN16	55321	41.7	0.36	72.7	7	Q1	D	6
GPR17	43866	55.9	0.34	58.7	7	Q1	D	7
HTR2A	53362	51.2	0.18	44.7	7	Q1	D	8
MILR1	51111	54.6	0.32	59.7	7	Q1	D	9
CD28	57518	46.5	0.19	48.7	7	Q1	D	10
HTR2B	61219	39.5	0.26	50.7	7	Q1	D	11
CLDN7	55124	35.9	0.49	72.7	7	Q1	E	2
GPR6	45302	58.4	0.28	47.7	7	Q1	E	3
CD82	44290	58.1	0.36	64.7	7	Q1	E	4
LSR	41441	57.3	0.3	57.7	7	Q1	E	5
CRB3	52505	45.5	0.34	68.7	7	Q1	E	6
GABRA2	42191	50.5	0.41	58.7	7	Q1	E	7
GABRA3	59695	42.1	0.24	56.7	7	Q1	E	8
CD163L1	50759	45.5	0.44	65.7	7	Q1	E	9
GPR107	59331	40.5	0.37	61.7	7	Q1	E	10
CXCR5	55602	33.6	0.27	54.7	7	Q1	E	11
CD34	42499	44.1	0.5	88.7	7	Q1	F	2
CLDN23	55833	38.3	0.61	107.7	7	Q1	F	3
MRGPRG	49013	45.7	0.44	76.7	7	Q1	F	4
TNFSF18	51930	43.3	0.42	74.7	7	Q1	F	5
PCDHB7	66288	35.2	0.28	50.7	7	Q1	F	6
CACNG6	50556	42.6	0.4	58.7	7	Q1	F	7
CXCR2	51887	37.2	0.27	51.7	7	Q1	F	8
SLC19A2	55727	41.1	0.46	80.7	7	Q1	F	9
CHRM2	54610	43.1	0.29	55.7	7	Q1	F	10
TMEM30A	69874	29.6	0.22	44.7	7	Q1	F	11
ICAM5	60637	36	0.41	63.7	7	Q1	G	2
BTN3A1	50493	43.7	0.46	69.7	7	Q1	G	3
MGAT5	54748	40.2	0.37	55.7	7	Q1	G	4
UPK3A	54491	40.2	0.32	49.7	7	Q1	G	5
CLEC9A	49820	36.7	0.27	55.7	7	Q1	G	6
PLXDC2	54873	41.1	0.38	65.7	7	Q1	G	7
TM9SF2	54088	37.7	0.3	67.7	7	Q1	G	8
CD300LD	56135	37.9	0.27	53.7	7	Q1	G	9
CLDN18	54617	39.5	0.27	52.7	7	Q1	G	10
ctrl_ACE2	51869	25.4	21.2	656.7	7	Q1	G	11
KIDINS220	56417	43.3	0.52	35	7	Q2	B	2
SLC12A2	75367	31.4	0.49	56	7	Q2	B	3
SGCE	44527	52.2	0.37	30	7	Q2	B	4
HAVCR1	42919	56.8	0.41	24	7	Q2	B	5
IL22RA2	45073	50.9	0.33	24	7	Q2	B	6
LRRC19	45602	52.6	0.42	27	7	Q2	B	7
TMEM52	47329	57.4	0.37	14	7	Q2	B	8
LRIG1	50075	52.7	0.38	26	7	Q2	B	9
GPC3	51160	49.8	0.29	6	7	Q2	B	10
GRIN3A	50357	55.6	0.25	3	7	Q2	B	11
SEZ6L2	80282	27.8	0.53	29	7	Q2	C	2
NRCAM	67146	35.8	0.42	43	7	Q2	C	3
SLITRK5	79480	29.9	0.5	39	7	Q2	C	4
ABCA1	70965	37	0.43	41	7	Q2	C	5
KIRREL	64746	39.3	0.4	39	7	Q2	C	6
GRIN3B	48697	59.6	0.33	23	7	Q2	C	7
SLC13A2	51484	57.1	0.34	25	7	Q2	C	8
CLEC12A	51954	56.8	0.34	36	7	Q2	C	9
CDH17	55533	53.7	0.25	8	7	Q2	C	10
SLC6A19	54557	53.3	0.2	0	7	Q2	C	11
BTNL2	69373	38.2	0.41	33	7	Q2	D	2
RET	69453	34.2	0.31	15	7	Q2	D	3
CNTN2	51385	51.6	0.27	17	7	Q2	D	4
GPIHBP1	56585	47.1	0.43	30	7	Q2	D	5
PCDHA4	49665	56.2	0.24	21	7	Q2	D	6
SIRPB1	50115	60.5	0.42	32	7	Q2	D	7
LILRA2	46197	53.8	0.37	22	7	Q2	D	8
SIGLEC1	54501	50	0.36	16	7	Q2	D	9
SLC4A2	47106	62.2	0.41	42	7	Q2	D	10
FZD7	51500	52.8	0.33	21	7	Q2	D	11
HCAR2	72208	31.2	0.56	52	7	Q2	E	2
ULBP2	70473	38.1	0.34	38	7	Q2	E	3
ADGRL4	58529	43.9	0.26	20	7	Q2	E	4
SLC16A6	61831	44.6	0.31	26	7	Q2	E	5
NPFFR2	69430	37.7	0.43	51	7	Q2	E	6
PLA2R1	64069	37.1	0.44	36	7	Q2	E	7
DUOX1	56954	51.5	0.34	24	7	Q2	E	8
IL17RE	59158	51.2	0.31	16	7	Q2	E	9
DNER	66286	40.7	0.25	6	7	Q2	E	10
GPR50	74063	39.3	0.25	12	7	Q2	E	11
ADGRA1	67415	43	0.27	13	7	Q2	F	2
GPR45	63300	44.5	0.3	24	7	Q2	F	3
CLDN22	71925	42.1	0.35	23	7	Q2	F	4
AQP8	68887	39.8	0.2	13	7	Q2	F	5
MET	61133	46.1	0.24	13	7	Q2	F	6
MRGPRX1	63723	29.8	0.34	35	7	Q2	F	7
LRRC8A	77236	32.3	0.24	6	7	Q2	F	8
SLC17A1	52982	41.8	0.26	15	7	Q2	F	9
DPEP3	62388	45	0.23	11	7	Q2	F	10
KCNB2	55893	28.6	0.3	26	7	Q2	F	11
GPR25	46352	31.6	0.21	2	7	Q2	G	2
EFNB2	48620	40.1	0.27	8	7	Q2	G	3
LILRA4	54787	39.8	0.24	3	7	Q2	G	4
SEMA5B	50569	48.8	0.38	25	7	Q2	G	5
IFNGR2	47871	38.4	0.33	3	7	Q2	G	6
PDCD1	53864	45.9	0.25	15	7	Q2	G	7
GPNMB	57718	39.4	0.23	2	7	Q2	G	8
HTR3B	54099	47.1	0.36	10	7	Q2	G	9
UPK1A	56515	41.1	0.29	2	7	Q2	G	10
ctrl_ACE2	46024	35.4	20.6	559	7	Q2	G	11
GPRC6A	53733	50.7	0.34	133.3	7	Q3	B	2
MEP1B	51179	51.4	0.37	130.3	7	Q3	B	3
CD300A	62759	28.6	0.46	171.3	7	Q3	B	4
PRND	50016	52.9	0.37	134.3	7	Q3	B	5
SLC22A13	37341	23.8	0.2	14.89	7	Q3	B	6
SLC2A13	43168	22.7	0.23	31.2	7	Q3	B	7
SIRPA	28000	16.3	0.14	0	7	Q3	B	8
SLC22A8	51772	56.7	0.39	140.3	7	Q3	B	9
PTGER3	53927	55.3	0.37	132.3	7	Q3	B	10
IL1RL2	56705	54.2	0.33	131.3	7	Q3	B	11
SLC13A3	62876	44.3	0.35	139.3	7	Q3	C	2
MFRP	52162	53.3	0.41	136.3	7	Q3	C	3
SLC16A1	49723	54.9	0.28	137.3	7	Q3	C	4
SCARB1	53179	57.6	0.31	125.3	7	Q3	C	5
CMTM4	55026	50.1	0.26	124.3	7	Q3	C	6
ZP4	56184	56.7	0.27	132.3	7	Q3	C	7
PTPRN	63568	53.3	0.31	136.3	7	Q3	C	8
ATP2C2	70897	39.2	0.68	160.3	7	Q3	C	9
MEGF11	54597	58.1	0.25	122.3	7	Q3	C	10
SIGLEC7	66333	45.2	0.24	120.3	7	Q3	C	11
IFNAR2	78290	43.5	0.32	135.3	7	Q3	D	2
ROBO1	66230	47.6	0.27	131.3	7	Q3	D	3
GPR162	63346	51.3	0.3	134.3	7	Q3	D	4
SLC39A14	58253	55	0.24	138.3	7	Q3	D	5
MFSD7	67097	44.4	0.37	143.3	7	Q3	D	6
PROM1	64546	43.6	0.46	165.3	7	Q3	D	7
GPR75	78275	37.7	0.32	156.3	7	Q3	D	8
CD80	67972	48	0.34	134.3	7	Q3	D	9
GPR176	79558	31.7	0.4	158.3	7	Q3	D	10
ANO6	73202	37.5	0.37	143.3	7	Q3	D	11
P2RY8	70501	35.2	0.41	165.3	7	Q3	E	2
CD19	62951	53	0.31	143.3	7	Q3	E	3
MAS1L	70489	49.1	0.36	145.3	7	Q3	E	4
PKD2	67661	44.7	0.3	140.3	7	Q3	E	5
SCN4A	65354	46.9	0.33	139.3	7	Q3	E	6
CNR1	64591	44	0.38	149.3	7	Q3	E	7
SLC29A1	69166	45.1	0.32	134.3	7	Q3	E	8
SLC34A2	69481	46.2	0.38	149.3	7	Q3	E	9
MAS1	61736	51.1	0.33	143.3	7	Q3	E	10
SCN2B	61437	43.9	0.27	127.3	7	Q3	E	11
CD200R1L	57661	40.2	0.74	200.3	7	Q3	F	2
AMOT	43700	53.7	0.53	164.3	7	Q3	F	3
ADCY7	52902	51.1	0.51	174.3	7	Q3	F	4
ULBP1	42672	47.8	0.48	151.3	7	Q3	F	5
NRG2	48793	38	0.65	188.3	7	Q3	F	6
LCTL	48633	35.7	0.6	200.3	7	Q3	F	7
GABRA1	52881	47.1	0.45	163.3	7	Q3	F	8
WLS	51711	42.1	0.54	180.3	7	Q3	F	9
TNFRSF9	53630	40.1	0.29	143.3	7	Q3	F	10
SLC12A6	54204	26.3	0.29	133.3	7	Q3	F	11
RAET1L	49020	29.9	0.36	160.3	7	Q3	G	2
LILRA5	54181	46.7	0.35	154.3	7	Q3	G	3
CLEC4G	50744	39.8	0.29	154.3	7	Q3	G	4
IGF2R	50986	41.8	0.44	153.3	7	Q3	G	5
ACKR1	40387	37.1	0.41	159.3	7	Q3	G	6
ADCY2	50605	40.3	0.46	169.3	7	Q3	G	7
KIR2DS4	38948	31.7	0.34	151.3	7	Q3	G	8
DUOX2	49664	33.3	0.65	193.3	7	Q3	G	9
CRHR2	58462	39.5	0.29	145.3	7	Q3	G	10
ctrl_ACE2	50834	28	33.9	1191.3	7	Q3	G	11
TACR1	76265	33.4	0.32	14	7	Q4	B	2
CNNM4	58107	50.2	0.28	5	7	Q4	B	3
SLC1A5	67190	45.1	0.27	10	7	Q4	B	4
JAG2	49876	58	0.25	0	7	Q4	B	5
CALCRL	53346	48.4	0.24	0	7	Q4	B	6
GJC2	55249	50.5	0.23	2	7	Q4	B	7
TRPV4	55828	56.1	0.22	3	7	Q4	B	8
GABRR1	55005	51.7	0.21	5	7	Q4	B	9
SLC6A7	59442	47	0.27	3	7	Q4	B	10
SLC4A1	69708	51.8	0.2	2	7	Q4	B	11
GPR88	63699	44.8	0.28	10	7	Q4	C	2
NLGN2	53883	59.8	0.33	10	7	Q4	C	3
SIDT1	50126	60.1	0.25	7	7	Q4	C	4
LRRC26	54297	54.7	0.22	4	7	Q4	C	5
ABCC2	57218	47.3	0.35	19	7	Q4	C	6
KIR2DS1	62521	50.2	0.29	12	7	Q4	C	7
TNFSF13B	64523	53	0.24	11	7	Q4	C	8
FUT4	69143	51.6	0.23	14	7	Q4	C	9
GPR151	66894	50.2	0.28	16	7	Q4	C	10
KIR2DL5B	73454	52.1	0.24	16	7	Q4	C	11
[truncated: 520 more rows]
