# Supplementary material for: LRRC15 mediates an accessory interaction with the SARS-CoV-2 spike protein
Source: PLoS Biol. 2023 Feb 3;21(2):e3001959. doi: 10.1371/journal.pbio.3001959 (PMC9897555; doi:10.1371/journal.pbio.3001959)
Supplement: S2 Data — (XLSX) [file pbio.3001959.s014.xlsx]

## Sheet: 1c
ACE2	LRRC3C	CLEC4M	GP101	OTOP2	TMEM9B	MRGPRE	CLDN18	LRRC15	CD2
-477.09	110.67	719.82	9.30002	0.930029	-13.95	125.55	16.8	178.08	66.36
2499.84	64.17	241.8	58.59	51.15	73.47	745.86	22.68	16.8	62.16
9277.68	15.81	248.31	57.66	20.46	105.09	117.18	23.52	108.36	62.16
113604	30.69	5553.03	39.99	13.02	11.16	18.6	22.68	152.04	69.72
262139	60.45	31.62	73.47	41.85	49.29	23.25	55.44	99.96	65.52
16570.7	-10.23	132.06	-13.95	31.62	69.75	56.73	61.32	88.2	62.16
36572.2	31.62	313.41	-53.01	85.56	64.17	83.7	8.39999	519.12	-38.64
242920	0	139.5	92.07	94.86	2.79002	65.1	4.19999	34.44	41.16
1570.77	91.14	53.94	-19.53	52.08	24.18	44.64	38.64	45.36	4.19999
-426.87	13.02	205.53	-1.85999	96.72	24.18	17.67	47.04	45.36	1.67997
95158.5	28.83	342.24	67.89	116.25	16.74	55.8	32.76	125.16	47.88
64541.1	68.82	5708.34	2.79002	48.36	55.8	68.82	47.04	31.08	120.96
11370.2	34.41	160.89	-2.79002	-13.95	73.47	13.02	46.2	49.56	129.36
25659.6	79.98	234.36	34.41	41.85	-17.67	27.9	32.76	52.08	63
142733	-29.76	47.43	72.54	114.39	0	39.99	17.64	73.92	5.87998
18774.8	62.31	78.12	30.69	63.24	49.29	80.91	-12.6	119.28	12.6
-371.07	3.71999	42.78	46.5	-26.04	27.9	124.62	48.72	58.8	8.39999
-280.86	53.94	215.76	105.09	52.08	52.08	100.44	25.2	152.04	-10.92
-429.66	26.04	158.1	47.43	27.9	37.2	39.06	42.84	49.56	44.52
-181.35	59.52	69.75	39.06	41.85	-11.16	111.6	57.12	195.72	31.08
89064.2	40.92	175.77	-12.09	18.6	40.92	55.8	110.88	186.48	130.2
-329.22	38.13	3492.15	69.75	36.27	40.92	48.36	14.28	63	53.76
11768.2	81.84	11.16	92.07	-0.930029	109.74	81.84	46.2	51.24	83.16
118964	8.37002	-8.37002	24.18	-0.930029	40.92	23.25	69.72	62.16	70.56
262139	132.99	99.51	147.87	0	20.46	-22.32	-20.16	10.92	18.48
25.11	77.19	202.74	86.49	0.930029	53.01	33.48	126.84	52.08	42.84
102.3	49.29	2726.76	65.1	26.04	5.58	-3.71999	18.48	67.2	79.8
-89.28	-9.30002	72.54	40.92	103.23	99.51	77.19	64.68	97.44	72.24
41243.6	-21.39	12013.7	46.5	53.01	159.96	67.89	1.67997	67.2	35.28
-141.36	151.59	2617.02	19.53	29.76	44.64	41.85	-7.55998	65.52	133.56
-138.57	3.71999	225.06	47.43	84.63	95.79	84.63	70.56	10.08	102.48
2254.32	21.39	5473.98	47.43	10.23	-26.97	99.51	70.56	73.92	102.48
5655.33	52.08	176.7	66.96	52.08	41.85	36.27	5.87998	93.24	197.4
73.47	77.19	468.72	132.06	0.930029	33.48	34.41	84	120.12	74.76
91.14	31.62	6572.31	148.8	-22.32	103.23	65.1	105.84	10.92	131.88
50.22	-19.53	191.58	134.85	50.22	32.55	44.64	120.12	13.44	117.6
3835.32	-2.79002	2775.12	62.31	-8.37002	3.71999	72.54	-31.08	47.88	125.16
126566	145.08	24.18	33.48	-7.44003	5.58	76.26	20.16	64.68	147.84
23.25	62.31	255.75	14.88	30.69	66.96	23.25	31.08	-4.19999	144.48
5192.19	-13.02	51548	1.85999	40.92	36.27	44.64	29.4	3.36001	128.52
67.89	-27.9	411.99	83.7	92.07	-7.44003	34.41	25.2	63	108.36
98539.1	-45.57	78.12	80.91	12.09	31.62	19.53	14.28	99.12	71.4
112116	-44.64	170.19	64.17	26.04	0	50.22	59.64	168.84	143.64
701.22	14.88	144.15	125.55	122.76	-54.87	109.74	63	5.03999	126.84
262139	109.74	122.76	39.99	-13.95	57.66	85.56	-2.52002	4.19999	98.28
820.26	57.66	20430.2	48.36	74.4	57.66	38.13	41.16	549.36	83.16
43051.6	21.39	71.61	41.85	42.78	42.78	107.88	39.48	297.36	121.8
73.47	50.22	2146.44	37.2	37.2	22.32	48.36	-15.96	2100.84	63.84
48.36	-14.88	143.22	-20.46	15.81	45.57	45.57	98.28	25.2	159.6
4092.93	-8.37002	465	38.13	54.87	-9.30002	106.95	26.88	51.24	93.24
841.65	6.50998	1674	71.61	29.76	7.44003	70.68	18.48	296.52	36.12
6046.86	-32.55	446.4	17.67	40.92	-15.81	71.61	42.84	77.28	57.96
1932.54	43.71	49.29	31.62	30.69	55.8	27.9	47.04	1.67997	178.08
486.39	13.02	329.22	88.35	81.84	40015.1	-26.97	63	301.56	89.04
210888	56.73	332.01	44.64	33.48	31.62	57.66	39.48	28.56	103.32
558.93	-11.16	534.75	40.92	43.71	121.83	58.59	5.87998	55.44	109.2
36470.9	8.37002	754.23	3.71999	58.59	66.03	-32.55	60.48	3875.76	45.36
2768.61	26.04	82.77	81.84	84.63	79.98	45.57	110.04	-6.71998	126
60423	55.8	286.44	69.75	77.19	66.96	11.16	71.4	124.32	136.92
29459.6	66.03	39.06	42.78	25.11	65.1	52.08	-5.87998	277.2	57.96
-62.31	82.77	556.14	59.52	-18.6	27.9	-3.71999	11.76	46.2	139.44
-143.22	47.43	1062.99	79.05	38.13	93	82.77	-35.28	8441.16	68.04
4958.76	67.89	6448.62	58.59	5.58	25.11	53.94	-37.8	26.88	62.16
135589	45.57	-47.43	57.66	42.78	43.71	102.3	26.88	-38.64	141.96
4837.86	87.42	-123.69	12.09	75.33	67.89	64.17	-0.839983	52.92	51.24
297.6	-36.27	10542.5	132.06	79.05	14.88	3.71999	10.08	-10.92	107.52
29725.6	13.02	40.92	66.96	37.2	70.68	-9.30002	67.2	10.92	89.88
-159.96	66.96	-10.23	17.67	74.4	6.50998	87.42	25.2	2.52002	94.92
262139	52.08	-26.97	0.930029	8.37002	7.44003	50.22	-23.52	258.72	15.12
-225.06	-59.52	93	17.67	74.4	67.89	66.03	27.72	256.2	54.6
222.27	92.07	893.73	12.09	77.19	116.25	119.97	42.84	601.44	83.16
-376.65	75.33	44828.8	71.61	60.45	25.11	-12.09	0.839983	388.08	51.24
4331.94	41.85	157.17	112.53	82.77	45.57	-4.65003	16.8	83.16	-5.03999
2474.73	42.78	462.21	8.37002	93	53.94	31.62	93.24	-21.84	27.72
-300.39	105.09	37579.5	114.39	66.03	65.1	8.37002	-18.48	106.68	37.8
16385.7	-24.18	279.93	30.69	76.26	65.1	56.73	21.84	19.32	48.72
16389.4	19.53	274.35	67.89	22.32	91.14	22.32	36.12	-9.24001	64.68
-405.48	25.11	6446.76	83.7	98.58	25.11	6.50998	78.12	19.32	-19.32
40248.6	-14.88	-4.65003	17.67	164.61	17.67	61.38	54.6	49.56	43.68
-360.84	57.66	147.87	38.13	66.03	69.75	-34.41	95.76	41.16	-19.32
128656	-41.85	193.44	80.91	66.03	21.39	72.54	63.84	71.4	98.28
-264.12	-22.32	445.47	58.59	42.78	32.55	-2.79002	40.32	-25.2	-29.4
-300.39	4.65003	212.04	-13.02	12.09	124.62	76.26	-38.64	23.52	57.96
180858	10.23	1429.41	58.59	27.9	3.71999	44.64	-19.32	53.76	15.96
-550.56	29.76	16025.8	133.92	-17.67	37.2	-26.04	73.08	57.96	-32.76
1827.45	41.85	131.13	71.61	64.17	85.56	-28.83	42.84	149.52	-5.87998
-486.39	-17.67	113.46	64.17	83.7	36.27	-3.71999	-5.87998	20.16	-11.76
4287.3	92.07	21.39	66.03	93.93	77.19	22.32	-20.16	15.96	-8.39999
-411.99	23.25	26.97	85.56	201.81	15.81	9.30002	46.2	176.4	234.36
-534.75	-29.76	188.79	47.43	207.39	27.9	45.57	-5.87998	71.4	246.12
-478.02	7.44003	2472.87	144.15	52.08	31.62	89.28	17.64	-41.16	206.64
-618.45	4.65003	275.28	45.57	69.75	-16.74	-18.6	38.64	1545.6	195.72
-687.27	28.83	5812.5	57.66	60.45	30.69	43.71	21	40.32	94.08
1976.25	16.74	136.71	63.24	66.96	-6.50998	-6.50998	13.44	43.68	60.48
-292.02	73.47	2944.38	87.42	-0.930029	-2.79002	66.03	10.92	54.6	78.12
18600	108.81	89797.1	-30.69	79.05	33.48	0	63.84	339.36	105.84
-591.48	-3.71999	139.5	46.5	0.930029	71.61	16.74	10.92	61.32	67.2
215568	46.5	17.67	24.18	40.92	52.08	-8.37002	92.4	16.8	108.36
76111.2	-10.23	134.85	76.26	2.79002	53.94	-8.37002	6.71998	87.36	120.96
-652.86	-40.92	26.97	46.5	-11.16	66.03	13.95	52.92	15.96	85.68
-615.66	49.29	47.43	473.37	48.36	65.1	51.15	47.88	40.32	73.08
-674.25	28.83	1194.12	18.6	0	76.26	-27.9	49.56	31.08	89.88
-581.25	25.11	238.08	145.08	94.86	57.66	41.85	78.96	57.96	75.6
-104.16	-8.37002	21.39	57.66	53.01	-2.79002	60.45	23.52	127.68	73.92
-801.66	44.64	179.49	63.24	13.95	-16.74	-32.55	0	44.52	-58.8
3033.66	77.19	62.31	149.73	-17.67	42.78	49.29	62.16	42	-42
10094.2	124.62	11273.5	34.41	15.81	25.11	-11.16	-23.52	81.48	-17.64
-739.35	31.62	604.5	99.51	50.22	-5.58	14.88	-16.8	59.64	6.71998
60370	53.94	110.67	100.44	26.97	21.39	40.92	110.04	78.96	-0.839983
177986	49.29	-40.92	-17.67	100.44	23.25	6.50998	7.55998	41.16	83.16
-693.78	-7.44003	10493.2	25.11	0	-5.58	96.72	102.48	45.36	22.68
-791.43	1.85999	144.15	56.73	9.30002	42.78	65.1	36.12	110.04	10.08
190022	26.04	326.43	-8.37002	69.75	13.02	46.5	68.88	107.52	-16.8
-799.8	56.73	97.65	160.89	90.21	-10.23	8.37002	103.32	79.8	44.52
-890.01	89.28	606.36	54.87	59.52	13.02	83.7	66.36	472.92	35.28
16711.2	179.49	64.17	78.12	1454.52	127.41	13.02	51.24	89.88	244.44
49199.8	54.87	155.31	175.77	-30.69	83.7	47.43	0.839983	31.08	2.52002
-866.76	55.8	1324.32	30.69	-18.6	80.91	92.07	-15.96	16.8	75.6
-938.37	4.65003	989.52	13.02	16.74	40.92	-0.930029	84.84	4.19999	-17.64
4658.37	3.71999	37946.8	-23.25	16.74	48.36	9.30002	0	8.39999	102.48
3273.6	62.31	59.52	24.18	45.57	19.53	58.59	31.92	185.64	120.96
626.82	78.12	48.36	-18.6	29.76	-0.930029	26.97	-15.12	118.44	94.08
9385.56	94.86	749.58	77.19	-15.81	96.72	28.83	34.44	59.64	-5.03999
4846.23	41.85	-3.71999	12.09	-25.11	63.24	-16.74	11.76	7.55998	120.12
-991.38	-7.44003	28.83	22.32	30.69	-14.88	14.88	2.52002	83.16	41.16
-981.15	23.25	747.72	66.96	12.09	33.48	63.24	52.92	33.6	136.92
-963.48	55.8	9751.05	56.73	13.95	76.26	-46.5	26.04	63	102.48
26668.7	33.48	620.31	38.13	10.23	39.99	25.11	21.84	0.839983	67.2
-975.57	29.76	64.17	-25.11	26.97	-9.30002	-26.97	56.28	-5.87998	115.92
11104.2	109.74	1892.55	49.29	31.62	107.88	-24.18	-8.39999	299.88	74.76
-887.22	50.22	44319.2	14.88	20.46	50.22	2.79002	20.16	3467.52	61.32
14898.6	3.71999	198.09	39.06	76.26	73.47	-24.18	10.08	388.08	84.84
-975.57	48.36	681.69	2.79002	66.96	38.13	132.99	129.36	47.04	115.92
-1062.99	91.14	100.44	72.54	29.76	64.17	38.13	46.2	28.56	73.92
30700.2	33.48	560.79	71.61	0	65.1	7.44003	75.6	39.48	75.6
-986.73	-26.97	280.86	79.05	45.57	21.39	9.30002	65.52	-19.32	73.08
25257.9	38.13	99.51	13.95	93.93	4.65003	51.15	106.68	53.76	100.8
-1090.89	48.36	126.48	93	25.11	56.73	76.26	84	197.4	70.56
-1009.05	130.2	183.21	61.38	52.08	13.02	48.36	105	9.24001	135.24
-823.98	80.91	137.64	37.2	106.02	24.18	103.23	45.36	26.04	102.48
-1103.91	53.94	166.47	78.12	142.29	11.16	42.78	57.96	38.64	51.24
-1117.86	51.15	242.73	3.71999	-21.39	26.04	42.78	88.2	30.24	57.12
199758	66.96	60.45	-4.65003	21.39	69.75	112.53	-1.67997	49.56	183.96
-1031.37	106.02	154.38	53.94	109.74	115.32	139.5	21.84	73.92	159.6
16253.6	101.37	110.67	30.69	39.06	67.89	-5.58	15.12	73.92	97.44
6457.92	26.04	544.05	144.15	75.33	26.04	33.48	5.87998	56.28	46.2
-805.38	25.11	85.56	34.41	93.93	23.25	8.37002	71.4	47.88	118.44
195658	72.54	340.38	53.01	66.96	36.27	-21.39	-74.76	254.52	65.52
-546.84	79.05	753.3	-3.71999	39.06	11.16	-52.08	17.64	120.96	162.96
-1270.38	81.84	484.53	123.69	96.72	83.7	16.74	-17.64	52.92	139.44
-691.92	694.71	-51.15	44.64	10.23	82.77	34.41	-58.8	13.44	64.68
-1161.57	1.85999	27.9	48.36	-17.67	-16.74	53.94	53.76	120.96	27.72
-1195.05	9.30002	70.68	35.34	20.46	79.98	39.99	15.96	21.84	20.16
74551.6	24.18	150.66	57.66	39.06	53.94	79.05	24.36	217.56	88.2
-1363.38	9.30002	150.66	37.2	7.44003	35.34	-0.930029	14.28	94.08	60.48
959.76	-6.50998	-40.92	-80.91	140.43	55.8	28.83	6021.96	22.68	61.32
90210	1.85999	99725.7	62.31	128.34	-10.23	-24.18	41.16	19.32	107.52
2059.95	44.64	1806.06	45.57	53.94	77.19	32.55	109.2	57.12	133.56
2503.56	105.09	99.51	10.23	-8.37002	30.69	50.22	80.64	8.39999	126
18910.6	11.16	108.81	2.79002	1.85999	-36.27	149.73	39.48	40.32	112.56
-981.15	13.02	152.52	25.11	-2.79002	-7.44003	104.16	-1.67997	17.64	47.88
-1361.52	24.18	41423.1	75.33	33.48	60.45	13.95	2.52002	75.6	15.12
-1242.48	88.35	66.03	65.1	20.46	63.24	90.21	52.92	58.8	52.92
49131.9	22.32	1767	13.95	77.19	114.39	8.37002	-15.12	147.84	-5.03999
-1188.54	-41.85	6431.88	31.62	45.57	44.64	17.67	26.04	36.12	72.24
-1253.64	43.71	73.47	109.74	29.76	65.1	16.74	88.2	46.2	-72.24
-1235.04	26.04	90.21	-31.62	128.34	94.86	79.98	95.76	49.56	-11.76
-1396.85	4.65003	1195.05	81.84	77.19	46.5	60.45	262139	57.12	40.32
43273.8	39.06	1010.91	91.14	13.02	58.59	36.27	46.2	71.4	20.16
66579.6	77.19	198.09	-42.78	-20.46	116.25	-22.32	36.12	61.32	-15.96
17592.8	94.86	3742.32	36.27	26.04	102.3	84.63	33.6	0	26.88
26093.9	33.48	795.15	88.35	3.71999	48.36	18.6	23.52	435.12	32.76
-1390.35	30.69	1438.71	39.06	53.01	85.56	91.14	12.6	1931.16	37.8
4722.54	39.06	66.03	38.13	26.04	89.28	89.28	6.71998	86.52	35.28
-1368.96	-38.13	352.47	13.95	68.82	39.99	19.53	50.4	53.76	16.8
96216.8	28.83	294.81	17.67	19.53	19.53	46.5	-42.84	48.72	8.39999
7023.36	17.67	182.28	203.67	77.19	23.25	-4.65003	33.6	-27.72	-11.76
-1319.67	-37.2	121.83	20.46	28.83	-18.6	46.5	70.56	45.36	56.28
3494.01	42.78	15.81	53.01	-48.36	80.91	96.72	34.44	75.6	66.36
-1423.82	44.64	851.88	112.53	-26.04	39.06	70.68	8.39999	54.6	-31.08
42819.1	43.71	92.07	21.39	8.37002	75.33	26.04	59.64	71.4	10.08
252806	78.12	155.31	-4.65003	-34.41	34.41	30.69	13.44	225.96	180.6
-1383.84	-21.39	831.42	117.18	302.25	94.86	33.48	72.24	57.12	138.6
-1422.89	-5.58	151.59	110.67	158.1	93	43.71	27.72	183.96	65.52
5257.29	-15.81	214.83	11.16	66.03	30.69	18.6	20.16	9.24001	137.76
404.55	15.81	82.77	18.6	17.67	32.55	-33.48	109.2	120.12	50.4
-1280.61	66.03	250.17	93.93	19.53	63.24	100.44	40.32	78.12	138.6
-1459.15	45.57	14158.3	71.61	-5.58	-18.6	-3.71999	27.72	87.36	152.04
-1267.59	4.65003	1920.45	11.16	24.18	83.7	12.09	52.92	79.8	157.08
947.67	224.13	13.95	-3.71999	2.79002	68.82	61.38	71.4	60.48	25.2
-1422.89	19.53	155.31	53.94	37.2	39.06	163.68	173.88	24.36	161.28
71184	97.65	1697.25	48.36	-16.74	114.39	86.49	63.84	19.32	99.96
-1424.75	25.11	159.96	68.82	11.16	85.56	55.8	496.44	102.48	84.84
262139	24.18	85.56	31.62	51.15	53.01	53.01	62.16	5.87998	115.08
-1061.13	-0.930029	93.93	36.27	-5.58	80.91	38.13	29.4	55.44	92.4
-1492.62	66.03	174.84	64.17	30.69	-21.39	83.7	17.64	91.56	131.88
39681.3	3.71999	119.97	188.79	-4.65003	74.4	71.61	8.39999	5.03999	73.08
2477.52	27.9	3188.97	155.31	49.29	63.24	57.66	66.36	293.16	123.48
5040.6	32.55	791.43	67.89	41.85	18.6	57.66	45.36	0.839983	84.84
3671.64	-19.53	259.47	41.85	26.04	15.81	102.3	105.84	52.08	51.24
-231.57	60.45	411.06	95.79	32.55	23.25	93	13.44	78.96	25.2
-1489.83	91.14	1069.5	72.54	13.95	89.28	67.89	-16.8	24.36	119.28
149542	32.55	30.69	79.05	80.91	65.1	90.21	22.68	27.72	103.32
5130.81	74.4	688.2	-5.58	85.56	72.54	10.23	39.48	-21	94.92
-1323.39	-6.50998	2902.53	-3.71999	14464.3	15.81	127.41	66.36	-13.44	115.92
-1421.03	13.95	53.94	99.51	-9.30002	45.57	143.22	26.04	-42.84	119.28
70220.6	79.05	26.97	33.48	46.5	31.62	71.61	15.12	42.84	122.64
-1329.9	69.75	113.46	75.33	-13.95	-6.50998	143.22	3.36001	41.16	84
47023.6	-0.930029	37.2	-10.23	41.85	41.85	80.91	20.16	10.08	101.64
65023.7	66.03	-34.41	0.930029	-11.16	53.01	72.54	-11.76	549.36	119.28
-1198.77	6.50998	1262.94	104.16	0.930029	88.35	64.17	5.87998	36.12	100.8
22644.6	113.46	10110	123.69	33.48	33.48	-13.95	48.72	2.52002	112.56
30425.9	-18.6	113.46	-28.83	-55.8	119.97	-37.2	58.8	162.96	96.6
-1314.09	131.13	13.02	0	-26.04	88.35	71.61	-26.04	29.4	105
23250	53.94	-40.92	33.48	-56.73	54.87	17.67	37.8	71.4	54.6
58225.5	60.45	167.4	6.50998	21.39	74.4	62.31	15.96	68.88	26.04
262139	88.35	5606.97	-6.50998	-28.83	41.85	30.69	61.32	1636.32	84
16420.1	26.97	119.97	22.32	-35.34	34.41	35.34	-27.72	39.48	57.12
4186.86	29.76	80.91	32.55	-13.02	35.34	12.09	45.36	792.96	86.52
-1205.28	77.19	69.75	36.27	-13.02	62.31	63.24	-7.55998	-5.87998	36.12
10038.4	102.3	53052.8	23.25	-6.50998	13.02	34.41	55.44	15.96	105.84
-1169.01	86.49	386.88	9.30002	19.53	9.30002	104.16	52.08	91.56	87.36
46399.6	45.57	49.29	-32.55	-15.81	19.53	-12.09	9.24001	44.52	21
10057.9	113.46	118.11	23.25	-51.15	1.85999	37.2	71.4	53.76	35.28
14987.9	98.58	421.29	13.02	-23.25	57.66	46.5	26.88	633.36	75.6
-1062.06	56.73	84.63	102.3	50.22	29.76	61.38	-7.55998	52.08	104.16
-977.43	34.41	717.03	63.24	87.42	-54.87	34.41	0	10.92	62.16
-1197.84	69.75	286.44	25.11	17.67	16.74	42.78	60.48	107.52	51.24
-1224.81	-26.97	2069.25	43.71	-25.11	31.62	21.39	42.84	33.6	-21.84
-1264.8	25.11	1354.08	32.55	27.9	80.91	21.39	170.52	363.72	0
-1280.61	57.66	35.34	28.83	21.39	104.16	-11.16	5.03999	50.4	93.24
-1235.97	0.930029	20.46	39.06	54.87	76.26	-34.41	55.44	122.64	46.2
-940.23	82.77	101.37	13.02	26.97	24.18	39.99	25.2	-13.44	29.4
10517.4	49.29	22580.4	11.16	64.17	113.46	84.63	-3.36001	170.52	33.6
-1296.42	85.56	415.71	132.06	-32.55	42.78	-48.36	-16.8	46.2	42
-1192.26	75.33	51.15	43.71	53.01	56.73	78.12	19.32	47.04	45.36
262139	24.18	4853.67	77.19	39.99	30.69	44.64	0.839983	318.36	61.32
1732.59	51.15	127.41	17.67	-0.930029	55.8	-31.62	32.76	44.52	24.36
112.53	185.07	339.45	9.30002	79.98	107.88	93.93	21.84	84	427.56
65327.9	76.26	16885.1	26.04	105.09	68.82	-22.32	23.52	765.24	39.48
1335.48	34.41	734.7	91.14	81.84	-21.39	13.95	70.56	69.72	14.28
7027.08	13.02	179.49	29.76	-15.81	78.12	14.88	56.28	70.56	72.24
-1097.4	81.84	651	0.930029	113.46	38.13	73.47	84.84	52.08	23.52
2271.06	0.930029	553.35	7.44003	22.32	16.74	68.82	8.39999	30.24	31.08
-1233.18	-44.64	210.18	-22.32	71.61	115.32	6.50998	26.88	-44.52	51.24
210731	19.53	83483.3	3.71999	14.88	98.58	66.96	63	123.48	68.88
551.49	42.78	214.83	72.54	7.44003	56.73	74.4	24.36	189	44.52
-1117.86	75.33	6562.08	58.59	58.59	9.30002	7.44003	108.36	15.12	62.16
-266.91	54.87	260.4	62.31	3.71999	44.64	118.11	74.76	159.6	46.2
-1085.31	46.5	149.73	184.14	35.34	30.69	52.08	0.839983	109.2	80.64
-1184.82	12.09	55.8	56.73	-19.53	-11.16	25.11	30.24	50.4	24.36
-1136.46	544.05	154.38	25.11	13.95	0.930029	16.74	11.76	32.76	34.44
4157.1	-42.78	1383.84	22.32	24.18	-18.6	2.79002	83.16	-10.08	-32.76
1226.67	27.9	1877.67	152.52	53.01	43.71	-2.79002	4.19999	22.68	-15.12
12743.8	45.57	33.48	137.64	30.69	27.9	49.29	35.28	6008.52	-28.56
-1317.81	25.11	728.19	66.03	42.78	19.53	59.52	54.6	41.16	45.36
56054.8	91.14	67.89	43.71	74.4	75.33	2.79002	97.44	589.68	61.32
122243	16.74	4241.73	66.03	-7.44003	71.61	78.12	-12.6	308.28	-3.36001
95659.8	13.02	332.01	66.03	8.37002	36.27	53.01	73.08	72.24	50.4
7830.6	0.930029	115.32	131.13	-14.88	14.88	69.75	46.2	460.32	0.839983
187176	-0.930029	21876.4	9.30002	61.38	13.02	-6.50998	-6.71998	34.44	34.44
-126.48	4.65003	47520.2	17.67	110.67	60.45	53.94	-26.88	60.48	52.92
-1285.26	30.69	100.44	60.45	110.67	97.65	54.87	35.28	45.36	-12.6
-1095.54	26.04	163.68	69.75	27.9	61.38	111.6	31.92	85.68	56.28
73696	22.32	40.92	89.28	29.76	45.57	70.68	-2.52002	6.71998	52.08
-1298.28	98.58	6357.48	30.69	9268.38	68.82	62.31	91.56	-10.08	42
-157.17	115.32	288.3	145.08	26.04	6.50998	102.3	-25.2	138.6	14.28
2205.96	19.53	3321.96	68.82	78.12	56.73	44.64	52.08	82.32	32.76
-1242.48	33.48	394.32	80.91	-12.09	59.52	58.59	17.64	36.12	-29.4
-1055.55	65.1	113.46	4.65003	46.5	30.69	-2.79002	11.76	49.56	18.48
45138.5	28.83	155.31	97.65	-25.11	56.73	10.23	73.92	61.32	-26.04
-1231.32	78.12	1850.7	75.33	-5.58	53.94	14.88	23.52	52.08	31.92
2623.53	4.65003	8614.59	36.27	12.09	70.68	-16.74	39.48	173.04	131.88
107715	174.84	11.16	44.64	51.15	74.4	429.66	54.6	126.84	-46.2
3376.83	33.48	4613.73	26.04	71.61	88.35	-8.37002	40.32	93.24	40.32
159788	146.01	230.64	109.74	65.1	42.78	15.81	2.52002	126	53.76
-1251.78	60.45	407.34	-21.39	34.41	46.5	47.43	10.92	331.8	28.56
-1105.77	35.34	309.69	31.62	87.42	108.81	-20.46	-50.4	28.56	72.24
-1219.23	94.86	3035.52	31.62	54.87	60.45	52.08	30.24	95.76	26.88
-425.01	75.33	321.78	53.94	50.22	49.29	45.57	21	69.72	96.6
78055.8	17.67	503.13	93.93	1.85999	85.56	53.94	11.76	578.76	73.92
15003.7	28.83	87.42	65.1	105.09	-11.16	13.02	34.44	94.08	-14.28
5108.49	103.23	2848.59	45.57	58.59	112.53	82.77	23.52	290.64	37.8
25700.5	111.6	261.33	144.15	26.97	7.44003	27.9	38.64	120.96	89.04
-1243.41	48.36	59565.6	-5.58	39.99	17.67	14.88	16.8	127.68	35.28
21563.9	79.05	168.33	92.07	-27.9	7.44003	26.97	58.8	42.84	114.24
-1157.85	109.74	152.52	-17.67	-5.58	117.18	65.1	38.64	1212.96	64.68
-1204.35	35.34	190.65	96.72	71.61	12.09	-6.50998	15.96	-14.28	95.76
-1296.42	16.74	75.33	3.71999	34.41	-2.79002	8.37002	109.2	71.4	109.2
15544.9	44.64	696.57	28.83	38.13	63.24	22.32	20.16	185.64	15.12
-1202.49	93	87.42	11.16	9.30002	36.27	-5.58	-7.55998	28.56	41.16
-881.64	85.56	0	140.43	66.96	12.09	92.07	0	34.44	73.92
103989	38.13	4054.8	-12.09	27.9	28.83	37.2	22.68	84	15.12
1680.51	22.32	125.55	52.08	-9.30002	6.50998	-0.930029	-22.68	5.03999	68.88
3842.76	49.29	225.99	-8.37002	29.76	38.13	74.4	5.03999	-31.08	31.08
-1172.73	8.37002	129.27	35.34	26.04	22.32	46.5	10.08	14.28	44.52
-1243.41	24.18	579.39	15.81	141.36	13.02	27.9	80.64	42.84	56.28
-1214.58	-8.37002	150.66	22.32	7.44003	19.53	-16.74	18.48	88.2	53.76
-1261.08	62.31	134.85	-11.16	-39.99	-32.55	38.13	94.08	-27.72	60.48
-580.32	14.88	290.16	74.4	49.29	68.82	59.52	-11.76	12.6	77.28
5381.91	50.22	96.72	43.71	26.04	42.78	-3.71999	59.64	61.32	26.88
-1256.43	67.89	8764.32	52.08	49.29	-26.97	-54.87	24.36	8.39999	131.88
-1213.65	0.930029	186	41.85	61.38	-12.09	59.52	12.6	740.04	22.68
31995.7	48.36	61.38	36.27	0	70.68	11.16	105.84	2065.56	61.32
-916.05	21.39	938.37	-18.6	62.31	70.68	40.92	89.04	369.6	-0.839983
3517.26	331.08	170.19	20.46	-24.18	98.58	52.08	-4.19999	1595.16	7.55998
9402.3	53.94	51.15	48.36	49.29	1501.02	39.99	55.44	-20.16	-54.6
-839.79	16.74	514.29	48.36	0	57.66	259.47	21	-11.76	52.92
203031	-6.50998	453.84	26.97	13.02	-50.22	13.02	72.24	1233.12	-29.4
-1115.07	81.84	424.08	-1.85999	-3.71999	55.8	50.22	27.72	115.92	26.88
21623.4	-10.23	42539.1	24.18	54.87	-27.9	129.27	44.52	62.16	39.48
1577.28	17.67	92.07	18.6	24.18	8.37002	63.24	57.96	0.839983	3.36001
-896.52	34.41	585.9	90.21	13.95	-40.92	5.58	23.52	120.96	45.36
-1288.05	39.99	48.36	2.79002	19.53	77.19	-15.81	-8.39999	-0.839983	25.2
-1054.62	74.4	48.36	105.09	23.25	12.09	78.12	59.64	-3.36001	63
16979.9	64.17	60069.6	16.74	90.21	24.18	-6.50998	29.4	18.48	34.44
-1247.13	53.01	492.9	45.57	49.29	15.81	32.55	-26.04	36.96	75.6
10156.5	30.69	40.92	73.47	51.15	-25.11	16.74	98.28	102.48	102.48
26663.1	19.53	956.04	6.50998	101.37	43.71	107.88	105	10.92	-29.4
-651.93	6.50998	1175.52	75.33	24.18	36.27	99.51	76.44	82.32	60.48
1205.28	-4.65003	39.06	106.95	0.930029	10.23	70.68	31.92	34.44	-10.92
-30.69	58.59	1043.46	97.65	77.19	-17.67	39.06	53.76	15.12	40.32
2106.45	16.74	-28.83	33.48	26.04	73.47	15.81	52.08	3467.52	87.36
-1262.94	90.21	325.5	26.04	100.44	29.76	14.88	-1.67997	37.8	116.76
18289.4	76.26	200.88	32.55	71.61	52.08	68.82	78.96	47.88	53.76
-1219.23	87.42	1635.87	45.57	30.69	3.71999	-0.930029	51.24	73.08	42
36120.3	-10.23	1769.79	78.12	51.15	6.50998	136.71	-8.39999	47.88	61.32
8465.79	41.85	2779.77	13.02	13.02	14.88	42.78	-18.48	33.6	3.36001
3889.26	50.22	1754.91	45.57	-15.81	65.1	-24.18	61.32	115.92	-44.52
-1101.12	47.43	14474.5	-10.23	17.67	156.24	49.29	68.04	216.72	31.92
-741.21	53.01	63.24	35.34	76.26	42.78	5.58	83.16	38.64	2.52002
-1222.02	74.4	93.93	124.62	43.71	-59.52	26.97	89.88	7997.64	2.52002
8064.96	200.88	210.18	56.73	29.76	60.45	66.96	66.36	1574.16	-9.24001
6511.86	94.86	155.31	-7.44003	70.68	0	28.83	-29.4	34.44	19.32
-919.77	92.07	28.83	20.46	60.45	32.55	23.25	99.96	7.55998	57.96
-685.41	98.58	130.2	16.74	75.33	78.12	78.12	53.76	78.12	49.56
-1062.99	80.91	155219	52.08	-13.95	114.39	88.35	59.64	47.88	23.52
-1229.46	60.45	245.52	2.79002	16.74	81.84	0	63.84	-36.12	79.8
-1147.62	29.76	119.97	9.30002	21.39	51.15	26.04	42.84	11.76	24.36
61590.2	86.49	45.57	81.84	-34.41	21.39	40.92	36.96	4.19999	51.24
4672.32	71.61	869.55	-28.83	32.55	-18.6	70.68	36.96	14.28	94.92
174.84	43.71	195.3	8.37002	35.34	27.9	78.12	49.56	42.84	47.04
-1038.81	15.81	531.03	53.94	72.54	8.37002	61.38	42	62.16	0.839983
-1116.93	52.08	75.33	28.83	35.34	15.81	96.72	-15.12	4446.12	30.24
-1172.73	59.52	106.02	53.94	13.02	89.28	63.24	78.12	93.24	26.88
-1125.3	16.74	123.69	49.29	39.06	67.89	77.19	20.16	1491.84	24.36
3842.76	39.06	48.36	24.18	39.99	1.85999	62.31	70.56	136.08	-20.16
88201.2	33.48	-3.71999	51.15	49.29	-36.27	53.01	135.24	857.64	120.96
1176.45	48.36	683.55	37.2	39.99	-3.71999	60.45	-10.08	31.08	5.87998
68825.6	46.5	30.69	14.88	-12.09	31.62	129.27	56.28	128.52	108.36
-847.23	19.53	95.79	101.37	39.06	2.79002	53.01	34.44	15.96	47.04
76582.7	57.66	285.51	-17.67	110.67	151.59	90.21	-15.96	56.28	48.72
18017.8	35.34	29393.6	61.38	34.41	73.47	82.77	12885.6	93.24	76.44
-1201.56	68.82	243.66	66.96	13.02	68.82	106.02	35.28	78.96	11.76
-989.52	79.98	54.87	-29.76	35.34	-1.85999	61.38	121.8	57.96	120.96
-1176.45	117.18	461.28	38.13	-31.62	18.6	36.27	83.16	71.4	2.52002
-1238.76	108.81	30514.2	16.74	6.50998	53.01	-60.45	41.16	56.28	15.12
133.92	140.43	1911.15	85.56	-0.930029	70.68	32.55	66.36	278.04	37.8
-1047.18	13.02	60.45	54.87	38.13	12.09	60.45	-31.08	48.72	70.56
7458.6	22.32	165.54	25.11	98.58	6.50998	-20.46	88.2	148.68	61.32
-610.08	27.9	4322.64	17.67	90.21	16.74	27.9	46.2	7.55998	40.32
-710.52	76.26	3606.54	66.96	18.6	-16.74	-14.88	8.39999	61.32	19.32
-1216.44	69.75	203.67	67.89	-0.930029	47.43	-46.5	42.84	423.36	66.36
-1182.03	25.11	3086.67	26.04	38.13	59.52	116.25	39.48	231	-49.56
-1236.9	31.62	212.04	62.31	53.01	75.33	-3.71999	-10.92	32.76	22.68
-1056.48	106.95	2485.89	4.65003	52.08	18.6	24.18	142.8	117.6	80.64
169378	67.89	638.91	28.83	55.8	61066.6	107.88	96.6	59.64	25.2
116732	35.34	3.71999	60.45	72.54	10.23	37.2	-7.55998	362.04	12.6
7596.24	47.43	-6.50998	27.9	21.39	25.11	8.37002	-27.72	53.76	31.92
-1279.68	33.48	-6.50998	23.25	25.11	69.75	32.55	67.2	11.76	35.28
8290.95	39.06	274.35	-18.6	40.92	43.71	49.29	126.84	-4.19999	59.64
72292.6	53.94	1753.98	69.75	25.11	-42.78	20.46	63	46.2	84.84
173089	49.29	49335.6	36.27	179.49	22.32	77.19	62.16	31.08	8.39999
6175.2	-14.88	1474.05	56.73	58.59	37.2	39.99	5.87998	257.88	-13.44
-668.67	116.25	17560.3	-10.23	44.64	21.39	72.54	33.6	28.56	10.08
7480.92	39.06	186.93	-9.30002	13.02	44.64	169.26	-40.32	57.96	44.52
22064.2	66.96	95.79	-29.76	3.71999	9.30002	28.83	4.19999	60.48	5.87998
-1034.16	47.43	538.47	39.99	61.38	-14.88	121.83	3033.24	143.64	31.92
338.52	-53.01	118.11	15.81	93.93	78.12	86.49	26.04	-4.19999	-25.2
9973.32	39.06	-15.81	30.69	66.03	25.11	33.48	-44.52	191.52	28.56
29926.5	-35.34	37.2	39.06	45.57	-14.88	35.34	39.48	7.55998	63.84
-340.38	50.22	149.73	-31.62	46.5	4.65003	69.75	-15.96	94.08	39.48
5456.31	84.63	3211.29	-59.52	-28.83	27.9	89.28	100.8	-23.52	41.16
-625.89	38.13	228153	57.66	69.75	119.97	51.15	45.36	52.92	79.8
-1209	38.13	136.71	39.99	67.89	-6.50998	126.48	29.4	63.84	29.4
-1133.67	26.97	473.37	34.41	21.39	-26.04	61.38	10.92	90.72	-9.24001
21747.1	11.16	-22.32	14.88	90.21	-24.18	36.27	79.8	27.72	94.08
26157.2	48.36	32.55	-89.28	111.6	4.65003	0.930029	10.92	99.96	22.68
507.78	53.94	53.94	-45.57	41.85	39.99	-32.55	77983.1	39.48	-8.39999
-1186.68	-35.34	1836.75	-5.58	48.36	9.30002	28.83	-5.87998	-22.68	25.2
185774	-4.65003	18.6	-22.32	17.67	34.41	60.45	10.92	57.12	80.64
156198	23.25	25.11	126.48	55.8	-8.37002	13.02	63	32.76	-35.28
-1265.73	27.9	21.39	26.04	-21.39	107.88	37.2	61.32	-1.67997	25.2
-1288.98	24.18	79.05	94.86	-14.88	118.11	97.65	108.36	-8.39999	126
184168	36.27	402.69	29.76	12.09	58.59	67.89	-36.12	262.08	73.08
-1262.94	68.82	10076.6	-17.67	24.18	45.57	4.65003	-3.36001	210.84	-7.55998
-1169.94	-6.50998	424.08	39.99	114.39	64.17	48.36	0.839983	39.48	19.32
-1160.64	11.16	7.44003	59.52	66.03	12.09	16.74	22.68	0	20.16
2577.96	57.66	13.95	46.5	92.07	53.94	67.89	15.96	229.32	31.92
-1119.72	-36.27	303.18	0.930029	17.67	68.82	-5.58	78.96	15.96	44.52
32501.6	25.11	64.17	46.5	56.73	79.05	28.83	11.76	121.8	79.8
-1237.83	68.82	179.49	85.56	-47.43	32.55	13.95	15.96	96.6	82.32
-138.57	-4.65003	32486.8	26.04	39.99	75.33	-0.930029	12.6	168	-21.84
82199.9	33.48	790.5	35.34	49.29	119.04	65.1	1.67997	105	52.08
-906.75	-11.16	191.58	74.4	-53.01	0	68.82	9.24001	-26.04	43.68
8.37002	38.13	-13.02	3.71999	26.97	11.16	126.48	58.8	47.04	128.52
14963.7	0.930029	66.03	53.01	0.930029	33.48	34.41	15.12	17.64	36.12
9488.79	54.87	-13.02	-13.02	0	53.94	7.44003	27.72	1632.96	297.36
-1249.92	20.46	290.16	6.50998	66.03	-66.03	3.71999	0.839983	194.04	97.44
-1268.52	56.73	70.68	51.15	39.06	18.6	35.34	5.87998	30.24	4.19999
3663.27	8.37002	219.48	63.24	-2.79002	94.86	26.97	90.72	72.24	-10.08
19328.2	56.73	7312.59	94.86	6.50998	20.46	42.78	11634.8	11.76	-6.71998
-885.36	26.04	156.24	26.97	-6.50998	76.26	8.37002	143.64	25.2	-0.839983
61730.6	71.61	65.1	19.53	71.61	13.02	25.11	10.92	-16.8	-4.19999
10346.2	65.1	62.31	0	26.04	26.97	-54.87	21	7.55998	44.52
-1164.36	15.81	96.72	27.9	20.46	-12.09	25.11	89.88	530.88	66.36
-1144.83	32.55	141.36	74.4	46.5	-41.85	52.08	50.4	64.68	40.32
193285	61.38	297.6	-13.02	10.23	49.29	20.46	-3.36001	7875	45.36
-1182.03	65.1	177.63	68.82	30.69	92.07	-12.09	104.16	112.56	22.68
-1215.51	13.02	1492.65	73.47	38.13	71.61	141.36	15.96	110.88	48.72
-992.31	90.21	86787.6	90.21	66.03	-3.71999	44.64	101.64	4.19999	42
42527	10.23	1169.94	53.94	44.64	133.92	7.44003	90.72	22.68	3.36001
-1131.81	39.99	371.07	8.37002	73.47	45.57	29.76	73.92	-13.44	83.16
-1191.33	38.13	756.09	-22.32	59.52	45.57	-26.04	61.32	25.2	100.8
-786.78	56.73	387.81	-34.41	45.57	-51.15	114.39	26.88	78.12	69.72
-963.48	91.14	126.48	24.18	39.06	36.27	103.23	236.04	54.6	61.32
71397	59.52	215.76	48.36	38.13	84.63	71.61	73.08	357	65.52
134907	109.74	6.50998	39.06	132.99	137.64	54.87	7.55998	14.28	-37.8
-990.45	26.04	419.43	56.73	78.12	15.81	28.83	56.28	43.68	-9.24001
-954.18	43.71	310.62	21.39	88.35	212.04	103.23	79.8	15.12	66.36
-1204.35	-1.85999	506.85	39.06	67.89	57.66	17.67	21	0	41.16
180480	11.16	1170.87	120.9	71.61	66.03	-0.930029	94.08	387.24	32.76
-1135.53	66.03	64.17	137.64	22.32	98.58	71.61	68.04	94.08	89.88
10373.2	60.45	457.56	-0.930029	53.94	66.96	146.01	-5.03999	33.6	-5.03999
-1108.56	6.50998	960.69	73.47	55.8	67.89	89.28	-30.24	5.87998	48.72
857.46	-18.6	660.3	-5.58	50.22	39.06	52.08	26.04	10.08	47.04
10377.9	53.94	909.54	79.05	28.83	49.29	61.38	11.76	189	24.36
-1097.4	54.87	53.01	88.35	30.69	118.11	75.33	21	28.56	36.12
7177.74	86.49	122.76	-25.11	-5.58	13.02	43.71	63.84	18.48	46.2
-1155.06	102.3	104.16	44.64	-27.9	-20.46	68.82	70.56	61.32	21.84
-1132.74	23.25	-66.96	66.03	-13.02	61.38	-3.71999	-28.56	-11.76	114.24
-1115.07	18.6	32.55	84.63	7.44003	79.05	23.25	30.24	1751.4	64.68
-993.24	42.78	15865.8	101.37	111.6	37.2	130.2	0.839983	-15.12	18.48
-1150.41	25.11	-31.62	14.88	109.74	-13.02	81.84	57.96	315	78.96
19393.3	28.83	-55.8	-14.88	21.39	49.29	99.51	5.03999	665.28	219.24
15802.6	54.87	642.63	46.5	74.4	0	27.9	43.68	10.92	28.56
-1174.59	-14.88	3696.75	75.33	92.07	44.64	8.37002	57.96	110.88	42
-1252.71	21.39	406.41	78.12	8.37002	66.96	43.71	12.6	517.44	80.64
25829.8	-40.92	-36.27	564.51	39.99	38.13	20.46	69.72	4.19999	-6.71998
6619.74	-31.62	47.43	73.47	40.92	81.84	22.32	60.48	48.72	10.92
6792.72	-13.95	69.75	90.21	107.88	74.4	11.16	22.68	76.44	49.56
-1143.9	53.01	200.88	6.50998	50.22	33.48	46.5	29.4	7.55998	-10.92
262131	54.87	890.01	-8.37002	49.29	43.71	67.89	41.16	48.72	-13.44
-710.52	-24.18	38.13	9.30002	40.92	41.85	107.88	-24.36	317.52	56.28
-1259.22	7.44003	17.67	-0.930029	-19.53	25.11	44.64	24.36	1623.72	-20.16
6895.95	13.02	-1.85999	23.25	-0.930029	85.56	-30.69	63.84	265.44	-19.32
28310.1	64.17	211.11	17.67	150.66	13.95	58.59	183.96	52.08	46.2
126879	9.30002	173.91	72.54	117.18	72.54	59.52	94.92	43.68	-0.839983
51063.5	73.47	42.78	72.54	3.71999	66.03	66.03	-3.36001	49.56	-26.88
207117	53.94	38.13	104.16	68.82	78.12	53.01	36.12	27.72	34.44
-205.53	11.16	15568.2	61.38	62.31	-3.71999	57.66	-3.36001	84.84	-12.6
8309.55	54.87	103.23	39.06	20.46	21.39	32.55	17.64	88.2	105.84
2415.21	5.58	-54.87	166.47	71.61	91.14	17.67	51.24	25.2	14.28
9764.07	-0.930029	5804.13	79.98	28.83	-14.88	-20.46	71.4	89.04	54.6
-1178.31	34.41	309.69	139.5	48.36	37.2	-0.930029	46.2	110.04	113.4
-1068.57	105.09	528.24	121.83	40.92	36.27	39.06	0	39.48	73.92
6487.68	72.54	103.23	66.03	61.38	48.36	82.77	73.08	104.16	27.72
-1149.48	60.45	276.21	-2.79002	35.34	79.98	-6.50998	49.56	55.44	78.96
6270.99	-23.25	511.5	25.11	61.38	32.55	156.24	20.16	111.72	17.64
4820.19	30.69	228.78	93.93	95.79	103.23	-35.34	5.03999	189	-4.19999
42.78	-6.50998	39040.5	53.94	75.33	86.49	51.15	-0.839983	-14.28	126
3120.15	101.37	189.72	116.25	43.71	62.31	17.67	49.56	56.28	86.52
-1105.77	-39.06	199.02	58.59	40.92	77.19	104.16	1.67997	121.8	-12.6
-736.56	65.1	74.4	-36.27	6.50998	144.15	-13.02	50.4	22.68	220.08
2490.54	44.64	1548.45	-15.81	60.45	16.74	49.29	77.28	62.16	10.08
7010.34	15.81	49.29	68.82	47.43	38.13	26.04	37.8	328.44	0.839983
-1130.88	34.41	34.41	57.66	-34.41	39.99	22.32	-35.28	83.16	23.52
-438.96	53.01	77.19	78.12	50.22	41.85	80.91	7.55998	78.96	15.96
17057.1	90.21	24336.2	15.81	70.68	35.34	54.87	78.12	11.76	89.88
-1015.56	119.04	8742	19.53	28.83	51.15	79.98	57.96	47.88	102.48
-795.15	55.8	472.44	-13.02	-5.58	13.02	-19.53	-5.87998	3639.72	78.12
-1012.77	29.76	893.73	0	31.62	73.47	93.93	51.24	52.92	21
-1047.18	31.62	667.74	65.1	58.59	69.75	40.92	53.76	72.24	6.71998
-1028.58	18.6	508.71	70.68	14.88	95.79	79.05	13.44	19.32	38.64
-701.22	18.6	5.58	-2.79002	70.68	15.81	-10.23	-47.04	53.76	17.64
1942.77	-16.74	82.77	79.05	75.33	53.94	37.2	42	220.92	66.36
-556.14	62.31	1375.47	35.34	72.54	66.03	182.28	44.52	63	10.92
-934.65	103.23	14535	25.11	78.12	49.29	43.71	89.88	78.96	-5.03999
69606.8	80.91	579.39	88.35	-11.16	78.12	77.19	-19.32	619.92	37.8
15797.9	31.62	252.03	-58.59	54.87	35.34	0.930029	29.4	72.24	59.64
12741	35.34	780.27	119.97	-12.09	36.27	16.74	66.36	22.68	45.36
3538.65	-20.46	404.55	-6.50998	33.48	40.92	-17.67	21	-10.92	-21
-862.11	-39.99	210.18	0.930029	-14.88	69.75	-2.79002	84.84	1024.8	158.76
73999.2	53.01	393.39	31.62	319.92	29.76	65.1	76.44	10.92	121.8
-660.3	37.2	25.11	8.37002	56.73	91.14	34.41	11.76	86.52	125.16
9848.7	-54.87	246.45	14.88	55.8	19.53	116.25	11.76	86.52	53.76
118735	26.04	88.35	29.76	48.36	29.76	41.85	-5.87998	78.12	75.6
13946.3	161.82	1240.62	51.15	13.02	110.67	62.31	89.04	-10.92	39.48
6073.83	72.54	2963.91	81.84	78.12	17.67	6.50998	26.04	61.32	41.16
4154.31	18.6	3464.25	70.68	-2.79002	47.43	-15.81	81.48	36.12	77.28
175016	97.65	-47.43	-3.71999	67.89	37.2	5.58	89.04	18.48	121.8
23705.7	18.6	29.76	81.84	52.08	92.07	36.27	60.48	32.76	-3.36001
-739.35	11.16	227.85	28.83	41.85	79.98	-78.12	91.56	85.68	-17.64
-520.8	26.97	833.28	26.97	35.34	110.67	-13.95	0.839983	18.48	-31.92
-782.13	52.08	19.53	26.97	10.23	0.930029	80.91	56.28	44.52	-0.839983
30092.9	38.13	103.23	13.02	-0.930029	-48.36	25.11	161.28	48.72	78.96
-321.78	47.43	20.46	-21.39	24.18	63.24	24.18	54.6	46.2	44.52
1926.96	60.45	19915.9	24.18	5.58	19.53	111.6	78.12	61.32	31.08
-814.68	-1.85999	79.05	106.95	4.65003	65.1	21.39	35.28	834.96	49.56
-721.68	48.36	82.77	40.92	17.67	78.12	-12.09	36.96	231	60.48
18096.9	15.81	366.42	-4.65003	49.29	89.28	-14.88	46.2	-20.16	31.08
1549.38	-25.11	127.41	-1.85999	-21.39	77.19	-12.09	112.56	35.28	-28.56
-783.06	47.43	137.64	44.64	34.41	75.33	-15.81	37.8	-8.39999	44.52
15850	79.98	480.81	28.83	60.45	108.81	-8.37002	46.2	26.04	53.76
-285.51	72.54	10516.4	156.24	66.03	29.76	-53.94	62.16	56.28	157.08
8077.05	13.95	2496.12	17.67	44.64	56.73	66.03	98.28	27.72	40.32
-567.3	6.50998	497.55	103.23	-31.62	113.46	22.32	63	47.88	25.2
-789.57	119.04	93	66.96	25.11	93	26.97	64.68	104.16	72.24
147531	32.55	308.76	87.42	85.56	37.2	-48.36	52.08	48.72	58.8
5350.29	55.8	131.13	-23.25	119.04	65.1	106.02	-1.67997	21	26.04
3509.82	169.26	1561.47	26.04	31.62	10.23	-11.16	26.88	59.64	204.96
-845.37	96.72	137.64	43.71	-8.37002	-14.88	10.23	105.84	17.64	21.84
-819.33	46.5	100.44	97.65	10.23	17.67	12.09	83.16	27.72	98.28
130376	49.29	4661.16	91.14	95.79	-7.44003	13.02	16.8	110.88	24.36
-689.13	40.92	2791.86	84.63	88.35	1.85999	21.39	33.6	-18.48	26.04
73500.7	26.04	28.83	96.72	54.87	21.39	18.6	52.92	539.28	93.24
49757.8	89.28	706.8	47.43	33.48	7.44003	-3.71999	49.56	21.84	30.24
3355.44	26.97	132.99	88.35	68.82	0.930029	42.78	41.16	65.52	59.64
-705.87	68.82	59.52	-17.67	41.85	66.96	27.9	14.28	145.32	-5.03999
-533.82	-9.30002	219.48	64.17	33.48	14.88	49.29	25.2	-31.08	7.55998
-564.51	-10.23	184.14	93.93	37.2	66.03	24.18	43.68	690.48	0
2891.37	79.05	195.3	62.31	-22.32	68.82	48.36	36.12	89.88	32.76
598.92	36.27	113928	93.93	15.81	-3.71999	19.53	-6.71998	731.64	24.36
1706.55	62.31	293.88	84.63	26.97	-13.95	-54.87	-7.55998	-20.16	80.64
175061	93.93	7728.3	136.71	86.49	63.24	26.04	89.88	96.6	33.6
-698.43	4.65003	43.71	97.65	84.63	12.09	6.50998	69.72	60.48	54.6
-377.58	94.86	2617.02	44.64	31.62	29.76	50.22	61.32	209.16	-19.32
5233.11	4.65003	90.21	83.7	0	-25.11	20.46	22.68	44.52	91.56
-677.04	23.25	35.34	93.93	64.17	27.9	0	46.2	28.56	16.8
111068	-48.36	482.67	185.07	-46.5	70.68	-31.62	235.2	-2.52002	0
-647.28	68.82	0	100.44	52.08	-14.88	79.05	36.96	282.24	33.6
-709.59	39.99	1710.27	74.4	51.15	-27.9	28.83	0	85.68	38.64
-704.01	61.38	102.3	117.18	-18.6	6.50998	39.99	9.24001	68.88	70.56
-358.98	26.97	671.46	111.6	-18.6	-29.76	39.06	42	3021.48	17.64
-688.2	8.37002	1551.24	28.83	-0.930029	21.39	40.92	-24.36	30.24	90.72
51.15	9.30002	-53.01	152.52	59.52	44.64	48.36	41.16	351.12	49.56
4088.28	67.89	132.99	15.81	43.71	19.53	32.55	23.52	619.92	39.48
53104.9	17.67	49.29	73.47	36.27	4.65003	6.50998	53.76	-38.64	59.64
11852.9	79.98	27.9	26.97	-41.85	56.73	18.6	42	42	106.68
206994	37.2	583.11	61.38	55.8	18.6	13.02	21	39333	50.4
77001.2	21.39	33.48	29.76	113.46	13.95	28.83	18.48	61.32	-34.44
5061.06	53.94	-0.930029	65.1	47.43	63.24	27.9	19.32	1195.32	36.12
52.08	77.19	747.72	54.87	28.83	80.91	-36.27	167.16	48.72	28.56
-571.95	75.33	93	51.15	66.96	52.08	24.18	9.24001	-31.92	-7.55998
-654.72	21.39	152.52	32.55	75.33	44.64	18.6	58.8	24.36	84
37966.3	99.51	2593.77	77.19	49.29	93	68.82	35.28	2.52002	80.64
280.86	-6.50998	1631.22	40.92	54.87	-43.71	55.8	58.8	51.24	-6.71998
-629.61	-12.09	983.01	-1.85999	57.66	27.9	85.56	67.2	60.48	-0.839983
17728.6	9.30002	34.41	5.58	51.15	40.92	108.81	16.8	5.03999	5.87998
-646.35	25.11	148.8	26.97	-6.50998	1.85999	65.1	16.8	660.24	19.32
-494.76	45.57	44.64	79.05	-1.85999	47.43	46.5	-41.16	30.24	31.08
-359.91	-28.83	11539.4	51.15	17.67	32.55	95.79	283.08	3628.8	14.28
8420.22	61.38	41.85	31.62	60.45	22.32	99.51	4.19999	918.96	68.88
-575.67	0	-16.74	-8.37002	25.11	39.99	8.37002	2.52002	41.16	10.08
-356.19	261.33	65.1	62.31	8.37002	81.84	115.32	4.19999	7.55998	69.72
-578.46	47.43	122.76	88.35	44.64	19.53	4.65003	40.32	115.92	39.48
-543.12	41.85	785.85	75.33	13.95	-39.99	-20.46	32.76	32.76	52.08
118424	45.57	112.53	106.02	-27.9	48.36	39.99	6.71998	-9.24001	31.08
369.21	-13.02	441.75	38.13	72.54	18.6	56.73	12.6	28.56	44.52
262139	45.57	147.87	62.31	48.36	37.2	131.13	49.56	8.39999	-1.67997
132.99	-21.39	1576.35	83.7	78.12	7.44003	46.5	45.36	254.52	14.28
45874.1	0.930029	4450.98	-9.30002	0.930029	58.59	45.57	29.4	51.24	-10.08
1678.65	4.65003	61.38	15.81	-26.97	79.98	93	213.36	2811.48	-5.87998
-323.64	-16.74	776.55	5.58	28.83	33.48	105.09	13.44	965.16	70.56
34630.4	18.6	54.87	16.74	27.9	-26.04	43.71	0	129.36	0.839983
1632.15	9.30002	618.45	61.38	34.41	-18.6	29.76	9.24001	29.4	5.87998
-5.58	11.16	-13.02	28.83	32.55	24.18	51.15	46.2	10.08	73.92
6087.78	10.23	776.55	74.4	29.76	49.29	10.23	39.48	86.52	-42.84
-606.36	-31.62	-7.44003	111.6	-18.6	43.71	32.55	42.84	341.88	-11.76
-411.99	89.28	-1.85999	132.99	31.62	115.32	95.79	88.2	4029.48	8.39999
-399.9	5.58	29.76	94.86	23.25	186.93	252.03	68.88	10.92	-31.92
17854.1	23.25	437.1	163.68	14.88	50.22	81.84	48.72	46.2	31.08
12002.6	3.71999	206.46	-5.58	80.91	88.35	30.69	65.52	-13.44	115.92
2119.47	17.67	305.97	139.5	-8.37002	4.65003	89.28	43.68	72.24	36.12
-474.3	-2.79002	144.15	-37.2	0	33.48	40.92	21	69.72	60.48
9237.69	-22.32	1372.68	-23.25	64.17	-17.67	-18.6	63	21.84	38.64
444.54	42.78	899.31	46.5	-12.09	8.37002	15.81	74.76	80.64	-35.28
-628.68	64.17	7938.48	66.96	0	0.930029	59.52	0.839983	533.4	-34.44
-624.96	96.72	197.16	80.91	-16.74	119.97	25.11	57.12	142.8	44.52
-565.44	22.32	7482.78	57.66	3.71999	-15.81	48.36	7.55998	52.92	51.24
9803.13	33.48	438.03	6.50998	34.41	36.27	84.63	16.8	-41.16	45.36
1017.42	37.2	181.35	38.13	85.56	11.16	136.71	52.92	54.6	27.72
-436.17	48.36	134.85	47.43	62.31	29.76	60.45	21	323.4	73.08
-528.24	94.86	1103.91	2.79002	10.23	37.2	106.02	64.68	-40.32	-11.76
-415.71	47.43	703.08	50.22	38.13	102.3	84.63	-21	1482.6	10.08
13462.7	-20.46	131.13	53.94	35.34	-22.32	59.52	-20.16	106.68	99.96
3660.48	81.84	7079.16	82.77	185.07	47.43	21.39	9.24001	37.8	36.12
-302.25	66.96	160.89	-2.79002	96.72	57.66	127.41	86.52	147	12.6
-450.12	19.53	227.85	55.8	51.15	0	-1.85999	31.08	136.08	-28.56
-389.67	19.53	9804.99	67.89	105.09	35.34	63.24	70.56	2015.16	119.28
122106	37.2	9401.37	61.38	62.31	3.71999	-22.32	62.16	67.2	25.2
-485.46	41.85	107.88	56.73	43.71	68.82	0	32.76	140.28	3.36001
47422.6	119.04	116.25	144.15	46.5	18.6	93.93	30.24	56.28	62.16
-467.79	57.66	105.09	-2.79002	66.96	70.68	57.66	119.28	-25.2	51.24
-507.78	21.39	31.62	26.97	93	5.58	3.71999	40.32	90.72	10.08
-292.95	24.18	205.53	-29.76	15.81	112.53	84.63	33.6	45.36	9.24001
-446.4	67.89	2407.77	72.54	58.59	99.51	109.74	49.56	84.84	58.8
-173.91	33.48	301.32	-20.46	31.62	84.63	-13.02	59.64	40.32	9.24001
-186.93	75.33	184.14	45.57	-10.23	77.19	36.27	42	-11.76	4.19999
3228.03	69.75	760.74	60.45	93	31.62	18.6	57.96	86.52	39.48
8436.03	106.02	270.63	60.45	110.67	67.89	14.88	55.44	73.08	45.36
-357.12	59.52	918.84	71.61	-7.44003	95.79	-9.30002	14.28	120.12	35.28
-263.19	21.39	32.55	68.82	65.1	141.36	-13.95	80.64	51.24	35.28
-367.35	77.19	2558.43	11.16	-21.39	-1.85999	32.55	48.72	-10.92	45.36
1228.53	27.9	89.28	24.18	100.44	71.61	60.45	40.32	67.2	73.08
2917.41	40.92	48.36	14.88	0.930029	12.09	66.96	23.52	52.92	26.88
-365.49	176.7	611.01	111.6	48.36	38.13	90.21	12.6	50.4	42.84
197.16	126.48	97.65	187.86	58.59	64.17	-12.09	69.72	147.84	12.6
-365.49	24.18	-27.9	82.77	61.38	101.37	-1.85999	11.76	16510.2	20.16
-263.19	41.85	2165.97	25.11	44.64	58.59	35.34	70.56	88.2	94.08
-261.33	58.59	48.36	61.38	99.51	81.84	-26.97	47.88	1345.68	67.2
2810.46	30.69	1469.4	1.85999	20.46	13.95	2.79002	37.8	-2.52002	41.16
-293.88	2.79002	3292.2	31.62	88.35	13.95	-17.67	173.04	74.76	-7.55998
-243.66	20.46	1520.55	100.44	44.64	40.92	21.39	54.6	53.76	11.76
-335.73	31.62	2491.47	-41.85	-2.79002	82.77	19.53	12.6	1143.24	7.55998
580.32	55.8	49.29	26.97	103.23	60.45	53.01	-10.92	26.04	35.28
24989.1	77.19	2732.34	1.85999	26.04	23.25	32.55	99.12	47.88	17.64
-336.66	58.59	77.19	65.1	38.13	33.48	58.59	31.08	44.52	45.36
-136.71	118.11	2057.16	110.67	15.81	92.07	93	21	4037.04	15.96
-197.16	57.66	3677.22	55.8	79.98	35.34	28.83	26.88	57.12	99.12
141469	-36.27	159.03	62.31	48.36	50.22	34.41	-17.64	307.44	17.64
510.57	71.61	58.59	36.27	30.69	-21.39	-30.69	37.8	105.84	60.48
83063	26.97	101.37	37.2	3.71999	88.35	113.46	-10.92	101.64	29.4
190.65	74.4	112.53	21.39	31.62	108.81	86.49	12.6	204.12	1592.64
4565.37	52.08	351.54	0.930029	0	60.45	23.25	99.96	117.6	141.96
-121.83	101.37	98.58	46.5	13.02	69.75	52.08	99.12	741.72	62.16
200170	79.05	7404.66	0	53.94	97.65	76.26	0.839983	38.64	0.839983
15064.1	131.13	899.31	13.02	-17.67	-35.34	58.59	47.88	3883.32	84.84
-25.11	123.69	76.26	-6.50998	61.38	62.31	82.77	67.2	-0.839983	63.84
-298.53	15.81	155.31	67.89	-6.50998	28.83	73.47	63	38.64	133.56
-250.17	35.34	9684.09	35.34	2.79002	37.2	101.37	42	168.84	59.64
1534.5	-9.30002	1638.66	20.46	26.97	12.09	30.69	87.36	46.2	-8.39999
300.39	61.38	321.78	46.5	39.99	1.85999	-14.88	4.19999	191.52	3.36001
-315.27	51.15	529.17	72.54	-29.76	-9.30002	-34.41	35.28	67.2	131.88
1213.65	36.27	95.79	26.04	-5.58	39.99	46.5	72.24	31.92	46.2
-182.28	22.32	118.11	126.48	66.96	31.62	2.79002	58.8	18.48	-43.68
2697	70.68	704.01	70.68	26.04	45.57	19.53	-4.19999	39.48	70.56
352.47	49.29	66.96	4.65003	56.73	45.57	40.92	30.24	61.32	-5.03999
-78.12	-21.39	254.82	58.59	101.37	37.2	39.99	34.44	-10.92	50.4
-240.87	36.27	43.71	117.18	97.65	80.91	-26.97	53.76	183.12	57.96
4994.1	43.71	137.64	107.88	76.26	37.2	64.17	174670	17.64	57.96
129.27	91.14	90.21	78.12	71.61	71.61	54.87	21.84	14.28	26.04
-250.17	43.71	91.14	88.35	78.12	32.55	15956.9	78.12	141.96	101.64
45518.9	32.55	34.41	7.44003	39.06	70.68	32.55	-26.88	84.84	159.6
538.47	12.09	175.77	21.39	83.7	99.51	21.39	60.48	71.4	136.08
-269.7	63.24	83.7	46.5	122.76	76.26	0	9.24001	126	76.44
-184.14	32.55	70.68	93.93	96.72	61.38	26.04	9.24001	-34.44	-2.52002
-109.74	-23.25	202.74	989.52	33.48	51.15	38.13	30.24	339.36	99.96
48227.9	22.32	3025.29	-16.74	41.85	72.54	74.4	52.92	22.68	20.16
-113.46	-27.9	-10.23	-88.35	27.9	18.6	12.09	101.64	766.08	60.48
4809.03	-39.99	241.8	-11.16	79.05	27.9	83.7	95.76	109.2	56.28
69930.4	19.53	1294.56	-7.44003	38.13	71.61	17.67	-5.03999	47.04	61.32
-54.87	27.9	140.43	-23.25	43.71	66.96	40.92	118.44	107.52	43.68
-46.5	51.15	147.87	-44.64	57.66	42.78	58.59	67.2	415.8	19.32
13967.7	26.97	178.56	8.37002	17.67	311.55	70.68	48.72	46.2	-6.71998
193591	58.59	352.47	41.85	20.46	46.5	24.18	15.96	72.24	16.8
32136.2	5.58	140.43	88.35	48.36	88.35	39.99	-9.24001	81.48	68.88
13348.3	65.1	291.09	-28.83	29.76	79.05	55.8	17.64	935.76	3.36001
8271.42	78.12	7366.53	-5.58	13.95	73.47	53.94	43.68	596.4	34.44
589.62	-3.71999	6318.42	14.88	-19.53	34.41	26.04	50.4	126	34.44
3250.35	36.27	101.37	142.29	-27.9	58.59	63.24	78.12	94.08	63.84
233716	-44.64	18853.9	54.87	38.13	44.64	29.76	-31.08	44.52	3.36001
1853.49	29.76	5966.88	-20.46	-60.45	-24.18	30.69	92.4	52.92	113.4
2417.07	73.47	186	21.39	-2.79002	63.24	18.6	8.39999	99.96	15.12
-239.01	56.73	278.07	-1.85999	47.43	13.95	131.13	34.44	73.08	92.4
-74.4	40.92	3852.99	-8.37002	35.34	-27.9	17.67	70.56	2360.4	45.36
10614.1	42.78	816.54	23.25	38.13	55.8	44.64	28.56	87.36	31.92
-53.01	23.25	16.74	26.04	34.41	41.85	72.54	63.84	82.32	1.67997
1040.67	-32.55	60.45	-17.67	61.38	-53.94	48.36	65.52	72.24	57.96
90.21	-23.25	25.11	0	-13.02	20.46	45.57	0.839983	68.88	66.36
83408	9.30002	37.2	1.85999	-3.71999	-8.37002	73.47	173.88	2131.92	-3.36001
69255.2	-0.930029	202.74	0.930029	46.5	45.57	27.9	-25.2	200.76	45.36
4138.5	-9.30002	169.26	-12.09	-44.64	54.87	12.09	56.28	394.8	27.72
-190.65	-9.30002	53.01	27.9	-3.71999	41.85	43.71	3.36001	134.4	47.88
95532.4	77.19	100.44	38.13	53.01	73.47	20.46	-33.6	45.36	-15.96
-176.7	25.11	259.47	46.5	47.43	9.30002	16.74	-27.72	101.64	17.64
-178.56	32.55	143.22	42.78	3.71999	176.7	54.87	28.56	81.48	28.56
-156.24	-20.46	168.33	36.27	43.71	17.67	92.07	12.6	-56.28	21.84
1403.37	10.23	71.61	46.5	45.57	93	34.41	18.48	199.08	60.48
29978.6	50.22	1068.57	13.02	32.55	109.74	90.21	-24.36	73.92	33.6
17098.1	93.93	55.8	-17.67	68.82	96.72	97.65	19.32	91.56	94.08
71.61	42.78	640.77	-0.930029	59.52	66.96	29.76	37.8	713.16	85.68
-93	24.18	39.99	-39.06	18.6	73.47	63.24	41.16	94.08	68.04
1898.13	66.96	12694.5	48.36	23.25	63.24	40.92	63	1297.8	193.2
3327.54	55.8	2086.92	81.84	68.82	64.17	85.56	78.96	48.72	0.839983
110489	75.33	7.44003	60.45	56.73	71.61	82.77	-1.67997	27.72	16.8
-137.64	13.95	466.86	75.33	70.68	22.32	4.65003	24.36	154.56	38.64
-41.85	28.83	517.08	108.81	17.67	69.75	76.26	62.16	78.96	10.08
11.16	67.89	9869.16	97.65	47.43	72.54	60.45	42	-10.92	-7.55998
10595.5	60.45	199.02	62.31	150.66	84.63	55.8	5.87998	-23.52	-5.87998
-145.08	53.01	26.04	2.79002	97.65	18.6	26.04	67.2	147.84	-19.32
38654.5	-1.85999	82.77	96.72	62.31	41.85	94.86	101.64	753.48	92.4
-124.62	50.22	149.73	46.5	42.78	82.77	-2.79002	83.16	325.92	26.88
-106.95	105.09	128.34	7.44003	39.99	71.61	-14.88	30.24	71.4	4.19999
-168.33	79.05	-35.34	-2.79002	57.66	58.59	59.52	49.56	84.84	16.8
-36.27	42.78	10045.9	-12.09	18.6	65.1	41.85	99.96	72.24	58.8
42504.7	43.71	544.98	53.94	71.61	5.58	70.68	34.44	31.08	18.48
14962.8	2.79002	11944	48.36	-20.46	67.89	100.44	29.4	125.16	49.56
12730.8	34.41	213.9	-0.930029	52.08	52.08	13.02	12452.2	102.48	55.44
38297.4	94.86	418.5	-21.39	94.86	39.06	23.25	206.64	100.8	-27.72
14169.5	30.69	75.33	79.05	8.37002	44.64	95.79	95.76	65.52	45.36
18423.3	26.97	1273.17	-0.930029	20.46	45.57	30.69	46.2	1299.48	49.56
-106.02	50.22	-52.08	24.18	80.91	22.32	-10.23	55.44	13.44	5.87998
1421.04	69.75	90.21	23.25	29.76	49.29	-21.39	89.88	101.64	-16.8
19865.7	27.9	2981.58	-1.85999	12.09	704.01	26.04	82.32	-4.19999	5.87998
4397.04	-31.62	658.44	-10.23	-31.62	60.45	28.83	65.52	74.76	24.36
16307.6	21.39	20246.1	108.81	85.56	79.05	48.36	87.36	81.48	-28.56
393.39	57.66	62604.8	31.62	27.9	124.62	79.98	51.24	-31.92	-15.12
13.95	24.18	-18.6	92.07	4.65003	54.87	11.16	22.68	-47.04	115.08
13111.1	30.69	53.94	112.53	94.86	25.11	53.01	90.72	127.68	34.44
-156.24	59.52	132.99	127.41	77.19	41.85	79.05	52.08	39.48	-18.48
9879.39	93.93	7591.59	90.21	29.76	-18.6	17.67	31.92	61.32	51.24
151.59	69.75	3337.77	107.88	54.87	51.15	46.5	-20.16	36.96	5.03999
229.71	19.53	64.17	42.78	47.43	107.88	19.53	62.16	3221.4	90.72
1838.61	43.71	494.76	32.55	0.930029	51.15	31.62	88.2	38.64	33.6
16.74	67.89	57.66	79.98	-22.32	76.26	-17.67	43.68	140.28	68.88
6207.75	65.1	255.75	19.53	22.32	119.04	27.9	62.16	663.6	-47.04
147.87	45.57	60.45	-4.65003	123.69	67.89	-20.46	194.88	573.72	-18.48
784.92	67.89	225.06	1.85999	102.3	-40.92	22.32	52.92	15.96	81.48
206.46	9.30002	101.37	11.16	79.98	19.53	95.79	63	44.52	15.12
-84.63	31.62	611.01	66.96	43.71	4.65003	23.25	53.76	3177.72	-37.8
9.30002	70.68	197.16	73.47	56.73	10.23	-15.81	19.32	94.92	-20.16
-26.04	46.5	10.23	36.27	85.56	44.64	45.57	-1.67997	155.4	-7.55998
620.31	113.46	2084.13	-37.2	23.25	13.95	25.11	9.24001	12059	57.12
35205.2	88.35	128.34	47.43	37.2	53.94	24.18	-3.36001	102.48	38.64
0	77.19	398.97	20.46	0	151.59	53.01	46.2	-1.67997	-19.32
147.87	32.55	2046.93	-32.55	50.22	107.88	50.22	33.6	187.32	40.32
6488.61	39.99	815.61	28.83	21.39	-19.53	88.35	20.16	-18.48	95.76
32146.4	78.12	1089.96	39.99	-7.44003	65.1	0.930029	20.16	183.12	8.39999
13.02	69.75	3795.33	2.79002	16.74	3.71999	56.73	12.6	94.08	-9.24001
31414.5	89.28	216.69	45.57	32.55	-15.81	43.71	-13.44	24.36	26.04
-2.79002	122.76	132.99	49.29	33.48	29.76	23.25	20.16	148.68	104.16
67.89	1.85999	636.12	13.95	68.82	16.74	78.12	6.71998	44.52	51.24
24207.9	29.76	14.88	52.08	72.54	105.09	35.34	8.39999	-47.04	42.84
29394.5	75.33	26396.2	99.51	-49.29	39.99	51.15	-32.76	1611.96	88.2
90.21	26.04	2570.52	25.11	20.46	26.97	63.24	18.48	98.28	32.76
38.13	66.96	2689.56	76.26	0	50.22	16.74	56.28	110.88	9.24001
14.88	33.48	49.29	53.01	98.58	45.57	48.36	24.36	36.96	-18.48
93.93	-4.65003	220.41	95.79	148.8	12.09	-37.2	30.24	112.56	36.96
31307.5	0	40.92	23.25	-5.58	91.14	45.57	-20.16	68.04	325.92
1495.44	26.97	6283.08	26.04	2.79002	74.4	43.71	40.32	114.24	15.12
7056.84	62.31	985.8	35.34	-32.55	6.50998	87.42	30.24	98.28	91.56
1514.04	-1.85999	230.64	108.81	-17.67	32.55	75.33	20.16	1197	85.68
119349	22.32	14.88	39.99	-8.37002	118.11	9.30002	5.03999	68.04	78.12
28123.2	14.88	31.62	24.18	16.74	168.33	52.08	8.39999	82.32	56.28
102337	60.45	9398.58	27.9	92.07	31.62	-51.15	20.16	23.52	75.6
146762	579.39	44.64	69.75	31.62	-21.39	19.53	30.24	15.12	-15.12
51524.8	52.08	774.69	76.26	13.95	-22.32	115.32	102.48	79.8	63.84
98419.1	61.38	214.83	60.45	18.6	22.32	40.92	47.88	-8.39999	89.04
50.22	88.35	166.47	76.26	9.30002	33.48	34.41	-5.03999	51.24	70.56
298.53	71.61	143.22	60.45	52.08	-0.930029	-7.44003	15.96	52.08	43.68
28812.3	65.1	11105.1	37.2	20.46	0.930029	38.13	4.19999	150.36	30.24
178277	34.41	48103.3	-21.39	26.04	72.54	-41.85	-24.36	241.08	85.68
20194	233.43	384.09	54.87	50.22	75.33	33.48	87.36	818.16	38.64
5449.8	39.06	690.06	-6.50998	5.58	21.39	25.11	53.76	48.72	40.32
98.58	66.96	108667	5.58	13.95	26.04	45.57	14.28	39.48	87.36
137.64	56.73	794.22	30.69	86.49	53.94	29.76	17.64	167.16	44.52
-44.64	57.66	6168.69	12.09	31.62	90.21	34.41	42.84	129.36	29.4
39372.5	100.44	55.8	74.4	66.96	-16.74	68.82	44.52	30.24	17.64
129452	43.71	318.06	-18.6	20.46	65.1	68.82	13.44	430.92	33.6
233531	99.51	122.76	82.77	118.11	-17.67	78.12	27.72	299.04	63.84
25445.7	58.59	757.95	103.23	114.39	5.58	93.93	-19.32	78.96	41.16
203.67	100.44	187.86	120.9	47.43	48.36	2.79002	-31.92	167.16	46.2
131.13	91.14	321.78	64.17	99.51	-23.25	-0.930029	351.96	131.88	31.08
1.85999	4.65003	67.89	-10.23	60.45	22.32	29.76	2.52002	47.04	100.8
99.51	31.62	1255.5	17.67	30.69	-12.09	-15.81	63	83.16	86.52
93	39.06	66.03	-3.71999	62.31	-16.74	0.930029	55.44	39.48	70.56
24900.8	39.06	3.71999	-0.930029	-0.930029	-41.85	112.53	92.4	55.44	-10.92
-25.11	93.93	-13.02	98.58	23.25	-36.27	42.78	12.6	56.28	40.32
25.11	-26.04	17752.8	20.46	11.16	-27.9	12.09	21	152.88	6.71998
591.48	47.43	383.16	-38.13	92.07	-3.71999	52.08	81.48	486.36	44.52
97467.7	173.91	14853	26.04	8.37002	27.9	127.41	55.44	153.72	90.72
2418.93	35.34	4168.26	45.57	118.11	21.39	100.44	25.2	632.52	-14.28
7514.4	79.05	-6.50998	1.85999	17.67	-44.64	-15.81	27.72	-78.96	-63
18.6	-9.30002	-76.26	45.57	34.41	-9.30002	89.28	-1.67997	9.24001	83.16
43.71	96.72	265.05	81.84	79.05	16.74	54.87	49.56	494.76	-20.16
5.58	3.71999	406.41	24.18	16.74	34.41	-24.18	-17.64	98.28	35.28
9725.94	53.94	15188.8	35.34	117.18	74.4	35.34	42.84	149.52	36.12
186814	75.33	6.50998	-62.31	34.41	-13.02	55.8	-19.32	141.96	28.56
-34.41	71.61	23.25	32.55	8.37002	52.08	7.44003	43.68	85.68	4.19999
11252.1	110.67	55906	-2.79002	81.84	83.7	67.89	-31.08	92.4	56.28
4308.69	14.88	124.62	42.78	97.65	-55.8	-3.71999	19.32	11.76	38.64
13089.7	53.01	1545.66	32.55	45.57	64.17	32.55	50.4	116.76	127.68
-5.58	99.51	4001.79	107.88	32.55	94.86	43.71	21	29.4	113.4
16879.5	-18.6	56.73	85.56	55.8	-1.85999	59.52	71.4	109.2	1282.68
71822	42.78	12901.9	93	-7.44003	-4.65003	30.69	75.6	87.36	51.24
140.43	76.26	-6.50998	152.52	81.84	33.48	-15.81	4.19999	960.96	16.8
57902.7	51.15	1209.93	-12.09	15.81	26.04	38.13	117.6	21.84	36.96
38447.1	92.07	5537.22	10.23	95.79	-0.930029	61.38	5.03999	31.92	55.44
-168.33	50.22	59.52	13.95	69.75	-4.65003	39.06	47.04	-14.28	52.08
300.39	46.5	79951.2	123.69	36.27	44.64	59.52	10.08	15.12	35.28
-93.93	72.54	254.82	79.05	77.19	45.57	4.65003	4.19999	108.36	58.8
-138.57	63.24	241.8	92.07	89.28	66.03	92.07	47.88	71.4	-29.4
32125.9	15.81	26.04	60.45	54.87	58.59	-39.99	26.04	2083.2	108.36
71720.7	36.27	93	82.77	26.97	47.43	-8.37002	10.92	69.72	23.52
53.94	49.29	20951	113.46	-19.53	58.59	38.13	79.8	148.68	142.8
47.43	50.22	104.16	39.99	15.81	5.58	30.69	26.88	15.96	-5.87998
1965.09	42.78	1810.71	13.02	97.65	-10.23	-7.44003	98.28	74.76	154.56
-127.41	30.69	146.94	22.32	16.74	-43.71	22.32	19.32	46.2	85.68
28486.8	9.30002	254.82	69.75	118.11	18.6	59.52	63.84	38.64	53.76
70.68	30.69	185.07	74.4	41.85	34.41	48.36	53.76	162.12	36.96
-61.38	-13.95	36166.8	108.81	130.2	35.34	73.47	92.4	580.44	-34.44
37.2	79.98	377.58	77.19	113.46	-27.9	63.24	5250	139.44	-10.08
23.25	66.96	26.04	39.99	23.25	53.94	77.19	50.4	645.96	64.68
4.65003	39.99	215.76	110.67	13.02	4.65003	85.56	89.88	1274.28	3.36001
-44.64	13.02	-10.23	4.65003	8.37002	49.29	3.71999	11.76	59.64	5.03999
-64.17	13.02	160.89	91.14	49.29	60.45	60.45	70.56	346.08	92.4
190.65	41.85	1026.72	3.71999	-13.95	20.46	61.38	83.16	228.48	-41.16
729.12	34.41	79.98	85.56	23.25	-29.76	24.18	21	85.68	15.96
370.14	66.96	172.05	46.5	32.55	-5.58	76.26	34.44	51.24	85.68
14153.7	39.99	77.19	38.13	32.55	101.37	49.29	52.92	-2.52002	133.56
11076.3	-9.30002	4238.01	34.41	33.48	109.74	91.14	-36.96	76.44	22.68
241508	-8.37002	93	41.85	69.75	15.81	92.07	-53.76	84.84	-21.84
159401	29.76	131.13	78.12	100.44	52.08	102.3	41.16	18.48	47.04
17399.4	40.92	37.2	42.78	14.88	40.92	71.61	-21.84	1509.48	92.4
-132.06	79.98	580.32	-7.44003	65.1	-21.39	100.44	43.68	108.36	103.32
10822.4	48.36	102.3	9.30002	9.30002	57.66	90.21	17.64	98.28	144.48
99.51	-5.58	269.7	90.21	83.7	-43.71	89.28	14.28	-22.68	12.6
17270.1	24.18	300.39	53.94	66.03	66.03	92.07	-6.71998	32.76	12.6
1336.41	48.36	1404.3	30.69	71.61	2.79002	72.54	-17.64	17.64	-11.76
511.5	94.86	93.93	9.30002	-18.6	53.01	94.86	80.64	44.52	17.64
22942.2	32.55	215.76	36.27	-33.48	-4.65003	75.33	64.68	156.24	63.84
35257.2	59.52	156.24	-3.71999	24.18	-20.46	1.85999	-3.36001	594.72	57.96
5910.15	13.95	398.04	19.53	100.44	28.83	13.95	31.08	253.68	-10.08
-57.66	23.25	603.57	10.23	5.58	-38.13	-3.71999	10.08	370.44	10.92
918.84	72.54	15364.5	49.29	-2.79002	54.87	40.92	20.16	110.04	119.28
27.9	0.930029	-10.23	42.78	49.29	108.81	-0.930029	-27.72	143.64	68.04
100234	15.81	126.48	-15.81	62.31	82.77	15.81	19.32	65.52	-15.12
-4.65003	59.52	1295.49	82.77	-5.58	91.14	14.88	10.92	101.64	-16.8
158.1	17.67	68.82	17.67	65.1	43.71	-24.18	12.6	-3.36001	52.08
4448.19	-0.930029	72014.5	101.37	78.12	-26.04	-24.18	143.64	147	70.56
13696.1	29.76	107.88	51.15	1.85999	27.9	50.22	88.2	99.96	-10.92
126.48	65.1	12.09	6.50998	25.11	34.41	38.13	10.92	143.64	-23.52
10960	-24.18	130.2	101.37	-9.30002	-14.88	26.97	55.44	109.2	14.28
-92.07	69.75	47.43	72.54	2.79002	0	15.81	46.2	134.4	103.32
272.49	12.09	142.29	9.30002	105.09	56.73	44.64	31.08	140.28	35.28
7795.26	55.8	297.6	132.99	80.91	39.99	-29.76	40.32	107.52	10.08
29341.5	59.52	454.77	33.48	-2.79002	17.67	65.1	4.19999	100.8	48.72
8196.09	29.76	253.89	14.88	12.09	8.37002	33.48	45.36	168.84	25.2
22643.6	71.61	-1.85999	52.08	36.27	31.62	43.71	15.12	108.36	43.68
-18.6	38.13	345.96	91.14	-15.81	0.930029	44.64	4.19999	110.04	38.64
3514.47	53.01	89.28	-4.65003	31.62	80.91	88.35	55.44	-3.36001	10.08
8442.54	93	-8.37002	6.50998	62.31	56.73	43.71	27.72	102.48	46.2
101.37	52.08	39.99	34.41	72.54	135.78	-6.50998	-52.92	78.96	101.64
76.26	-0.930029	23095.6	30.69	87.42	32.55	48.36	78.12	73.08	15.96
31559.6	-16.74	7115.43	16.74	99.51	72.54	107.88	13.44	46.2	57.96
33461.4	74.4	394.32	30.69	5.58	25.11	-26.04	-21.84	164.64	94.92
43894.1	0	1957.65	39.06	51.15	40.92	44.64	9.24001	213.36	86.52
46.5	94.86	149.73	77.19	55.8	17.67	19.53	9.24001	68.04	89.04
28473.8	27.9	5264.73	21.39	84.63	82.77	55.8	-4.19999	141.96	55.44
132.99	2476.59	-77.19	0	83.7	15.81	-76.26	21	21	68.04
18.6	66.03	201.81	104.16	4.65003	37.2	46.5	89.88	96.6	-6.71998
54070.2	52.08	206.46	1666.56	2.79002	6.50998	21.39	-38.64	19.32	74.76
-127.41	0.930029	213.9	4.65003	34.41	39.99	25.11	71.4	10.92	-9.24001
20643.2	78.12	54573.3	54.87	44.64	41.85	51.15	47.88	137.76	32.76
126.48	53.94	178.56	72.54	26.97	52.08	25.11	47.04	84.84	63
-168.33	42.78	142.29	72.54	35.34	39.99	-27.9	33.6	96.6	15.12
-97.65	54.87	143.22	86.49	-26.97	40.92	69.75	81.48	54.6	35.28
4873.2	9.30002	1019.28	66.03	42.78	38.13	28.83	53.76	100.8	42
-89.28	71.61	121.83	24.18	186.93	48.36	86.49	86.52	210.84	157.92
34.41	34.41	35048.9	50.22	62.31	34.41	79.05	88.2	175.56	49.56
15660.3	30.69	82.77	0.930029	50.22	4.65003	13.95	30.24	-14.28	82.32
28891.4	49.29	146.94	53.94	92.07	60.45	13.02	80.64	61.32	92.4
-130.2	98.58	93.93	42.78	8.37002	-2.79002	4.65003	54.6	199.92	10.92
213.9	128.34	218.55	107.88	61.38	60.45	6.50998	16.8	84	-4.19999
3854.85	81.84	579.39	100.44	-16.74	39.99	68.82	69.72	76.44	47.04
14859.5	75.33	237.15	83.7	-20.46	24.18	-3.71999	35.28	56.28	-39.48
43185.5	89.28	28.83	90.21	70.68	50.22	99.51	2.52002	31.92	70.56
12388.5	41.85	333.87	31.62	-76.26	45.57	-26.04	76.44	142.8	33.6
54.87	62.31	3706.05	83.7	0.930029	89.28	-1.85999	76.44	47.04	157.92
2836.5	79.05	275.28	101.37	33.48	-13.95	52.08	24.36	367.92	53.76
516.15	116.25	193.44	-2.79002	103.23	50.22	45.57	74.76	132.72	-33.6
60.45	29.76	348.75	271.56	59.52	26.97	66.03	-3.36001	91.56	97.44
86183.1	26.04	2098.08	-27.9	47.43	84.63	74.4	31.08	136.08	88.2
10140.7	-3.71999	212.97	-60.45	11.16	29.76	26.97	32.76	73.08	129.36
14246.7	15.81	2538.9	-8.37002	12.09	40.92	106.95	-1.67997	53.76	139.44
163.68	94.86	222.27	-12.09	14.88	6.50998	-3.71999	59.64	110.88	64.68
57.66	119.97	284.58	13.02	79.98	39.06	53.01	157.92	-43.68	113.4
2106.45	56.73	3128.52	-25.11	48.36	-2.79002	36.27	28.56	84.84	6.71998
29150.8	67.89	345.03	-39.99	29.76	1.85999	67.89	47.88	120.12	97.44
62.31	44.64	10177.9	-21.39	11.16	89.28	6.50998	-19.32	140.28	42.84
405.48	36.27	150.66	14.88	54.87	109.74	76.26	87.36	124.32	27.72
54.87	49.29	716.1	70.68	40.92	108.81	51.15	132.72	55.44	-4.19999
157.17	51.15	4536.54	-2.79002	64.17	-42.78	43.71	145.32	59.64	119.28
1661.91	19.53	4341.24	41.85	12.09	30.69	32.55	64.68	62.16	45.36
275.28	38.13	199.02	54.87	66.03	68.82	54.87	41.16	70.56	48.72
13.95	37.2	127.41	-113.46	39.99	20.46	91.14	50.4	31.92	99.12
289.23	7.44003	115.32	26.04	32.55	10.23	55.8	30.24	1249.08	49.56
170.19	27.9	43.71	-14.88	-15.81	-32.55	122.76	69.72	78.12	80.64
16813.5	38.13	202.74	11.16	55.8	-50.22	3.71999	18.48	83.16	47.88
542.19	19.53	138.57	94.86	5.58	45.57	168.33	155.4	127.68	12.6
35200.5	6.50998	1023	59.52	12.09	78.12	39.06	3.36001	1507.8	-13.44
162169	38.13	133.92	8.37002	2.79002	90.21	-49.29	-50.4	2.52002	91.56
32293.3	85.56	219.48	13.95	13.02	123.69	9.30002	47.88	159.6	43.68
3392.64	83.7	330.15	49.29	-18.6	-13.02	0	75.6	1197	92.4
53.01	0	13177.2	30.69	-28.83	0.930029	18.6	25.2	64.68	118.44
51.15	17.67	2284.08	82.77	34.41	58.59	-5.58	26.88	68.04	19.32
56393.3	35.34	61.38	36.27	15.81	26.97	0.930029	11.76	84	69.72
1665.63	14.88	2101.8	-2.79002	425.94	75.33	-45.57	46.2	119.28	117.6
2225.49	38.13	3407.52	-53.01	11.16	-13.02	78.12	63	121.8	57.12
2638.41	66.96	978.36	102.3	7.44003	-3.71999	15.81	-23.52	215.04	57.96
47597.4	34.41	-18.6	43.71	-12.09	62.31	-13.95	84.84	-10.08	12.6
3469.83	93.93	23.25	-43.71	39.99	-13.95	-40.92	21	60.48	32.76
551.49	48.36	905.82	13.02	48.36	14.88	-9.30002	-1.67997	194.04	-82.32
4110.6	49.29	96.72	-13.02	-10.23	-9.30002	-21.39	-26.88	-19.32	130.2
191.58	78.12	207.39	99.51	47.43	107.88	-62.31	50.4	79.8	71.4
17388.2	44.64	32.55	46.5	25.11	65.1	33.48	46.2	12.6	75.6
9.30002	18.6	11426	53.01	-15.81	26.04	79.98	53.76	15.12	68.88
49921.5	97.65	1921.38	47.43	21.39	51.15	-36.27	95.76	86.52	77.28
11053	79.05	69.75	-13.95	49.29	76.26	-8.37002	104.16	120.96	17.64
79.98	95.79	905.82	43.71	93.93	37.2	87.42	40.32	13.44	72.24
17033.9	123.69	126.48	99.51	113.46	-9.30002	113.46	-10.92	107.52	158.76
120.9	29.76	83.7	13.95	19.53	31.62	39.06	64.68	60.48	94.92
5201.49	95.79	210.18	85.56	31.62	-14.88	23.25	37.8	93.24	-17.64
6642.06	50.22	1153.2	-5.58	47.43	55.8	10.23	42	45.36	-17.64
211939	70.68	-5.58	-3.71999	7.44003	34.41	-16.74	65.52	108.36	12.6
2865.33	-23.25	850.02	74.4	68.82	16.74	42.78	30.24	43.68	66.36
133.92	7.44003	481.74	58.59	21.39	-22.32	-35.34	57.12	45.36	45.36
130325	8.37002	2801.16	48.36	32.55	58.59	7.44003	42.84	27.72	108.36
1601.46	28.83	300.39	24.18	46.5	36.27	53.94	43.68	80.64	33.6
186.93	8.37002	90.21	9.30002	112.53	-13.02	75.33	15.96	68.88	12.6
5236.83	7.44003	26.04	19.53	-31.62	37.2	23.25	12.6	195.72	140.28
483.6	37.2	3279.18	-4.65003	83.7	36.27	33.48	0.839983	152.88	64.68
119.97	49.29	199.95	36.27	51.15	0	66.96	72.24	236.88	91.56
170.19	84.63	1982.76	14.88	63.24	36.27	-8.37002	87.36	34.44	15.96
61856.2	4.65003	399.9	79.05	19.53	38.13	5140.11	26.04	13.44	127.68
3494.94	1.85999	141.36	0	-47.43	126.48	37.2	57.12	355.32	69.72
82581.2	69.75	4631.4	-35.34	47.43	62.31	25.11	66.36	75.6	118.44
87.42	-7.44003	1.85999	-81.84	84.63	13.95	39.06	17.64	42.84	73.92
4140.36	124.62	102.3	-46.5	48.36	0	8.37002	10.92	204.96	53.76
368.28	112.53	300.39	75.33	49.29	82.77	-10.23	0	265.44	52.08
44.64	30.69	381.3	-0.930029	77.19	-18.6	6.50998	21	284.76	80.64
3437.28	71.61	240.87	-14.88	73.47	55.8	92.07	59.64	53.76	49.56
108.81	24.18	186	40.92	73.47	99.51	4.65003	61.32	21.84	-11.76
79941.9	18.6	1297.35	75.33	129.27	49.29	61.38	114.24	79.8	-10.92
255.75	7.44003	1290.84	70.68	78.12	26.97	92.07	84.84	955.92	26.88
3220.59	82.77	207.39	7.44003	60.45	42.78	6.50998	24.36	99.96	31.08
32.55	99.51	22.32	-39.06	49.29	93	155.31	13.44	154.56	63
3755.34	14.88	-30.69	35.34	27.9	0.930029	0	38.64	73.92	44.52
2590.05	46.5	570.09	75.33	-16.74	-6.50998	-21.39	55.44	65.52	107.52
3390.78	48.36	93	62.31	93	71.61	-1.85999	27.72	475.44	14.28
38859.1	106.95	269.7	13.95	44.64	1.85999	27.9	30.24	95.76	121.8
205553	93.93	131.13	0	111.6	73.47	-19.53	53.76	141.12	21
33653.9	-6.50998	430.59	104.16	132.99	64.17	-39.99	-47.04	203.28	74.76
3620.49	8.37002	20.46	29.76	85.56	101.37	44.64	33.6	81.48	133.56
25824.2	12.09	98.58	82.77	-13.02	35.34	5.58	27.72	86.52	18.48
145479	21.39	696.57	43.71	67.89	56.73	27.9	58.8	67.2	-13.44
91285.1	28.83	206.46	51.15	132.99	19.53	39.99	32.76	409.92	61.32
262139	66.03	1122.51	15.81	59.52	59.52	26.04	63	31.08	58.8
-6.50998	72.54	1599.6	44.64	-7.44003	100.44	50.22	64.68	309.96	9.24001
26.04	63.24	19601.6	47.43	69.75	56.73	-2.79002	97989.4	53.76	-10.92
31700.9	93.93	279.93	95.79	29.76	18.6	139.5	-8.39999	42.84	28.56
413.85	74.4	23589.4	49.29	61.38	-43.71	4158.03	-31.08	-5.03999	13.44
62848.5	46.5	36.27	51.15	62.31	-5.58	33.48	16.8	147	10.92
-17.67	78.12	64.17	255.75	53.01	59.52	7.44003	68.04	129.36	52.92
31437.7	26.04	754.23	175.77	38.13	31.62	34.41	15.96	96.6	79.8
48951.5	24.18	2854.17	32.55	136.71	81.84	54.87	26.88	42	-6.71998
20062.9	13.95	-54.87	240.87	101.37	72.54	39.06	115.08	21	75.6
26.04	23.25	68.82	5.58	37.2	29.76	66.03	37.8	67.2	102.48
121.83	16.74	215.76	66.96	-17.67	0.930029	17.67	46.2	162.96	57.96
12519.7	8.37002	178.56	32.55	47.43	-26.04	0	76.44	49.56	40.32
5813.43	58.59	246.45	76.26	-18.6	1.85999	26.04	-29.4	78.12	34.44
-21.39	83.7	273.42	40.92	37.2	75.33	69.75	-27.72	157.08	21.84
154180	16.74	471.51	50.22	6.50998	51.15	35.34	9.24001	26.88	-19.32
81929.3	19.53	1966.95	113.46	-33.48	-13.95	35.34	73.08	120.12	73.92
34719.7	96.72	37659.4	3.71999	28.83	13.95	40.92	-5.03999	69.72	38.64
59863.2	57.66	193.44	144.15	35.34	36.27	63.24	75.6	87.36	4.19999
241.8	29.76	37.2	87.42	-13.02	54.87	119.04	144.48	72.24	137.76
7423.26	44.64	-6.50998	48.36	5.58	56.73	81.84	-13.44	71.4	-36.12
3136.89	82.77	1060.2	38.13	86.49	20.46	96.72	117.6	15.96	1.67997
148.8	79.98	61.38	87.42	75.33	7.44003	13.02	41.16	126	84
67.89	93.93	2884.86	83.7	53.01	58.59	66.03	44.52	-3.36001	64.68
-5.58	49.29	13.95	164.61	106.02	55.8	-63.24	22.68	75.6	59.64
6455.13	44.64	1.85999	43.71	53.94	-31.62	98.58	69.72	77.28	75.6
55.8	82.77	-31.62	73.47	52.08	39.06	79.98	20.16	49.56	26.88
20494.4	16.74	-40.92	32.55	16.74	94.86	42.78	82.32	94.92	42
1354.08	26.97	-58.59	32.55	101.37	36.27	25.11	26.04	83.16	122.64
7543.23	64.17	384.09	26.97	2.79002	13.95	32.55	48.72	7.55998	49.56
5983.62	132.06	352.47	-16.74	87.42	7.44003	17.67	22.68	113.4	102.48
205512	38.13	2214.33	98.58	85.56	75.33	-23.25	72.24	52.92	59.64
4920.63	-5.58	-53.94	88.35	39.06	3.71999	31.62	102.48	155.4	-21.84
-25.11	32.55	-34.41	93.93	112.53	49.29	-11.16	62.16	5.87998	-0.839983
10402.1	0	55.8	13.02	17.67	22.32	-30.69	42.84	81.48	-15.12
1506.6	64.17	4071.54	122.76	-32.55	9.30002	20.46	90.72	56.28	6.71998
46.5	41.85	-115.32	28.83	17.67	0.930029	90.21	84	69.72	97.44
140.43	103.23	-29.76	39.06	40.92	79.05	72.54	50.4	-29.4	63.84
89896.6	30.69	-27.9	12.09	-33.48	112.53	95.79	92.4	82.32	42.84
93	36.27	93.93	91.14	34.41	75.33	46.5	10.92	137.76	126.84
4673.25	80.91	15362.7	52.08	73.47	94.86	28.83	48.72	73.08	18.48
5577.21	57.66	-92.07	53.01	83.7	93	21.39	37.8	49.56	-10.92
6.50998	25.11	405.48	-14.88	48.36	50.22	81.84	4.19999	170.52	65.52
392.46	90.21	374.79	24.18	79.05	-0.930029	94.86	66.36	27.72	115.08
28273.9	22.32	11827.7	59.52	74.4	69.75	103.23	9.24001	223.44	-2.52002
148.8	23.25	-15.81	3.71999	44.64	45.57	23.25	8.39999	70.56	66.36
8.37002	93	39.06	35.34	109.74	-50.22	114.39	-12.6	50.4	126.84
17112.9	66.03	32.55	58.59	65.1	43.71	35.34	-12.6	337.68	110.88
23453.7	15.81	1280.61	160.89	80.91	-17.67	45.57	49.56	130.2	67.2
28699.8	33.48	46.5	80.91	38.13	37.2	74.4	67.2	-1.67997	-7.55998
267.84	57.66	304.11	-23.25	83.7	24.18	35.34	32.76	95.76	136.92
92.07	83.7	18.6	5.58	13.02	18.6	101.37	-41.16	206.64	83.16
55.8	-0.930029	177.63	41.85	94.86	-37.2	81.84	82.32	106.68	84
26.97	25.11	248.31	49.29	97.65	5.58	62.31	59.64	78.96	75.6
117.18	-8.37002	-27.9	207.39	49.29	27.9	34.41	149.52	109.2	46.2
162.75	124.62	3131.31	25.11	9.30002	80.91	-0.930029	-10.08	157.92	69.72
44.64	58.59	1036.02	107.88	21.39	66.96	32.55	90.72	409.92	-12.6
226.92	19.53	182.28	29.76	59.52	53.01	37.2	149.52	75.6	64.68
56.73	92.07	362.7	95.79	49.29	111.6	-3.71999	104.16	84	-3.36001
66015.1	36.27	89.28	65.1	80.91	19.53	87.42	36.96	98.28	-66.36
44186.2	36.27	159.03	86.49	105.09	48.36	146.01	67.2	89.04	91.56
3609.33	-7.44003	-6.50998	79.05	84.63	27.9	89.28	-24.36	47.04	81.48
149.73	35.34	38.13	61.38	39.99	108.81	21.39	30.24	36.12	21
187742	42.78	74.4	13.95	6.50998	66.96	9.30002	62.16	19.32	-5.03999
49.29	93.93	1830.24	46.5	-16.74	39.06	63.24	22.68	216.72	147.84
75640.6	62.31	586.83	67.89	-35.34	63.24	26.97	-22.68	-80.64	16.8
3.71999	80.91	789.57	73.47	84.63	3.71999	18.6	47.04	90.72	18.48
38108.6	54.87	765.39	60.45	69.75	66.03	26.04	55.44	20.16	63.84
182468	41.85	208.32	74.4	6.50998	-40.92	-38.13	85.68	108.36	83.16
-39.06	54.87	818.4	82.77	-19.53	18.6	71.61	35.28	113.4	56.28
216.69	35.34	262.26	49.29	44.64	-49.29	6.50998	63	129.36	60.48
7924.53	11.16	632.4	41.85	142.29	83.7	-54.87	9.24001	47.04	-7.55998
5011.77	87.42	996.03	48.36	2.79002	-12.09	-38.13	91.56	761.04	66.36
1806.99	41.85	-20.46	80.91	11.16	-73.47	12.09	-15.96	362.04	28.56
-45.57	42.78	44.64	33.48	3.71999	75.33	-6.50998	44.52	76.44	34.44
533.82	47.43	-61.38	312.48	39.99	44.64	-26.97	48.72	66.36	74.76
22570.2	68.82	15.81	6.50998	32.55	51.15	-40.92	74.76	112.56	-8.39999
-104.16	15.81	691.92	39.06	93.93	48.36	-2.79002	132.72	51.24	166.32
-65.1	55.8	-8.37002	61.38	30.69	53.01	47.43	95.76	756	133.56
99.51	19.53	151.59	39.06	74.4	50.22	21.39	66.36	42	59.64
14147.2	67.89	116.25	55.8	-13.02	93.93	7.44003	45.36	96.6	47.04
224951	21.39	235.29	41.85	43.71	6.50998	4.65003	100.8	121.8	-9.24001
5189.4	47.43	21.39	13.95	34.41	48.36	-45.57	12.6	110.88	35.28
10669	80.91	40868.8	33.48	13.02	16.74	51.15	8.39999	173.04	84.84
-35.34	26.97	19.53	132.06	59.52	27.9	53.94	5.87998	642.6	95.76
-52.08	70.68	644.49	49.29	32.55	30.69	58.59	7.55998	149.52	85.68
14249.5	57.66	107.88	37.2	-13.95	91.14	55.8	77.28	48.72	133.56
2375.22	61.38	134.85	101.37	-8.37002	68.82	16.74	164.64	30.24	24.36
212554	84.63	100.44	119.04	91.14	25.11	-0.930029	122.64	122.64	-25.2
235214	45.57	134.85	154.38	47.43	35.34	13.02	50.4	139.44	46.2
-4.65003	110.67	2523.09	45.57	-33.48	22.32	42.78	15.12	48.72	70.56
-0.930029	69.75	8571.81	-21.39	-44.64	113.46	103.23	224.28	131.04	42
37.2	75.33	13.02	61.38	-0.930029	-5.58	83.7	89.88	2111.76	64.68
126843	63.24	41.85	-14.88	-44.64	9.30002	54.87	98.28	1319.64	79.8
167.4	33.48	-16.74	55.8	3.71999	14.88	58.59	-18.48	34.44	71.4
767.25	-2.79002	164.61	66.96	-2.79002	23.25	39.06	130.2	32.76	72.24
9233.97	-9.30002	2457.06	-28.83	10.23	-26.97	93.93	25.2	1139.04	64.68
17268.2	10.23	121.83	61.38	-14.88	80.91	27.9	83.16	89.88	108.36
21797.3	40.92	-7.44003	79.98	51.15	-15.81	-1.85999	65.52	68.04	37.8
6135.21	43.71	43.71	-23.25	5.58	-44.64	16.74	5.03999	138.6	64.68
186.93	-21.39	1173.66	75.33	46.5	159.03	109.74	-25.2	186.48	106.68
155.31	78.12	480.81	90.21	104.16	-3.71999	-9.30002	126.84	103.32	52.92
0	86.49	377.58	62.31	-79.98	-32.55	4.65003	25.2	8.39999	69.72
42048.1	45.57	197.16	78.12	32.55	54.87	-7.44003	-16.8	135.24	216.72
24837.5	41.85	1335.48	43.71	43.71	76.26	62.31	14.28	26.04	92.4
54.87	63.24	100.44	-6.50998	62.31	36.27	-34.41	74.76	30.24	113.4
46195.9	62.31	554.28	-13.02	34.41	-38.13	26.97	67.2	40.32	66.36
-41.85	9.30002	2903.46	36.27	-11.16	14.88	71.61	28.56	113.4	53.76
8.37002	93	393.39	-13.95	31.62	41.85	-4.65003	52.92	36.96	146.16
2035.77	66.03	674.25	15.81	44.64	89.28	40.92	-18.48	93.24	38.64
12.09	39.06	528.24	108.81	7.44003	36.27	69.75	30.24	735.84	54.6
111.6	-1.85999	155.31	66.96	64.17	34.41	55.8	66.36	79.8	60.48
-41.85	33.48	17332.4	6.50998	23.25	36.27	-3.71999	43.68	234.36	39.48
577.53	-13.02	612.87	47.43	93.93	74.4	-40.92	58.8	29.4	92.4
16813.5	-25.11	200.88	79.98	28.83	66.03	48.36	84	98.28	160.44
51419.7	72.54	149.73	37.2	-5.58	73.47	-10.23	-15.96	53.76	107.52
551.49	26.97	179.49	106.95	-28.83	66.96	23.25	262139	1290.24	8.39999
-53.94	93	156.24	47.43	52.08	48.36	29.76	-3.36001	38.64	76.44
237.15	68.82	2503.56	74.4	-23.25	4.65003	7.44003	-53.76	162.12	14.28
142.29	13.02	6644.85	152.52	16.74	30.69	52.08	-4.19999	86.52	-39.48
32126.9	63.24	3507.96	45.57	-15.81	93.93	-1.85999	81.48	91.56	37.8
12502.9	91.14	571.95	95.79	25.11	94.86	3.71999	25.2	2532.6	475.44
-16.74	34.41	447.33	137.64	41.85	31.62	-50.22	25.2	81.48	122.64
36879.1	51.15	148.8	38.13	64.17	85.56	57.66	8.39999	59.64	91.56
10177	63.24	66.96	0.930029	26.97	57.66	52.08	57.12	89.04	136.92
29283.8	74.4	225.99	39.06	92.07	-2.79002	65.1	114.24	2766.12	-17.64
-39.06	56.73	1080.66	-14.88	49.29	39.99	8.37002	-21.84	59.64	42.84
23109.6	-8.37002	75.33	42.78	25.11	94.86	17.67	61.32	867.72	60.48
25754.5	53.94	68.82	63.24	9738.96	31.62	34.41	155.4	102.48	3.36001
131707	-0.930029	85.56	75.33	59.52	-5.58	0	64.68	503.16	15.96
66875.4	73.47	2223.63	24.18	14.88	8.37002	31.62	78.12	127.68	-29.4
863.97	79.05	130.2	112.53	-18.6	84.63	40.92	63	157.92	70.56
292.95	99.51	164.61	-15.81	31.62	22.32	50.22	94.92	26.04	43.68
127.41	59.52	1650.75	115.32	25.11	58.59	81.84	5.03999	115.08	42
224013	39.99	182.28	63.24	62.31	18.6	-0.930029	48.72	147.84	58.8
103.23	62.31	466.86	85.56	51.15	128.34	-1.85999	95.76	141.96	14.28
3649.32	107.88	615.66	40.92	81.84	65.1	28.83	120.96	31.08	42
260.4	26.97	127.41	121.83	118.11	-17.67	48.36	25.2	573.72	108.36
24.18	67.89	205.53	31.62	60.45	-13.02	-20.46	26.04	74.76	52.92
308.76	43.71	17.67	38.13	36.27	56.73	57.66	329.28	38.64	157.08
244626	24.18	13656.1	175.77	18.6	76.26	130.2	84726.6	646.8	125.16
776.55	29.76	456.63	51.15	26.04	-0.930029	73.47	24.36	18.48	65.52
1630.29	-5.58	697.5	26.04	22.32	27.9	8.37002	49.56	83.16	21.84
220.41	19.53	559.86	43.71	47.43	74.4	153.45	77.28	70.56	103.32
75.33	18.6	101.37	162.75	18.6	89.28	44.64	70.56	8.39999	52.08
16188.5	4.65003	413.85	92.07	72.54	-7.44003	33.48	152.88	20.16	66.36
13.95	155.31	243.66	35.34	13.02	53.94	-5.58	75.6	1042.44	126
94.86	40.92	310.62	92.07	46.5	90.21	27.9	5.87998	102.48	78.12
69052.5	51.15	377.58	53.94	48.36	82.77	25.11	73.92	102.48	118.44
74.4	-11.16	17449.6	35.34	41.85	44.64	39.99	54.6	-15.12	122.64
72.54	11.16	65.1	1.85999	26.97	82.77	14.88	23.52	24.36	118.44
10439.2	35.34	-30.69	45.57	12.09	45.57	1.85999	5.03999	128.52	63
6016.17	43.71	3827.88	62.31	106.02	54.87	-2.79002	63	84	155.4
632.4	106.95	127.41	17.67	47.43	-6.50998	-19.53	412.44	103.32	78.12
5362.38	47.43	97.65	28.83	66.96	44.64	-22.32	51.24	96.6	-26.88
292.02	-26.04	122109	90.21	-0.930029	54.87	26.97	26.04	70.56	99.12
159.03	23.25	3225.24	-50.22	26.97	35.34	116.25	41.16	998.76	111.72
10096.1	48.36	6334.23	-70.68	31.62	50.22	79.98	-24.36	136.08	270.48
61.38	1.85999	0.930029	79.05	79.05	15.81	90.21	45.36	146.16	46.2
24.18	24.18	2721.18	-55.8	66.96	21.39	-12.09	74.76	87.36	92.4
274.35	75.33	756.09	26.97	59.52	24.18	-0.930029	61.32	84.84	67.2
21290.5	88.35	-21.39	-13.95	27.9	50.22	12.09	72.24	31.08	64.68
49625.7	49.29	719.82	35.34	63.24	22.32	-10.23	30.24	110.88	21
7553.46	100.44	0.930029	80.91	63.24	42.78	-11.16	44.52	10.08	-26.04
-0.930029	60.45	5236.83	99.51	13.02	11.16	44.64	31.92	48.72	55.44
2780.7	32.55	677.04	63.24	3.71999	25.11	54.87	41.16	121.8	18.48
807.24	45.57	345.96	-17.67	85.56	-0.930029	106.95	5633.04	15.96	84.84
120.9	53.94	116.25	-23.25	39.06	84.63	87.42	47.88	138.6	167.16
1874.88	140.43	257.61	1.85999	60.45	20.46	68.82	88.2	259.56	-21
50.22	-33.48	529.17	40.92	23.25	43.71	15.81	25.2	125.16	52.92
68329.9	17.67	1307.58	-32.55	-11.16	977.43	54.87	36.96	145.32	183.96
55442.9	10.23	50.22	77.19	-25.11	50.22	59.52	0.839983	63	24.36
58347.3	60.45	66.96	43.71	58.59	0.930029	61.38	29.4	93.24	84.84
10.23	66.96	471.51	228.78	77.19	40.92	58.59	5.87998	27.72	84
1449.87	79.98	7666.92	41.85	27.9	53.01	69.75	31.08	65.52	-42.84
226.92	105.09	178.56	51.15	29.76	39.06	30.69	40.32	-9.24001	-11.76
1376.4	33.48	71582.1	64.17	53.01	-22.32	34.41	23.52	278.88	59.64
530.1	76.26	5705.55	6.50998	182.28	-20.46	108.81	70.56	2112.6	89.88
159.03	79.98	121.83	-3.71999	32.55	73.47	41.85	49.56	70.56	87.36
369.21	107.88	917.91	72.54	20.46	-5.58	88.35	52.08	91.56	21
1951.14	101.37	336.66	18.6	53.01	45.57	-25.11	48.72	44.52	102.48
55133.2	113.46	112.53	68.82	56.73	66.96	116.25	63.84	114.24	45.36
4315.2	44.64	1309.44	44.64	-23.25	48.36	24.18	24.36	606.48	16.8
430.59	34.41	148.8	32.55	0	106.95	25.11	31.08	61.32	55.44
214.83	40.92	1552.17	105.09	60.45	82.77	110.67	-22.68	24.36	16.8
67.89	53.94	91.14	24.18	49.29	178.56	79.98	89.88	83.16	21
36915.4	131.13	1563.33	106.02	87.42	62.31	78.12	199.08	84.84	137.76
865.83	47.43	96.72	39.06	13.02	54.87	21.39	112.56	75.6	129.36
195459	42.78	5665.56	44.64	59.52	13.95	176.7	30.24	29.4	132.72
75923.4	-9.30002	116.25	39.06	32.55	66.03	73.47	24.36	218.4	-2.52002
761.67	132.99	2210.61	135.78	19.53	94.86	33.48	12.6	47.88	148.68
343.17	31.62	0.930029	40.92	84.63	101.37	81.84	41.16	82.32	164.64
-10.23	-6.50998	37.2	67.89	56.73	13.95	42.78	105	1365	42
963.48	59.52	6551.85	77.19	20.46	109.74	22.32	147	83.16	-11.76
330.15	132.99	303.18	17.67	20.46	163.68	46.5	-11.76	67.2	39.48
199.95	76.26	19.53	-1.85999	88.35	53.01	52.08	3.36001	673.68	74.76
19199.8	-21.39	313.41	-3.71999	23.25	15.81	15.81	20.16	58.8	28.56
158438	40.92	104.16	55.8	0	111.6	67.89	80.64	75.6	70.56
40819.6	94.86	716.1	49.29	91.14	74.4	-7.44003	46.2	1407	0.839983
262139	20.46	2370.57	37.2	61.38	29.76	52.08	76.44	97.44	36.12
1599.6	7.44003	106.95	59.52	39.99	60.45	55.8	73.08	25.2	147
5160.57	39.99	492.9	34.41	16.74	-19.53	-53.01	110.04	-2.52002	20.16
203.67	-0.930029	3875.31	19.53	63.24	27.9	26.04	120.96	72.24	93.24
787.71	-2.79002	175.77	55.8	107.88	-28.83	84.63	34.44	84	-20.16
138.57	53.01	2626.32	15.81	55.8	-47.43	3.71999	63.84	26.04	85.68
2602.14	62.31	426.87	60.45	17.67	61.38	6.50998	73.92	156.24	63.84
96639.1	81.84	211.11	59.52	-2.79002	19.53	39.06	8.39999	61.32	99.12
151227	22.32	7214.01	74.4	38.13	75.33	20.46	15.12	43.68	5.03999
1511.25	35.34	10.23	13.02	66.96	67.89	-13.02	15.96	19.32	125.16
26.04	55.8	1179.24	120.9	72.54	13.02	123.69	90.72	351.96	-67.2
249713	84.63	262.26	111.6	86.49	13.95	11.16	18.48	-7.55998	-13.44
5.58	19.53	34.41	93	49.29	74.4	8.37002	81.48	54.6	-28.56
174246	81.84	126.48	8.37002	84.63	13.02	83.7	94.92	31.08	31.92
16275.9	1.85999	254.82	205.53	48.36	56.73	62.31	105.84	140.28	14.28
24670.1	70.68	85.56	74.4	1.85999	64.17	29.76	-0.839983	118.44	204.12
38819.1	47.43	578.46	41.85	36.27	72.54	45.57	36.12	246.96	104.16
17909	11.16	73.47	-26.04	15.81	53.01	-3.71999	73.08	17.64	71.4
69.75	63.24	119.04	88.35	80.91	21.39	26.04	57.12	46.2	80.64
80.91	20.46	337.59	48.36	80.91	43.71	65.1	71.4	162.96	47.04
786.78	45.57	147.87	153.45	39.06	-35.34	22.32	47.04	52.92	48.72
106.95	52.08	6.50998	193.44	81.84	9.30002	66.96	108.36	127.68	43.68
15054.8	44.64	100.44	86.49	119.04	44.64	7.44003	99.96	137.76	122.64
70361	108.81	129.27	39.06	63.24	45.57	61.38	106.68	42.84	42
74.4	50.22	12916.8	29.76	-8.37002	20.46	47.43	53.76	63.84	68.04
65505.5	-5.58	605.43	53.01	45.57	-9.30002	40.92	98.28	55.44	-22.68
262139	32.55	1540.08	12.09	98.58	53.01	2.79002	-21	42.84	141.12
6511.86	-2.79002	65.1	127.41	14.88	61.38	25.11	6.71998	61.32	73.08
975.57	55.8	24.18	99.51	24.18	26.04	114.39	63	87.36	81.48
466.86	47.43	55.8	-38.13	27.9	31.62	2.79002	56.28	9744	47.04
4570.95	-76.26	106.95	-3.71999	43.71	-13.95	44.64	692.16	160.44	67.2
51.15	0.930029	430.59	83.7	21.39	39.99	88.35	21	27.72	52.92
18.6	-56.73	58711.8	44.64	7.44003	30.69	39.99	19.32	96.6	41.16
1762.35	-61.38	35.34	60.45	8.37002	-2.79002	88.35	37.8	119.28	55.44
804.45	-46.5	463.14	20.46	117.18	-4.65003	6.50998	31.08	124.32	101.64
8052.87	15.81	334.8	43.71	15.81	119.04	47.43	60.48	26.88	28.56
790.5	-38.13	507.78	115.32	-4.65003	66.03	44.64	-9.24001	73.92	-9.24001
1107.63	51.15	199.95	60.45	34.41	76.26	135.78	-25.2	185.64	24.36
21661.6	-57.66	185.07	72.54	24.18	27.9	-3.71999	-4.19999	208.32	94.08
101.37	55.8	126.48	33.48	12.09	45.57	66.96	13.44	270.48	95.76
-7.44003	52.08	290.16	27.9	24.18	13.95	-53.01	7.55998	85.68	75.6
35.34	34.41	14908.8	125.55	23.25	70.68	28.83	51.24	26.88	83.16
106577	26.97	294.81	15.81	13.02	77.19	11.16	71.4	94.92	128.52
68859.1	35.34	88.35	66.03	40.92	42.78	-19.53	35.28	601.44	82.32
5604.18	155.31	2103.66	119.97	3.71999	81.84	19.53	37.8	130.2	98.28
84352	79.98	440.82	39.99	30.69	46.5	123.69	31.08	52.92	47.88
26006.5	145.08	366.42	1.85999	103.23	17.67	58.59	50.4	399	42
124.62	70.68	171.12	-20.46	39.06	17.67	10.23	8.39999	549.36	126
1421.04	99.51	764.46	82.77	41.85	63.24	12.09	94.92	104.16	214.2
152.52	78.12	152.52	74.4	93	39.99	53.01	10.92	-20.16	31.08
4.65003	75.33	38895.4	21.39	75.33	26.97	13.02	141.96	2401.56	136.92
13.02	117.18	10523.9	-17.67	125.55	51.15	77.19	41.16	399.84	19.32
149.73	129.27	425.94	74.4	47.43	-10.23	8.37002	108.36	109.2	34.44
9854.28	47.43	260.4	23.25	29.76	14.88	-13.95	-2.52002	57.96	-21.84
46929.7	26.97	1707.48	95.79	36.27	29.76	20.46	28.56	53.76	49.56
84868.1	26.97	86.49	122.76	91.14	19.53	81.84	-11.76	5.87998	94.92
31200.6	103.23	17.67	68.82	14.88	4.65003	43.71	10.08	-27.72	-39.48
219.48	36.27	789.57	62.31	89.28	66.96	39.99	173.04	100.8	59.64
140.43	202.74	1330.83	36.27	31.62	79.05	39.06	134.4	2510.76	5.87998
87.42	183.21	2.79002	49.29	72.54	73.47	106.95	24.36	38.64	-47.04
487.32	138.57	96.72	82.77	52.08	56.73	-14.88	-21	-0.839983	-4.19999
11125.6	113.46	125.55	66.03	53.01	34.41	28.83	21.84	24.36	78.96
1485.21	74.4	204.6	90.21	40.92	22.32	72.54	-53.76	33.6	26.04
-22.32	83.7	1960.44	26.97	28.83	55.8	39.06	38.64	15.96	86.52
38329.9	146.01	50213.5	128.34	26.04	63.24	51.15	-74.76	57.12	195.72
-0.930029	112.53	12691.7	-34.41	2.79002	8.37002	23.25	104.16	61.32	128.52
15328.3	53.94	-31.62	39.06	59.52	30.69	27.9	120.96	149.52	150.36
3331.26	105.09	58.59	62.31	-5.58	9.30002	100.44	24.36	86.52	96.6
177176	93	665.88	34.41	106.95	115.32	91.14	41.16	-10.08	17.64
17.67	169.26	1684.23	10.23	21.39	104.16	54.87	128.52	47.04	-10.92
91.14	132.06	-9.30002	26.04	16.74	83.7	37.2	52.08	105.84	37.8
-20.46	240.87	1451.73	136.71	2.79002	44.64	26.97	76.44	168	87.36
17951.8	140.43	145.08	110.67	65.1	88.35	27.9	18.48	71.4	47.04
26150.7	181.35	5222.88	161.82	108.81	120.9	90.21	-11.76	51.24	27.72
12496.4	128.34	81.84	15.81	33.48	80.91	80.91	-5.03999	812.28	27.72
-26.97	140.43	36.27	53.01	53.01	26.97	29.76	-17.64	41.16	116.76
51.15	84.63	121.83	-27.9	-50.22	25.11	29.76	40.32	-21	30.24
262139	143.22	196.23	11.16	15.81	341.31	44.64	26.04	28.56	63
-41.85	113.46	189.72	104.16	41.85	89.28	48.36	-20.16	246.12	146.16
1090.89	141.36	152.52	-28.83	-22.32	99.51	26.97	113.4	58.8	24.36
16.74	142.29	1947.42	310.62	98.58	22.32	42.78	152.88	86.52	10.92
168804	130.2	131.13	12.09	39.99	66.96	133.92	62.16	120.12	27.72
91589.2	95.79	959.76	35.34	-11.16	64.17	-8.37002	47.04	69.72	-3.36001
666.81	50.22	95.79	-5.58	37.2	109.74	29.76	23.52	94.08	52.08
2401.26	88.35	61.38	102.3	39.06	16.74	25.11	106.68	81.48	70.56
79.05	130.2	212.04	44.64	2.79002	15.81	51.15	116.76	96.6	55.44
71343.1	204.6	5192.19	47.43	45.57	26.04	15.81	77.28	171.36	50.4
9.30002	106.02	542.19	7.44003	84.63	92.07	66.03	28.56	108.36	78.12
6839.22	123.69	1102.98	73.47	100.44	120.9	5.58	95.76	42.84	136.08
206.46	56.73	89.28	22.32	37.2	0	13.95	36.12	114.24	74.76
89235.4	111.6	101.37	100.44	49.29	1.85999	25.11	45.36	47.88	19.32
14326.6	171.12	3533.07	126.48	64.17	-18.6	45.57	87.36	99.12	51.24
11033.5	132.99	107.88	70.68	53.94	71.61	46.5	116.76	2758.56	103.32
289.23	221.34	169.26	89.28	67.89	-14.88	-44.64	39.48	7.55998	141.12
805.38	186.93	611.01	33.48	53.01	43.71	48.36	-16.8	189	75.6
6554.64	149.73	65.1	-23.25	-8.37002	47.43	68.82	51.24	20.16	-25.2
642.63	165.54	1247.13	11.16	63.24	-9.30002	-39.99	67.2	101.64	147
161372	159.03	4198.95	69.75	0.930029	12.09	48.36	-13.44	6624.24	55.44
7321.89	98.58	146.01	44.64	65.1	3.71999	15.81	78.96	89.88	41.16
1415.46	149.73	22630.6	1.85999	16.74	31.62	18.6	110.04	198.24	-26.04
3131.31	135.78	10098.9	53.01	-13.95	25.11	151.59	50.4	55.44	81.48
2044.14	132.99	591.48	75.33	66.96	42.78	93	36.12	711.48	-87.36
245.52	40.92	172.98	107.88	26.04	86.49	87.42	10.92	95.76	12.6
70.68	168.33	213.9	51.15	76.26	-82.77	-3.71999	141.96	168	89.88
112.53	81.84	461.28	58.59	70.68	-13.02	-33.48	37.8	27.72	85.68
266.91	65.1	100.44	102.3	84.63	-11.16	15.81	63	56.28	42.84
455.7	71.61	45.57	73.47	62.31	84.63	13.95	38.64	31.92	64.68
68573.6	195.3	-15.81	-37.2	-10.23	61.38	53.94	109.2	387.24	10.92
91.14	91.14	-8.37002	81.84	70.68	29.76	22.32	111.72	114.24	69.72
49.29	119.04	5361.45	54.87	25.11	22.32	74.4	105.84	112.56	63
232.5	89.28	100.44	21.39	56.73	39.06	26.97	68.04	78.12	110.88
14107.2	53.94	94.86	0.930029	78.12	50.22	7.44003	35.28	108.36	267.12
5207.07	65.1	1051.83	71.61	3.71999	10.23	68.82	51.24	27.72	111.72
4392.39	156.24	20.46	90.21	6.50998	33.48	39.99	15.96	76.44	114.24
39558.5	186	4645.35	-14.88	66.03	67.89	47.43	2.52002	59.64	96.6
131597	55.8	189.72	83.7	66.96	29.76	-24.18	70.56	183.12	55.44
1577.28	40.92	172.98	-10.23	36.27	83.7	28.83	97.44	78.96	68.04
100467	51.15	9738.03	4.65003	8.37002	34.41	53.94	29.4	7690.2	163.8
1884.18	166.47	184.14	44.64	39.99	24.18	170.19	-8.39999	21.84	49.56
42.78	100.44	13.02	28.83	26.04	-9.30002	91.14	50.4	-27.72	63.84
5971.53	85.56	-79.98	19.53	-12.09	21.39	73.47	37.8	141.12	141.96
121.83	64.17	54.87	38.13	71.61	5.58	-13.95	58.8	77.28	-7.55998
26743.1	87.42	84.63	63.24	30.69	38.13	81.84	30.24	78.96	-10.92
134.85	59.52	19.53	72.54	31.62	26.04	41.85	24.36	52.08	62.16
76.26	122.76	59.52	42.78	115.32	13.02	91.14	80.64	-22.68	54.6
12529.9	35.34	30.69	-19.53	62.31	48.36	89.28	97.44	57.96	120.96
35.34	99.51	276.21	79.98	34.41	5.58	40.92	70.56	82.32	42.84
588.69	64.17	185.07	41.85	60.45	7.44003	39.06	58.8	108.36	188.16
219.48	81.84	11.16	44.64	104.16	-54.87	-26.04	87.36	85.68	27.72
104613	27.9	14.88	131.13	-5.58	62.31	44.64	133.56	45.36	139.44
69.75	69.75	36612.2	60.45	39.06	31.62	19.53	228.48	148.68	50.4
4765.32	-4.65003	5053.62	144.15	-15.81	0.930029	52.08	28.56	1012.2	109.2
49.29	70.68	146.01	57.66	6.50998	-5.58	43.71	-12.6	119.28	68.88
-14.88	87.42	116.25	60.45	71.61	42.78	96.72	63.84	328.44	146.16
774.69	82.77	3105.27	11.16	156.24	27.9	21.39	20.16	103.32	321.72
24640.4	152.52	112.53	162.75	28.83	29.76	108.81	9.24001	86.52	13.44
3114.57	83.7	675.18	27.9	44.64	-48.36	29.76	64.68	302.4	113.4
53.01	178.56	141.36	31.62	3.71999	21.39	48.36	15.12	15.96	224.28
1310.37	86.49	764.46	101.37	17.67	56.73	21.39	24.36	122.64	120.12
4040.85	14.88	125.55	64.17	30.69	30.69	19.53	80.64	105.84	89.04
968.13	76.26	678.9	191.58	41.85	-3.71999	91.14	57.96	140.28	104.16
4989.45	86.49	6004.08	50.22	74.4	9.30002	55.8	60.48	553.56	60.48
4392.39	128.34	1753.05	68.82	56.73	53.94	39.06	108.36	103.32	13.44
39747.3	67.89	305.97	120.9	45.57	51.15	167.4	50.4	145.32	61.32
717.03	106.02	4469.58	90.21	33.48	113.46	16.74	82.32	85.68	114.24
262139	61.38	35.34	52.08	63.24	24.18	117.18	73.08	101.64	51.24
214.83	66.96	3663.27	52.08	54.87	-4.65003	16.74	49.56	126.84	93.24
129.27	93	193.44	91.14	62.31	59.52	46.5	51.24	66.36	66.36
105.09	-11.16	1955.79	109.74	47.43	32.55	55.8	-21	66.36	68.04
-30.69	28.83	84.63	120.9	48.36	80.91	58.59	-6.71998	1261.68	77.28
876.99	34.41	15.81	38.13	40.92	16.74	1.85999	116.76	23.52	110.88
150.66	76.26	452.91	24.18	42.78	113.46	106.95	15.12	57.12	44.52
102.3	53.01	131.13	26.04	29.76	42.78	124.62	56.28	415.8	12.6
9539.01	95.79	705.87	99.51	48.36	55.8	8.37002	88.2	103.32	68.04
45.57	9.30002	-19.53	61.38	11.16	11.16	66.03	58.8	63	79.8
21756.4	-26.04	54.87	-31.62	28.83	57.66	93.93	80.64	109.2	-30.24
381.3	31.62	81.84	171.12	46.5	-25.11	30.69	66.36	67.2	57.96
82.77	-13.95	755.16	24.18	56.73	26.04	100.44	50.4	129.36	62.16
24228.4	-0.930029	1196.91	49.29	69.75	94.86	48.36	67.2	52.08	67.2
1000.68	-23.25	43.71	22.32	2.79002	-19.53	-29.76	-3.36001	42	44.52
13884	26.04	408.27	26.04	13.95	80.91	85.56	88.2	122.64	37.8
560.79	8.37002	990.45	64.17	53.94	88.35	61.38	89.88	246.96	94.08
123392	24.18	182.28	-1.85999	66.03	31.62	64.17	-20.16	1288.56	6.71998
603.57	81.84	236.22	44.64	7.44003	6.50998	28.83	100.8	42	-38.64
95221.8	17.67	478.95	-29.76	42.78	48.36	50.22	79.8	84	81.48
212.04	37.2	-46.5	143.22	79.05	23.25	16.74	16.8	136.92	34.44
130018	-20.46	265.05	3.71999	89.28	87.42	113.46	82.32	43.68	57.96
130.2	-18.6	692.85	15.81	40.92	72.54	53.01	69.72	39.48	-35.28
15078.1	52.08	1181.1	66.96	63.24	-11.16	67.89	109.2	1265.04	-62.16
68.82	17.67	-19.53	75.33	56.73	71.61	-7.44003	63.84	24.36	-20.16
5.58	-19.53	7479.06	-17.67	37.2	56.73	42.78	109.2	15.96	-46.2
180909	61.38	17.67	108.81	133.92	61.38	48.36	8.39999	197.4	-57.96
126346	19.53	53.01	33.48	3.71999	113.46	8.37002	58.8	-8.39999	-79.8
51021.7	58.59	10831.7	61.38	35.34	80.91	95.79	123.48	41.16	-35.28
64714.1	19.53	988.59	90.21	58.59	78.12	100.44	-5.87998	12.6	-59.64
23717.8	-25.11	12432.2	79.05	135.78	8.37002	26.97	-10.08	63	5.87998
914.19	-1.85999	1.85999	16.74	136.71	97.65	13.02	-49.56	420.84	15.96
139579	27.9	252.96	8.37002	64.17	97.65	40.92	49.56	79.8	113.4
217.62	24.18	25.11	65.1	-26.04	31.62	-32.55	40.32	508.2	87.36
215.76	29.76	438.96	136.71	53.94	31.62	-50.22	55.44	10.92	36.12
4188.72	66.96	6204.03	132.99	28.83	-9.30002	-52.08	0.839983	40.32	94.08
185.07	13.95	1243.41	-5.58	47.43	192.51	45.57	47.88	36.12	42.84
57.66	185.07	358.05	119.97	79.05	64.17	-2.79002	49.56	63	95.76
2893.23	90.21	164.61	92.07	39.99	8.37002	34.41	118.44	120.96	48.72
242.73	74.4	-20.46	51.15	105.09	124.62	-13.02	45.36	97.44	20.16
1336.41	10.23	58.59	32.55	-3.71999	69.75	-12.09	58.8	120.96	102.48
212.97	1.85999	142.29	186	39.06	-12.09	-14.88	77.28	886.2	168.84
7.44003	-32.55	345.96	19.53	74.4	47.43	-39.06	55.44	108.36	79.8
15858.4	41.85	4225.92	156.24	15.81	57.66	-34.41	119.28	50.4	112.56
2598.42	38.13	220.41	9.30002	-71.61	33.48	-71.61	10.92	20.16	126.84
121.83	-12.09	26.04	79.98	-38.13	38.13	4.65003	52.92	119.28	47.88
439.89	56.73	102.3	-24.18	25.11	58.59	13.95	20.16	119.28	46.2
56.73	93.93	132.99	-39.99	23.25	57.66	-29.76	69.72	79.8	15.96
19571.9	38.13	8.37002	81.84	66.03	99.51	-27.9	102.48	215.04	93.24
7113.57	39.06	100.44	-11.16	-22.32	-13.95	3.71999	52.92	337.68	118.44
239.01	13.95	637.05	67.89	73.47	74.4	36.27	78.12	2783.76	30.24
186	6.50998	-13.95	-5.58	13.95	39.06	91.14	34.44	95.76	88.2
234.36	54.87	85.56	15.81	106.95	9.30002	91.14	162.96	101.64	76.44
47.43	67.89	93.93	87.42	9.30002	65.1	15.81	138.6	-28.56	20.16
189.72	-1.85999	255.75	133.92	13.95	119.04	27.9	50.4	43.68	39.48
32728.6	80.91	136.71	72.54	66.96	72.54	-22.32	77.28	94.08	43.68
2469.15	20.46	6429.09	64.17	53.01	80.91	-14.88	111.72	31.08	52.08
78.12	131.13	2861.61	66.03	70.68	-2.79002	-15.81	4.19999	99.12	79.8
598.92	16.74	5699.04	60.45	-11.16	36.27	106.95	10.92	90.72	73.08
18823.2	71.61	1529.85	108.81	38.13	53.94	88.35	42	189	63.84
33681.8	0.930029	34078.9	116.25	37.2	26.04	22.32	21.84	142.8	83.16
10619.7	45.57	2935.08	33.48	-28.83	84.63	79.98	24.36	17.64	68.04
53.94	17.67	157.17	53.01	115.32	45.57	-34.41	29.4	110.04	121.8
6655.08	70.68	247.38	-13.02	27.9	43.71	22.32	63	45.36	58.8
4072.47	43.71	67.89	-4.65003	40.92	60.45	28.83	197.4	79.8	147.84
262139	-49.29	21285.8	20.46	-3.71999	77.19	21.39	112.56	140.28	47.88
1315.02	17434.7	100.44	36.27	83.7	92.07	77.19	29.4	115.08	141.96
7169.37	-9.30002	49.29	72.54	13.95	15.81	49.29	41.16	525.84	-1.67997
50.22	52.08	15702.1	169.26	39.06	83.7	40.92	-9.24001	690.48	16.8
4942.02	-39.06	54.87	52.08	31.62	22.32	26.04	-14.28	279.72	60.48
114.39	-10.23	212.04	99.51	13.02	44.64	89.28	-66.36	98.28	42.84
365.49	-32.55	6439.32	45.57	9.30002	39.06	-22.32	9.24001	57.96	1809.36
14.88	32.55	203.67	20.46	21.39	63.24	17.67	31.08	50.4	45.36
2232.93	34.41	1979.97	66.03	99.51	30.69	21.39	-51.24	96.6	132.72
-14.88	75.33	2157.6	37.2	36.27	48.36	-22.32	46.2	747.6	87.36
194960	78.12	161.82	33.48	50.22	68.82	-44.64	-2.52002	-44.52	83.16
11219.5	22.32	3955.29	48.36	126.48	26.97	26.97	160.44	99.12	55.44
-38.13	-9.30002	216.69	38.13	14.88	62.31	53.01	123.48	71.4	155.4
111.6	51.15	32842	1.85999	99.51	41.85	15.81	98.28	341.04	10.92
95904.4	1.85999	445.47	81.84	49.29	128.34	66.03	101.64	126.84	41.16
10681.1	43.71	33.48	-59.52	13.02	16.74	43.71	55.44	173.04	64.68
30.69	-42.78	-70.68	106.02	-3.71999	-26.04	-46.5	-10.08	84	102.48
-36.27	-5.58	9.30002	46.5	53.01	57.66	60.45	63	73.92	92.4
-21.39	57.66	15497.5	39.06	105.09	70.68	62.31	79.8	115.08	101.64
16656.3	2.79002	0	66.96	58.59	62.31	81.84	45.36	827.4	89.88
44552.6	-60.45	-18.6	26.97	60.45	28.83	6.50998	57.12	-10.92	17.64
35709.2	-19.53	10779.6	65.1	47.43	87.42	-0.930029	84.84	147	72.24
1417.32	66.03	145.08	88.35	36.27	130.2	79.98	31.08	238.56	10.08
12.09	6.50998	108.81	107.88	2.79002	34.41	-2.79002	98.28	55.44	37.8
72.54	35.34	823.05	61.38	-24.18	31.62	22.32	33.6	122.64	31.92
92400.2	-57.66	110.67	33.48	-6.50998	106.95	-1.85999	76.44	116.76	38.64
95.79	53.94	341.31	-60.45	18.6	24.18	13.02	47.04	1124.76	76.44
15201.8	94.86	985.8	25.11	19.53	15.81	47.43	118.44	180.6	10.92
3520.05	133.92	53.01	38.13	6.50998	94.86	49.29	11.76	674.52	63.84
-51.15	0	45.57	45.57	29.76	58.59	2.79002	70.56	206.64	4.19999
24.18	27.9	210.18	53.94	46.5	-6.50998	93	35.28	51.24	99.12
-57.66	-16.74	79.98	116.25	43.71	39.99	-13.95	57.12	122.64	127.68
36727.6	25.11	14.88	142.29	68.82	20.46	52.08	69.72	472.08	36.96
96268	37.2	47.43	106.95	70.68	28.83	114.39	51.24	161.28	73.08
31446.1	-56.73	154.38	67.89	22.32	41.85	88.35	75.6	37.8	78.96
656.58	-12.09	57347.5	-28.83	54.87	-43.71	24.18	38.64	33.6	40.32
-106.02	-66.03	510.57	81.84	111.6	26.04	73.47	68.04	131.88	12.6
-89.28	46.5	328.29	-38.13	-35.34	66.96	30.69	27.72	2756.88	19.32
4.65003	-26.97	73.47	-34.41	105.09	67.89	117.18	88.2	124.32	-10.92
1047.18	18.6	64.17	119.97	21.39	62.31	66.96	127.68	107.52	-26.04
20027.5	40.92	414.78	43.71	53.94	-16.74	75.33	17.64	124.32	-40.32
17491.4	6.50998	176.7	42.78	57.66	91.14	114.39	-8.39999	58.8	57.12
45255.6	19.53	306.9	22.32	27.9	78.12	36.27	29.4	52.92	-24.36
630.54	-13.02	1354.08	-2.79002	64.17	46.5	55.8	66.36	49.56	50.4
24.18	30.69	722.61	111.6	71.61	-2.79002	79.98	128.52	11274.5	26.04
-3.71999	-10.23	440.82	10.23	32.55	163.68	12.09	69.72	187.32	24.36
-51.15	-54.87	163.68	33.48	63.24	70.68	11.16	87.36	99.12	-17.64
23277.9	32.55	8733.63	128.34	-11.16	90.21	34.41	44.52	71.4	41.16
26.97	-9.30002	12.09	100.44	5.58	25.11	74.4	52.92	162.12	43.68
664.95	64.17	2582.61	74.4	75.33	28.83	55.8	76.44	-10.08	44.52
295.74	27.9	159.96	12.09	26.97	-57.66	40.92	148.68	66.36	10.92
275.28	-24.18	176.7	1.85999	111.6	12.09	-25.11	46.2	312.48	24.36
235.29	-20.46	17.67	58.59	-22.32	20.46	76.26	31.08	50.4	47.88
22519	60.45	21.39	9.30002	-5.58	65.1	40.92	128.52	24.36	97.44
42.78	17.67	302.25	157.17	-17.67	39.99	31.62	47.04	89.88	0.839983
2098.08	-41.85	523.59	35.34	55.8	87.42	44.64	43.68	135.24	23.52
882.57	11.16	5321.46	65.1	-28.83	56.73	108.81	15.96	123.48	87.36
8527.17	-34.41	4898.31	151.59	41.85	92.07	-44.64	73.08	92.4	59.64
176.7	35.34	27.9	82.77	15.81	72.54	-42.78	11.76	-19.32	89.88
1615.41	21.39	50.22	-17.67	35.34	93	145.08	123.48	173.04	269.64
50657.1	0.930029	262.26	77.19	59.52	18.6	16.74	57.12	-1.67997	-2.52002
15887.2	-58.59	31.62	43.71	-47.43	40.92	13.02	66.36	-26.04	98.28
124.62	-60.45	859.32	120.9	-4.65003	32.55	2.79002	53.76	174.72	89.88
5305.65	-73.47	558	39.06	13.02	119.97	53.94	81.48	133.56	108.36
19666.7	-3.71999	238.08	59.52	53.94	96.72	108.81	25.2	59.64	-15.96
66.03	-88.35	124.62	50.22	100.44	93.93	-31.62	91.56	153.72	191.52
1027.65	-46.5	11.16	10.23	58.59	25.11	35.34	79.8	68.88	30.24
27401.5	-77.19	97.65	79.98	61.38	-12.09	24.18	-2.52002	87.36	42
30055.7	8.37002	14537.8	15.81	166.47	51.15	23.25	21	54.6	-12.6
7109.85	-23.25	15783	-48.36	51.15	10.23	30.69	47.88	140.28	26.88
1120.65	-21.39	89.28	51.15	80.91	106.02	27.9	70.56	49.56	90.72
1130.88	-53.94	7014.99	50.22	-17.67	18.6	-11.16	44.52	148.68	128.52
142378	-35.34	11.16	6.50998	27.9	64.17	105.09	26.04	1265.88	81.48
153.45	-14.88	40.92	95.79	27.9	86.49	108.81	93.24	91.56	103.32
149722	55.8	139.5	58.59	26.04	16.74	112.53	50.4	67.2	-1.67997
386.88	-19.53	77.19	25.11	30.69	94.86	-11.16	78.96	35.28	64.68
48.36	-1.85999	3345.21	60.45	88.35	-36.27	17.67	-5.03999	50.4	82.32
30264.1	-30.69	287.37	-36.27	35.34	-14.88	-14.88	73.08	59.64	24.36
58.59	-79.98	372.93	19.53	72.54	-2.79002	89.28	29.4	162.12	66.36
-28.83	-25.11	2686.77	24.18	107.88	-30.69	59.52	-41.16	62.16	63
124342	62.31	75.33	41.85	26.97	15.81	-41.85	20.16	128.52	161.28
138.57	23.25	76.26	28.83	50.22	-6.50998	-46.5	6.71998	90.72	64.68
48.36	-59.52	110.67	54.87	72.54	91.14	26.04	55.44	-5.03999	77.28
1283.4	-64.17	58.59	112.53	56.73	-15.81	120.9	56.28	53.76	131.88
102202	-29.76	333.87	0.930029	28.83	-4.65003	52.08	90.72	68.04	99.12
3636.3	13.02	497.55	47.43	6.50998	50.22	69.75	35.28	42.84	31.08
50.22	-13.95	47.43	-12.09	-35.34	-20.46	23.25	-23.52	608.16	94.92
1565.19	13.02	191.58	30.69	57.66	3.71999	72.54	115.92	117.6	73.08
756.09	-28.83	11187	4.65003	-32.55	-45.57	51.15	70.56	86.52	28.56
470.58	66.96	-37.2	104.16	13.02	-45.57	92.07	100.8	1007.16	36.96
187116	65.1	86.49	4.65003	5.58	12.09	49.29	65.52	114.24	9.24001
5594.88	7.44003	-31.62	49.29	22.32	35.34	21.39	34.44	136.08	26.04
128.34	-31.62	10988.9	15.81	-11.16	-13.95	34.41	93.24	57.12	-46.2
4351.47	-6.50998	11602.7	106.02	-9.30002	54.87	62.31	-14.28	89.88	64.68
151417	0.930029	73.47	104.16	-29.76	60.45	53.01	32.76	121.8	77.28
-45.57	0	478.02	99.51	11.16	45.57	3.71999	68.88	107.52	-3.36001
32.55	-4.65003	82.77	39.06	74.4	37.2	13.02	11.76	2.52002	55.44
249284	-6.50998	920.7	15.81	-2.79002	2.79002	119.04	55.44	292.32	99.12
10971.2	50.22	144.15	101.37	77.19	-11.16	53.94	37.8	14.28	152.88
3.71999	-8.37002	-58.59	125.55	-18.6	104.16	73.47	66.36	114.24	-12.6
66.03	-0.930029	2756.52	-30.69	13.02	33.48	94.86	9.24001	78.12	70.56
99.51	17.67	138.57	-26.04	44.64	31.62	83.7	11.76	63.84	42
40.92	70.68	123.69	135.78	20.46	13.02	91.14	50.4	47.04	58.8
47.43	-26.97	100.44	119.04	34.41	-0.930029	21.39	43.68	94.92	1.67997
2030.19	92.07	398.97	86.49	125.55	-15.81	53.94	36.12	26.04	114.24
-61.38	62.31	158.1	23.25	-31.62	20.46	98.58	73.92	82.32	136.92
29873.5	5.58	5996.64	114.39	-28.83	-4.65003	-36.27	63.84	-10.92	15.12
33473.5	160.89	351.54	3.71999	31.62	38.13	88.35	20.16	0	34.44
81.84	-21.39	158.1	31.62	58.59	-50.22	7.44003	94.92	27.72	101.64
50291.6	-17.67	-4.65003	90.21	101.37	50.22	9.30002	4.19999	35.28	148.68
42.78	-26.04	216.69	33.48	22.32	28.83	103.23	-22.68	73.08	168.84
94538.2	-1.85999	-47.43	81.84	61.38	47.43	7.44003	57.12	112.56	149.52
5473.05	52.08	96.72	60.45	81.84	72.54	82.77	119.28	36.96	136.08
329.22	30.69	61.38	17.67	13.02	128.34	79.05	127.68	34.44	183.96
83.7	-6.50998	76.26	73.47	7.44003	65.1	99.51	10.92	278.04	89.88
160773	-17.67	14444.8	56.73	109.74	83.7	17.67	92.4	-25.2	67.2
27.9	51.15	64.17	-21.39	24.18	86.49	12.09	119.28	26.88	60.48
38660.1	44.64	182.28	20.46	127.41	52.08	108.81	42	54.6	65.52
633.33	-24.18	356.19	62.31	15.81	114.39	7.44003	52.08	2103.36	-14.28
9376.26	-0.930029	172.05	-94.86	44.64	102.3	56.73	49.56	477.12	99.96
154.38	176.7	2603.07	100.44	66.96	72.54	19.53	15.96	2997.12	25.2
327.36	33.48	210.18	58.59	50.22	78.12	1.85999	-33.6	706.44	110.88
5357.73	50.22	-26.97	-5.58	42.78	-3.71999	0.930029	37.8	157.92	63
1794.9	126.48	69.75	24.18	46.5	61.38	-12.09	99.12	-2.52002	24.36
63.24	-14.88	45.57	70.68	21.39	61.38	-38.13	-4.19999	2105.04	-7.55998
-3.71999	9.30002	459.42	84.63	23.25	117.18	-13.95	46719.1	92.4	111.72
1040.67	85.56	1683.3	-40.92	48.36	20.46	15.81	41.16	103.32	73.92
957.9	68.82	425.94	2.79002	-1.85999	61.38	52.08	4.19999	79.8	107.52
22900.3	-40.92	671.46	-25.11	-0.930029	32.55	76.26	26.88	33.6	79.8
262139	53.94	13878.4	-29.76	-33.48	35.34	112.53	53.76	67.2	89.88
6226.35	1.85999	54.87	46.5	-40.92	93.93	121.83	-10.92	66.36	87.36
-25.11	-22.32	73.47	55.8	41.85	42.78	107.88	16.8	1490.16	49.56
32.55	25.11	2701.65	33.48	-0.930029	91.14	95.79	15.96	89.88	123.48
208083	33.48	183.21	30.69	29.76	63.24	123.69	105.84	38.64	67.2
25657.8	0	-2.79002	-52.08	42.78	8.37002	6.50998	-16.8	47.88	83.16
222980	-12.09	313.41	106.95	167.4	13.95	-23.25	53.76	29.4	-8.39999
-77.19	18.6	26842.6	49.29	3.71999	98.58	25.11	-7.55998	-10.08	51.24
138.57	-8.37002	206795	125.55	89.28	-13.95	28.83	149.52	26.04	87.36
25757.3	49.29	139.5	55.8	32.55	74.4	67.89	-26.04	327.6	-5.03999
176366	34.41	487.32	61.38	0.930029	0	106.95	115.92	106.68	126.84
57838.6	21.39	238.08	39.99	70.68	56.73	115.32	176.4	12.6	-33.6
85.56	66.03	303.18	-47.43	5.58	73.47	75.33	35.28	84.84	24.36
1913.94	46.5	4477.02	56.73	55.8	41.85	-21.39	68.04	17.64	78.96
92.07	41.85	174.84	70.68	32.55	-35.34	38.13	2.52002	76.44	165.48
10083.1	63.24	585.9	125.55	87.42	-6.50998	-22.32	103.32	462.84	2649.36
33679	69.75	299.46	65.1	65.1	25.11	18.6	61.32	570.36	34.44
50.22	23.25	36.27	30.69	53.94	98.58	-40.92	50.4	76.44	110.04
137.64	79.98	16049.9	81.84	106.02	-33.48	55.8	50.4	63	66.36
1072.29	199.95	239.94	0	39.06	15.81	119.04	52.92	-62.16	17.64
92.07	39.99	-5.58	0.930029	25.11	-19.53	-21.39	39.48	55.44	19.32
15256.7	35.34	304.11	25.11	47.43	-39.06	58.59	58.8	56.28	10.08
22882.7	12.09	45.57	-11.16	-13.95	29.76	35.34	95.76	31.92	36.12
4469.58	37.2	10.23	53.01	61.38	66.03	51.15	-8.39999	120.12	47.04
2022.75	121.83	49.29	43.71	68.82	65.1	-22.32	41.16	1.67997	-0.839983
-6.50998	71.61	19.53	68.82	86.49	49.29	69.75	37.8	106.68	18.48
207.39	8.37002	39.06	0.930029	28.83	5.58	52.08	15.12	1443.96	8.39999
126215	-2.79002	344.1	-17.67	440.82	-5.58	-27.9	29.4	577.92	74.76
8180.28	45.57	1.85999	35.34	367.35	75.33	30.69	95.76	-32.76	48.72
0	31.62	285.51	25.11	370.14	47.43	25.11	126	84.84	78.96
73.47	81.84	157.17	79.05	307.83	93.93	58.59	78.96	-21.84	81.48
22394.4	41.85	1068.57	143.22	275.28	66.96	40.92	151.2	70.56	68.88
193.44	114.39	7807.35	24.18	80.91	-6.50998	60.45	101.64	96.6	40.32
638.91	304.11	355.26	-30.69	25.11	17.67	66.03	27.72	106.68	65.52
212.04	21.39	21.39	63.24	32.55	72.54	-66.03	91.56	141.12	169.68
168.33	64.17	49.29	68.82	-6.50998	-26.97	39.99	11.76	15.96	139.44
77.19	102.3	429.66	38.13	5.58	24.18	77.19	46.2	52.92	60.48
255.75	70.68	50.22	88.35	3.71999	-8.37002	60.45	106.68	68.88	136.08
156863	67.89	69.75	53.01	45.57	62.31	31.62	-19.32	67.2	89.88
63895.7	72.54	1271.31	53.01	33.48	41.85	47.43	103.32	100.8	-71.4
318.06	45.57	78.12	102.3	21.39	61.38	28.83	7.55998	297.36	26.04
40935.8	53.01	9326.04	58.59	-52.08	5.58	56.73	112.56	36.96	-3.36001
36233.7	84.63	5845.98	-7.44003	45.57	85.56	50.22	88.2	79.8	106.68
20726.9	79.05	308.76	-10.23	-32.55	-19.53	28.83	48.72	147.84	31.92
943.02	-27.9	139191	48.36	-19.53	52.08	22.32	124.32	6.71998	73.08
15879.7	131.13	198.09	29.76	-2.79002	106.02	38.13	-35.28	62.16	63
71.61	18.6	167.4	39.06	53.94	83.7	-25.11	1.67997	89.88	110.04
3964.59	-21.39	47.43	62.31	92.07	9.30002	65.1	0	-24.36	165.48
76.26	-3.71999	-56.73	8.37002	-9.30002	108.81	43.71	57.96	20.16	57.96
100.44	-29.76	90.21	-21.39	101.37	-15.81	112.53	11.76	-12.6	22.68
-100.44	-0.930029	34.41	90.21	60.45	31.62	79.98	30.24	705.6	26.04
903.03	28.83	9852.42	33.48	70.68	-12.09	81.84	31.92	21	313.32
177.63	-11.16	876.06	16.74	119.04	95.79	36.27	-5.87998	12.6	45.36
177.63	38.13	69535.2	58.59	119.97	163.68	29.76	-10.92	66.36	90.72
196888	35.34	345.03	165.54	70.68	62.31	31.62	-31.92	3130.68	-35.28
92.07	59.52	191.58	84.63	68.82	0	80.91	-25.2	66.36	81.48
1189.47	50.22	360.84	109.74	132.06	-17.67	70.68	-29.4	36.96	132.72
169.26	47.43	17.67	44.64	155.31	63.24	9.30002	101.64	38.64	26.04
4608.15	24.18	59.52	67.89	186.93	31.62	3.71999	62.16	167.16	177.24
79.98	15.81	4751.37	24.18	129.27	-15.81	20.46	56.28	156.24	108.36
2433.81	52.08	65058.1	-6.50998	152.52	27.9	86.49	-4.19999	142.8	132.72
649.14	-39.99	646.35	53.94	112.53	18.6	40.92	53.76	1147.44	99.12
210.18	8.37002	2583.54	54.87	44.64	29.76	119.97	-14.28	59.64	128.52
15283.6	46.5	309.69	18.6	62.31	24.18	66.03	55.44	108.36	276.36
252.96	11.16	142.29	89.28	78.12	38.13	-56.73	76.44	390.6	75.6
256.68	55.8	240.87	173.91	68.82	60.45	96.72	21	57.96	142.8
4689.99	5.58	1975.32	52.08	87.42	103.23	28.83	42	194.88	102.48
19980.1	33.48	202.74	70.68	92.07	31.62	77.19	87.36	46.2	80.64
791.43	-19.53	320.85	31.62	21.39	91.14	43.71	7.55998	21.84	94.08
1475.91	64.17	112.53	102.3	65.1	-11.16	26.97	60.48	26.88	98.28
499.41	15.81	73.47	12.09	69.75	0.930029	23.25	1.67997	57.12	90.72
59754.4	-20.46	119.04	79.05	72.54	32.55	78.12	63	17.64	195776
171285	7.44003	396.18	150.66	71.61	41.85	72.54	80.64	100.8	73.08
-55.8	9.30002	164.61	45.57	88.35	36.27	82.77	39.48	125.16	77.28
365.49	-28.83	937.44	44.64	112.53	60.45	119.97	66.36	63	17.64
59477.2	62.31	300.39	12.09	52.08	106.95	60.45	35.28	1305.36	-37.8
88178.9	19.53	2499.84	3.71999	-5.58	3.71999	32.55	57.12	19.32	14.28
-1.85999	54.87	873.27	-5.58	49.29	-2.79002	61.38	145.32	57.96	15.96
-4.65003	108.81	134.85	73.47	72.54	51.15	-13.02	42	241.92	-26.04
-138.57	72.54	103.23	89.28	69.75	61.38	69.75	62.16	122.64	6.71998
6936.87	93.93	659.37	5.58	72.54	109.74	131.13	42	162.96	60.48
8541.12	122.76	61.38	30.69	-8.37002	50.22	55.8	68.04	46.2	31.92
2909.04	58.59	297.6	-1.85999	0	13.95	32.55	119.28	117.6	69.72
40192.7	24.18	148.8	-0.930029	151.59	25.11	58.59	115.92	154.56	74.76
7751.55	206.46	4013.88	25.11	30.69	-25.11	27.9	100.8	178.92	17.64
78804.5	-20.46	1023	14.88	66.03	1.85999	38.13	42.84	116.76	150.36
-150.66	39.99	123.69	-45.57	91.14	56.73	46.5	108.36	61.32	139.44
1341.99	49.29	177.63	36.27	111.6	53.94	159.96	204.12	99.12	123.48
75347.7	303.18	244.59	134.85	49.29	58.59	70.68	44.52	51.24	-19.32
-81.84	5.58	402.69	15.81	46.5	72.54	121.83	63	-17.64	-21
-135.78	34.41	1202.49	-2.79002	48.36	51.15	24.18	-11.76	177.24	62.16
-117.18	66.96	2841.15	112.53	55.8	-18.6	17.67	17.64	45.36	238.56
-83.7	7.44003	300.39	92.07	83.7	26.97	35.34	52.92	-36.96	126
-132.99	115.32	103.23	197.16	86.49	45.57	41.85	56.28	-30.24	32.76
-106.95	93.93	89.28	38.13	47.43	98.58	10.23	13.44	186.48	57.12
634.26	66.03	152.52	95.79	26.04	66.03	100.44	99.96	64.68	-23.52
4417.5	139.5	711.45	17.67	89.28	21.39	37.2	14.28	136.08	152.88
594.27	110.67	25849.4	42.78	55.8	295.74	-2.79002	126.84	13324.9	126.84
33839	44.64	2708.16	89.28	58.59	30.69	50.22	72.24	41.16	43.68
-26.04	110.67	143.22	26.97	-73.47	89.28	53.01	26.88	485.52	64.68
6732.27	85.56	257.61	15.81	-9.30002	43.71	47.43	123.48	78.96	67.2
137.64	793.29	163.68	-25.11	-33.48	33.48	66.03	56.28	47.04	17.64
13812.4	43.71	6289.59	119.04	13.95	-15.81	106.02	64.68	1795.08	37.8
-281.79	-47.43	3465.18	24.18	-27.9	-9.30002	65.1	161.28	144.48	-4.19999
17976.9	-28.83	259.47	43.71	-67.89	41.85	0	-10.92	30229.9	43.68
50415.3	27.9	74.4	51.15	12.09	41.85	1.85999	103.32	125.16	329.28
-356.19	39.99	621.24	67.89	67.89	21.39	12.09	21.84	49.56	106.68
-197.16	48.36	-19.53	21.39	-60.45	7.44003	28.83	38.64	592.2	-13.44
1811.64	2.79002	16897.2	-32.55	-1.85999	-18.6	56.73	47.88	57.96	15.12
-320.85	-9.30002	129.27	8.37002	13.02	35.34	-13.02	63	211.68	69.72
5590.23	55.8	68.82	13.95	-26.97	20.46	17.67	30.24	147.84	102.48
-411.06	149.73	90.21	100.44	100.44	42.78	28.83	-6.71998	103.32	24.36
4563.51	15.81	821.19	16.74	23.25	62.31	8.37002	49.56	770.28	31.08
27031.4	103.23	186	26.97	24.18	26.97	13.02	26.04	199.92	36.96
2164.11	23.25	131.13	-43.71	47.43	38.13	61.38	149.52	119.28	80.64
-66.03	32.55	180.42	30.69	132.06	76.26	27.9	27.72	76.44	18.48
218462	63.24	1541.94	89.28	55.8	9.30002	161.82	-12.6	1890	49.56
69777	73.47	-2.79002	41.85	39.99	67.89	-13.02	73.08	32.76	-7.55998
33.48	33.48	119.97	-19.53	-8.37002	22.32	35.34	70.56	15.12	52.08
188918	82.77	2517.51	-14.88	32.55	17.67	27.9	3.36001	141.12	25.2
6420.72	65.1	7703.19	-57.66	40.92	46.5	60.45	61.32	69.72	59.64
138.57	53.01	113.46	-13.95	73.47	26.04	44.64	78.96	266.28	84
-310.62	68.82	112.53	-26.04	75.33	42.78	16.74	20.16	22.68	36.12
-354.33	-12.09	52095.8	66.96	87.42	88.35	65.1	15.12	64.68	18.48
7262.37	100.44	47847.6	89.28	33.48	27.9	37.2	113.4	661.92	-15.96
10938.7	120.9	229.71	5.58	111.6	18.6	26.97	52.92	144.48	110.88
-444.54	152.52	449.19	33.48	19.53	53.94	12.09	57.96	29.4	78.96
4961.55	-31.62	143.22	-5.58	72.54	-13.95	31.62	121.8	367.08	93.24
90055.6	51.15	497.55	19.53	39.99	52.08	90.21	41.16	183.96	104.16
2437.53	-27.9	239.94	40.92	66.03	-27.9	22.32	73.08	201.6	84.84
-556.14	1.85999	1304.79	1.85999	50.22	72.54	25.11	549.36	189	80.64
-420.36	38.13	53.94	97.65	29.76	21.39	-8.37002	53.76	690.48	-41.16
-385.02	36.27	182.28	112.53	-36.27	35.34	40.92	23.52	106.68	294.84
28672.8	104.16	1441.5	2.79002	76.26	11.16	-17.67	-38.64	92.4	75.6
2045.07	54.87	14696.8	21.39	114.39	4.65003	38.13	0	57.96	-82.32
36707.1	0	56.73	112.53	13.95	26.97	-31.62	98.28	59.64	101.64
-423.15	-5.58	6219.84	52.08	61.38	22.32	32.55	-35.28	51.24	54.6
87820.8	-5.58	447.33	52.08	75.33	20.46	54.87	84	77.28	47.04
1529.85	58.59	920.7	65.1	5.58	72.54	-5.58	23.52	78.12	12.6
-340.38	-5.58	955.11	130.2	-57.66	30.69	61.38	11.76	3.36001	56.28
262139	31.62	1618.2	146.94	19.53	2.79002	66.03	41.16	135.24	36.12
-498.48	65.1	23891.7	106.95	0	84.63	32.55	31.92	888.72	32.76
-476.16	24.18	27.9	50.22	26.04	4.65003	18.6	84	115.92	29.4
542.19	32.55	67097.6	-1.85999	48.36	34.41	73.47	111.72	81.48	214.2
-389.67	90.21	102469	29.76	39.06	73.47	79.05	90.72	32.76	42.84
-209.25	14.88	34.41	-48.36	1.85999	39.99	-3.71999	105.84	94.08	94.92
2096.22	40.92	432.45	32.55	76.26	1.85999	93	70.56	112.56	43.68
34019.4	74.4	88.35	-9.30002	17.67	76.26	13.02	73.92	115.08	48.72
6753.66	17.67	252.96	63.24	25.11	40.92	79.05	67.2	107.52	31.08
-480.81	-56.73	246.45	37.2	53.01	63.24	24.18	81.48	34.44	67.2
-495.69	16.74	1581.93	-21.39	83.7	49.29	0	37.8	98.28	36.96
559.86	26.97	67.89	24.18	-53.94	146.01	32.55	48.72	5.87998	177.24
-346.89	26.04	342.24	26.97	-61.38	33.48	-31.62	-36.12	84	75.6
11670.6	32.55	132.06	81.84	552.42	8.37002	18.6	65.52	49.56	45.36
-438.96	44.64	518.01	44.64	-15.81	55.8	24.18	54.6	61.32	100.8
-394.32	45.57	95.79	64.17	21.39	121.83	47.43	-6.71998	-43.68	50.4
-442.68	-14.88	722.61	-16.74	27.9	59.52	31.62	66.36	160.44	0
-322.71	29.76	324.57	-0.930029	53.01	-4.65003	-31.62	-21	1549.8	66.36
981.15	12.09	537.54	34.41	40.92	22.32	-50.22	69.72	2741.76	68.04
262139	-9.30002	223.2	-39.06	-3.71999	52.08	42.78	92.4	262.08	89.04
95771.4	-1.85999	719.82	134.85	25.11	51.15	79.98	68.04	155.4	40.32
36827.1	38.13	571.95	54.87	74.4	-62.31	-15.81	99.96	78.96	172.2
9109.35	-29.76	425.01	-42.78	11.16	-6.50998	27.9	132.72	975.24	44.52
4834.14	-3.71999	306.9	26.04	69.75	77.19	44.64	100.8	164.64	52.92
19189.6	9.30002	122.76	3.71999	88.35	74.4	39.99	52.08	199.08	72.24
24292.5	-20.46	94.86	-10.23	44.64	59.52	6.50998	60.48	211.68	78.96
-486.39	-7.44003	85.56	95.79	65.1	-14.88	33.48	69.72	63	111.72
-453.84	-53.94	673.32	-8.37002	23.25	61.38	111.6	102.48	11.76	152.88
53395	48.36	155.31	53.94	-38.13	72.54	-2.79002	70.56	111.72	66.36
-499.41	27.9	1873.02	54.87	77.19	44.64	25.11	58.8	409.08	83.16
9324.18	1.85999	72.54	92.07	4.65003	17.67	3.71999	35.28	94.92	113.4
-485.46	-34.41	13793.8	63.24	65.1	-19.53	138.57	33.6	1438.92	39.48
71627.7	-47.43	39588.2	69.75	53.94	3.71999	63.24	83.16	94.08	29.4
-37.2	38.13	61.38	9.30002	50.22	48.36	20.46	74.76	43.68	130.2
-467.79	18.6	67701.2	14.88	42.78	86.49	84.63	100.8	42.84	70.56
-455.7	7.44003	-25.11	-11.16	50.22	0.930029	29.76	67.2	93.24	36.96
14237.4	-57.66	3041.1	17.67	59.52	113.46	54.87	1.67997	133.56	112.56
7931.97	-40.92	2349.18	-0.930029	24.18	93.93	8.37002	72.24	106.68	81.48
180.42	52.08	9075.87	-7.44003	18.6	64.17	51.15	63.84	1175.16	123.48
-530.1	-63.24	6053.37	51.15	27.9	78.12	32.55	121.8	35.28	106.68
-363.63	194624	4028.76	73.47	13.95	40.92	24.18	128.52	45.36	64.68
36409.5	-26.04	203.67	64.17	-8.37002	55.8	41.85	21	86.52	89.04
7419.54	-48.36	262139	67.89	47.43	45.57	48.36	46.2	99.96	56.28
-525.45	-9.30002	62.31	53.94	28.83	12.09	2.79002	42	42.84	126.84
28586.3	-8.37002	125.55	-10.23	75.33	53.94	38.13	136.08	59.64	70.56
13613.3	25.11	937.44	127.41	36.27	52.08	2.79002	47.04	650.16	47.04
21240.3	39.06	67.89	-31.62	13.02	31.62	42.78	73.92	1224.72	83.16
1116.93	-64.17	367.35	53.01	-14.88	90.21	38.13	34.44	36.12	79.8
-498.48	-70.68	14484.7	34.41	0.930029	89.28	92.07	120.96	81.48	194.04
16184.8	-26.04	39.99	36.27	43.71	29.76	59.52	56.28	85.68	52.08
-459.42	-39.06	33.48	-21.39	57.66	82.77	25.11	42	113.4	55.44
-559.86	-49.29	0.930029	31.62	99.51	62.31	106.95	31.92	93.24	-2.52002
-572.88	-13.02	34808	50.22	82.77	73.47	28.83	61.32	-3.36001	173.04
13096.3	18.6	688.2	15.81	92.07	26.04	-20.46	88.2	122.64	107.52
-315.27	0.930029	225.06	-89.28	97.65	24.18	49.29	120.96	137.76	38.64
-270.63	17.67	44.64	10.23	97.65	2.79002	82.77	19.32	115.08	59.64
9666.42	-15.81	334.8	-97.65	102.3	55.8	34.41	6.71998	135.24	147.84
90667.5	-72.54	82.77	9.30002	96.72	76.26	1.85999	-9.24001	84	5.87998
-319.92	-29.76	332.94	-38.13	16.74	24.18	79.05	106.68	94.92	76.44
11383.2	-45.57	2301.75	16.74	50.22	17.67	32.55	50.4	186.48	57.96
-214.83	24.18	8932.65	-15.81	39.99	65.1	23.25	108.36	252	-36.12
-543.12	47.43	198.09	-5.58	74.4	66.03	39.06	31.92	36.12	78.96
-551.49	0	297.6	74.4	87.42	42.78	81.84	119.28	140.28	67.2
-406.41	-13.95	135.78	53.01	66.96	93.93	42.78	105.84	87.36	-21
-98.58	-30.69	5760.42	-4.65003	58.59	13.02	21.39	126.84	86.52	162.12
40463.4	61.38	280.86	24.18	2.79002	80.91	81.84	90.72	91.56	119.28
-304.11	24.18	25.11	-1.85999	20.46	99.51	85.56	-3.36001	109.2	54.6
-563.58	-7.44003	35872.9	26.97	-25.11	104.16	194.37	105	70.56	84
-407.34	167.4	111.6	46.5	0.930029	36.27	30.69	96.6	28.56	107.52
-472.44	50.22	718.89	46.5	0	8.37002	28.83	84	98.28	22.68
534.75	2.79002	0	126.48	4.65003	47.43	37.2	5.87998	64.68	309.96
82462.2	7.44003	740.28	-11.16	58.59	55.8	41.85	126	65.52	26.04
118962	-12.09	75.33	78.12	-4.65003	53.94	101.37	9.24001	110.04	50.4
-681.69	8.37002	118.11	45.57	-53.01	39.06	3.71999	0.839983	150.36	-18.48
-611.94	6.50998	1359.66	32.55	-20.46	5.58	10.23	27.72	55.44	103.32
164.61	30.69	-47.43	35.34	-77.19	86.49	57.66	167.16	115.08	22.68
144.15	33.48	-15.81	30.69	45.57	25.11	-27.9	5.87998	120.96	31.92
-398.04	76.26	2668.17	55.8	8.37002	7.44003	-6.50998	62.16	131.04	22.68
1228.53	93	5191.26	46.5	60.45	58.59	63.24	24.36	48.72	198.24
-622.17	-10.23	-29.76	152.52	100.44	93.93	95.79	148.68	3279.36	119.28
-702.15	2.79002	57.66	119.04	4.65003	59.52	162.75	64.68	48.72	-14.28
2141.79	-7.44003	11.16	89.28	13.95	66.96	45.57	124.32	54.6	50.4
-457.56	9.30002	-38.13	57.66	-25.11	58.59	82.77	114.24	130.2	141.12
-485.46	5.58	711.45	75.33	53.94	68.82	60.45	39.48	3.36001	120.12
3569.34	89.28	12874	17.67	97.65	55.8	111.6	36.12	-21	94.92
-575.67	33.48	82.77	49.29	38.13	73.47	-29.76	81.48	58.8	63
-484.53	73.47	337.59	68.82	63.24	52.08	53.01	73.08	92.4	108.36
12963.3	214.83	-47.43	150.66	24.18	82.77	100.44	84	131.88	124.32
14595.4	-54.87	959.76	112.53	35.34	45.57	23.25	47.04	102.48	99.96
31651.6	117.18	1393.14	-21.39	12.09	60.45	38.13	67.2	215.88	81.48
2065.53	42.78	662.16	79.05	0.930029	45.57	36.27	-8.39999	40.32	46.2
7270.74	121.83	48.36	35.34	66.96	4.65003	33.48	65.52	119.28	71.4
38823.8	46.5	-49.29	29.76	4.65003	87.42	41.85	42.84	92.4	57.12
64159.8	67.89	113.46	57.66	-26.97	30.69	-23.25	49.56	1291.08	98.28
3282.9	52.08	23054.7	121.83	7.44003	66.03	21.39	61.32	107.52	-31.92
167.4	5.58	-56.73	-4.65003	121.83	11.16	96.72	128.52	78.96	107.52
150750	9.30002	749.58	66.96	50.22	51.15	53.94	135.24	57.96	71.4
-571.95	79.98	19.53	122.76	86.49	70.68	39.06	84	60.48	0
-560.79	96.72	81.84	89.28	45.57	21.39	-23.25	66.36	-11.76	672
1929.75	45.57	5199.63	47.43	-14.88	114.39	13.02	35.28	41.16	15.12
104948	66.96	44.64	267.84	-16.74	50.22	33.48	47.88	63	-23.52
37780.3	84.63	150.66	65.1	34.41	79.05	-35.34	167.16	104.16	131.88
9847.77	63.24	208.32	29.76	76.26	85.56	28.83	64.68	-34.44	101.64
-499.41	-1.85999	41.85	10.23	12.09	145.08	74.4	120.12	393.96	98.28
247252	70.68	163.68	66.03	50.22	57.66	89.28	25.2	1191.96	103.32
12652.7	59.52	3.71999	55.8	47.43	83.7	9547.38	80.64	113.4	-21.84
37522.7	10.23	92.07	83.7	76.26	-27.9	-2.79002	39.48	21	0.839983
-550.56	35.34	45.57	143.22	137.64	13.95	18.6	42.84	99.12	-38.64
3410.31	21.39	475.23	23.25	167.4	126.48	6.50998	15.12	27.72	10.92
24539.9	52.08	82.77	11.16	-30.69	25.11	8.37002	47.88	666.12	-15.12
355.26	87.42	1055.55	90.21	53.94	6.50998	4.65003	60.48	41.16	-1.67997
7888.26	121.83	90.21	-13.95	15.81	10.23	25.11	51.24	89.88	33.6
-33.48	46.5	-34.41	53.01	70.68	78.12	40.92	73.08	-16.8	12.6
211189	32.55	9.30002	29.76	53.94	100.44	58.59	-33.6	181.44	131.04
-797.01	28.83	5866.44	89.28	94.86	45.57	59.52	43.68	40.32	31.08
23540.2	82.77	200.88	4.65003	-34.41	-13.02	70.68	129.36	91.56	78.12
-717.03	142.29	5089.89	44.64	11.16	58.59	36.27	107.52	139.44	142.8
-625.89	62.31	51.15	11.16	104.16	87.42	40.92	73.92	124.32	126.84
927.21	171.12	-16.74	19.53	0.930029	59.52	-22.32	55.44	19.32	27.72
29263.4	8.37002	159.03	18.6	45.57	89.28	24.18	-13.44	5246.64	66.36
-523.59	25.11	16009	1.85999	42.78	1.85999	4.65003	16.8	115.08	80.64
512.43	11.16	-59.52	41.85	70.68	56.73	28.83	63.84	83.16	115.08
-589.62	100.44	-75.33	-2.79002	24.18	-14.88	-12.09	5.03999	96.6	180.6
-644.49	56.73	127.41	37.2	13.02	62.31	43.71	14.28	94.92	21
-730.05	38.13	181.35	130.2	50.22	79.05	46.5	-5.03999	47.88	157.08
3773.94	85.56	60.45	48.36	48.36	36.27	-58.59	78.96	1.67997	53.76
-587.76	-7.44003	12844.2	31.62	97.65	76.26	-13.95	60.48	57.96	112.56
15994.1	-15.81	37.2	77.19	52.08	107.88	4.65003	66.36	95.76	106.68
-491.04	17.67	57.66	83.7	53.94	89.28	-37.2	47.04	56.28	31.92
-607.29	66.96	133.92	116.25	119.97	81.84	-11.16	131.88	111.72	75.6
1903.71	117.18	51.15	-7.44003	110.67	-5.58	3.71999	35.28	74.76	-52.08
2224.56	104.16	417.57	50.22	73.47	26.04	-11.16	82.32	74.76	43.68
54092.5	104.16	115.32	-13.02	4.65003	-7.44003	-25.11	27.72	33.6	131.88
-436.17	37.2	2789.07	104.16	25.11	9.30002	41.85	67.2	29.4	117.6
70452.2	-20.46	1082.52	8.37002	35.34	78.12	5.58	71.4	92.4	-31.08
-551.49	-9.30002	1254.57	-45.57	8.37002	86.49	-10.23	105	96.6	55.44
-670.53	112.53	314.34	69.75	38.13	111.6	-12.09	63.84	182.28	42
14349	55.8	186.93	38.13	25.11	88.35	-28.83	38.64	1011.36	10.08
113227	25.11	505.92	51.15	-13.95	80.91	56.73	80.64	-25.2	-18.48
-581.25	-5.58	132.99	97903	44.64	-5.58	-1.85999	70.56	976.08	40.32
-666.81	140.43	19.53	-26.04	77.19	51.15	-32.55	101.64	227.64	-15.12
47483	62.31	163.68	62.31	52.08	32.55	75.33	116.76	52.08	4.19999
102430	132.06	1186.68	-17.67	62.31	100.44	44.64	90.72	167.16	-1.67997
-109.74	82.77	249.24	37.2	93	40.92	-14.88	31.08	130.2	0
-672.39	23.25	597.06	74.4	45.57	117.18	-14.88	12.6	2026.08	4.19999
33663.2	32.55	292.02	54.87	93.93	37.2	87.42	101.64	3087.84	99.12
-333.87	50.22	341.31	110.67	49.29	88.35	-13.95	46.2	281.4	107.52
20882.2	45.57	20.46	62.31	69.75	15.81	-3.71999	101.64	63	61.32
8969.85	11.16	33.48	81.84	119.97	21.39	12.09	31.08	95.76	92.4
208161	101.37	685.41	-44.64	108.81	-16.74	43.71	38.64	141.96	73.92
-529.17	6.50998	576.6	130.2	86.49	-13.02	53.94	36.12	2808.12	86.52
-0.930029	29.76	487.32	78.12	42.78	47.43	58.59	86.52	47.04	82.32
1297.35	133.92	2431.95	139.5	48.36	13.95	145.08	95.76	28.56	41.16
113678	104.16	137.64	24.18	117.18	9.30002	77.19	130.2	490.56	72.24
-463.14	57.66	97.65	152.52	68.82	15.81	70.68	61.32	132.72	367.92
4092.93	16.74	111.6	7.44003	6.50998	-4.65003	66.96	101.64	127.68	113.4
4697.43	66.03	9142.83	106.02	-8.37002	-1.85999	97.65	58.8	147	99.12
200261	51.15	258.54	79.05	53.01	-15.81	53.01	133.56	148.68	63
710.52	49.29	1612.62	3.71999	32.55	39.06	79.05	80.64	71.4	647.64
78978.4	21.39	765.39	120.9	79.98	-4.65003	-13.02	78.12	201.6	5.03999
1430.34	-22.32	2.79002	121.83	37.2	21.39	29.76	31.08	152.04	89.04
687.27	69.75	2455.2	28.83	0.930029	63.24	35.34	10.92	414.96	47.04
-328.29	67.89	68.82	29.76	42.78	133.92	18.6	38.64	280.56	76.44
-212.04	92.07	668.67	10.23	2.79002	-9.30002	63.24	59.64	20.16	-3.36001
7480.92	20.46	3533.07	23.25	75.33	23.25	108.81	12.6	93.24	130.2
12022.1	58.59	87.42	41.85	29.76	-5.58	-54.87	57.12	91.56	87.36
-191.58	40.92	167.4	3.71999	59.52	-6.50998	116.25	78.96	56.28	139.44
-348.75	-11.16	794.22	99.51	15.81	51.15	39.99	103.32	211.68	161.28
-305.97	123.69	758.88	118.11	8.37002	33.48	12.09	46.2	89.04	36.96
-279.93	10.23	3228.96	90.21	88.35	29.76	47.43	59.64	110.04	262139
-346.89	19.53	13.95	136.71	64.17	56.73	110.67	87.36	85.68	77.28
87644.2	95.79	70.68	76.26	132.99	62.31	92.07	173.04	17.64	141.96
1231.32	111.6	167.4	120.9	20.46	10.23	76.26	-35.28	135.24	69.72
5333.55	70.68	1006.26	40.92	29.76	12.09	43.71	119.28	693	99.96
-319.92	3.71999	318.06	26.04	86.49	-37.2	-25.11	42	13.44	83.16
262139	72.54	39.06	26.04	1.85999	-13.02	13.95	33.6	62.16	13.44
2138.07	101.37	148.8	21.39	30.69	62.31	31.62	31.92	316.68	69.72
21357.5	57.66	96.72	95.79	46.5	70.68	58.59	20.16	120.96	68.04
8894.52	124.62	-0.930029	132.06	114.39	8.37002	7.44003	68.04	79.8	90.72
37652	119.97	294.81	55.8	-24.18	-1.85999	56.73	105.84	136.08	11.76
39108.4	168.33	93.93	49.29	-26.97	22.32	35.34	165.48	388.08	26.88
-111.6	85.56	4299.39	51.15	16.74	68.82	23.25	41.16	-11.76	34.44
6071.04	-0.930029	956.04	100.44	27.9	47.43	96.72	117.6	113.4	20.16
-223.2	47.43	234.36	112.53	119.97	16.74	49.29	68.04	83.16	21
7321.89	107.88	8619.24	150.66	-1.85999	13.95	6.50998	43.68	138.6	84.84
262139	85.56	142.29	132.99	55.8	134.85	67.89	15.12	78.12	85.68
460.35	72.54	10595.5	56.73	76.26	14.88	66.96	93.24	78.12	116.76
-212.04	-17.67	457.56	290.16	210.18	24.18	17.67	25.2	94.92	84.84
35075.9	71.61	437.1	118.11	13.95	79.98	119.04	27.72	652.68	22.68
-106.02	123.69	134.85	-5.58	78.12	51.15	26.97	47.88	82.32	60.48
-225.06	66.03	80.91	21.39	76.26	155.31	127.41	-18.48	173.88	47.88
8400.69	25.11	214.83	76.26	17.67	47.43	29.76	130.2	112.56	2.52002
2825.34	-30.69	202.74	84.63	-0.930029	70.68	54.87	76.44	-21	10.08
986.73	110.67	594.27	79.05	62.31	9.30002	36.27	30.24	18565.7	33.6
-332.01	53.01	484.53	12.09	19.53	3.71999	-3.71999	148.68	144.48	-30.24
4347.75	37.2	759.81	93.93	83.7	21.39	76.26	88.2	62.16	35.28
43798.4	15.81	503.13	66.96	80.91	103.23	31.62	3.36001	54.6	37.8
-305.04	82.77	897.45	-2.79002	-8.37002	101.37	65.1	120.12	68.88	136.08
-276.21	56.73	13154.8	91.14	40.92	41.85	62.31	37.8	847.56	73.08
-252.96	144.15	1580.07	51.15	39.06	93	303.18	24.36	204.12	12.6
4922.49	-7.44003	1235.97	-20.46	60.45	50.22	-1.85999	23.52	187.32	204.12
-349.68	37.2	-8.37002	80.91	26.97	68.82	20.46	20.16	83.16	149.52
-346.89	54.87	1432.2	39.06	2.79002	66.96	29.76	56.28	142.8	110.04
16639.6	14.88	130.2	26.04	80.91	85.56	25.11	126	7.55998	10.92
7944.99	32.55	-35.34	34.41	33.48	110.67	-0.930029	5.03999	66.36	52.08
2720.25	-19.53	21.39	139.5	32.55	33.48	138.57	44.52	112.56	-16.8
-140.43	63.24	16126.2	46.5	8.37002	24.18	29.76	109.2	1417.92	26.88
7709.7	33.48	382.23	39.99	19.53	103.23	8.37002	-21.84	1121.4	36.96
139604	72.54	787.71	106.95	24.18	59.52	51.15	67.2	997.08	46.2
70008.5	40.92	113.46	20.46	54.87	77.19	13.02	120.96	110.04	14.28
-169.26	76.26	-26.04	74.4	49.29	71.61	81.84	42	103.32	63
26226	43.71	1328.97	0	57.66	119.04	48.36	10.92	68.88	92.4
-299.46	67.89	1136.46	18.6	0.930029	66.96	-3.71999	44.52	21	97.44
-247.38	172.05	-9.30002	122.76	28.83	47.43	12.09	-2.52002	-13.44	117.6
44780.4	129.27	9609.69	27.9	-11.16	55.8	-6.50998	-10.08	5.03999	35.28
67409.2	100.44	117.18	83.7	10.23	-11.16	46.5	20.16	-27.72	81.48
130778	79.98	290.16	56.73	-11.16	64.17	119.04	-9.24001	84	78.96
34228.6	73.47	56074.4	-111.6	-47.43	36.27	43.71	-1.67997	26.88	168
-272.49	26.97	36.27	33.48	-3.71999	-13.95	39.06	41.16	-6.71998	127.68
-358.98	92.07	262.26	58.59	1.85999	55.8	58.59	95.76	45.36	99.96
-327.36	69.75	130.2	77.19	74.4	19.53	-35.34	24.36	54.6	76.44
-284.58	46.5	187.86	43.71	-7.44003	108.81	57.66	35.28	7213.92	240.24
868.62	40.92	26359.9	-2.79002	80.91	64.17	67.89	108.36	66.36	68.88
686.34	22.32	132.99	172.05	61.38	75.33	-25.11	129.36	95.76	44.52
5726.01	77.19	2100.87	39.06	18.6	29.76	87.42	35.28	135.24	97.44
-423.15	10.23	36899.6	177.63	65.1	42.78	89.28	88.2	48.72	86.52
75829.4	22.32	13.02	101.37	62.31	66.03	-44.64	42.84	148.68	92.4
-425.01	4.65003	21503.5	55.8	25.11	29.76	39.06	69.72	117.6	69.72
-319.92	66.03	1513.11	112.53	10.23	9.30002	25.11	70.56	126	178.92
-349.68	19.53	22283.7	176.7	121.83	85.56	83.7	35.28	70.56	37.8
-444.54	133.92	196.23	78.12	83.7	88.35	4.65003	21	71.4	61.32
2227.35	42.78	83.7	78.12	49.29	72.54	41.85	2.52002	47.04	138.6
-245.52	0.930029	340.38	102.3	79.05	31.62	1.85999	128.52	45.36	-2.52002
262139	63.24	32.55	44.64	6.50998	85.56	64.17	-26.88	141.12	97.44
17016.2	51.15	8702.94	164.61	77.19	77.19	-23.25	57.96	159.6	63.84
20048	32.55	3050.4	53.94	69.75	26.97	18.6	107.52	34.44	60.48
87.42	46.5	50.22	64.17	15.81	59.52	12.09	126	38.64	110.04
4278	44.64	807.24	108.81	79.98	22.32	-5.58	65.52	110.04	84
3441	43.71	356.19	104.16	2.79002	23.25	4.65003	110.88	906.36	82.32
1376.4	109.74	2074.83	4.65003	56.73	35.34	11.16	162.96	162.96	112.56
38883.3	32.55	3863.22	73.47	-6.50998	74.4	14.88	71.4	126	51.24
51815.9	94.86	51.15	49.29	7.44003	55.8	79.05	144.48	36.96	42.84
262139	-7.44003	22.32	23.25	-52.08	79.98	8.37002	41.16	120.96	68.88
17901.6	61.38	85.56	29.76	100.44	96.72	7.44003	-22.68	93.24	59.64
267.84	48.36	1837.68	6.50998	-45.57	36.27	22.32	42.84	121.8	0.839983
-488.25	57.66	412.92	150.66	41.85	85.56	26.97	124.32	118.44	99.96
-412.92	6.50998	5833.89	139.5	39.99	135.78	25.11	34.44	141.12	42
-413.85	16.74	9489.72	116.25	-27.9	99.51	43.71	105	23.52	117.6
-518.94	42.78	201.81	81.84	36.27	58.59	37.2	88.2	36.12	102.48
7053.12	151.59	2306.4	6.50998	-38.13	7.44003	94.86	67.2	30.24	121.8
-511.5	60.45	1426.62	-15.81	17.67	119.97	81.84	25.2	-22.68	38.64
3154.56	6.50998	600.78	85.56	-21.39	26.97	70.68	17.64	91.56	79.8
-481.74	78.12	18932.9	61.38	63.24	102.3	33.48	129.36	24.36	145.32
-343.17	66.03	287.37	36.27	-7.44003	20.46	64.17	11.76	141.12	21
126555	-23.25	64.17	72.54	20.46	39.06	28.83	42.84	57.96	115.08
115232	103.23	1245.27	-4.65003	-47.43	9.30002	-2.79002	19.32	121.8	31.08
32795.5	0.930029	809.1	20.46	-30.69	89.28	120.9	83.16	12.6	7.55998
3348.93	2.79002	4399.83	99.51	-5.58	59.52	-7.44003	91.56	59.64	74.76
41712.4	61.38	180.42	51.15	16.74	70.68	36.27	133.56	2.52002	43.68
-666.81	56.73	584.04	-10.23	-13.02	56.73	16.74	40.32	28.56	27.72
4255.68	77.19	10534.1	36.27	43.71	73.47	88.35	10.08	11.76	115.92
-483.6	68.82	102.3	52.08	-46.5	20.46	0.930029	26.04	57.12	62.16
-501.27	51.15	129.27	67.89	12.09	45.57	82.77	15.12	52.08	51.24
-632.4	-3.71999	248.31	-25.11	60.45	53.94	23.25	112.56	35.28	30.24
-667.74	44.64	214.83	64.17	26.97	53.01	-2.79002	119.28	291.48	34.44
466.86	-2.79002	128.34	63.24	37.2	53.94	17.67	52.08	278.88	57.96
58590.9	119.97	2728.62	18.6	58.59	53.01	64.17	10.08	111.72	23.52
37905.9	3.71999	669.6	35.34	56.73	33.48	81.84	96.6	75.6	85.68
140478	127.41	69.75	32.55	22.32	43.71	36.27	34.44	2176.44	6.71998
213006	66.96	92.07	63.24	86.49	104.16	53.94	53.76	40.32	2.52002
163295	61.38	585.9	7.44003	-32.55	19.53	-13.95	23.52	107.52	22.68
62093.3	81.84	9992.85	24.18	92.07	61.38	26.04	42.84	84	78.12
5121.51	8.37002	-0.930029	59.52	-11.16	89.28	30.69	47.04	161.28	178.08
7154.49	-16.74	53.94	76.26	33.48	42.78	26.04	48.72	103.32	123.48
-560.79	51.15	70.68	105.09	57.66	95.79	-48.36	107.52	1484.28	140.28
55.8	123.69	370.14	50.22	32.55	-14.88	37.2	33.6	2310.84	44.52
5452.59	94.86	30802.5	60.45	13.02	12.09	-57.66	48.72	130.2	120.12
68597.8	-14.88	36.27	55.8	11.16	-7.44003	13.95	27.72	163.8	165.48
130127	37.2	204.6	-6.50998	-28.83	26.97	81.84	93.24	131.88	118.44
-614.73	-39.99	206.46	-8.37002	59.52	0	55.8	8.39999	1863.12	92.4
-585.9	-13.02	35.34	58.59	79.05	-0.930029	20.46	62.16	439.32	52.08
34998.7	13.02	125.55	109.74	19.53	85.56	-19.53	91.56	14.28	104.16
-601.71	67.89	55.8	41.85	9.30002	4.65003	-21.39	26.88	66.36	-15.96
127734	69.75	30.69	35.34	-21.39	32.55	6.50998	130.2	236.88	-15.12
102.3	129.27	48852.9	25.11	-15.81	69.75	39626.4	55.44	26.88	75.6
1142.04	26.97	684.48	12.09	-31.62	103.23	-28.83	22.68	314.16	-18.48
129708	15.81	3685.59	46.5	1.85999	107.88	23.25	129.36	93.24	125.16
19409.1	30.69	14480.1	104.16	18.6	39.99	21.39	162.12	106.68	126.84
3023.43	18.6	1653.54	122.76	30.69	44.64	64.17	103.32	36.96	90.72
-867.69	53.94	41412.9	74.4	26.04	-29.76	101.37	63	89.88	78.12
15921.6	72.54	11798	93	86.49	15.81	61.38	121.8	53.76	168.84
-650.07	30.69	524.52	51.15	92.07	24.18	43.71	67.2	-8.39999	162.96
-105.09	119.97	327.36	29.76	26.97	53.94	-2.79002	106.68	119.28	201.6
81656.8	58.59	-1.85999	-19.53	94.86	6.50998	21.39	64.68	877.8	126.84
-690.99	-39.06	-26.04	106.95	53.01	14.88	-62.31	65.52	85.68	140.28
-771.9	26.97	22744.1	80.91	4.65003	36.27	35.34	21	143.64	19.32
-744	43.71	143.22	20.46	51.15	-15.81	24.18	35.28	458.64	73.08
-584.04	23.25	75.33	45.57	0	26.04	62.31	69.72	621.6	115.92
6529.53	65.1	541.26	74.4	5.58	72.54	68.82	22.68	169.68	88.2
-797.94	78.12	1994.85	50.22	52.08	50.22	81.84	23.52	102.48	92.4
-501.27	65.1	13648.7	52.08	74.4	-18.6	16.74	119.28	514.92	57.96
-588.69	106.02	1834.89	10.23	22.32	-16.74	111.6	-5.03999	57.12	87.36
37761.7	1.85999	9363.24	-16.74	13.02	81.84	-22.32	102.48	63.84	-25.2
-767.25	67.89	9184.68	97.65	-6.50998	62.31	23.25	-13.44	50.4	50.4
50818.9	-2.79002	18.6	138.57	13.02	14.88	49.29	31.92	79.8	36.96
9493.44	72.54	66.03	8.37002	-15.81	-15.81	31.62	47.04	255.36	22.68
-780.27	24.18	81.84	20.46	28.83	74.4	114.39	22.68	81.48	225.96
-823.05	29.76	25473.6	71.61	95.79	31.62	68.82	17.64	57.96	77.28
-766.32	106.02	488.25	-4.65003	46.5	87.42	53.01	-11.76	19.32	36.96
45529.1	63.24	155.31	118.11	76.26	55.8	38.13	68.04	-0.839983	43.68
57395.9	51.15	21.39	11.16	-11.16	81.84	-23.25	82.32	52.08	58.8
20053.6	117.18	-16.74	137.64	96.72	95.79	-0.930029	17.64	210	171.36
20.46	49.29	2907.18	-11.16	-4.65003	50.22	-19.53	-9.24001	132.72	28.56
4992.24	246.45	826.77	63.24	86.49	44.64	55.8	47.88	64.68	141.12
3668.85	53.94	-50.22	58.59	60.45	11.16	67.89	15.96	79.8	35.28
-619.38	105.09	430.59	144.15	12.09	39.99	57.66	71.4	49.56	131.88
93747.7	60.45	6789.93	13.95	75.33	3.71999	57.66	99.96	977.76	146.16
-708.66	43.71	17697.9	29.76	53.94	11.16	27.9	42	64.68	71.4
4528.17	47.43	1528.92	73.47	62.31	18.6	34.41	-31.92	126.84	52.08
-218.55	40.92	-42.78	79.98	8.37002	71.61	-40.92	38.64	172.2	17.64
14622.4	54.87	159.03	66.03	19.53	132.99	45.57	14.28	72.24	57.96
122423	66.96	227.85	107.88	71.61	74.4	24.18	125.16	76.44	21
2351.97	29.76	397.11	175.77	92.07	22.32	73.47	106.68	6.71998	207.48
-717.96	24.18	9578.07	110.67	91.14	67.89	18.6	165.48	77.28	92.4
11404.6	23.25	173.91	114.39	9.30002	54.87	-13.02	111.72	858.48	197.4
401.76	78.12	-59.52	116.25	13.95	71.61	13.95	112.56	44.52	37.8
60118	54.87	-34.41	7.44003	32.55	28.83	8.37002	84.84	52.92	105
32193.8	48.36	411.06	83.7	142.29	93.93	67.89	31.92	133.56	83.16
-566.37	55.8	-28.83	72.54	0	47.43	38.13	14.28	36.12	17.64
-748.65	-7.44003	3528.42	108.81	48.36	10.23	57.66	82.32	92.4	63
3704.19	44.64	-173.91	80.91	91.14	4.65003	5.58	38.64	128.52	80.64
-848.16	99.51	210.18	95.79	39.06	26.97	19.53	20.16	122.64	14.28
-649.14	71.61	-82.77	51.15	49.29	9.30002	-14.88	48.72	52.08	106.68
4013.88	97.65	261.33	59.52	33.48	79.98	49.29	142.8	64.68	142.8
-826.77	32.55	-96.72	99.51	81.84	45.57	33.48	31.92	141.12	57.96
25374.1	-19.53	4108.74	79.98	50.22	42.78	66.03	10.92	85.68	47.88
-919.77	5.58	-37.2	15.81	-25.11	79.05	38.13	77.28	166.32	68.04
-227.85	103.23	-26.04	90.21	96.72	81.84	-19.53	99.96	135.24	-35.28
3028.08	75.33	134.85	6.50998	50.22	10.23	34.41	50.4	9.24001	48.72
6226.35	-42.78	37.2	123.69	46.5	39.99	64.17	84	209.16	18.48
917.91	50.22	311.55	85.56	71.61	36.27	4.65003	79.8	197.4	38.64
126024	-5.58	876.06	96.72	61.38	64.17	23.25	57.12	185.64	116.76
20289.8	66.03	7.44003	4.65003	81.84	25.11	80.91	58.8	47.88	81.48
23964.2	35.34	240.87	50.22	68.82	41.85	89.28	133.56	115.08	25.2
19424.9	126.48	644.49	23.25	53.01	52.08	37.2	40.32	133.56	52.08
-799.8	55.8	239.94	90771.7	26.97	28.83	-14.88	67.2	90.72	86.52
-736.56	39.99	14.88	72.54	-10.23	-5.58	48.36	37.8	-8.39999	5.87998
4379.37	148.8	17.67	-13.95	11.16	-10.23	-4.65003	23.52	71.4	32.76
-735.63	14.88	1810.71	26.04	55.8	36.27	0.930029	142.8	114.24	32.76
3619.56	113.46	404.55	53.94	-6.50998	39.06	57.66	84	138.6	-46.2
-518.94	36.27	-100.44	46.5	-7.44003	78.12	-16.74	48.72	542.64	175.56
11570.1	10.23	27502	36.27	50.22	-43.71	35.34	71.4	65.52	50.4
30778.4	26.97	-75.33	70.68	26.97	9.30002	44.64	95.76	-2.52002	40.32
30.69	73.47	22417.6	75.33	95.79	34.41	81.84	5.03999	-5.87998	40.32
-507.78	48.36	3984.12	75.33	-21.39	49.29	36.27	87.36	414.96	24.36
19490	54.87	263.19	23.25	31.62	89.28	33.48	36.96	77.28	112.56
-439.89	46.5	213.9	26.04	6.50998	49.29	6.50998	102.48	406.56	99.96
-663.09	-34.41	985.8	75.33	17.67	32.55	39.99	76.44	-31.08	21
361.77	56.73	91.14	77.19	4231.5	115.32	82.77	27.72	840.84	262139
-824.91	11.16	6071.04	14.88	95.79	79.05	-38.13	63	67.2	76.44
179507	7.44003	1314.09	19.53	67.89	8.37002	32.55	135.24	46.2	127.68
262139	-45.57	745.86	2.79002	38.13	51.15	87.42	182.28	118.44	23.52
202066	53.94	347.82	-13.95	46.5	100.44	50.22	49.56	1596	123.48
[truncated: 31,207 more rows]
