# Supplementary material for: LRRC15 mediates an accessory interaction with the SARS-CoV-2 spike protein
Source: PLoS Biol. 2023 Feb 3;21(2):e3001959. doi: 10.1371/journal.pbio.3001959 (PMC9897555; doi:10.1371/journal.pbio.3001959)
Supplement: S3 Data — (XLSX) [file pbio.3001959.s015.xlsx]

## Sheet: 1d
Gene_ID	LogP
ACE2	-29.704
LRRC15	-19.382
LDLR	-8.376
CDKN1C	-6.422
EBF1	-6.331
ABCA1	-6.255
GATA6	-5.241
HNRNPAB	-5.229
FAM49A	-5.115
USP12	-5.072
ANKS1B	-5.07
AMOTL2	-5.06
ERAP2	-4.96
PVRL1	-4.958
ANKRD12	-4.899
ABL2	-4.864
ZIK1	-4.855
SRCRB4D	-4.815
EXOSC8	-4.789
IL6R	-4.754
RDH11	-4.713
KLHL1	-4.613
AADAC	-4.595
LPPR1	-4.541
DUSP23	-4.537
RFTN1	-4.49
COL13A1	-4.455
UNC5B	-4.409
SLC22A7	-4.391
PTPN22	-4.329
STEAP3	-4.324
PRR7	-4.316
OXER1	-4.288
ARHGAP39	-4.277
PHLDA2	-4.262
ICAM1	-4.261
TP53BP1	-4.154
SLC45A3	-4.141
LOR	-4.136
TSPAN1	-4.108
UBE2V1	-4.077
OLFML3	-4.07
VIPR1	-4.022
NES	-4.011
THEG	-3.999
ELMO3	-3.978
TUBA1C	-3.976
TIMP1	-3.975
FAM47E	-3.956
RAB44	-3.953
CEBPB	-3.929
INSRR	-3.928
APLP2	-3.912
C2orf49	-3.902
ZDHHC18	-3.9
EDA	-3.887
AP2A2	-3.88
RAB27A	-3.853
SLC24A2	-3.843
OR5H2	-3.839
CDC26	-3.837
EXD2	-3.831
TTC7A	-3.826
USP7	-3.812
DNAJB8	-3.803
TMEM202	-3.8
MUC20	-3.8
NRXN1	-3.793
FAM109B	-3.789
C6orf57	-3.778
SPACA1	-3.744
KIF11	-3.74
GBE1	-3.718
USP54	-3.717
LTBP4	-3.699
SMG7	-3.698
SLC6A1	-3.673
KLF5	-3.666
LDB2	-3.629
DTYMK	-3.628
COL2A1	-3.624
B4GALT5	-3.615
PIR	-3.603
DENND1B	-3.598
SDPR	-3.583
ARL6IP6	-3.572
SEMA4C	-3.571
KDM1A	-3.522
MCIDAS	-3.502
GPR65	-3.499
HLA-F	-3.499
NCSTN	-3.499
LUZP1	-3.489
TRABD2A	-3.471
UHRF1	-3.448
BRD9	-3.447
CRY1	-3.446
GMPR	-3.443
DMRTB1	-3.44
GLIS3	-3.439
CTTNBP2	-3.426
POMGNT1	-3.418
NDUFAF1	-3.41
NRARP	-3.407
PRKAA2	-3.389
ADAM20	-3.384
GNS	-3.379
MISP	-3.36
MXI1	-3.359
SPIN4	-3.358
ZNF440	-3.354
LINGO2	-3.354
ARHGAP26	-3.343
PSAP	-3.341
TMEM95	-3.336
GTPBP4	-3.335
SNRPB	-3.332
WWC3	-3.331
BECN1	-3.327
C2CD5	-3.326
MCCD1	-3.323
RPL3L	-3.323
RWDD4	-3.323
SLC24A3	-3.317
C1orf106	-3.31
CLEC19A	-3.309
SLC30A1	-3.29
KLHL5	-3.284
EGR1	-3.279
ASH2L	-3.277
CCDC7	-3.264
MARCKSL1	-3.263
CREB3L1	-3.248
RMDN3	-3.241
DYNLRB2	-3.236
BCL2L11	-3.236
CLEC17A	-3.234
RPH3A	-3.231
FBLN5	-3.229
TTF2	-3.229
TOP3B	-3.225
PLAGL1	-3.224
ADM2	-3.221
CNFN	-3.218
PPP1R13B	-3.204
RGCC	-3.198
CAMKK1	-3.197
MYO5B	-3.185
OPALIN	-3.181
KLF1	-3.18
TFRC	-3.179
LATS2	-3.178
ESAM	-3.163
CMTM5	-3.162
FAM57B	-3.161
GUCA1B	-3.153
PCNXL4	-3.147
DUSP2	-3.141
ZNF750	-3.135
MEST	-3.132
ACSS2	-3.131
LCORL	-3.131
FAM115A	-3.115
S100A13	-3.112
PCIF1	-3.111
SVIP	-3.106
MCC	-3.105
TMOD2	-3.101
ZMYM3	-3.101
MUSK	-3.101
PROKR1	-3.101
ZNF384	-3.097
JMJD1C	-3.089
HADHA	-3.082
F13A1	-3.08
FAM132B	-3.076
SPRYD3	-3.074
SSBP4	-3.073
RNF112	-3.069
EFHD2	-3.064
TECPR2	-3.06
RBM43	-3.059
BTNL9	-3.053
BTG3	-3.053
LOC100289187	-3.052
FAM181B	-3.051
PTAFR	-3.049
TRIB2	-3.047
FAM122B	-3.047
TEC	-3.047
GREB1L	-3.046
PTPN14	-3.041
FXYD2	-3.029
ARID2	-3.027
ZNF706	-3.025
VAV1	-3.024
SEC24D	-3.024
NMT1	-3.023
FANCG	-3.022
AJUBA	-3.02
CLEC5A	-3.017
FXYD4	-3.006
DENND5B	-2.998
MYOCD	-2.988
GAA	-2.984
CDK18	-2.984
LIPG	-2.974
SEC23A	-2.972
FAM168A	-2.967
NR5A1	-2.963
PTGS2	-2.961
LRFN4	-2.961
PARP8	-2.957
NR4A2	-2.953
ATP6AP2	-2.953
ENO2	-2.95
CAPN1	-2.95
ADAM23	-2.948
HSPA13	-2.944
UNC5D	-2.943
R3HCC1L	-2.937
RRP1	-2.935
BEAN1	-2.935
HFM1	-2.935
PIP4K2B	-2.935
B3GNT1	-2.933
ZSCAN4	-2.93
ASCL2	-2.93
CBX3	-2.927
FADS3	-2.924
CST5	-2.922
B3GNT9	-2.915
UGT8	-2.912
SP6	-2.912
RCOR2	-2.907
FOXC2	-2.906
ZNF641	-2.904
ST6GALNAC3	-2.9
FBRS	-2.897
MID2	-2.89
NCEH1	-2.89
EXOC4	-2.89
STOML3	-2.884
SNX11	-2.879
B4GALNT3	-2.872
KIAA1024	-2.871
VWA7	-2.868
LCN15	-2.868
STX7	-2.867
DRAM1	-2.862
CALN1	-2.86
STEAP2	-2.86
SLC1A1	-2.857
SLCO3A1	-2.856
TAF1C	-2.856
RPS20	-2.856
MPP2	-2.852
MXD3	-2.851
STOML1	-2.85
GSX2	-2.848
TACC1	-2.847
MTMR3	-2.846
C17orf105	-2.845
REEP5	-2.844
DGKZ	-2.842
IL9	-2.841
TMLHE	-2.832
PRR3	-2.83
KIF2C	-2.827
ZSCAN5D	-2.824
KANK3	-2.824
NYAP1	-2.821
PAPOLA	-2.819
C12orf66	-2.815
NAT8B	-2.808
FOSB	-2.806
NUP93	-2.805
RAET1E	-2.803
PTGER4	-2.8
ANAPC7	-2.8
MYLK3	-2.799
SLC6A8	-2.798
ZFR	-2.797
SLC18A2	-2.793
TDRKH	-2.791
C5orf54	-2.791
ERN1	-2.79
PDZRN3	-2.788
DPPA5	-2.788
PID1	-2.787
DDX10	-2.784
E4F1	-2.782
VAMP2	-2.778
GRK5	-2.776
SLTM	-2.776
FHOD1	-2.775
C6orf106	-2.773
GALNTL5	-2.772
DNAH8	-2.771
RSBN1L	-2.765
MTPN	-2.763
ABCB10	-2.761
MIA3	-2.755
REV1	-2.754
ERICH2	-2.754
AKAP9	-2.748
CDH7	-2.744
OR5M8	-2.744
RPS6KA5	-2.743
FBXL18	-2.742
TMUB2	-2.741
PABPN1	-2.741
ZNF705G	-2.737
IKBKE	-2.737
HMGN3	-2.737
AMPD1	-2.734
ABCB6	-2.734
ALG10	-2.733
CNIH1	-2.733
CNTN4	-2.733
FAM21A	-2.733
OR10H3	-2.733
ZNF26	-2.732
PTPMT1	-2.732
ADAMTS18	-2.727
CBR3	-2.726
ATP2B4	-2.726
GRK6	-2.724
SLC7A13	-2.724
ARSJ	-2.724
LTB4R	-2.721
BMPR2	-2.719
PTK2B	-2.718
SPARC	-2.716
IL2RA	-2.712
TNRC6C	-2.711
CYBRD1	-2.711
PRSS46	-2.711
IL12RB2	-2.709
CYP26B1	-2.706
BCMO1	-2.704
SP7	-2.703
TEX2	-2.703
CYC1	-2.703
TAGLN3	-2.702
PSMD6	-2.698
2021-09-04	-2.697
MRGPRD	-2.697
SLC4A1	-2.695
DCAF8L2	-2.693
TMEM44	-2.693
MRPS16	-2.692
MROH9	-2.692
DNAJC4	-2.688
CERK	-2.687
ENO3	-2.686
SGPL1	-2.685
SLC43A2	-2.682
RPS15A	-2.68
NRG3	-2.678
IZUMO2	-2.675
DIAPH2	-2.674
PIF1	-2.674
LIN28B	-2.673
MAMLD1	-2.669
BCOR	-2.666
KIF3B	-2.665
PGBD5	-2.662
OR10A3	-2.661
ZNF607	-2.661
OR4L1	-2.66
ORMDL3	-2.658
EPB41L2	-2.656
ADAR	-2.655
PIWIL2	-2.655
WDR82	-2.65
UBL4A	-2.646
DCDC2C	-2.645
NPFF	-2.645
FGR	-2.644
PDLIM1	-2.644
SPRR3	-2.642
CTBP2	-2.641
FAM131C	-2.64
TFPI	-2.64
KRTAP4-8	-2.638
GLDN	-2.637
GPR148	-2.636
ASIC2	-2.636
NCKAP5L	-2.636
PRKCB	-2.634
TFG	-2.634
RUNX1	-2.633
CDC42EP3	-2.632
OR8I2	-2.631
CASP16	-2.631
TMIE	-2.627
UNC13B	-2.626
OR52D1	-2.625
NUDT11	-2.625
C16orf80	-2.624
TFF1	-2.624
EGR3	-2.624
TMEM27	-2.622
PPP1R14B	-2.622
DDX6	-2.62
FGGY	-2.62
SLC25A2	-2.619
PPP1R27	-2.617
KDM2B	-2.615
RPL30	-2.614
CALCR	-2.613
TCTN1	-2.613
CUL1	-2.6
TAMM41	-2.6
RAB3A	-2.599
P2RY8	-2.596
ATP4B	-2.596
CLEC12B	-2.596
NPFFR1	-2.594
MMP21	-2.594
FCN1	-2.591
ART5	-2.59
MFAP3L	-2.587
HTR4	-2.586
MCM5	-2.585
RPS6KA1	-2.585
GPR157	-2.584
SLITRK1	-2.583
LYNX1	-2.581
AXL	-2.578
REPS1	-2.575
GPAA1	-2.575
CRISPLD2	-2.573
LDHB	-2.572
CAPN5	-2.57
SLURP1	-2.57
AAMDC	-2.569
AASDHPPT	-2.569
ABHD14B	-2.569
ABHD17B	-2.569
ACSM2A	-2.569
ADAT3	-2.569
AGAP9	-2.569
ALG11	-2.569
ALG12	-2.569
ALG2	-2.569
AMIGO3	-2.569
ANG	-2.569
ANKHD1	-2.569
ANKHD1-EIF4EBP3	-2.569
ANKRD27	-2.569
ANKS3	-2.569
ANXA8	-2.569
AP3S2	-2.569
APBB3	-2.569
APITD1	-2.569
APITD1-CORT	-2.569
APOBEC3A	-2.569
APOBEC3A_B	-2.569
APOBEC3C	-2.569
APOBEC3D	-2.569
ARHGAP8	-2.569
ARHGDIG	-2.569
ARL16	-2.569
ARL17A	-2.569
ARMCX5	-2.569
ARMCX5-GPRASP2	-2.569
ARV1	-2.569
ASB3	-2.569
ATP5H	-2.569
ATP5J2	-2.569
ATP5J2-PTCD1	-2.569
BAG1	-2.569
BAGE3	-2.569
BAGE4	-2.569
BAGE5	-2.569
BBIP1	-2.569
BCL2L2	-2.569
BCL2L2-PABPN1	-2.569
BGLAP	-2.569
BIRC6	-2.569
BOLA2	-2.569
BOLA2B	-2.569
BOP1	-2.569
BPY2	-2.569
BPY2B	-2.569
BPY2C	-2.569
BRCC3	-2.569
BRE	-2.569
BYSL	-2.569
C11orf1	-2.569
C11orf35	-2.569
C11orf52	-2.569
C12orf4	-2.569
C15orf38-AP3S2	-2.569
C16orf71	-2.569
C17orf100	-2.569
C17orf49	-2.569
C17orf89	-2.569
C19orf40	-2.569
C19orf68	-2.569
C1orf50	-2.569
C20orf141	-2.569
C22orf29	-2.569
C2CD3	-2.569
C2orf15	-2.569
C4A	-2.569
C4B	-2.569
C4B_2	-2.569
C4orf21	-2.569
C4orf36	-2.569
C5orf55	-2.569
C7orf55-LUC7L2	-2.569
C8orf44	-2.569
C8orf44-SGK3	-2.569
C9orf96	-2.569
CAB39L	-2.569
CACNB1	-2.569
CCDC103	-2.569
CCDC159	-2.569
CCDC169-SOHLH2	-2.569
CCDC19	-2.569
CCDC92	-2.569
CCL3L3	-2.569
CCT5	-2.569
CDKN1A	-2.569
CENPA	-2.569
CEP57L1	-2.569
CEP89	-2.569
CERS1	-2.569
CETN2	-2.569
CFC1	-2.569
CFC1B	-2.569
CGB	-2.569
CGB1	-2.569
CGB8	-2.569
CHCHD4	-2.569
CHEK2	-2.569
CHMP4A	-2.569
CHMP5	-2.569
CHURC1	-2.569
CIB1	-2.569
CKLF	-2.569
CKLF-CMTM1	-2.569
CLHC1	-2.569
COMMD3	-2.569
COMMD3-BMI1	-2.569
COPE	-2.569
CORO7	-2.569
CORO7-PAM16	-2.569
CPNE1	-2.569
CSRP2BP	-2.569
CTAG1A	-2.569
CTAG1B	-2.569
CUTC	-2.569
CXorf49B	-2.569
CXorf51B	-2.569
CYP3A7	-2.569
CYP3A7-CYP3AP1	-2.569
DCAF16	-2.569
DCAF8	-2.569
DCUN1D3	-2.569
DDX49	-2.569
DEFA1B	-2.569
DEFA3	-2.569
DEFB105A	-2.569
DEFB105B	-2.569
DEFB107A	-2.569
DEFB107B	-2.569
DEPDC4	-2.569
DHRSX	-2.569
DIS3	-2.569
DMRTC2	-2.569
DNAJC25	-2.569
DNAJC25-GNG10	-2.569
DPY30	-2.569
DRAP1	-2.569
DRD1	-2.569
DUSP9	-2.569
EEF1B2	-2.569
EFCAB7	-2.569
EFNA3	-2.569
EFNA4	-2.569
EGFL8	-2.569
EIF1AD	-2.569
EIF3C	-2.569
EIF3CL	-2.569
EMC10	-2.569
EPPIN	-2.569
EPPIN-WFDC6	-2.569
ERCC6	-2.569
ERCC6-PGBD3	-2.569
ERV3-1	-2.569
ETFDH	-2.569
FAM120AOS	-2.569
FAM187A	-2.569
FAM192A	-2.569
FAM203A	-2.569
FAM203B	-2.569
FANCB	-2.569
FBXO17	-2.569
FBXO18	-2.569
FKBP15	-2.569
FNTB	-2.569
FOXA1	-2.569
FOXRED1	-2.569
FPGT	-2.569
FPGT-TNNI3K	-2.569
FRG2	-2.569
FRG2B	-2.569
FTSJ3	-2.569
FUT5	-2.569
GALNT4	-2.569
GCOM1	-2.569
GDF1	-2.569
GDPGP1	-2.569
GID4	-2.569
GIMAP1	-2.569
GIMAP1-GIMAP5	-2.569
GMPPB	-2.569
GMPR2	-2.569
GPATCH2	-2.569
GPR113	-2.569
GPR137C	-2.569
GPR75	-2.569
GRAPL	-2.569
GSTT2	-2.569
GSTT2B	-2.569
GTF2H2C	-2.569
GTF2H2D	-2.569
GTF3C4	-2.569
H2AFB1	-2.569
H2AFB2	-2.569
H2AFB3	-2.569
HACL1	-2.569
HAGH	-2.569
HAPLN4	-2.569
HAUS3	-2.569
HAUS7	-2.569
HBA1	-2.569
HBA2	-2.569
HEATR5B	-2.569
HIST1H2AD	-2.569
HIST1H2AH	-2.569
HIST1H2AI	-2.569
HIST1H2BK	-2.569
HIST1H2BL	-2.569
HIST1H2BM	-2.569
HIST1H3D	-2.569
HIST2H3A	-2.569
HMGB1	-2.569
HNRNPCL1	-2.569
HOGA1	-2.569
HOXC5	-2.569
HOXC6	-2.569
HSFY1	-2.569
HSFY2	-2.569
HSPA1A	-2.569
HSPA1B	-2.569
HSPB2	-2.569
HSPE1	-2.569
HSPE1-MOB4	-2.569
IFT20	-2.569
INCA1	-2.569
INS-IGF2	-2.569
ISY1	-2.569
ISY1-RAB43	-2.569
JMJD7	-2.569
JMJD7-PLA2G4B	-2.569
KCNH6	-2.569
KCNJ12	-2.569
KCNJ18	-2.569
KCTD7	-2.569
KIAA0556	-2.569
KIAA1407	-2.569
KIF1C	-2.569
KLHL28	-2.569
KLLN	-2.569
KLRC4	-2.569
KLRC4-KLRK1	-2.569
KRTAP9-3	-2.569
KRTAP9-9	-2.569
LARP7	-2.569
LDOC1	-2.569
LEPRE1	-2.569
LEPROT	-2.569
LGALS9C	-2.569
LIMS3L	-2.569
LOC100288255	-2.569
LOC402160	-2.569
LOC649330	-2.569
LOC653486	-2.569
LRRC49	-2.569
LUC7L2	-2.569
LY75	-2.569
LY75-CD302	-2.569
MAGEA10	-2.569
MAGEA10-MAGEA5	-2.569
MAGEA6	-2.569
MAGEA9	-2.569
MAGEA9B	-2.569
MAGED4	-2.569
MBD3L3	-2.569
MBD3L4	-2.569
MBD3L5	-2.569
MBD5	-2.569
MCM7	-2.569
MDH1B	-2.569
MED19	-2.569
MED20	-2.569
MED29	-2.569
MEF2B	-2.569
MEF2BNB	-2.569
MEF2BNB-MEF2B	-2.569
MEMO1	-2.569
MINOS1	-2.569
MINOS1-NBL1	-2.569
MOV10	-2.569
MRPL12	-2.569
MRPL30	-2.569
MS4A14	-2.569
MS4A7	-2.569
MTCP1	-2.569
MYO9A	-2.569
MYO9B	-2.569
MYZAP	-2.569
NAA10	-2.569
NARR	-2.569
NAT6	-2.569
NBPF11	-2.569
NBPF12	-2.569
NCAPH2	-2.569
NDUFA11	-2.569
NDUFB8	-2.569
NDUFS1	-2.569
NEDD8	-2.569
NEDD8-MDP1	-2.569
NHLRC3	-2.569
NIP7	-2.569
NME1-NME2	-2.569
NME2	-2.569
NOMO1	-2.569
NOMO2	-2.569
NOX5	-2.569
NOXA1	-2.569
NPAT	-2.569
NT5C1B	-2.569
NT5C1B-RDH14	-2.569
NUSAP1	-2.569
NXF2	-2.569
OIP5	-2.569
OPN1MW	-2.569
OPN1MW2	-2.569
OR2A42	-2.569
OR2T29	-2.569
OR2T3	-2.569
OR2T5	-2.569
OR4F17	-2.569
OR4F4	-2.569
OR8U1	-2.569
OR8U8	-2.569
OR9G1	-2.569
OR9G9	-2.569
ORC4	-2.569
ORMDL1	-2.569
OSGEP	-2.569
OSTF1	-2.569
PAF1	-2.569
PALM2	-2.569
PALM2-AKAP2	-2.569
PCBP4	-2.569
PCDHB9	-2.569
PCNT	-2.569
PEAK1	-2.569
PET117	-2.569
PEX1	-2.569
PEX19	-2.569
PGBD3	-2.569
PHKB	-2.569
PHOSPHO2	-2.569
PHOSPHO2-KLHL23	-2.569
PI4K2A	-2.569
PIGY	-2.569
PINX1	-2.569
PLA2G4B	-2.569
PLSCR3	-2.569
PMF1	-2.569
PMF1-BGLAP	-2.569
POC1B	-2.569
POLK	-2.569
POLN	-2.569
POLR1A	-2.569
POLR2L	-2.569
PON1	-2.569
PON3	-2.569
POP1	-2.569
PPAN	-2.569
PPAN-P2RY11	-2.569
PPME1	-2.569
PPT2	-2.569
PRAMEF22	-2.569
PRAMEF3	-2.569
PROK2	-2.569
PRR5	-2.569
PRR5-ARHGAP8	-2.569
PRY	-2.569
PRY2	-2.569
PSENEN	-2.569
PSMA7	-2.569
PSMB9	-2.569
PSMC5	-2.569
PSMD10	-2.569
PTCD1	-2.569
PTCD3	-2.569
PTEN	-2.569
PUS10	-2.569
PYURF	-2.569
RAB34	-2.569
RABGEF1	-2.569
RABL2A	-2.569
RAD17	-2.569
RANBP1	-2.569
RASA4B	-2.569
RBKS	-2.569
RBM12	-2.569
RBM14-RBM4	-2.569
RBM4	-2.569
RBMY1A1	-2.569
RBMY1D	-2.569
RER1	-2.569
RGPD5	-2.569
RGPD6	-2.569
RHBDD3	-2.569
RHOXF2	-2.569
RHOXF2B	-2.569
RNASE4	-2.569
RNF123	-2.569
RPL36A	-2.569
RPL36A-HNRNPH2	-2.569
RPS10	-2.569
RPS10-NUDT3	-2.569
RPS25	-2.569
RSPH10B	-2.569
RSPRY1	-2.569
S100PBP	-2.569
SAGE1	-2.569
SAMD15	-2.569
SARS2	-2.569
SCAMP4	-2.569
SCGB1C1	-2.569
SCYL2	-2.569
SEBOX	-2.569
SEC16A	-2.569
SEC31B	-2.569
SEMG1	-2.569
SEMG2	-2.569
SENP8	-2.569
SERF1A	-2.569
SERF1B	-2.569
SERINC4	-2.569
SERP1	-2.569
SERPINB4	-2.569
SH3BGRL	-2.569
SIAE	-2.569
SLC25A10	-2.569
SLC31A1	-2.569
SLC35F6	-2.569
SLC39A9	-2.569
SLC5A3	-2.569
SMC4	-2.569
SMG6	-2.569
SMN1	-2.569
SMN2	-2.569
SNRPN	-2.569
SNURF	-2.569
SNX15	-2.569
SNX5	-2.569
SOX7	-2.569
SOX8	-2.569
SPDYE2	-2.569
SPDYE2B	-2.569
SPESP1	-2.569
SUGP1	-2.569
SWT1	-2.569
SYNJ2BP	-2.569
SYNJ2BP-COX16	-2.569
TADA2B	-2.569
TAF9	-2.569
TBCK	-2.569
TCEANC2	-2.569
TCP11X1	-2.569
TEN1	-2.569
TFB2M	-2.569
THAP5	-2.569
TK1	-2.569
TM6SF2	-2.569
TM9SF1	-2.569
TMED7	-2.569
TMED7-TICAM2	-2.569
TMEM183A	-2.569
TMEM189	-2.569
TMEM189-UBE2V1	-2.569
TMEM199	-2.569
TMEM239	-2.569
TMEM256	-2.569
TMEM43	-2.569
TMEM56	-2.569
TMEM56-RWDD3	-2.569
TMEM60	-2.569
TNFAIP1	-2.569
TNFAIP8L2	-2.569
TNFAIP8L2-SCNM1	-2.569
TNFSF12	-2.569
TNFSF12-TNFSF13	-2.569
TP53TG5	-2.569
TPCN1	-2.569
TRAPPC6A	-2.569
TREX2	-2.569
TRIM49	-2.569
TRIM49C	-2.569
TRMT6	-2.569
TSPAN32	-2.569
TST	-2.569
TUBD1	-2.569
TVP23C	-2.569
TVP23C-CDRT4	-2.569
TXNDC17	-2.569
UBAP2L	-2.569
UBE3B	-2.569
UFSP2	-2.569
UGT1A1	-2.569
UGT1A9	-2.569
UGT2A1	-2.569
UGT2A2	-2.569
UQCR10	-2.569
URGCP	-2.569
URGCP-MRPS24	-2.569
UTP14C	-2.569
VCY	-2.569
VCY1B	-2.569
VTN	-2.569
VWA5B2	-2.569
WDR77	-2.569
YY1AP1	-2.569
ZBED1	-2.569
ZFYVE28	-2.569
ZNF117	-2.569
ZNF226	-2.569
ZNF234	-2.569
ZNF559	-2.569
ZNF564	-2.569
ZNF576	-2.569
ZNF625	-2.569
ZNF664-FAM101A	-2.569
ZNF700	-2.569
ZNF763	-2.569
ZNF891	-2.569
GMNC	-2.569
PPP4R1	-2.567
GLTSCR2	-2.567
RAP1B	-2.566
EFNB3	-2.566
RHOV	-2.563
SLC16A3	-2.561
PLD3	-2.56
ZNF688	-2.56
CPT2	-2.555
SYCE1L	-2.553
DLX1	-2.551
BRSK1	-2.548
VPS4B	-2.548
COL6A3	-2.547
ANO10	-2.546
RPL22	-2.546
FUOM	-2.545
CLDN1	-2.545
DES	-2.545
CD320	-2.544
CRHBP	-2.543
MKX	-2.542
PIGB	-2.541
JUN	-2.54
SGK223	-2.537
KLF11	-2.535
POC5	-2.534
CST3	-2.534
DUSP7	-2.534
CPSF1	-2.532
FAM208B	-2.532
LRRN1	-2.531
CTSD	-2.531
SLC35B2	-2.53
CIB2	-2.529
EXOC6	-2.528
TREX1	-2.528
OR2T11	-2.526
AVL9	-2.525
TAF4B	-2.525
RASL10A	-2.524
METTL2A	-2.522
C8orf82	-2.522
CRCP	-2.522
SMIM1	-2.521
KAT6B	-2.519
CENPI	-2.518
PRPH	-2.516
KLRC3	-2.514
BCL6	-2.513
KRT83	-2.512
DEPDC5	-2.512
UBE2A	-2.511
RARRES2	-2.511
MEGF8	-2.51
C19orf35	-2.508
FLRT3	-2.508
KCNQ2	-2.507
TICAM2	-2.499
ELOVL7	-2.498
LRRN2	-2.494
LEMD3	-2.494
MAP3K11	-2.494
MFSD5	-2.493
KIF5B	-2.493
P2RX5	-2.492
TMPRSS11D	-2.489
CLRN1	-2.488
MPL	-2.486
PTP4A1	-2.486
SPAST	-2.481
COX19	-2.48
OR5M3	-2.478
C10orf111	-2.477
DOCK1	-2.476
PLEKHD1	-2.476
HPS1	-2.476
LRRC73	-2.475
CBR4	-2.474
SLC38A1	-2.473
IRF2	-2.472
TNKS	-2.471
LYRM7	-2.47
NPM1	-2.47
ST8SIA6	-2.469
ADAMTS8	-2.465
CYTL1	-2.465
GYG1	-2.465
TCTN3	-2.465
NCF2	-2.464
STK35	-2.464
UPRT	-2.464
TAB3	-2.462
ETV6	-2.462
TAS2R60	-2.461
HIST1H1T	-2.46
KRT8	-2.459
TMEM30B	-2.457
ONECUT1	-2.457
ENTPD8	-2.456
RNF8	-2.455
RPL10L	-2.454
NDC80	-2.454
C6orf132	-2.451
RAB14	-2.45
PTBP1	-2.449
SLC5A12	-2.448
RGS9	-2.448
HES7	-2.446
TMEM88B	-2.446
SAP130	-2.445
PLEKHG3	-2.443
HIST1H4K	-2.443
ARL8A	-2.442
MRPL51	-2.441
GDI1	-2.439
TNS1	-2.439
BAZ1A	-2.439
TMEM212	-2.438
CHRDL2	-2.436
CAMK1G	-2.436
TOB1	-2.433
BOD1L1	-2.432
CD96	-2.432
FAM166B	-2.432
DPY19L4	-2.431
GRAP	-2.429
EGF	-2.429
LGALS7	-2.428
NUCKS1	-2.426
LHCGR	-2.426
ZNF655	-2.426
TARS2	-2.425
FRMPD4	-2.425
ZNF85	-2.423
CLK4	-2.418
LRRFIP2	-2.416
C3orf52	-2.416
PDHB	-2.416
C2orf40	-2.415
SEC14L1	-2.414
INTS6	-2.413
ZWINT	-2.411
STAMBP	-2.411
ANO9	-2.41
NUP62	-2.41
RAB31	-2.41
ZDHHC1	-2.41
CAMK4	-2.408
PIAS1	-2.408
ZW10	-2.407
PPP1R15A	-2.405
ITGB8	-2.404
PRKAR2B	-2.404
TNIK	-2.404
TMEM50A	-2.403
PXN	-2.399
NR4A3	-2.399
SOX11	-2.399
SETD1A	-2.399
NR2C1	-2.398
DNAJC27	-2.397
TMEM50B	-2.397
CD7	-2.395
CHST11	-2.393
LCE4A	-2.393
IRS1	-2.391
AURKAIP1	-2.391
CALM1	-2.39
MAPK14	-2.39
MEIS1	-2.389
MRPL32	-2.387
HPD	-2.384
PNMT	-2.383
RFC1	-2.383
CRYGN	-2.383
TAC1	-2.382
DPCR1	-2.382
RAP1GAP	-2.381
OSBP	-2.38
UTP6	-2.38
PSPN	-2.38
PCDHA8	-2.379
CPA2	-2.377
NR2C2AP	-2.375
TRIM3	-2.374
TGFBR3L	-2.374
FRMD3	-2.373
AGPAT2	-2.373
CST1	-2.372
DNAJC28	-2.37
CCDC23	-2.369
KRT16	-2.369
C15orf43	-2.367
HEXB	-2.366
KRTAP16-1	-2.364
CYP19A1	-2.364
PCDH20	-2.361
SLC16A11	-2.361
BATF2	-2.36
JAK1	-2.359
BCL11B	-2.358
CSRP1	-2.357
HAS2	-2.357
PSIP1	-2.356
MOB3B	-2.355
UCK2	-2.355
ARRB2	-2.355
CD40	-2.354
RNF114	-2.354
IPO9	-2.353
RPS17	-2.351
PLAUR	-2.35
HMGN1	-2.35
YWHAQ	-2.35
NREP	-2.35
MUC21	-2.349
RAVER1	-2.348
SLC25A47	-2.348
PTP4A2	-2.345
PPP6R3	-2.345
OR8G1	-2.343
ADAMTSL3	-2.343
FAM118A	-2.343
LAGE3	-2.343
UBE2Q2	-2.343
ZC3HAV1	-2.343
PHF10	-2.343
DESI2	-2.342
MAT2A	-2.342
ZBTB3	-2.339
GCSAM	-2.338
REXO1L1	-2.338
CORO1C	-2.333
ZFP91	-2.333
MXRA8	-2.332
CELA3A	-2.332
THOC5	-2.331
SCAND3	-2.331
BSG	-2.331
KIAA1715	-2.331
LHFPL4	-2.33
CPNE2	-2.33
NRAS	-2.33
PIGM	-2.328
TMC2	-2.323
FAM83H	-2.323
SLC25A5	-2.323
EIF2AK2	-2.321
BCR	-2.32
GALNT16	-2.317
RANGRF	-2.314
CERS6	-2.314
ATP6V1B1	-2.313
ATP6V0D1	-2.312
GALNT13	-2.312
GPR63	-2.311
PSMC6	-2.311
MAVS	-2.309
PSME1	-2.307
MAGOHB	-2.306
UNC93B1	-2.306
RPS27L	-2.306
SMARCC1	-2.305
AQP7	-2.304
CDKN2C	-2.303
ZNF438	-2.302
CCZ1B	-2.301
CPLX1	-2.3
FLOT1	-2.3
PLIN1	-2.3
SORD	-2.3
PITPNB	-2.299
NEUROG3	-2.299
TMEM38A	-2.296
LOC100288524	-2.295
COX8C	-2.295
2021-09-09	-2.293
DBP	-2.293
CHMP6	-2.291
SLITRK5	-2.289
BMP2K	-2.288
DGAT2	-2.288
LAPTM5	-2.288
ZNF670	-2.288
PLEKHN1	-2.288
POU3F2	-2.286
FCGR2A	-2.284
ZC3HC1	-2.283
ATG7	-2.282
DAGLB	-2.282
LIM2	-2.281
RSPO3	-2.279
SELM	-2.278
SRSF5	-2.278
PHC3	-2.278
HTR2C	-2.277
C5orf24	-2.276
NPY4R	-2.273
APOA5	-2.271
POLG2	-2.271
MSANTD3-TMEFF1	-2.27
UMODL1	-2.269
SIDT1	-2.266
TBCCD1	-2.266
PCED1B	-2.266
FOXO4	-2.264
STX1A	-2.264
ZBTB2	-2.264
IL36G	-2.26
HNF4G	-2.259
CTSA	-2.258
CAD	-2.255
KLHDC10	-2.255
TCAIM	-2.253
VRK3	-2.253
STAT1	-2.251
HCFC2	-2.25
RASL12	-2.25
HDAC9	-2.25
SLC25A34	-2.248
KDELR3	-2.247
MXRA5	-2.246
MPZ	-2.245
GPX5	-2.244
GRIK3	-2.243
SEPHS1	-2.243
SNX12	-2.242
RING1	-2.242
SLC39A3	-2.241
SLCO2B1	-2.241
CCDC9	-2.24
LIFR	-2.24
ENHO	-2.237
WNT5A	-2.234
PSMC1	-2.234
HSPB6	-2.233
CHL1	-2.233
GPNMB	-2.233
MAGI1	-2.231
SSTR1	-2.23
CCDC125	-2.23
HOXC12	-2.229
PRDM9	-2.224
PRKAA1	-2.224
RPS6KA3	-2.224
CUL5	-2.222
KIR2DL4	-2.221
ITPRIPL2	-2.221
UBE2R2	-2.221
CHRNA10	-2.22
ABCE1	-2.22
IKBKB	-2.219
FLI1	-2.218
TTLL7	-2.218
EPX	-2.217
H6PD	-2.216
ABCA2	-2.216
HHEX	-2.216
PHTF1	-2.216
TXNRD3	-2.214
HCK	-2.214
WDR61	-2.213
RAB3B	-2.211
ZDHHC8	-2.209
CD3G	-2.209
EFNA1	-2.209
MICAL2	-2.207
EIF3E	-2.207
C10orf88	-2.206
NPR1	-2.205
SLC24A4	-2.204
CXCL11	-2.204
DSP	-2.204
KPNA4	-2.204
LRFN5	-2.204
RMDN1	-2.203
GAB4	-2.203
ATOH7	-2.202
ORAI2	-2.202
PLEKHO2	-2.202
PCDHA6	-2.201
NEUROD4	-2.199
TMEM216	-2.198
RPS7	-2.197
EGR4	-2.196
CYP2J2	-2.196
LXN	-2.196
TMEM234	-2.195
UCN2	-2.195
TMED6	-2.195
SOCS5	-2.192
TPRA1	-2.192
SSRP1	-2.192
LIMS2	-2.191
RRM2	-2.19
PNPLA5	-2.19
TM2D3	-2.19
TAS2R13	-2.19
NXNL1	-2.19
NPIPB8	-2.188
POMGNT2	-2.185
NCOA2	-2.184
TNNI3K	-2.184
FAM110D	-2.182
NONO	-2.18
COX14	-2.18
CAMKV	-2.179
IZUMO1	-2.178
MTHFD1L	-2.178
TMEM192	-2.178
TTC18	-2.177
CCR8	-2.174
CDYL	-2.173
KRTAP9-2	-2.173
HOXB6	-2.172
NLGN3	-2.169
FAM219B	-2.169
CPVL	-2.168
PTER	-2.168
FAM193B	-2.167
HTR6	-2.166
NR1I2	-2.165
SNRPA	-2.165
HEATR2	-2.164
ZBTB1	-2.164
ECSIT	-2.164
C15orf59	-2.163
LMLN	-2.163
DNTT	-2.163
CDC42EP5	-2.162
DDX5	-2.162
NEK3	-2.161
EPAS1	-2.161
TUSC1	-2.16
THUMPD1	-2.159
RNF165	-2.159
LHX6	-2.159
ZNF264	-2.159
HHLA1	-2.158
ZNF267	-2.158
MELK	-2.157
ANKRD24	-2.156
MED15	-2.156
WDR20	-2.156
CHST3	-2.154
DPH5	-2.154
IL23A	-2.154
POP7	-2.152
PYY	-2.152
DSN1	-2.151
MAP3K3	-2.149
MAFF	-2.148
ABCF3	-2.148
CDKN2AIPNL	-2.147
ZNF777	-2.146
AKAP12	-2.145
FGF11	-2.145
BMS1	-2.145
MADCAM1	-2.145
ADAM21	-2.143
CHST4	-2.143
FNDC5	-2.142
CA5A	-2.142
HES3	-2.141
CCDC13	-2.141
CDKN1B	-2.139
DSC3	-2.139
RTP4	-2.139
C9orf69	-2.138
CHIT1	-2.138
PIANP	-2.138
ADAMTS9	-2.138
SYNJ1	-2.138
BMP5	-2.138
KIAA1755	-2.138
RPS6KA6	-2.138
FCER1A	-2.137
CORO1A	-2.137
BTBD17	-2.136
HOXD10	-2.135
GCH1	-2.134
C7orf60	-2.134
LYG1	-2.133
RDX	-2.132
TOM1	-2.131
CYP27B1	-2.131
ID1	-2.13
SPATA19	-2.129
ANXA5	-2.128
KRTAP21-1	-2.128
RPUSD2	-2.128
KCNIP2	-2.128
YBX3	-2.127
C10orf10	-2.127
GPC4	-2.127
ZDBF2	-2.126
PPP1R14A	-2.126
MYL9	-2.125
ZNF81	-2.124
UGT1A7	-2.124
SLC6A7	-2.123
RRAGC	-2.123
TMEM39B	-2.123
GUCY2D	-2.122
NPLOC4	-2.121
C19orf48	-2.121
HAAO	-2.12
FAM111A	-2.119
ANKRD52	-2.119
LOC100130705	-2.119
NIT1	-2.118
DCTD	-2.118
STK17A	-2.117
GCLC	-2.117
MYSM1	-2.117
C14orf39	-2.117
JAG2	-2.117
TRIM4	-2.116
CCK	-2.116
TEX38	-2.115
C15orf60	-2.114
C6orf223	-2.114
HS3ST4	-2.114
PPFIA3	-2.114
UNC80	-2.113
IL12A	-2.113
TRIM66	-2.112
PRAP1	-2.109
SULT1A3	-2.107
PPHLN1	-2.107
ZNF776	-2.106
IRAK3	-2.106
MAN2B1	-2.105
NMI	-2.105
RAN	-2.104
GRIK1	-2.104
CCDC27	-2.104
MLX	-2.104
PCM1	-2.103
KIAA0947	-2.102
ARHGAP24	-2.102
UBP1	-2.101
PRRT1	-2.1
TTLL3	-2.1
CCDC177	-2.099
UBE4A	-2.099
ITGA8	-2.098
SCARB1	-2.097
SHH	-2.097
CACHD1	-2.097
ZBTB33	-2.097
ANKRD66	-2.096
ASH1L	-2.095
CLEC2D	-2.094
ISG20L2	-2.093
GPR126	-2.092
KRT33A	-2.092
AP5S1	-2.092
GGTLC1	-2.091
SEMA6B	-2.089
MAP3K13	-2.088
PPFIBP2	-2.087
CDRT1	-2.087
DUSP16	-2.087
ME3	-2.086
JPH3	-2.086
CRIPAK	-2.086
FLT1	-2.083
SLC41A2	-2.083
MYL6B	-2.082
SCN5A	-2.082
ZNF674	-2.082
STXBP5L	-2.082
PTTG1	-2.081
DCDC2B	-2.081
FAM109A	-2.08
ARL5B	-2.079
NELFB	-2.079
ART1	-2.078
MTMR7	-2.078
PSMC3IP	-2.078
TMEM173	-2.075
KREMEN2	-2.073
TMEM9B	-2.073
RDH13	-2.072
ATN1	-2.071
PDCD6	-2.07
NR1D2	-2.07
ARHGEF6	-2.069
RIOK3	-2.067
ADARB1	-2.067
TJAP1	-2.066
CLASP1	-2.065
ARMC12	-2.064
APC	-2.064
ARRDC1	-2.064
CDC16	-2.064
CEP97	-2.064
CYP4A11	-2.064
EFNB2	-2.064
HPX	-2.064
MAP4K2	-2.064
TDRD6	-2.064
NCOA7	-2.063
ASB16	-2.063
PABPN1L	-2.063
KLF6	-2.062
PRAM1	-2.062
C10orf54	-2.06
LAIR2	-2.06
PODXL	-2.06
ZNF35	-2.058
PCID2	-2.058
MCMBP	-2.058
BEND5	-2.058
TTBK2	-2.058
SEC11C	-2.058
TUBB3	-2.057
NOXO1	-2.057
ZFP30	-2.056
MAGEB10	-2.056
NMBR	-2.056
ZNF710	-2.056
SLC30A7	-2.056
OR4N5	-2.055
CLSPN	-2.054
PCDHA9	-2.054
NACC2	-2.053
PEBP4	-2.053
OR13D1	-2.052
FAM196B	-2.052
HEMGN	-2.051
CALHM3	-2.05
MAGEB4	-2.049
CIC	-2.049
ADH4	-2.049
FAM211B	-2.048
ST7	-2.048
TRPA1	-2.048
GRB7	-2.048
NUP107	-2.048
C18orf25	-2.047
WNT7A	-2.047
MAGED2	-2.046
ZCCHC24	-2.046
CCNB3	-2.045
SORL1	-2.045
RNF113B	-2.045
CDX1	-2.043
TRAPPC10	-2.042
CSNK1G1	-2.042
C5orf48	-2.041
PRAME	-2.041
GPR56	-2.041
SIGLEC9	-2.041
ARAP2	-2.041
APOC2	-2.04
BOK	-2.04
TTC38	-2.039
TRIM39-RPP21	-2.039
C2CD2L	-2.038
SYNGR3	-2.038
ABI3	-2.038
HOXB1	-2.038
KRTAP17-1	-2.037
LRRC1	-2.037
ZNF778	-2.036
TMEM240	-2.035
DPEP3	-2.035
TRMT12	-2.034
KLHL2	-2.033
ATRIP	-2.033
C1orf189	-2.033
NBEAL1	-2.033
CORO2B	-2.032
NLGN2	-2.032
TARBP2	-2.032
FBXW7	-2.03
CGN	-2.03
SSB	-2.029
FARP1	-2.029
FSTL1	-2.029
HCN3	-2.029
EIF3K	-2.028
JPH4	-2.028
PDLIM4	-2.027
RIMS2	-2.026
HPCAL4	-2.026
ITLN1	-2.026
PLCB1	-2.025
HEBP1	-2.024
KNG1	-2.024
EDA2R	-2.023
MT1F	-2.023
ENGASE	-2.023
KIAA0355	-2.023
MDGA2	-2.023
SIGLEC6	-2.022
CD63	-2.022
DYNLRB1	-2.021
MAPRE3	-2.021
TMPRSS6	-2.02
WDR45B	-2.02
CFTR	-2.019
SPRR2B	-2.019
EIF3L	-2.019
C2CD2	-2.019
PHYHIPL	-2.018
CCDC152	-2.018
ADAM30	-2.017
LMTK3	-2.017
C22orf43	-2.016
ZNFX1	-2.016
CDH26	-2.016
SEC63	-2.015
TMEM179B	-2.015
GABRQ	-2.014
CCDC65	-2.013
KRT27	-2.013
EPG5	-2.013
EHD2	-2.013
SYNGR1	-2.012
HNF4A	-2.012
COX7A1	-2.011
TDO2	-2.011
AASDH	-2.01
GOLM1	-2.009
ITIH4	-2.007
SRF	-2.007
ALAS1	-2.007
NLRP7	-2.006
BCL7C	-2.005
CLCN4	-2.005
HRH1	-2.004
C1orf134	-2.004
CDK8	-2.004
PRH2	-2.004
LHX2	-2.004
GCM2	-2.003
SPRYD4	-2.002
C19orf67	-2.001
CXorf64	-2.001
SEPW1	-2
CCR4	-2
TMEM229B	-1.999
CCDC71L	-1.999
C1orf141	-1.999
SCGB1D4	-1.998
ALDOB	-1.998
SEMA3A	-1.998
KCNQ1	-1.998
LHX1	-1.996
DACT1	-1.995
ABHD8	-1.992
SLC1A7	-1.991
ZBTB20	-1.991
HIST1H4D	-1.99
ARRB1	-1.989
PLBD1	-1.988
SPIRE2	-1.988
PCDHB3	-1.988
DNAH11	-1.987
PEX26	-1.987
CCDC84	-1.984
PHACTR4	-1.984
POTEE	-1.984
TSPAN19	-1.984
CYP24A1	-1.983
DCAF4	-1.983
PIP5K1A	-1.983
CTTNBP2NL	-1.982
WDR18	-1.982
TYR	-1.982
ZDHHC2	-1.982
HSD17B4	-1.981
DLC1	-1.98
RNF207	-1.98
EZH1	-1.98
CHST1	-1.979
WWOX	-1.979
NANOGNB	-1.978
PDZK1	-1.978
FOXRED2	-1.977
BRIP1	-1.977
COPZ1	-1.977
TSHZ2	-1.976
TBX21	-1.976
FOLR1	-1.976
PARP16	-1.976
SPRR4	-1.976
SETBP1	-1.976
GNE	-1.975
ZNF24	-1.974
ZNF343	-1.974
ACTR6	-1.974
GON4L	-1.974
CD97	-1.974
FBLN2	-1.974
PCDHB12	-1.974
PTGDR	-1.974
ZC2HC1B	-1.973
IGFN1	-1.973
STX18	-1.971
TESK1	-1.971
AGPAT5	-1.971
WIPF1	-1.971
MAPRE2	-1.97
OR4D6	-1.97
KDELC2	-1.97
ABL1	-1.969
GALNT7	-1.968
YWHAZ	-1.967
C1orf233	-1.967
NFKBID	-1.967
SLC40A1	-1.967
MROH2A	-1.967
DEFB114	-1.967
GTPBP6	-1.966
SAMD1	-1.966
WDR33	-1.966
COA5	-1.965
ELAVL4	-1.965
HNRNPUL2	-1.965
KRTAP6-1	-1.965
NMNAT2	-1.965
CD44	-1.965
CCDC85B	-1.965
C9orf156	-1.963
RACGAP1	-1.963
AGA	-1.963
CARD14	-1.963
HIST1H2BE	-1.962
EEF1G	-1.962
CUX2	-1.962
ABCG1	-1.962
PSMA3	-1.96
MRFAP1L1	-1.96
TTYH3	-1.959
PIP4K2C	-1.959
TTC9	-1.959
LARP1B	-1.959
DUSP6	-1.958
C19orf60	-1.957
ARFRP1	-1.956
ALS2CR11	-1.954
FAM21C	-1.954
PCBP2	-1.953
ALDH9A1	-1.953
C16orf82	-1.953
KDELR2	-1.951
ATP5G3	-1.951
ADCY3	-1.951
UBTD2	-1.951
LTC4S	-1.95
HSD17B13	-1.95
CBLC	-1.95
MOB1A	-1.95
SHISA7	-1.949
TRNAU1AP	-1.948
MTNR1B	-1.948
TNRC6A	-1.948
TTLL12	-1.947
KCTD19	-1.947
BUB1	-1.947
CALML4	-1.947
NT5DC1	-1.947
PSMD2	-1.946
RFTN2	-1.945
PLSCR2	-1.945
XXYLT1	-1.943
RPRM	-1.941
F12	-1.94
SLC50A1	-1.939
CDHR4	-1.939
COG7	-1.939
MYL4	-1.939
SLC7A1	-1.938
UGT1A10	-1.938
CYGB	-1.937
SERPINE2	-1.937
ATL3	-1.937
VASH1	-1.937
LCE3D	-1.936
SRGAP3	-1.936
WDR66	-1.936
LY6G6D	-1.936
IL17RB	-1.935
FAM24A	-1.935
PPM1E	-1.935
TCEB2	-1.933
DAND5	-1.933
CDCA7	-1.932
FBXO34	-1.932
CPLX3	-1.931
FAM200B	-1.931
MAP2K3	-1.93
ICAM3	-1.93
CALD1	-1.93
PLCE1	-1.93
IFITM10	-1.929
MKS1	-1.928
ZBTB11	-1.924
REXO4	-1.922
MYO3B	-1.922
PLXND1	-1.92
BBX	-1.919
GGN	-1.919
TIA1	-1.919
TTC39C	-1.919
ACTR10	-1.919
OR6F1	-1.918
SUCLA2	-1.917
GNL3L	-1.916
FZD10	-1.915
OXLD1	-1.915
RGS4	-1.915
SP100	-1.915
DRD2	-1.914
NOVA1	-1.914
TCF20	-1.913
RRM2B	-1.913
CAMP	-1.913
CDC42EP1	-1.913
S100A11	-1.912
OR6C2	-1.912
ADD2	-1.912
CCDC69	-1.912
GCNT6	-1.911
NADK2	-1.911
IAH1	-1.91
PCSK9	-1.91
NID1	-1.909
PRDM5	-1.909
CD8B	-1.909
DEF6	-1.908
TBL3	-1.907
ATP1A3	-1.907
YEATS4	-1.907
SMIM7	-1.907
UBE2I	-1.906
OVCA2	-1.906
RAB27B	-1.906
OR6Q1	-1.905
CCM2L	-1.905
ZFAND2A	-1.904
RPL22L1	-1.904
IQSEC2	-1.904
RAMP1	-1.904
VASH2	-1.903
AMICA1	-1.903
NRIP3	-1.902
RNF133	-1.902
GNB3	-1.902
ZNF273	-1.902
ARSI	-1.901
CYP3A4	-1.901
KCNH5	-1.9
RAPGEFL1	-1.9
DNAJC1	-1.9
RAB1A	-1.899
VSIG4	-1.899
C1QL4	-1.899
LRP1	-1.899
BIRC2	-1.898
TOMM6	-1.898
PML	-1.898
PRKRIP1	-1.898
SGMS2	-1.898
OR4S1	-1.898
RIPPLY3	-1.896
ZNF436	-1.895
RAB3IL1	-1.894
GNAT2	-1.894
ITCH	-1.894
NYNRIN	-1.894
SEMA3B	-1.894
FLVCR1	-1.894
CYP11B1	-1.893
LAPTM4B	-1.892
FSCN1	-1.892
KRTAP19-8	-1.891
DTWD2	-1.891
MROH6	-1.891
YIF1B	-1.891
KIAA1324	-1.89
ARHGAP5	-1.89
RNF121	-1.89
SRGAP1	-1.89
L3MBTL3	-1.889
STPG1	-1.889
AMH	-1.888
GNL2	-1.887
CELF6	-1.887
IDI1	-1.887
RAD50	-1.886
DSCR3	-1.886
PDE4B	-1.885
MMAB	-1.885
UGP2	-1.885
MFI2	-1.885
YY1	-1.885
CYTH3	-1.884
SLC26A10	-1.884
ANKRD34A	-1.884
ZNF610	-1.882
GIGYF2	-1.882
OR8S1	-1.88
ERICH1	-1.88
COX20	-1.88
TAAR1	-1.88
ANKRD13C	-1.88
SLC2A5	-1.88
SLC25A52	-1.879
AK7	-1.879
IGSF21	-1.879
CDK5R1	-1.879
HDGF	-1.878
RAD9A	-1.878
PSD3	-1.878
ACSL5	-1.877
PITX1	-1.876
FASLG	-1.876
SART1	-1.875
HAPLN1	-1.875
ZBTB4	-1.875
LY6G5B	-1.874
SNAPC5	-1.874
MSI1	-1.874
CKS2	-1.873
GRIPAP1	-1.873
C19orf10	-1.873
ARNT2	-1.873
SDS	-1.872
CLTCL1	-1.871
SIGLEC12	-1.871
UBD	-1.871
DR1	-1.87
C11orf31	-1.87
LEAP2	-1.87
[truncated: 16,916 more rows]
