# Supplementary material for: LRRC15 mediates an accessory interaction with the SARS-CoV-2 spike protein
Source: PLoS Biol. 2023 Feb 3;21(2):e3001959. doi: 10.1371/journal.pbio.3001959 (PMC9897555; doi:10.1371/journal.pbio.3001959)
Supplement: S5 Data — (XLSX) [file pbio.3001959.s017.xlsx]

## Sheet: 1e
LRRC15 - 30pmol	PEI - 30pmol	LRRC15 - 15pmol	PEI - 15pmol	LRRC15 - 5pmol	PEI - 5pmol	LRRC15 - 1pmol	PEI - 1pmol
127.3	106.4	193.8	123.5	64.6	49.4	11.4	50.35
80.75	159.6	267.9	114.95	62.7	35.15	156.75	91.2
2.85003	123.5	500.65	43.7	13.3	38	61.75	53.2
64.6	11.4	19.95	204.25	959.5	54.15	22.8	15.2
134.9	159.6	161.5	73.15	171.95	-35.15	6.64998	72.2
2612.5	118.75	104.5	43.7	1860.1	76.95	53.2	16.15
-19	19	197.6	183.35	76.95	122.55	95	44.65
119.7	60.8	58.9	51.3	63.65	-14.25	22.8	65.55
-40.85	39.9	80.75	80.75	133.95	31.35	9.50003	43.7
111.15	50.35	358.15	19	71.25	3.79998	97.85	48.45
78.85	-4.75	562.4	59.85	172.9	9.50003	65.55	12.35
100.7	173.85	434.15	134.9	1674.85	-3.79998	50.35	11.4
38.95	-57.95	60.8	106.4	69.35	4.75	34.2	78.85
-2.85003	41.8	167.2	160.55	75.05	103.55	49.4	132.05
571.9	190.95	-13.3	129.2	76.95	107.35	60.8	47.5
195.7	124.45	4835.5	95	156.75	48.45	324.9	47.5
1317.65	103.55	52.25	175.75	2660	3.79998	41.8	41.8
114	108.3	93.1	152	19.95	43.7	2413.95	139.65
511.1	349.6	2656.2	82.65	68.4	94.05	1264.45	25.65
466.45	57	76.95	99.75	880.65	15.2	-6.64998	77.9
117.8	133	47.5	93.1	62.7	95.95	1580.8	2.85003
278.35	144.4	280.25	55.1	82.65	46.55	23.75	31.35
263.15	116.85	8877.75	140.6	23.75	65.55	60.8	44.65
453.15	94.05	111.15	63.65	93.1	-15.2	128.25	91.2
14489.4	85.5	148.2	58.9	488.3	72.2	78.85	80.75
-62.7	177.65	580.45	57.95	110.2	62.7	9914.2	64.6
65.55	96.9	186.2	131.1	165.3	58.9	16.15	119.7
131.1	31.35	-14.25	61.75	46.55	37.05	153.9	81.7
3403.85	5.70002	111.15	195.7	31.35	52.25	89.3	46.55
57	63.65	120.65	38	431.3	74.1	113.05	36.1
6.64998	50.35	1887.65	40.85	76	121.6	61.75	-12.35
653.6	132.05	79.8	43.7	68.4	35.15	78.85	57
54.15	142.5	30.4	55.1	15.2	38	21.85	17.1
70.3	107.35	172.9	30.4	144.4	89.3	76	58.9
273.6	207.1	2532.7	133.95	228.95	42.75	4.75	38.95
209	34.2	65.55	71.25	50.35	11.4	-4.75	45.6
3.79998	127.3	-15.2	168.15	0	53.2	71.25	20.9
174.8	152	135.85	16.15	41.8	56.05	59.85	37.05
801.8	50.35	67.45	44.65	2895.6	51.3	-13.3	45.6
89.3	57.95	73.15	152	67.45	101.65	50.35	74.1
259.35	67.45	124.45	50.35	129.2	75.05	13.3	57.95
114.95	134.9	126.35	-12.35	77.9	108.3	41.8	37.05
345.8	113.05	59.85	11.4	77.9	70.3	73.15	33.25
198.55	129.2	24.7	18.05	8.54998	63.65	30.4	39.9
181.45	103.55	16.15	120.65	280.25	31.35	93.1	38
193.8	-17.1	33.25	60.8	7.60001	69.35	382.85	71.25
248.9	111.15	71.25	133.95	118.75	0	71.25	84.55
115.9	12.35	63.65	140.6	83.6	12.35	4.75	27.55
272.65	242.25	140.6	-55.1	10.45	91.2	48.45	107.35
133.95	6.64998	168759	146.3	65.55	97.85	81.7	69.35
204.25	571.9	27.55	109.25	62.7	143.45	2.85003	18.05
154.85	65.55	41.8	72.2	341.05	71.25	227.05	75.05
16759.9	152	88.35	26.6	80.75	72.2	51.3	19
492.1	156.75	242.25	97.85	85.5	40.85	113.05	37.05
168.15	68.4	97.85	124.45	12.35	-19	71.25	58.9
7566.75	93.1	75.05	52.25	101.65	2.85003	86.45	32.3
171	160.55	3510.25	58.9	262.2	105.45	109.25	36.1
107.35	342.95	249.85	62.7	90.25	5.70002	76	11.4
508.25	113.05	51.3	85.5	19	14.25	104.5	76.95
159900	113.05	362.9	159.6	47.5	78.85	28.5	35.15
216.6	124.45	262139	103.55	85.5	8.54998	59.85	9.50003
1342.35	127.3	56.05	176.7	37.05	2.85003	139.65	71.25
34787.1	112.1	4784.2	75.05	76	99.75	101.65	69.35
-10.45	36.1	4148.65	68.4	839.8	46.55	30.4	64.6
830.3	-7.60001	77.9	-13.3	0	48.45	20.9	57.95
132.05	45.6	38.95	88.35	77.9	27.55	221.35	12.35
6011.6	133.95	84.55	102.6	79.8	66.5	63.65	2.85003
37.05	52.25	2977.3	173.85	440.8	19	190.95	76
103.55	28.5	57	16.15	50.35	12.35	43.7	3.79998
87.4	63.65	54.15	53.2	1050.7	35.15	22.8	113.05
867.35	57	0	76	39.9	13.3	40.85	21.85
86.45	-5.70002	114.95	58.9	2525.1	72.2	78.85	43.7
128.25	373.35	86.45	68.4	66.5	85.5	11.4	69.35
354.35	114	82.65	129.2	98.8	96.9	32.3	60.8
3920.65	88.35	1918.05	97.85	96.9	-1.90002	29.45	60.8
87.4	-33.25	1974.1	-4.75	96.9	23.75	24.7	57.95
78.85	-5.70002	552.9	330.6	76	62.7	46.55	38
161.5	123.5	295.45	-18.05	42.75	49.4	14.25	19.95
204.25	57	2242	21.85	47.5	77.9	36.1	37.05
1984.55	50.35	70.3	26.6	95.95	28.5	740.05	-3.79998
482.6	70.3	1835.4	65.55	23.75	77.9	76.95	30.4
939.55	219.45	222.3	109.25	20.9	18.05	31.35	32.3
277.4	144.4	429.4	19.95	143.45	138.7	128.25	75.05
886.35	246.05	402.8	96.9	1067.8	56.05	31.35	53.2
114	-38	30.4	107.35	52.25	134.9	-32.3	-11.4
41.8	87.4	654.55	78.85	53.2	97.85	26.6	46.55
101.65	149.15	199.5	91.2	388.55	9.50003	77.9	124.45
76	230.85	541.5	69.35	98.8	148.2	38.95	43.7
1471.55	76	65.55	89.3	1253.05	55.1	355.3	27.55
198.55	47.5	105.45	158.65	98.8	107.35	7.60001	103.55
111.15	224.2	666.9	260.3	47.5	77.9	30.4	30.4
42.75	-67.45	83.6	70.3	285.95	17.1	74.1	95
-57	99.75	101.65	26.6	266	24.7	36.1	51.3
-58.9	83.6	42.75	9.50003	12.35	94.05	20.9	55.1
684.95	150.1	116.85	38.95	57	66.5	59.85	38.95
3723.05	27.55	103.55	34.2	-36.1	7.60001	71.25	19.95
27.55	71.25	262139	36.1	22.8	97.85	51.3	55.1
109.25	160.55	4279.75	123.5	101.65	38	6.64998	10.45
6.64998	267.9	105.45	-43.7	40.85	76	103.55	49.4
7.60001	316.35	90499.9	61.75	31.35	26.6	61.75	38.95
1976	88.35	1886.7	136.8	21.85	63.65	48.45	83.6
254.6	150.1	158.65	46.55	58.9	120.65	106.4	81.7
171.95	99.75	70.3	115.9	35.15	104.5	-10.45	97.85
90.25	182.4	163.4	45.6	98.8	114.95	40.85	70.3
478.8	232.75	139.65	76.95	57	95.95	42.75	-4.75
135.85	44.65	37.05	0	193.8	-34.2	116.85	54.15
55.1	200.45	60.8	45.6	53.2	85.5	71.25	78.85
1760.35	32.3	-13.3	129.2	109.25	-38	411.35	57.95
39.9	39.9	79.8	26.6	112.1	118.75	47.5	28.5
87.4	150.1	2925.05	177.65	38.95	41.8	50.35	52.25
74.1	135.85	621.3	0.95001	162.45	17.1	90.25	65.55
140.6	69.35	-1.90002	135.85	322.05	30.4	178.6	57.95
3583.4	45.6	163.4	43.7	118.75	39.9	86.45	50.35
65.55	116.85	528.2	139.65	147.25	117.8	1352.8	47.5
20.9	166.25	580.45	94.05	255.55	112.1	38.95	25.65
139.65	161.5	163.4	145.35	210.9	-16.15	64.6	59.85
131.1	133	13.3	12.35	241.3	0.95001	103.55	40.85
38	108.3	189.05	6.64998	20.9	74.1	55.1	43.7
4313	68.4	0	154.85	9358.45	114.95	39.9	43.7
-40.85	45.6	103.55	36.1	2839.55	80.75	33.25	6.64998
3.79998	116.85	156.75	27.55	425.6	103.55	866.4	77.9
2280	76	895.85	120.65	37.05	20.9	22.8	37.05
16.15	82.65	2603	50.35	56.05	24.7	80.75	52.25
145.35	100.7	31.35	99.75	204.25	144.4	61.75	37.05
54.15	65.55	79.8	53.2	4336.75	12.35	102.6	66.5
8103.5	68.4	1918.05	56.05	63.65	102.6	348.65	60.8
3796.2	73.15	3.79998	95	30.4	24.7	90.25	23.75
46.55	68.4	35.15	114	39.9	44.65	112.1	95.95
24.7	303.05	993.7	124.45	108.3	3.79998	147.25	8.54998
79.8	58.9	20.9	167.2	72.2	74.1	47.5	72.2
9003.15	224.2	122.55	-62.7	388.55	94.05	7.60001	2.85003
563.35	293.55	86.45	145.35	79.8	59.85	84.55	62.7
18.05	75.05	74.1	292.6	108.3	-5.70002	60.8	58.9
32.3	78.85	-13.3	174.8	742.9	14.25	52.25	-4.75
818.9	326.8	1074.45	94.05	41.8	83.6	58.9	52.25
175.75	248.9	62.7	52.25	401.85	11.4	7.60001	8.54998
118.75	141.55	2384.5	28.5	190.95	138.7	45.6	57.95
1341.4	230.85	71.25	126.35	5.70002	-17.1	64.6	56.05
1242.6	351.5	121.6	122.55	516.8	11.4	303.05	41.8
938.6	244.15	380	105.45	67.45	45.6	173.85	17.1
228	190.95	119.7	80.75	-7.60001	69.35	72.2	36.1
114.95	112.1	53.2	67.45	-5.70002	32.3	58.9	52.25
71.25	44.65	112.1	93.1	563.35	89.3	121.6	70.3
219.45	127.3	306.85	-13.3	77.9	30.4	158.65	40.85
71.25	95.95	137.75	78.85	62.7	27.55	237.5	9.50003
1177.05	275.5	76.95	43.7	-6.64998	67.45	126.35	80.75
3795.25	93.1	597.55	67.45	-3.79998	76.95	40.85	82.65
262.2	206.15	227.05	209	45.6	82.65	5.70002	7.60001
-19	96.9	1263.5	200.45	99.75	151.05	62.7	63.65
287.85	174.8	2646.7	50.35	55.1	4.75	76.95	47.5
62.7	152	62.7	53.2	242.25	101.65	49.4	58.9
202.35	72.2	93.1	20.9	38.95	67.45	72.2	55.1
97.85	39.9	160.55	155.8	113.05	109.25	23.75	25.65
2479.5	80.75	47.5	112.1	29.45	73.15	72.2	0.95001
133	66.5	10.45	21.85	1520.95	74.1	54.15	27.55
157.7	-3.79998	2649.55	30.4	45.6	57.95	339.15	96.9
-31.35	121.6	434.15	207.1	83.6	40.85	32.3	27.55
118.75	147.25	28.5	79.8	106.4	129.2	18.05	37.05
57.95	68.4	124.45	171	25.65	-9.50003	68.4	70.3
384.75	97.85	134.9	107.35	-10.45	-7.60001	95	-20.9
535.8	109.25	3614.75	113.05	9.50003	-50.35	50.35	44.65
33.25	26.6	4363.35	104.5	-43.7	99.75	3.79998	20.9
100.7	69.35	10032	22.8	8045.55	48.45	34.2	70.3
3115.05	38.95	2674.25	39.9	1053.55	4.75	40.85	38
77.9	152.95	201.4	68.4	140.6	42.75	142.5	41.8
1411.7	136.8	107.35	-52.25	97.85	29.45	29.45	77.9
75.05	140.6	159.6	62.7	187.15	46.55	76.95	7.60001
47.5	115.9	634.6	83.6	111.15	58.9	32.3	48.45
987.05	94.05	151.05	2.85003	76.95	59.85	100.7	51.3
146.3	76	21.85	4.75	56.05	74.1	32.3	19
335.35	57	184.3	29.45	1217.9	113.05	28.5	95
55.1	154.85	68.4	-15.2	19.95	91.2	79.8	-30.4
6695.6	31.35	247.95	40.85	32.3	7.60001	12.35	-9.50003
71.25	57.95	346.75	149.15	13.3	70.3	25.65	26.6
240.35	118.75	147.25	-45.6	34.2	-7.60001	44.65	87.4
734.35	156.75	110.2	-68.4	38.95	52.25	74.1	104.5
128.25	49.4	17.1	100.7	70.3	10.45	0	72.2
1567.5	167.2	34.2	102.6	417.05	16.15	76.95	74.1
1000.35	1031.7	105.45	114.95	21.85	48.45	207.1	3.79998
201.4	120.65	306.85	35.15	260.3	57	91.2	48.45
123.5	17.1	397.1	60.8	526.3	35.15	86.45	94.05
178.6	115.9	198.55	125.4	96.9	50.35	65.55	59.85
104.5	79.8	1827.8	58.9	97.85	35.15	71.25	44.65
20.9	157.7	74.1	26.6	177.65	21.85	94.05	47.5
114.95	136.8	103.55	8.54998	67.45	-7.60001	16.15	53.2
199.5	66.5	83.6	-15.2	24.7	72.2	39.9	45.6
406.6	49.4	136500	58.9	77.9	75.05	45.6	33.25
124.45	133.95	2097.6	90.25	22.8	95	98.8	109.25
56.05	77.9	2320.85	90.25	54.15	30.4	130.15	49.4
116.85	203.3	14.25	58.9	99.75	41.8	74.1	78.85
153.9	24.7	1124.8	85.5	22.8	28.5	80.75	94.05
134.9	121.6	104.5	112.1	-24.7	42.75	34.2	29.45
295.45	228.95	117.8	43.7	14.25	51.3	43.7	22.8
102.6	69.35	56.05	44.65	62.7	50.35	69.35	76
115.9	143.45	2278.1	80.75	645.05	-2.85003	527.25	75.05
48.45	68.4	94.05	193.8	48.45	88.35	114	87.4
2973.5	203.3	355.3	-33.25	48.45	15.2	124.45	18.05
62.7	230.85	44.65	44.65	75.05	81.7	38.95	95
2375	38	68.4	100.7	56.05	50.35	78.85	79.8
5346.6	155.8	1273	17.1	25.65	23.75	31.35	70.3
77.9	29.45	38	60.8	58.9	43.7	67.45	45.6
36.1	116.85	5250.65	-9.50003	45.6	38	60.8	68.4
155.8	111.15	4079.3	366.7	29.45	77.9	7.60001	38
-32.3	13205	104.5	-84.55	-34.2	38.95	91.2	42.75
128.25	138.7	77.9	164.35	60.8	150.1	80.75	7.60001
117.8	180.5	93.1	134.9	165603	49.4	70.3	-10.45
412.3	218.5	1934.2	-2.85003	698.25	114.95	132.05	25.65
115.9	65.55	74.1	48.45	373.35	74.1	68.4	46.55
8845.45	141.55	-33.25	87.4	54.15	101.65	81.7	36.1
95	180.5	304.95	92.15	17.1	112.1	65.55	34.2
55.1	174.8	2735.05	127.3	213.75	94.05	17.1	68.4
82.65	141.55	65.55	35.15	86.45	38	0.95001	26.6
209.95	375.25	95	52.25	82.65	34.2	75.05	53.2
157.7	146.3	18.05	121.6	4460.25	37.05	87.4	105.45
159.6	131.1	35.15	77.9	60.8	22.8	86.45	30.4
33.25	143.45	25.65	117.8	65.55	80.75	35.15	26.6
78.85	195.7	3382	90.25	202793	101.65	615.6	38.95
1080.15	252.7	86.45	52.25	65.55	-2.85003	73.15	41.8
7908.75	15.2	32.3	28.5	103.55	53.2	81.7	68.4
128.25	184.3	18.05	-6.64998	69.35	195.7	184.3	116.85
135.85	41.8	73.15	88.35	103.55	27.55	74.1	62.7
-15.2	55.1	74.1	114	1875.3	28.5	58.9	30.4
2330.35	118.75	79.8	83.6	62.7	129.2	43.7	89.3
26.6	169.1	16.15	15.2	64.6	51.3	29.45	99.75
900.6	124.45	42.75	34.2	20.9	34.2	84.55	114
24263.9	9.50003	412.3	43.7	243.2	151.05	-7.60001	29.45
3454.2	151.05	-21.85	59.85	20.9	51.3	79.8	35.15
118.75	88.35	65.55	76.95	78.85	73.15	-15.2	18.05
158.65	248.9	57.95	79.8	33.25	8.54998	52.25	31.35
99.75	232.75	114.95	99.75	63.65	147.25	49.4	38.95
2449.1	61.75	153.9	46.55	1207.45	22.8	216.6	71.25
0	350.55	114.95	34.2	74.1	25.65	55.1	35.15
114	48.45	44.65	110.2	65.55	110.2	86.45	108.3
576.65	209.95	-5.70002	188.1	399.95	25.65	49.4	46.55
190.95	53.2	55.1	70.3	69.35	28.5	46.55	33.25
108.3	100.7	3729.7	84.55	109.25	32.3	27588.9	92.15
36.1	3.79998	18.05	56.05	28.5	68.4	52.25	37.05
46.55	168.15	47.5	19	115.9	76.95	50.35	63.65
102.6	37.05	76	37.05	53.2	93.1	52.25	17.1
82.65	92.15	-13.3	64.6	125.4	127.3	67.45	21.85
6028.7	72.2	910.1	169.1	12.35	23.75	81.7	-2.85003
404.7	151.05	66.5	51.3	56.05	132.05	71.25	21.85
15.2	87.4	16.15	88.35	74.1	10.45	76	38
7540.15	294.5	-29.45	181.45	39.9	90.25	55.1	6.64998
38	195.7	448.4	190.95	98.8	93.1	39.9	23.75
13506.2	51.3	208.05	219.45	156.75	67.45	62.7	59.85
96.9	80.75	61.75	68.4	49.4	38	106.4	49.4
23.75	-38	363.85	73.15	20.9	25.65	4.75	39.9
330.6	86.45	28.5	109.25	-8.54998	123.5	82.65	66.5
157.7	50.35	91.2	48.45	-17.1	13.3	26.6	-3.79998
231.8	203.3	544.35	303.05	-0.95001	46.55	46.55	35.15
115.9	66.5	16.15	97.85	68.4	-10.45	73.15	82.65
204.25	80.75	79.8	42.75	83.6	24.7	135.85	91.2
42160.1	89.3	68.4	132.05	881.6	54.15	199.5	73.15
153.9	109.25	37.05	136.8	72.2	-54.15	102.6	-29.45
1539	156.75	99.75	113.05	22.8	50.35	107.35	112.1
33.25	-19.95	3738.25	94.05	19.95	80.75	409.45	69.35
202.35	116.85	50.35	70.3	41.8	81.7	88.35	10.45
102.6	63.65	1015.55	114	44.65	30.4	92.15	54.15
-31.35	75.05	42.75	90.25	58559	120.65	79.8	61.75
19	76.95	5046.4	101.65	24.7	157.7	104.5	26.6
106.4	93.1	95	38.95	42.75	168.15	64.6	29.45
-9.50003	132.05	32.3	24.7	24.7	85.5	63.65	23.75
178.6	59.85	43.7	40.85	225.15	43.7	63.65	10.45
378.1	83.6	80.75	150.1	93.1	40.85	207.1	118.75
79.8	150.1	-19	153.9	476.9	5.70002	81.7	46.55
1250.2	75.05	409.45	56.05	41.8	129.2	57.95	95.95
779	20.9	93.1	99.75	43.7	78.85	199.5	13.3
777.1	108.3	65.55	-39.9	39.9	70.3	8.54998	76.95
3277.5	7.60001	649.8	92.15	240.35	58.9	81.7	87.4
32.3	133.95	-3.79998	85.5	62.7	64.6	86.45	26.6
180.5	103.55	4454.55	98.8	50199.9	113.05	36.1	46.55
94.05	86.45	10922.1	71.25	118.75	43.7	45.6	65.55
6699.4	92.15	86.45	82.65	225.15	71.25	56.05	87.4
52.25	189.05	2056.75	149.15	65.55	32.3	34.2	41.8
579.5	203.3	17.1	151.05	6.64998	15.2	29.45	33.25
713.45	187.15	63.65	15.2	60.8	38	702.05	30.4
76	109.25	106.4	-50.35	57.95	57	51.3	45.6
88.35	128.25	90.25	21.85	35.15	78.85	96.9	37.05
86.45	76	114.95	-22.8	918.65	-1.90002	259.35	20.9
2472.85	84.55	147.25	-20.9	76.95	45.6	70.3	57.95
3753.45	148.2	360.05	26.6	75.05	44.65	75.05	23.75
499.7	84.55	100.7	72.2	146272	94.05	-32.3	74.1
100.7	82.65	71.25	84.55	45.6	38.95	-13.3	56.05
562.4	171	138.7	1.90002	886.35	44.65	13.3	20.9
223.25	188.1	26.6	45.6	70.3	-5.70002	49.4	13.3
71.25	155.8	49.4	24.7	109.25	95.95	32.3	63.65
6225.35	209	75.05	19	67.45	38.95	33.25	53.2
4056.5	103.55	55.1	89.3	71.25	25.65	35.15	61.75
176.7	84.55	40.85	19	83.6	97.85	20.9	60.8
84.55	56.05	383.8	84.55	74062	87.4	38	81.7
113.05	148.2	26.6	326.8	437	14.25	113.05	30.4
51.3	23.75	95	106.4	45.6	91.2	53.2	46.55
569.05	38.95	721.05	29.45	0	40.85	39.9	72.2
80.75	178.6	17.1	15.2	13.3	4.75	95	47.5
175.75	204.25	48.45	96.9	87.4	64.6	45.6	-14.25
171.95	223.25	125.4	64.6	65.55	72.2	25.65	76
227.05	228.95	759.05	-2.85003	37.05	98.8	19.95	38
160.55	112.1	100.7	57.95	31.35	36.1	30.4	13.3
225.15	130.15	126.35	139.65	493.05	94.05	59.85	38
129.2	128.25	56.05	91.2	132.05	63.65	38.95	7.60001
714.4	67.45	51.3	100.7	60.8	22.8	42.75	148.2
144.4	210.9	160.55	89.3	126.35	42.75	69.35	51.3
292.6	93.1	976.6	82.65	83.6	40.85	1037.4	74.1
274.55	128.25	1608.35	48.45	40.85	61.75	181.45	41.8
189.05	2238.2	1503.85	42.75	34.2	-20.9	39.9	33.25
112.1	216.6	179.55	113.05	46.55	38	20.9	14.25
239.4	178.6	85.5	85.5	104.5	14.25	34.2	15.2
219.45	171	469.3	-19	81.7	22.8	105.45	78.85
308.75	106.4	118.75	103.55	-1.90002	24.7	17.1	77.9
367.65	248.9	56.05	73.15	27.55	194.75	33.25	0.95001
443.65	111.15	224.2	157.7	38	69.35	48.45	22.8
278.35	125.4	50.35	31.35	53.2	57.95	3.79998	54.15
51.3	116.85	4107.8	114.95	395.2	35.15	47.5	49.4
180.5	147.25	69.35	61.75	74.1	33.25	116.85	88.35
250.8	386.65	764.75	39.9	54.15	98.8	45.6	59.85
207.1	311.6	56.05	-18.05	20.9	67.45	69.35	41.8
131.1	121.6	1611.2	78.85	568.1	80.75	62.7	44.65
261.25	304	1913.3	88.35	-18.05	36.1	65.55	102.6
218.5	206.15	95	131.1	146.3	-44.65	9.50003	71.25
190.95	43.7	57.95	109.25	42.75	38.95	36.1	41.8
2706.55	137.75	10.45	88.35	-28.5	88.35	-2.85003	31.35
168.15	151.05	144.4	38	153.9	76	57	15.2
322.05	238.45	94.05	32.3	39.9	98.8	48.45	92.15
190.95	121.6	229.9	50.35	92.15	94.05	4.75	7.60001
186.2	169.1	2343.65	26.6	90.25	-13.3	14.25	27.55
60.8	328.7	82.65	69.35	3838	-7.60001	94.05	43.7
197.6	159.6	103.55	0	26.6	42.75	2.85003	65.55
122.55	114	65.55	72.2	80.75	-9.50003	11964.3	52.25
142.5	128.25	98.8	150.1	18.05	77.9	173.85	57.95
8267.85	68.4	25.65	83.6	29.45	33.25	4.75	108.3
165.3	90.25	38	71.25	69.35	-19	44.65	44.65
185.25	53.2	-11.4	12.35	18.05	13.3	65.55	104.5
289.75	16.15	3781	101.65	-27.55	29.45	67.45	24.7
274.55	56.05	66.5	-12.35	1378.45	82.65	350.55	50.35
776.15	183.35	-0.95001	28.5	69.35	60.8	39.9	83.6
1118.15	190	-9.50003	59.85	18.05	39.9	70.3	81.7
195.7	250.8	7.60001	35.15	180.5	2.85003	78.85	38.95
228	186.2	61.75	54.15	101.65	28.5	61.75	57.95
3133.1	129.2	19.95	41.8	43.7	12.35	62.7	0.95001
370.5	137.75	37.05	124.45	84.55	79.8	77.9	103.55
1509.55	119.7	4019.45	20.9	34.2	106.4	29.45	38
117.8	136.8	97.85	37.05	396.15	63.65	123.5	12.35
1709.05	205.2	48652.4	-0.95001	-3.79998	22.8	0	95
195.7	-154.85	5815.9	57	45.6	95	47.5	92.15
210.9	-50.35	5.70002	26.6	200.45	16.15	45.6	5.70002
166.25	335.35	77.9	23.75	64.6	59.85	38.95	37.05
266.95	71.25	111.15	47.5	20.9	54.15	11.4	89.3
201.4	19.95	42.75	73.15	80.75	64.6	125.4	141.55
151.05	-16.15	211.85	107.35	120.65	10.45	50.35	27.55
245.1	3.79998	3616.65	48.45	14.25	85.5	47.5	72.2
779.95	428.45	34.2	0	38	71.25	98.8	11.4
268.85	129.2	20.9	28.5	61.75	85.5	26.6	36.1
190	13.3	-55.1	6.64998	57	28.5	71.25	40.85
132.05	38.95	63.65	59.85	45.6	17.1	77.9	38.95
99.75	148.2	133	3.79998	109.25	42.75	60.8	66.5
195.7	57	36.1	28.5	495.9	52.25	149.15	94.05
210.9	122.55	131.1	20.9	112.1	75.05	52.25	59.85
92.15	-2.85003	58.9	152	1520.95	76.95	57	37.05
159.6	128.25	2066.25	2.85003	12.35	7.60001	49.4	7.60001
321.1	99.75	997.5	111.15	48.45	68.4	57.95	95
241.3	29.45	95	46.55	97.85	23.75	23.75	74.1
248.9	117.8	74.1	40.85	79.8	57	41.8	54.15
156.75	95.95	76.95	83.6	7.60001	37.05	31.35	57.95
142.5	77.9	8.54998	76.95	59.85	2.85003	99.75	86.45
193.8	80.75	34.2	-4.75	-0.95001	116.85	87.4	65.55
290.7	116.85	2.85003	54.15	86.45	121.6	10.45	36.1
80.75	168.15	41.8	41.8	-3.79998	33.25	-2.85003	62.7
244.15	163.4	-4.75	76.95	20.9	-1.90002	37.05	68.4
244.15	9.50003	100.7	74.1	117.8	16.15	38	13.3
17955	243.2	176.7	23.75	27.55	124.45	93.1	16.15
323.95	212.8	73.15	173.85	81.7	-41.8	6.64998	43.7
309.7	163.4	67.45	116.85	28.5	19.95	36.1	71.25
209	90.25	22.8	201.4	169.1	33.25	1446.85	38.95
-19	243.2	57	63.65	57.95	21.85	95	79.8
448.4	51.3	60.8	15.2	50394.7	11.4	77.9	44.65
73.15	84.55	44.65	128.25	15.2	35.15	78.85	43.7
122.55	114.95	83.6	23.75	40.85	73.15	75.05	43.7
3598.6	85.5	82.65	147.25	31.35	64.6	98.8	8.54998
456.95	69.35	114	-12.35	61.75	19.95	419.9	-4.75
661.2	209.95	40.85	106.4	67.45	64.6	13.3	73.15
179.55	1.90002	1269.2	104.5	102.6	46.55	51.3	61.75
118.75	95	27.55	78.85	96.9	67.45	25.65	51.3
159.6	235.6	2211.6	101.65	101.65	19.95	28.5	73.15
228	82.65	249.85	44.65	76.95	17.1	72.2	26.6
110.2	130.15	23.75	153.9	24.7	11.4	81.7	103.55
114.95	66.5	53.2	220.4	722.95	15.2	67.45	65.55
182.4	114.95	51.3	60.8	19	97.85	12141	51.3
259.35	35.15	57	-22.8	122.55	58.9	35.15	57
135.85	101.65	30.4	24.7	95.95	18.05	88.35	42.75
102.6	36.1	22.8	28.5	79.8	117.8	35.15	35.15
65.55	29.45	552.9	98.8	28.5	104.5	243.2	67.45
531.05	119.7	262139	22.8	37.05	-9.50003	56.05	29.45
160.55	166.25	81.7	53.2	18.05	32.3	44.65	65.55
67.45	74.1	131.1	24.7	59.85	62.7	73.15	74.1
7850.8	62.7	2520.35	212.8	72.2	29.45	85.5	85.5
177.65	151.05	76.95	45.6	15.2	-4.75	17.1	57.95
70.3	496.85	9.50003	2.85003	-19.95	28.5	205.2	62.7
127.3	590.9	148.2	38.95	115.9	45.6	31.35	49.4
1858.2	124.45	3346.85	1684.35	453.15	63.65	14.25	60.8
886.35	97.85	-19	65.55	41687.9	25.65	66.5	-2.85003
6538.85	109.25	56.05	51.3	545.3	65.55	73.15	44.65
89.3	168.15	57.95	91.2	50.35	100.7	46.55	29.45
62.7	141.55	26.6	76.95	8.54998	56.05	41.8	3.79998
133.95	187.15	95.95	70.3	68.4	85.5	3.79998	41.8
128.25	221.35	177.65	94.05	14.25	20.9	54.15	20.9
-7.60001	119.7	114	67.45	62.7	45.6	43.7	32.3
97.85	251.75	80.75	80.75	1326.2	94.05	-3.79998	39.9
3186.3	327.75	84.55	48.45	97.85	16.15	109.25	35.15
4915.3	161.5	80.75	125.4	161.5	78.85	111.15	67.45
247	149.15	-1.90002	-0.95001	16.15	43.7	38.95	56.05
153.9	197.6	534.85	120.65	75.05	26.6	27.55	96.9
-0.95001	115.9	7.60001	56.05	2199.25	78.85	11217.6	7.60001
57.95	350.55	40.85	118.75	18.05	47.5	56.05	71.25
60.8	132.05	83.6	105.45	19.95	145.35	82.65	98.8
162.45	209.95	57.95	89.3	39.9	49.4	-6.64998	63.65
168.15	126.35	86.45	8.54998	51.3	-15.2	26.6	43.7
7.60001	184.3	5014.1	77.9	51.3	42.75	54.15	57
1272.05	262.2	113.05	12.35	64.6	6.64998	57.95	-0.95001
71.25	89.3	107.35	154.85	29.45	30.4	41.8	67.45
119.7	162.45	360.05	86.45	7.60001	25.65	65.55	-0.95001
-30.4	213.75	133	54.15	359.1	50.35	162.45	30.4
179.55	201.4	50.35	73.15	225.15	90.25	132.05	51.3
2385.45	345.8	155255	21.85	92.15	70.3	26.6	60.8
-3.79998	216.6	66.5	-5.70002	-5.70002	26.6	111.15	36.1
12.35	123.5	167.2	71.25	57	5.70002	66.5	21.85
743.85	238.45	92.15	96.9	76	73.15	77.9	79.8
101.65	272.65	543.4	82.65	91.2	90.25	86.45	190
7622.8	190.95	55.1	80.75	169.1	29.45	68.4	42.75
96.9	237.5	-18.05	194.75	38.95	102.6	94.05	50.35
61.75	268.85	19.95	-11.4	192.85	27.55	95.95	70.3
7562	133.95	325.85	47.5	-43.7	49.4	75.05	46.55
108.3	636.5	75.05	54.15	393.3	30.4	95	38.95
129.2	231.8	941.45	3.79998	832.2	95.95	-15.2	61.75
19.95	228	27.55	21.85	38	92.15	73.15	-23.75
42.75	203.3	200.45	24.7	75.05	50.35	16.15	57
836	165.3	969	0.95001	33.25	32.3	8.54998	-10.45
-1.90002	422.75	100.7	104.5	109.25	67.45	423.7	9.50003
124.45	115.9	-13.3	19	0.95001	72.2	102.6	47.5
123.5	184.3	-0.95001	43.7	41.8	89.3	50.35	88.35
17.1	450.3	844.55	151.05	131.1	40.85	53.2	33.25
114	50.35	339.15	76.95	64.6	35.15	40.85	14.25
87.4	166.25	88195.1	51.3	213.75	19.95	23.75	4.75
143.45	167.2	4.75	60.8	96.9	27.55	66.5	98.8
69.35	141.55	-13.3	127.3	89.3	16.15	380	44.65
111.15	121.6	152	18.05	38.95	6.64998	57.95	220.4
98.8	53.2	82.65	57.95	2828.15	140.6	73.15	36.1
113.05	118.75	70.3	35.15	38.95	43.7	175.75	84.55
88.35	217.55	-50.35	26.6	487.35	79.8	59.85	47.5
251.75	185.25	176.7	-16.15	42.75	44.65	48.45	17.1
266.95	207.1	51.3	34.2	63.65	69.35	91.2	54.15
48.45	274.55	103.55	8.54998	80.75	164.35	69.35	5.70002
219.45	27.55	261.25	23.75	114	58.9	154.85	18.05
444.6	114.95	47.5	-19.95	15.2	255.55	171	53.2
117.8	171.95	-20.9	36.1	87.4	74.1	39.9	5.70002
107.35	31.35	43.7	235.6	65.55	92.15	29.45	90.25
44.65	53.2	970.9	71.25	23.75	102.6	50.35	74.1
1245.45	93.1	223.25	26.6	80.75	94.05	66.5	35.15
31.35	124.45	13.3	152	37.05	5.70002	111.15	18.05
-87.4	221.35	1.90002	39.9	239.4	37.05	63.65	21.85
143.45	147.25	158.65	68.4	64.6	3.79998	81.7	-9.50003
281.2	158.65	5.70002	78.85	59.85	17.1	301.15	81.7
7707.35	272.65	33.25	30.4	-17.1	-3.79998	4.75	91.2
92.15	104.5	-0.95001	52.25	113.05	46.55	64.6	35.15
24573.7	176.7	86.45	131.1	75.05	147.25	52.25	58.9
206.15	174.8	14.25	48.45	63.65	34.2	15.2	29.45
-14.25	111.15	296.4	69.35	59.85	117.8	150.1	43.7
496.85	160.55	138.7	-10.45	107.35	81.7	97.85	32.3
114.95	257.45	13648.6	85.5	11.4	95	47.5	111.15
135.85	305.9	73.15	80.75	132.05	37.05	53.2	7.60001
78.85	157.7	1977.9	50.35	139.65	50.35	85.5	11.4
80.75	308.75	56.05	38	26.6	-9.50003	25.65	14.25
75.05	197.6	117.8	82.65	103.55	52.25	56.05	-11.4
135.85	63.65	84.55	51.3	55.1	65.55	57.95	14.25
173.85	182.4	57.95	70.3	201.4	82.65	3.79998	18.05
3344	269.8	13.3	63.65	235.6	16.15	19.95	104.5
108.3	247.95	19	50.35	59.85	73.15	4.75	38.95
38	269.8	68.4	166.25	24.7	53.2	10.45	63.65
49.4	170.05	36.1	72.2	74.1	49.4	30.4	39.9
1170.4	294.5	1477.25	94.05	103.55	69.35	82.65	0.95001
170.05	170.05	95	147.25	58.9	97.85	355.3	47.5
178.6	447.45	434.15	66.5	38.95	20.9	57.95	21.85
132.05	62.7	52.25	84.55	89.3	77.9	31.35	40.85
262139	71.25	851.2	24.7	55.1	-19.95	61.75	23.75
615.6	142.5	373.35	20.9	78.85	-12.35	74.1	27.55
63.65	231.8	11.4	39.9	7.60001	76	62.7	29.45
262139	183.35	315.4	-33.25	-30.4	78.85	-0.95001	45.6
1714.75	135.85	57.95	25.65	81.7	3.79998	86.45	-28.5
0.95001	229.9	6.64998	174.8	698.25	41.8	100.7	104.5
141.55	205.2	86.45	144.4	101.65	25.65	40.85	35.15
27.55	70.3	79.8	95	116.85	28.5	144.4	31.35
193.8	240.35	658.35	7.60001	61.75	-14.25	48.45	34.2
25.65	116.85	238.45	45.6	14.25	67.45	-0.95001	19
80.75	160.55	102.6	48.45	38.95	85.5	69.35	89.3
-2.85003	127.3	150.1	20.9	20.9	30.4	67.45	91.2
6573.05	1459.2	208.05	22.8	186.2	75.05	570.95	61.75
157.7	144.4	487.35	4.75	49.4	99.75	55.1	33.25
146.3	46.55	-3.79998	123.5	73.15	22.8	59.85	54.15
39.9	127.3	2131.8	160.55	4.75	24.7	20.9	43.7
16.15	-5.70002	939.55	8.54998	18.05	55.1	38	69.35
17.1	-8.54998	25849.5	212.8	35.15	38.95	47.5	30.4
192.85	101.65	262139	-4.75	39.9	31.35	57.95	19
138.7	65.55	53.2	17.1	45.6	51.3	36.1	8.54998
262139	189.05	5169.9	9.50003	80.75	10.45	38.95	92.15
135.85	152.95	107.35	27.55	82.65	-25.65	55.1	54.15
5925.15	142.5	198290	31.35	40.85	19.95	17.1	97.85
169.1	254.6	23.75	81.7	-14.25	53.2	78.85	50.35
75.05	153.9	64.6	75.05	-40.85	95.95	14.25	34.2
1824	171	121.6	59.85	13.3	73.15	87.4	57.95
72.2	90.25	-9.50003	96.9	30.4	21.85	63.65	17.1
29.45	181.45	37.05	21.85	62.7	-20.9	25.65	43.7
13490	125.4	-40.85	84.55	42.75	30.4	94.05	46.55
13670.5	169.1	83.6	19.95	62.7	108.3	15.2	38.95
20.9	270.75	26.6	19.95	40.85	-0.95001	96.9	55.1
10478.5	220.4	134.9	60.8	70.3	65.55	57.95	10.45
1102	253.65	95	54.15	323.95	39.9	61.75	33.25
1594.1	223.25	60.8	-30.4	66.5	16.15	51.3	8.54998
150.1	113.05	20.9	39.9	494	42.75	11.4	98.8
603.25	251.75	262139	176.7	32.3	16.15	90.25	98.8
1785.05	147.25	26.6	89.3	102.6	18.05	81.7	6.64998
1227.4	170.05	30.4	61.75	45.6	79.8	79469.4	21.85
97.85	207.1	-4.75	-0.95001	127.3	6.64998	12.35	71.25
4856.4	242.25	51.3	47.5	330.6	86.45	12103	56.05
63.65	292.6	81.7	87.4	1203.65	55.1	7618.05	37.05
-42.75	180.5	4277.85	83.6	34.2	39.9	62.7	37.05
93.1	122.55	113.05	190.95	60.8	56.05	1228.35	50.35
141.55	143.45	88.35	54.15	94.05	46.55	39.9	50.35
3993.8	485.45	52.25	98.8	977.55	54.15	652.65	27.55
23.75	223.25	7657	58.9	707.75	15.2	102.6	161.5
156.75	368.6	46.55	174.8	26.6	99.75	42.75	0
1539.95	173.85	2329.4	80.75	112.1	56.05	94.05	39.9
38	198.55	-0.95001	24.7	27.55	19.95	25.65	68.4
5667.7	173.85	161.5	40.85	313.5	42.75	51.3	95.95
43.7	124.45	262139	92.15	28.5	41.8	101.65	19
324.9	369.55	26.6	9.50003	128.25	25.65	6.64998	30.4
185.25	202.35	72.2	95	71.25	48.45	39.9	105.45
32.3	136.8	3547.3	-0.95001	56.05	87.4	1.90002	74.1
146.3	227.05	130.15	127.3	132.05	6.64998	7867.9	51.3
68.4	227.05	36.1	51.3	2861.4	87.4	71.25	62.7
102.6	293.55	10056.7	110.2	39.9	70.3	79.8	49.4
3143.55	107.35	47.5	14.25	34.2	57	92.15	27.55
404.7	98.8	323	77.9	3.79998	-5.70002	81.7	73.15
388.55	177.65	88.35	-19	44.65	76	68.4	30.4
7.60001	151.05	127.3	25.65	20.9	43.7	318.25	38.95
112.1	189.05	1197	27.55	7.60001	9.50003	66.5	25.65
24.7	171.95	184870	79.8	1038.35	38.95	219.45	92.15
288.8	125.4	38	18.05	64.6	85.5	205.2	23.75
145.35	173.85	46.55	101.65	46.55	22.8	94.05	146.3
57.95	240.35	491.15	19.95	99.75	35.15	82.65	15.2
46.55	374.3	803.7	216.6	27.55	74.1	205.2	84.55
110.2	330.6	792.3	106.4	56.05	67.45	7.60001	80.75
0	206.15	121.6	126.35	1251.15	33.25	25.65	14.25
2915.55	64.6	90.25	-12.35	94.05	-3.79998	42.75	76
144.4	179.55	165.3	64.6	62.7	116.85	63.65	103.55
188.1	102.6	124.45	211.85	89.3	-21.85	105.45	43.7
118.75	148.2	2629.6	231.8	124.45	48.45	25.65	11.4
313.5	112.1	101.65	82.65	94.05	101.65	192.85	25.65
495.9	194.75	23.75	38	103.55	21.85	62.7	103.55
61.75	80.75	186.2	22.8	27.55	23.75	126.35	112.1
337.25	161.5	73.15	63.65	1893.35	31.35	20.9	2.85003
341.05	217.55	4.75	84.55	74.1	24.7	111.15	116.85
1397.45	114	75.05	10.45	50.35	120.65	152.95	49.4
42.75	197.6	175.75	38.95	171	97.85	25.65	70.3
164.35	49.4	7.60001	13.3	1923.75	152.95	58.9	9.50003
312.55	136.8	448.4	103.55	681.15	69.35	0	85.5
795.15	195.7	96.9	73.15	13.3	31.35	13.3	19
104.5	80.75	328.7	35.15	-15.2	61.75	7.60001	34.2
117.8	200.45	50.35	105.45	-3.79998	-7.60001	37.05	69.35
57.95	152	22.8	119.7	93.1	62.7	14.25	45.6
68.4	133	91.2	59.85	28.5	57.95	46.55	81.7
71.25	160.55	89.3	-0.95001	-2.85003	76	97.85	65.55
98.8	173.85	2308.5	8.54998	44.65	11.4	76.95	64.6
77.9	57	121.6	48.45	570	34.2	19.95	33.25
289.75	130.15	36.1	123.5	95.95	71.25	26.6	77.9
171.95	-16.15	116.85	73.15	1733.75	80.75	63.65	37.05
1444	70.3	1376.55	114.95	-7.60001	26.6	54.15	103.55
116.85	82.65	283.1	17.1	221.35	49.4	71.25	24.7
110.2	1205.55	7.60001	84.55	1044.05	57.95	33.25	32.3
-50.35	113.05	-8.54998	46.55	22.8	90.25	39.9	-23.75
285.95	799.9	2286.65	197.6	25.65	17.1	30.4	14.25
1929.45	225.15	92.15	80.75	57	-1.90002	5492.9	54.15
149.15	64.6	21.85	25.65	30.4	-4.75	82.65	35.15
48.45	116.85	6.64998	61.75	37.05	50.35	53.2	35.15
2000.7	262.2	222848	17.1	30.4	50.35	253.65	79.8
-10.45	309.7	38	68.4	68.4	57.95	82.65	19
23.75	275.5	171.95	83.6	375.25	-27.55	215.65	58.9
3.79998	357.2	262139	116.85	71.25	100.7	22.8	96.9
116.85	254.6	141.55	26.6	64.6	44.65	92.15	37.05
58.9	360.05	339.15	95.95	2.85003	57	17.1	5.70002
1116.25	270.75	49.4	29.45	70.3	-2.85003	347.7	46.55
7140.2	340.1	102.6	193.8	116.85	59.85	38.95	5.70002
45.6	220.4	62.7	56.05	404.7	38	85.5	19.95
165.3	390.45	129521	21.85	31.35	75.05	75.05	86.45
3672.7	399.95	13.3	42.75	21.85	82.65	82.65	39.9
75.05	374.3	226.1	268.85	25.65	92.15	256.5	73.15
95.95	264.1	101.65	69.35	103.55	-19.95	64.6	90.25
-31.35	209.95	71.25	103.55	115.9	30.4	167.2	24.7
126.35	232.75	905.35	102.6	10.45	25.65	8.54998	76
207.1	399.95	82.65	95	107.35	14.25	256.5	91.2
11.4	385.7	1167.55	-38.95	2.85003	-11.4	152.95	36.1
120.65	285.95	117.8	31.35	69.35	26.6	38.95	42.75
-33.25	290.7	10.45	131.1	24.7	39.9	38.95	13.3
31.35	214.7	169.1	28.5	276.45	81.7	86.45	64.6
26.6	311.6	-24.7	-1.90002	34.2	-41.8	26.6	32.3
237.5	278.35	2805.35	164.35	107.35	52.25	71.25	18.05
6170.25	308.75	10.45	77.9	472.15	107.35	66.5	-3.79998
39.9	243.2	27.55	11.4	78.85	63.65	39.9	7.60001
265.05	298.3	89.3	53.2	55.1	75.05	7.60001	102.6
8417.95	190.95	132.05	0.95001	64.6	55.1	239.4	25.65
508.25	257.45	1352.8	71.25	86.45	60.8	148.2	60.8
53.2	266.95	1693.85	116.85	39.9	98.8	62.7	39.9
24.7	178.6	1314.8	29.45	324.9	-8.54998	21.85	15.2
5895.7	255.55	66.5	-3.79998	1757.5	88.35	44.65	36.1
3264.2	247	1547.55	55.1	13.3	44.65	86.45	36.1
5808.3	337.25	122.55	-1.90002	531.05	43.7	61.75	35.15
84.55	212.8	90.25	80.75	686.85	21.85	27.55	28.5
174.8	275.5	511.1	215.65	76	82.65	43.7	33.25
8.54998	245.1	73.15	57.95	261.25	135.85	36.1	82.65
9224.5	96.9	692.55	44.65	12.35	28.5	17.1	19.95
111.15	235.6	410.4	-18.05	211.85	78.85	51.3	55.1
109.25	227.05	0.95001	160.55	113.05	48.45	53.2	149.15
36.1	134.9	154.85	84.55	43.7	117.8	43.7	38
7599.05	109.25	195.7	45.6	68.4	67.45	1899.05	50.35
253.65	231.8	1027.9	14.25	65.55	293.55	66.5	35.15
3689.8	145.35	197.6	38	41.8	16.15	528.2	57
82.65	89.3	-16.15	161.5	77.9	48.45	85.5	6.64998
108.3	260.3	1301.5	100.7	61.75	16.15	76.95	42.75
-32.3	190	2531.75	67.45	33.25	33.25	23.75	44.65
1362.3	499.7	110.2	58.9	87.4	12.35	63.65	4.75
3552.05	171	95.95	-3.79998	-28.5	57.95	70.3	42.75
579.5	116.85	190	164.35	440.8	25.65	79.8	46.55
970.9	76	76	47.5	14.25	83.6	50.35	61.75
1805.95	81.7	92.15	94.05	37.05	15.2	14142.6	71.25
81.7	152	34.2	52.25	247.95	115.9	40.85	40.85
64.6	169.1	51.3	20.9	248.9	21.85	95.95	19.95
83.6	159.6	48.45	47.5	20.9	59.85	97.85	75.05
237.5	138.7	133.95	52.25	38.95	58.9	104.5	70.3
1839.2	125.4	89.3	-2.85003	37.05	36.1	2.85003	40.85
160.55	91.2	856.9	25.65	145.35	104.5	22.8	69.35
103.55	43.7	19.95	-44.65	80.75	45.6	27.55	80.75
186.2	181.45	71.25	64.6	91.2	35.15	10.45	73.15
-58.9	128.25	244.15	-14.25	24.7	75.05	5.70002	38
111.15	45.6	59.85	199.5	83.6	86.45	24.7	24.7
8911.95	147.25	62.7	57.95	-2.85003	52.25	0	98.8
84.55	116.85	5069.2	69.35	532	65.55	60.8	11.4
3769.6	72.2	124.45	19	42.75	88.35	145.35	37.05
741.95	67.45	154.85	44.65	100.7	36.1	73.15	155.8
41.8	180.5	1239.75	114	19	28.5	33.25	112.1
-49.4	57	0.95001	34.2	521.55	51.3	8.54998	77.9
28.5	26.6	2065.3	3.79998	115.9	170.05	189.05	76
121.6	130.15	410.4	52.25	37.05	26.6	11.4	64.6
-20.9	99.75	726.75	88.35	48.45	42.75	65.55	52.25
111.15	33.25	63.65	30.4	120.65	59.85	4.75	37.05
137.75	124.45	88.35	82.65	9.50003	32.3	72.2	38.95
28.5	53.2	117.8	41.8	80.75	0	43.7	38.95
86.45	11.4	330.6	74.1	4.75	107.35	84.55	58.9
134.9	38.95	388.55	20.9	55.1	116.85	19.95	19
139.65	30.4	64.6	16.15	32.3	85.5	215.65	36.1
158.65	114.95	111.15	22.8	66.5	56.05	208.05	22.8
137.75	58.9	356.25	168.15	416.1	33.25	28.5	48.45
93.1	43.7	74.1	78.85	39.9	54.15	-6.64998	68.4
456	42.75	-37.05	181.45	19	46.55	31.35	9.50003
1999.75	108.3	3097.95	71.25	482.6	71.25	133	48.45
155.8	113.05	41.8	11.4	53.2	99.75	19.95	11.4
155.8	225.15	15.2	72.2	56.05	32.3	33.25	23.75
1302.45	121.6	157142	38.95	1503.85	69.35	76.95	19
13.3	62.7	25.65	8.54998	33.25	44.65	19	38
151.05	40.85	57.95	1.90002	31.35	83.6	88.35	43.7
175.75	101.65	70.3	61.75	95.95	30.4	71.25	29.45
30.4	-22.8	37.05	-3.79998	822.7	13.3	55.1	44.65
50.35	124.45	327.75	123.5	-23.75	73.15	79.8	26.6
3484.6	25.65	247	64.6	37.05	117.8	29.45	65.55
158.65	93.1	51.3	67.45	89.3	93.1	33.25	73.15
27.55	44.65	724.85	47.5	2403.5	57	77.9	116.85
175.75	21.85	75.05	-29.45	49.4	4.75	52.25	57
34.2	128.25	125.4	32.3	131889	51.3	64.6	90.25
8.54998	381.9	54.15	13.3	49.4	45.6	48.45	38
61.75	74.1	2980.15	20.9	95	55.1	53.2	18.05
1102	44.65	31.35	155.8	109.25	76.95	67.45	31.35
100.7	-37.05	92.15	57	100.7	75.05	52.25	109.25
1039.3	28.5	56.05	43.7	42.75	48.45	42.75	42.75
1576.05	231.8	67.45	158.65	100.7	358.15	43.7	42.75
294.5	-15.2	36.1	61.75	22.8	32.3	67.45	38
69.35	182.4	106.4	95.95	468.35	58.9	138.7	113.05
1232.15	30.4	146.3	81.7	-28.5	47.5	99.75	58.9
32.3	166.25	79.8	105.45	70.3	90.25	32.3	14.25
10.45	121.6	5263	65.55	100.7	115.9	14.25	-12.35
69.35	235.6	-2.85003	83.6	532.95	153.9	64.6	40.85
12047	107.35	72.2	103.55	77.9	195.7	33.25	21.85
9805.9	88.35	89.3	51.3	0	79.8	39.9	16.15
175.75	119.7	558.6	55.1	29.45	76	11.4	37.05
4109.7	83.6	123.5	82.65	57	70.3	29.45	89.3
10449.1	-16.15	866.4	24.7	141.55	17.1	42.75	15.2
-6.64998	120.65	-7.60001	-35.15	108.3	127.3	32.3	46.55
54.15	69.35	2352.2	70.3	150.1	19	46.55	72.2
94.05	5.70002	262139	132.05	1776.5	85.5	103.55	61.75
84.55	2.85003	77.9	81.7	100.7	25.65	17.1	41.8
4679.7	7.60001	95	93.1	35.15	37.05	53027.1	41.8
1059.25	320.15	107.35	66.5	96.9	49.4	45.6	93.1
106.4	240.35	4176.2	56.05	84.55	70.3	47.5	76.95
65.55	59.85	35.15	98.8	74.1	43.7	107.35	11.4
90.25	41.8	21.85	10.45	96.9	14.25	64.6	73.15
70.3	65.55	62.7	20.9	54.15	70.3	99.75	54.15
107.35	130.15	65.55	-13.3	640.3	63.65	4.75	28.5
3546.35	-41.8	33.25	105.45	5.70002	62.7	51.3	69.35
60.8	41.8	104.5	109.25	50.35	20.9	-11.4	35.15
116.85	93.1	-16.15	59.85	1054.5	93.1	40.85	-1.90002
0	-11.4	97.85	62.7	118.75	40.85	75.05	46.55
639.35	0.95001	365.75	105.45	67.45	106.4	180.5	74.1
-1.90002	-61.75	40.85	2104.25	76.95	64.6	30.4	73.15
141.55	-17.1	639.35	66.5	41.8	36.1	66.5	13.3
56.05	-40.85	68.4	111.15	-5.70002	28.5	177.65	14.25
119.7	52.25	190	115.9	32.3	60.8	116.85	31.35
85.5	4.75	0.95001	48.45	2394.95	35.15	95	141.55
159.6	31.35	76.95	-66.5	49.4	28.5	50.35	108.3
1773.65	45.6	3550.15	38.95	503.5	26.6	48.45	20.9
229.9	-9.50003	133	-3.79998	1750.85	68.4	117.8	76
148.2	-16.15	186.2	87.4	54.15	65.55	123.5	17.1
943.35	94.05	229.9	641.25	31.35	45.6	61.75	42.75
223.25	262139	219.45	86.45	31.35	45.6	63.65	60.8
928.15	13.3	114	134.9	2554.55	-2.85003	70.3	100.7
2869	9.50003	85.5	18.05	1276.8	123.5	50.35	19
54.15	109.25	229.9	7.60001	31.35	139.65	83.6	67.45
110.2	17.1	29.45	127.3	934.8	-29.45	67.45	93.1
92.15	-12.35	72.2	109.25	147.25	76.95	122.55	-4.75
3.79998	-21.85	116.85	82.65	28.5	22.8	62.7	32.3
113.05	66.5	151.05	67.45	39.9	-30.4	50.35	85.5
159.6	58.9	1271.1	68.4	-37.05	24.7	149.15	20.9
96.9	34.2	117.8	26.6	48.45	29.45	30.4	9.50003
197.6	92.15	6140.8	87.4	40.85	52.25	61.75	14.25
56.05	71.25	2691.35	91.2	15.2	-3.79998	45.6	20.9
77.9	6.64998	194.75	63.65	37.05	40.85	23.75	27.55
102.6	314.45	109.25	14.25	-0.95001	17.1	78.85	97.85
20.9	89.3	678.3	98.8	50.35	19.95	36.1	15.2
134.9	-8.54998	88.35	-12.35	1306.25	110.2	56.05	65.55
185.25	53.2	73.15	52.25	20.9	26.6	56.05	4.75
1415.5	57	137.75	97.85	9.50003	18.05	24.7	17.1
1372.75	142.5	599.45	102.6	31.35	82.65	77.9	32.3
153.9	222.3	5571.75	81.7	66.5	134.9	31.35	44.65
2212.55	114	169.1	85.5	84.55	47.5	17.1	126.35
242.25	140.6	124.45	6.64998	34.2	12.35	166.25	14.25
262139	54.15	262139	55.1	33.25	100.7	0	109.25
156.75	152	-16.15	60.8	48.45	55.1	684	80.75
3265.15	24.7	4429.85	54.15	221.35	-22.8	19	111.15
-76.95	40.85	88.35	47.5	81.7	64.6	-2.85003	111.15
255.55	76	148.2	129.2	1160.9	136.8	60.8	78.85
144.4	216.6	85.5	57.95	60.8	112.1	89.3	4.75
78.85	133	1248.3	109.25	136.8	2.85003	61.75	102.6
69.35	105.45	148.2	100.7	-45.6	69.35	44.65	44.65
178.6	-46.55	-20.9	24.7	66.5	17.1	40.85	64.6
111.15	30.4	83.6	4.75	73.15	55.1	67.45	38
126.35	8.54998	52.25	92.15	59.85	-2.85003	805.6	8.54998
56.05	118.75	124630	130.15	80348.2	27.55	-5.70002	87.4
434.15	63.65	-0.95001	24.7	52.25	76	58.9	86.45
193.8	64.6	28.5	8.54998	110.2	19.95	38	-1.90002
31.35	104.5	160.55	9.50003	45.6	71.25	58.9	16.15
171.95	20.9	335.35	51.3	54.15	81.7	48.45	112.1
130.15	47.5	93.1	19.95	36.1	88.35	-28.5	11.4
3987.15	166.25	70.3	76.95	95	34.2	26.6	82.65
-27.55	3363	152.95	35.15	66.5	24.7	135.85	61.75
25.65	100.7	179.55	113.05	12.35	-18.05	41.8	44.65
174.8	185.25	2662.85	11.4	67.45	28.5	7.60001	90.25
196.65	198.55	58.9	71.25	160.55	53.2	51.3	25.65
57.95	139.65	76	6.64998	343.9	-8.54998	10.45	114
253.65	92.15	130.15	7.60001	23.75	-14.25	54.15	126.35
150.1	90.25	24.7	54.15	50.35	101.65	57	14.25
7.60001	106.4	2217.3	58.9	422.75	51.3	38.95	12.35
1886.7	69.35	435.1	71.25	1097.25	36.1	69.35	22.8
3.79998	63.65	95	22.8	24.7	35.15	-10.45	133
20.9	110.2	321.1	136.8	76	123.5	78.85	44.65
81.7	96.9	-5.70002	67.45	91.2	-1.90002	116.85	61.75
5610.7	-68.4	95	76.95	308.75	15.2	17.1	133.95
193.8	41.8	101.65	28.5	119.7	75.05	77.9	57
134.9	84.55	119.7	77.9	51.3	11.4	42.75	100.7
598.5	107.35	14.25	-7.60001	76.95	40.85	12.35	52.25
105.45	375.25	65.55	27.55	50.35	22.8	28.5	95.95
-18.05	78.85	2.85003	62.7	72.2	84.55	71.25	19
-21.85	300.2	-20.9	5.70002	7.60001	22.8	17.1	87.4
141.55	63.65	4.75	39.9	247	63.65	95.95	49.4
41.8	11.4	54.15	99.75	468.35	33.25	66.5	33.25
1416.45	68.4	224.2	62.7	8.54998	63.65	43.7	89.3
5748.45	22.8	83.6	11.4	96.9	38.95	87.4	21.85
163.4	-0.95001	155346	58.9	355.3	100.7	50.35	72.2
35.15	8.54998	107.35	-7.60001	339.15	155.8	58.9	81.7
26.6	120.65	-47.5	166.25	31.35	54.15	31.35	25.65
152.95	53.2	80.75	8.54998	10.45	123.5	40.85	57.95
35.15	47.5	165.3	86.45	94.05	74.1	31.35	27.55
1137.15	97.85	125.4	134.9	34.2	62.7	108.3	35.15
103.55	85.5	21.85	73.15	186.2	2.85003	21.85	71.25
762.85	52.25	74.1	67.45	-2.85003	-17.1	-5.70002	24.7
264.1	175.75	34.2	21.85	435.1	7.60001	141.55	27.55
152	133.95	2292.35	66.5	57	30.4	42.75	53.2
-4.75	-18.05	304.95	118.75	117.8	164.35	44.65	56.05
-14.25	62.7	64.6	-31.35	51.3	-31.35	64.6	72.2
216.6	87.4	36.1	128.25	36.1	14.25	27.55	128.25
204.25	-36.1	1275.85	156.75	49.4	54.15	28.5	95
81.7	64.6	187321	83.6	163.4	39.9	69.35	57.95
162.45	203.3	49.4	77.9	85.5	50.35	52.25	40.85
1.90002	41.8	-23.75	33.25	55.1	31.35	505.4	0.95001
65.55	186.2	85.5	129.2	104.5	34.2	25.65	84.55
1588.4	51.3	145.35	68.4	-1.90002	53.2	35.15	89.3
264.1	171	47.5	99.75	65.55	-65.55	41.8	83.6
39.9	54.15	21.85	14.25	102.6	113.05	54.15	-26.6
71.25	50.35	211.85	37.05	4.75	76.95	15.2	32.3
39.9	76.95	64.6	24.7	543.4	118.75	108.3	27.55
6945.45	115.9	29.45	24.7	30.4	0	72.2	28.5
219.45	135.85	190	104.5	121.6	64.6	41.8	82.65
114.95	156.75	144.4	79.8	70.3	42.75	114	41.8
178.6	86.45	236.55	57	39.9	11.4	360.05	36.1
177.65	55.1	209	33.25	62.7	76	71.25	3.79998
188.1	95.95	-10.45	102.6	40.85	67.45	18.05	50.35
22606.2	101.65	54.15	23.75	95	36.1	71.25	29.45
84.55	83.6	62.7	83.6	93.1	63.65	98.8	62.7
98.8	-35.15	57	115.9	-0.95001	113.05	86.45	-11.4
-34.2	67.45	134.9	56.05	48.45	3.79998	19	29.45
219.45	117.8	-15.2	31.35	46.55	62.7	58.9	14.25
66.5	114.95	49.4	38	110.2	30.4	78.85	44.65
96.9	96.9	171	34.2	135.85	54.15	7.60001	61.75
60.8	14.25	40.85	57.95	24071.1	104.5	53.2	48.45
7527.8	184.3	-1.90002	86.45	44.65	43.7	11.4	44.65
161.5	46.55	117.8	11.4	190	62.7	141.55	71.25
295.45	144.4	172.9	35.15	710.6	50.35	1184.65	76
232.75	26.6	46.55	40.85	72.2	72.2	37.05	60.8
576.65	100.7	23.75	28.5	76	103.55	84.55	2.85003
2283.8	115.9	659.3	110.2	228.95	7.60001	42.75	54.15
121.6	76.95	934.8	84.55	44.65	48.45	115.9	51.3
862.6	78.85	57	17.1	53.2	12.35	29.45	16.15
83.6	131.1	31.35	80.75	10.45	57.95	145.35	-0.95001
1049.75	83.6	13.3	20.9	70.3	63.65	70.3	46.55
353.4	158.65	58.9	108.3	58.9	-10.45	19.95	51.3
561.45	147.25	1295.8	102.6	97.85	71.25	51.3	66.5
132.05	141.55	24.7	168.15	59.85	52.25	33.25	92.15
158.65	76	58.9	43.7	160.55	50.35	61.75	109.25
935.75	172.9	106.4	49.4	76.95	100.7	35.15	76
80.75	-26.6	1716.65	38	522.5	-13.3	1483.9	89.3
4424.15	19.95	83.6	36.1	38	-0.95001	43.7	14.25
71.25	34.2	46.55	14.25	28.5	35.15	51.3	123.5
6175.95	104.5	82.65	19.95	19	134.9	98.8	40.85
1019.35	-8.54998	134.9	180.5	24.7	84.55	35.15	42.75
747.65	207.1	102.6	-28.5	87.4	108.3	46.55	62.7
15.2	470.25	35.15	38	36.1	71.25	35.15	112.1
-16.15	206.15	631.75	50.35	141.55	32.3	30.4	23.75
99.75	57.95	71.25	-17.1	241533	15.2	20.9	27.55
6.64998	121.6	46.55	5.70002	67.45	31.35	52.25	40.85
122.55	145.35	3002	38.95	2174.55	78.85	89.3	7.60001
59.85	175.75	237.5	68.4	95	14.25	71.25	10.45
-32.3	163.4	21.85	34.2	59.85	83.6	30.4	-14.25
261.25	304	51942.2	-0.95001	49.4	23.75	56.05	70.3
30.4	439.85	86.45	106.4	44.65	68.4	110.2	15.2
-2.85003	345.8	143.45	252.7	31.35	83.6	-6.64998	84.55
205.2	521.55	75.05	159.6	569.05	38.95	19	70.3
2215.4	466.45	136.8	-9.50003	159.6	43.7	0.95001	106.4
-30.4	380.95	71.25	26.6	99.75	44.65	70.3	57
73.15	468.35	124.45	23.75	-4.75	109.25	73.15	96.9
54.15	563.35	57	175.75	43.7	-1.90002	97.85	-19
11908.2	489.25	172.9	82.65	92.15	28.5	43.7	31.35
210.9	1179.9	119.7	88.35	113.05	63.65	85.5	75.05
247	530.1	38	105.45	102.6	38	66512.4	52.25
223.25	342	3832.3	51.3	88.35	162.45	51.3	52.25
2351.25	617.5	57	86.45	52.25	5.70002	105.45	68.4
187.15	627.95	87.4	77.9	583.3	8.54998	20.9	42.75
8656.4	650.75	87.4	40.85	86.45	12.35	9.50003	29.45
8352.4	664.05	105.45	90.25	33.25	2.85003	116.85	84.55
921.5	620.35	1816.4	123.5	99.75	61.75	8.54998	57.95
112.1	472.15	100.7	14.25	35.15	48.45	147.25	55.1
-11.4	549.1	4355.75	45.6	28.5	8.54998	78.85	68.4
159.6	558.6	6.64998	75.05	333.45	18.05	89.3	20.9
142.5	2213.5	4509.65	112.1	68.4	42.75	-33.25	46.55
4169.55	680.2	-7.60001	229.9	90.25	13.3	-20.9	76
398.05	439.85	10.45	278.35	503.5	22.8	77.9	-7.60001
80.75	479.75	2735.05	93.1	57	44.65	-1.90002	11.4
-2.85003	537.7	70.3	19.95	15.2	23.75	59.85	43.7
86.45	665	209.95	22.8	95	3.79998	-2.85003	3.79998
1428.8	390.45	79.8	99.75	242.25	87.4	52.25	57
491.15	533.9	58.9	-4.75	46.55	81.7	73.15	45.6
180.5	1178.95	96.9	51.3	88.35	84.55	28.5	7.60001
192.85	557.65	116.85	95	92.15	-0.95001	62.7	41.8
-19.95	516.8	2301.85	70.3	44.65	117.8	5.70002	10.45
208.05	749.55	38.95	139.65	22.8	76.95	75.05	73.15
211.85	480.7	-14.25	133	76.95	137.75	31.35	155.8
221.35	537.7	94.05	1117.2	551.95	49.4	205.2	7.60001
188.1	459.8	42.75	25.65	54.15	14.25	56.05	-3.79998
43.7	588.05	130.15	76	146.3	27.55	77.9	-0.95001
-56.05	554.8	1566.55	126.35	99.75	38	93.1	31.35
103.55	342.95	-14.25	-19	60.8	103.55	76.95	60.8
81.7	413.25	68.4	-45.6	83.6	25.65	72.2	34.2
407.55	347.7	50.35	51.3	8.54998	83.6	94.05	36.1
959.5	338.2	-17.1	19.95	111.15	38.95	65.55	18.05
65.55	520.6	129.2	45.6	-3.79998	140.6	41.8	75.05
114.95	483.55	83.6	98.8	74.1	20.9	33.25	49.4
21.85	489.25	-102.6	-12.35	52.25	82.65	27.55	38.95
17.1	437.95	217614	27.55	64.6	-13.3	61.75	16.15
437	332.5	183.35	58.9	33.25	71.25	42.75	20.9
8175.7	602.3	599.45	145.35	146.3	36.1	77.9	67.45
-6.64998	322.05	83.6	48.45	221170	90.25	19	55.1
183.35	460.75	65.55	1586.5	56.05	74.1	69.35	34.2
92.15	292.6	134.9	4.75	58.9	80.75	43.7	25.65
7.60001	380	125.4	70.3	1382.25	45.6	217.55	90.25
383.8	414.2	5689.55	137.75	183.35	17.1	67.45	25.65
68.4	431.3	32.3	17.1	77.9	5.70002	33.25	98.8
162.45	348.65	423.7	1.90002	-6.64998	41.8	8.54998	39.9
86.45	411.35	7.60001	15.2	-8.54998	47.5	51.3	95.95
613.7	540.55	1.90002	118.75	2072.9	21.85	63.65	136.8
281.2	392.35	69.35	24.7	55.1	38.95	92.15	55.1
104.5	342.95	71.25	61.75	99.75	19	82.65	21.85
92.15	296.4	201.4	76.95	19.95	46.55	63.65	24.7
2525.1	399.95	128.25	4.75	5.70002	85.5	65.55	104.5
781.85	330.6	4420.35	25.65	48.45	47.5	18.05	95
30.4	444.6	3847.5	118.75	66.5	13.3	72.2	17.1
19	426.55	133	145.35	362.9	31.35	64.6	31.35
-36.1	432.25	98.8	117.8	2523.2	165.3	-10.45	15.2
89.3	413.25	1978.85	56.05	83.6	16.15	17.1	75.05
1644.45	560.5	416.1	15.2	658.35	150.1	22.8	71.25
1484.85	291.65	87.4	164.35	-1.90002	76.95	95	38.95
84.55	359.1	1884.8	83.6	55.1	94.05	101.65	-7.60001
16.15	312.55	-55.1	54.15	30.4	136.8	63.65	83.6
181.45	388.55	3591.95	137.75	67.45	8.54998	37.05	19
-35.15	457.9	2917.45	75.05	313.5	8.54998	58.9	52.25
365.75	267.9	15.2	160.55	458.85	80.75	53.2	71.25
37.05	1773.65	19.95	114.95	34.2	-23.75	90.25	51.3
3.79998	390.45	251.75	0.95001	59.85	76.95	56.05	69.35
-14.25	468.35	50.35	38	68.4	75.05	37.05	76.95
105.45	443.65	703.95	50.35	35.15	29.45	15.2	35.15
381.9	641.25	89.3	-24.7	2.85003	70.3	49.4	35.15
528.2	385.7	18.05	87.4	29.45	158.65	11.4	94.05
205.2	290.7	76.95	16.15	565.25	-3.79998	66.5	91.2
156.75	345.8	332.5	29.45	161403	40.85	-3.79998	3.79998
136.8	182.4	216.6	94.05	68.4	46.55	11.4	55.1
164.35	248.9	257.45	96.9	43.7	11.4	73.15	88.35
97.85	338.2	2638.15	91.2	43.7	39.9	98.8	62.7
143.45	465.5	54.15	42.75	1004.15	168.15	133.95	43.7
96.9	209	109.25	55.1	18.05	68.4	39.9	51.3
1938	262.2	41.8	90.25	55.1	131.1	25.65	76
93.1	447.45	298.3	93.1	92.15	35.15	68.4	-15.2
3576.75	251.75	76.95	83.6	844.55	35.15	51.3	70.3
285	269.8	105.45	40.85	5.70002	69.35	75.05	57.95
237.5	246.05	685.9	95.95	223.25	65.55	164.35	31.35
8011.35	404.7	99.75	59.85	107.35	19.95	-8.54998	42.75
127.3	199.5	203.3	10.45	19.95	81.7	56.05	49.4
97.85	283.1	75.05	61.75	98.8	59.85	66.5	2.85003
158.65	120.65	54.15	121.6	72.2	26.6	76.95	57.95
87.4	110.2	251.75	50.35	34.2	37.05	173.85	62.7
9.50003	197.6	-29.45	14.25	123.5	16.15	107.35	17.1
208.05	149.15	93.1	130.15	614.65	122.55	64.6	69.35
-68.4	280.25	5839.65	17.1	25.65	163.4	44.65	57.95
75.05	570.95	52.25	88.35	28.5	68.4	21.85	28.5
75.05	199.5	227.05	221.35	64.6	93.1	134.9	48.45
773.3	257.45	141.55	235.6	43.7	151.05	101.65	95
-6.64998	270.75	126.35	34.2	2307.55	8.54998	21.85	76
164.35	304.95	36.1	164.35	1069.7	101.65	7.60001	19.95
-10.45	203.3	119.7	58.9	147.25	89.3	20.9	32.3
-88.35	154.85	6.64998	33.25	46.55	38.95	29.45	39.9
505.4	246.05	544.35	96.9	7.60001	6.64998	2.85003	59.85
82.65	447.45	204.25	103.55	94.05	10.45	-22.8	57
55.1	191.9	119.7	33.25	72.2	75.05	-23.75	47.5
203.3	212.8	22.8	447.45	620.35	70.3	627	83.6
9629.2	809.4	38.95	28.5	55.1	180.5	99.75	25.65
188.1	151.05	137.75	50.35	65.55	82.65	62.7	101.65
107.35	123.5	2101.4	118.75	5.70002	2.85003	24.7	13.3
110.2	199.5	194.75	141.55	35.15	73.15	48.45	37.05
186.2	213.75	85.5	52.25	107.35	69.35	109.25	22.8
1671.05	186.2	102.6	63.65	245.1	15.2	430.35	30.4
122.55	116.85	60.8	88.35	36.1	58.9	37.05	45.6
150.1	182.4	81.7	34.2	68.4	101.65	22.8	125.4
-20.9	425.6	343.9	-58.9	43.7	31.35	67.45	6.64998
371.45	148.2	16.15	4.75	28.5	96.9	55.1	42.75
36.1	106.4	327.75	176.7	95	38	15.2	35.15
128.25	270.75	287.85	32.3	18.05	28.5	66.5	74.1
181.45	46.55	50.35	79.8	53.2	57	115.9	27.55
136.8	149.15	134028	70.3	295.45	6.64998	38.95	3.79998
3040	97.85	8054.1	80.75	76.95	15.2	131.1	44.65
1735.65	64.6	110.2	71.25	570	81.7	19.95	57.95
662.15	121.6	88.35	91.2	62.7	28.5	338.2	83.6
33.25	13.3	83.6	109.25	57	49.4	117.8	14.25
150.1	57.95	20.9	2.85003	125.4	133.95	68.4	55.1
135.85	12.35	68.4	52.25	86.45	55.1	29.45	86.45
101.65	99.75	1138.1	50.35	86.45	51.3	31.35	40.85
621.3	77.9	88.35	69.35	90.25	29.45	53.2	36.1
176.7	214.7	218.5	117.8	-9.50003	-27.55	122.55	118.75
19	76	16.15	76.95	186.2	-5.70002	-18.05	9.50003
192.85	152.95	23.75	93.1	23.75	46.55	23.75	40.85
95	211.85	57.95	61.75	34.2	116.85	95.95	72.2
20.9	-31.35	1831.6	110.2	-23.75	95	79.8	22.8
230.85	269.8	13105.3	29.45	90.25	112.1	43.7	62.7
117.8	114	116.85	324.9	62.7	65.55	70.3	25.65
68.4	88.35	60.8	-6.64998	123.5	16.15	38.95	9.50003
4996.05	41.8	86.45	19	38	45.6	3.79998	58.9
128.25	-49.4	179.55	99.75	-1.90002	36.1	7.60001	43.7
43.7	63.65	556.7	40.85	140.6	47.5	6.64998	62.7
268.85	-1.90002	170.05	90.25	35.15	37.05	433.2	29.45
304	-3.79998	865.45	-23.75	48.45	50.35	131.1	15.2
122.55	103.55	64.6	58.9	582.35	11.4	108.3	-7.60001
5665.8	36.1	4040.35	55.1	120.65	77.9	38	13.3
-5.70002	20.9	158.65	-8.54998	52.25	-46.55	530.1	66.5
112.1	24.7	13.3	32.3	14.25	-2.85003	12.35	38
1059.25	50.35	67.45	119.7	19	-2.85003	79.8	78.85
4104	14.25	23.75	33.25	2185.95	80.75	154.85	90.25
194.75	41.8	47.5	41.8	115.9	34.2	19	61.75
756.2	136.8	2022.55	-40.85	91.2	26.6	51.3	5.70002
235.6	29.45	37.05	307.8	52.25	63.65	14.25	33.25
306.85	259.35	81.7	21.85	91.2	40.85	888.25	19.95
59.85	43.7	740.05	14.25	107.35	39.9	57.95	40.85
376.2	127.3	822.7	30.4	7.60001	14.25	35.15	26.6
495.9	114	414.2	44.65	152.95	-19.95	40.85	46.55
33.25	258.4	37.05	-17.1	57.95	111.15	36.1	38.95
114	38.95	93.1	123.5	1488.65	52.25	-1.90002	59.85
143.45	159.6	148.2	16.15	32.3	-38.95	81.7	35.15
7191.5	86.45	451.25	17.1	154.85	28.5	57.95	61.75
-53.2	95.95	100.7	50.35	52.25	-7.60001	72.2	19
342	101.65	56.05	27.55	86.45	52.25	42.75	158.65
44.65	67.45	153.9	134.9	167.2	34.2	94.05	93.1
-3.79998	42.75	157.7	83.6	76	58.9	98.8	86.45
-32.3	121.6	144.4	46.55	24.7	74.1	9.50003	81.7
8.54998	126.35	326.8	59.85	91.2	108.3	71.25	64.6
103.55	37.05	1828.75	93.1	531.05	131.1	49.4	7.60001
21.85	4.75	1.90002	46.55	48.45	51.3	95	38
288.8	155.8	3265.15	71.25	765.7	-7.60001	22.8	72.2
34007.2	-7.60001	57	117.8	816.05	60.8	76.95	71.25
379.05	-14.25	120.65	78.85	-35.15	60.8	63.65	40.85
3337.35	107.35	-21.85	45.6	529.15	17.1	114.95	108.3
139.65	167.2	1578.9	105.45	78.85	49.4	98.8	114.95
-5.70002	29.45	210.9	212.8	100.7	100.7	0.95001	11.4
32.3	117.8	31.35	133	46.55	130.15	82.65	107.35
131.1	71.25	-8.54998	58.9	125.4	107.35	89.3	65.55
5068.25	37.05	266	121.6	122.55	82.65	70.3	85.5
75.05	180.5	105.45	-13.3	143.45	59.85	84.55	24.7
117.8	24.7	1128.6	36.1	48.45	109.25	34.2	27.55
64.6	-124.45	1467.75	51.3	3.79998	71.25	19.95	60.8
247.95	67.45	34.2	88.35	89.3	21.85	46.55	55.1
905.35	137.75	188.1	137.75	180.5	57	47.5	33.25
313.5	38	-34.2	77.9	60.8	60.8	56.05	56.05
253.65	-32.3	193.8	59.85	95.95	151.05	22.8	111.15
189.05	38	239.4	61.75	69.35	-3.79998	69.35	39.9
232.75	35.15	181.45	96.9	67.45	61.75	42.75	18.05
19.95	268.85	131.1	173.85	105.45	142.5	10.45	53.2
-17.1	133.95	1756.55	-12.35	58.9	77.9	22.8	0.95001
204.25	69.35	44.65	194.75	55.1	63.65	158.65	73.15
47.5	166.25	108.3	-18.05	-7.60001	146.3	40.85	54.15
95.95	-11.4	183.35	-2.85003	81.7	72.2	234.65	43.7
174.8	69.35	7730.15	101.65	131.1	34.2	456.95	94.05
75.05	360.05	2179.3	38	77.9	31.35	75.05	11.4
366.7	95	175.75	78.85	20.9	38.95	116.85	46.55
223.25	152	-3.79998	68.4	45.6	52.25	82.65	46.55
76	152.95	11.4	-23.75	150.1	45.6	55.1	37.05
148.2	375.25	9.50003	137.75	291.65	63.65	37.05	81.7
-12.35	166.25	147.25	25.65	50.35	118.75	76	10.45
88.35	-14.25	361	113.05	110.2	13.3	43.7	18.05
5090.1	-0.95001	8108.25	79.8	102.6	91.2	64.6	54.15
4837.4	-55.1	390.45	87.4	188.1	111.15	192.85	9.50003
70.3	-61.75	-0.95001	16.15	84.55	88.35	23.75	38.95
13.3	61.75	95	33.25	97.85	64.6	62.7	38.95
-38	169.1	433.2	39.9	36.1	39.9	-0.95001	29.45
102.6	257.45	806.55	29.45	61.75	92.15	14.25	45.6
924.35	122.55	179.55	66.5	86.45	88.35	113.05	29.45
27.55	42.75	-17.1	80.75	-12.35	19	33.25	10.45
43.7	12.35	356.25	49.4	20.9	38	27.55	21.85
88.35	33.25	148.2	104.5	214.7	88.35	84.55	59.85
7988.55	84.55	9661.5	103.55	302.1	62.7	73.15	59.85
1660.6	174.8	93.1	21.85	107.35	91.2	38	41.8
78.85	111.15	96.9	79.8	146.3	39.9	133.95	18.05
4458.35	125.4	41.8	66.5	60.8	114.95	66.5	60.8
116.85	-49.4	67.45	69.35	43.7	67.45	31.35	85.5
76	120.65	84.55	118.75	52.25	118.75	-32.3	5.70002
-75.05	165.3	162.45	142.5	59.85	57.95	14.25	57.95
3536.85	47.5	882.55	76	123.5	79.8	79.8	38
141.55	124.45	2641	59.85	21.85	170.05	164.35	191.9
84.55	32.3	1690.05	124.45	14.25	137.75	-8.54998	51.3
14123.6	131.1	65.55	4.75	57	51.3	51.3	40.85
-2.85003	88.35	469.3	149.15	14.25	33.25	8.54998	78.85
16542.3	53.2	75.05	95.95	94.05	75.05	12.35	16.15
24.7	114	331.55	-22.8	91.2	81.7	58.9	31.35
130.15	137.75	140.6	-55.1	63.65	115.9	0.95001	57.95
78.85	116.85	-14.25	111.15	83.6	223.25	67.45	38.95
5794.05	61.75	143.45	68.4	57.95	87.4	301.15	74.1
150.1	-63.65	245.1	64.6	31.35	46.55	7.60001	95
5382.7	162.45	62.7	109.25	29.45	35.15	178.6	63.65
81.7	23.75	55.1	22.8	348.65	59.85	165.3	57.95
44.65	219.45	77.9	92.15	46.55	-11.4	3.79998	72.2
298.3	38	249.85	-22.8	-8.54998	92.15	97.85	91.2
61.75	164.35	72.2	65.55	7.60001	95.95	21.85	69.35
131.1	11.4	50.35	63.65	86.45	-0.95001	427.5	20.9
-68.4	149.15	60.8	137.75	41.8	0.95001	96.9	15.2
6444.8	137.75	70.3	133	43.7	24.7	54.15	89.3
172.9	403.75	347.7	49.4	38.95	35.15	41.8	57
95	41.8	274.55	70.3	9.50003	72.2	46.55	2.85003
269.8	107.35	70.3	-24.7	-20.9	58.9	64.6	63.65
5069.2	305.9	7508.8	48.45	57	66.5	54.15	71.25
154.85	60.8	-9.50003	125.4	19	96.9	41.8	68.4
29.45	97.85	412.3	19	871.15	36.1	47.5	53.2
257.45	44.65	5538.5	77.9	74.1	1.90002	6.64998	113.05
107.35	180.5	185.25	4.75	168.15	28.5	5873.85	5.70002
4679.7	130.15	135.85	61.75	-38	60.8	113.05	63.65
128.25	143.45	54.15	33.25	89.3	41.8	1436.4	34.2
187.15	171.95	182.4	135.85	152.95	38.95	206.15	98.8
128.25	102.6	419.9	91.2	134.9	56.05	97.85	63.65
140.6	73.15	76	171	15.2	74.1	25.65	71.25
114.95	258.4	22.8	125.4	138.7	17.1	55.1	83.6
43.7	190.95	19.95	-10.45	30.4	94.05	33.25	37.05
157.7	-57	39.9	-0.95001	38	10.45	184.3	3.79998
122.55	118.75	-28.5	63.65	94.05	97.85	25.65	11.4
60.8	57.95	56.05	-9.50003	87.4	101.65	33.25	30.4
4115.4	80.75	91.2	47.5	492.1	62.7	62.7	52.25
-63.65	164.35	35.15	110.2	85.5	5.70002	51.3	99.75
97.85	219.45	27.55	85.5	57.95	-24.7	54.15	46.55
334.4	172.9	125.4	77.9	34.2	32.3	37.05	17.1
-1.90002	293.55	15.2	228.95	51.3	94.05	27.55	55.1
140.6	221.35	-49.4	171	-1.90002	47.5	38.95	37.05
37.05	-49.4	0	35.15	54.15	114.95	30.4	54.15
19	90.25	629.85	150.1	-8.54998	-21.85	291.65	38
110.2	34.2	121.6	116.85	55.1	77.9	50.35	73.15
-19.95	121.6	218.5	64.6	1350.9	121.6	41.8	30.4
75.05	28.5	83.6	104.5	34.2	96.9	111.15	3.79998
604.2	55.1	-8.54998	38.95	90.25	46.55	231.8	0.95001
1704.3	309.7	17.1	73.15	27.55	61.75	30.4	69.35
41.8	230.85	32.3	29.45	79.8	88.35	53.2	37.05
165.3	270.75	71.25	34.2	36.1	224.2	29.45	41.8
5938.45	168.15	-11.4	65.55	103.55	98.8	15.2	70.3
366.7	156.75	104.5	361.95	107.35	133.95	96.9	21.85
11382	27.55	331.55	21.85	-19.95	20.9	-2.85003	38
393.3	196.65	220.4	73.15	66.5	15.2	70.3	52.25
166.25	186.2	324.9	16.15	3828.5	56.05	48.45	83.6
310.65	-32.3	-0.95001	39.9	34.2	80.75	-19	70.3
-57	150.1	83.6	95	155.8	30.4	72.2	79.8
8.54998	216.6	76	101.65	0.95001	-0.95001	28.5	6.64998
95	50.35	112.1	0	129.2	57.95	49.4	0.95001
152.95	108.3	121.6	0	29.45	20.9	-10.45	29.45
671.65	155.8	111.15	76.95	78.85	11.4	71.25	49.4
7935.35	67.45	1844.9	38	45.6	26.6	69.35	57.95
1664.4	218.5	88.35	133.95	108.3	38	57.95	2.85003
178.6	438.9	212.8	114	51.3	64.6	7.60001	67.45
142.5	169.1	-2.85003	38.95	12.35	126.35	68.4	14.25
223.25	237.5	1020.3	156.75	133.95	38	181.45	27.55
997.5	189.05	-24.7	185.25	2830.05	44.65	-32.3	11.4
63.65	148.2	50.35	36.1	118.75	38.95	63.65	-10.45
1462.05	94.05	129.2	-6.64998	38	-18.05	41.8	37.05
227.05	153.9	224.2	45.6	110.2	52.25	79.8	46.55
2539.35	309.7	77.9	63.65	95	48.45	15.2	14.25
56.05	193.8	616.55	27.55	18.05	112.1	119.7	39.9
3776.25	162.45	35.15	64.6	117.8	36.1	92.15	48.45
4706.3	122.55	3031.45	55.1	35.15	115.9	132.05	20.9
204.25	57.95	-20.9	132.05	80.75	83.6	17.1	27.55
228.95	68.4	1738.5	38.95	181.45	38.95	216.6	13.3
1627.35	103.55	8.54998	95	174.8	68.4	58.9	53.2
154.85	90.25	119.7	103.55	123.5	-1.90002	4.75	56.05
146.3	245.1	409.45	74.1	90.25	5.70002	119.7	0
263.15	108.3	180.5	133.95	0.95001	70.3	22.8	65.55
38	216.6	74.1	206.15	126.35	54.15	59.85	131.1
190	202.35	89.3	106.4	88.35	143.45	97.85	15.2
128.25	123.5	127.3	198.55	108.3	114	74.1	48.45
90.25	90.25	53.2	17.1	112.1	87.4	82.65	46.55
93.1	361.95	931.95	0	55.1	61.75	75.05	83.6
228.95	168.15	62.7	109.25	32.3	125.4	69.35	80.75
305.9	198.55	318.25	92.15	235.6	16.15	120.65	31.35
203.3	128.25	65.55	76.95	72.2	160.55	61.75	64.6
1960.8	306.85	452.2	-19	92.15	72.2	-13.3	75.05
170.05	135.85	677.35	47.5	113.05	114.95	-13.3	59.85
324.9	126.35	3001.05	15.2	67.45	178.6	-8.54998	55.1
4128.7	831.25	131.1	203.3	22.8	56.05	66.5	10.45
1221.7	46.55	7.60001	34.2	9.50003	41.8	83.6	-3.79998
206.15	237.5	530.1	116.85	14.25	44.65	110.2	45.6
124.45	117.8	64.6	35.15	41.8	76	135.85	83.6
120.65	194.75	89.3	101.65	10.45	83.6	62.7	47.5
3.79998	386.65	110.2	117.8	1088.7	125.4	0	91.2
89.3	309.7	108.3	38.95	1008.9	89.3	48.45	70.3
22.8	491.15	89.3	77.9	24.7	59.85	19.95	6.64998
223.25	184.3	978.5	22.8	-26.6	44.65	132.05	35.15
1361.35	160.55	37.05	-5.70002	453.15	-11.4	43.7	42.75
209.95	103.55	21.85	41.8	43.7	65.55	14.25	9.50003
98.8	448.4	1740.4	64.6	107.35	66.5	134.9	57.95
109.25	179.55	316.35	140.6	100.7	70.3	41.8	17.1
195.7	468.35	60.8	83.6	140.6	80.75	54.15	9.50003
3712.6	147.25	85.5	31.35	65.55	37.05	38.95	77.9
76.95	166.25	20.9	113.05	100.7	64.6	52.25	48.45
163.4	186.2	1335.7	76.95	98.8	5.70002	31.35	-23.75
173.85	211.85	38.95	159.6	666.9	64.6	84.55	30.4
20.9	138.7	2106.15	41.8	14.25	69.35	95	18.05
-13.3	36.1	109.25	54.15	6.64998	45.6	95	15.2
1190.35	94.05	95	111.15	19.95	9.50003	62.7	63.65
25.65	-26.6	88.35	101.65	108.3	61.75	43.7	49.4
142.5	77.9	175.75	79.8	162.45	77.9	1137.15	34.2
2980.15	152	153.9	48.45	96.9	55.1	9.50003	69.35
338.2	122.55	37.05	59.85	0.95001	40.85	41208.2	102.6
164.35	133.95	86.45	71.25	-6.64998	-32.3	35.15	12.35
988	88.35	-7.60001	-4.75	59.85	40.85	28.5	53.2
229.9	146.3	82.65	172.9	81.7	17.1	34.2	90.25
82.65	213.75	68.4	151.05	141.55	69.35	37.05	36.1
152.95	85.5	106.4	67.45	27.55	33.25	-15.2	19
-11.4	124.45	47.5	95	61.75	106.4	23.75	46.55
2261	122.55	1894.3	72.2	89.3	58.9	57	19.95
50.35	-31.35	131.1	53.2	57	117.8	48.45	25.65
174.8	93.1	77.9	77.9	144.4	112.1	67.45	56.05
65.55	33.25	149.15	116.85	51975.4	44.65	76.95	46.55
7224.75	184.3	43.7	35.15	1257.8	39.9	95.95	38
10.45	62.7	54.15	76	124.45	105.45	494	57
137.75	225.15	76.95	77.9	376.2	49.4	42.75	27.55
135.85	45.6	181.45	64.6	95	37.05	-19.95	38
78.85	48.45	97.85	63.65	1254.95	15.2	73.15	37.05
44.65	29.45	1011.75	138.7	76	40.85	139.65	76.95
70.3	73.15	235.6	24.7	91.2	79.8	71.25	47.5
88.35	55.1	1216.95	59.85	115.9	90.25	30.4	28.5
10615.3	186.2	5.70002	101.65	-2.85003	113.05	59.85	39.9
89.3	169.1	159.6	69.35	131.1	111.15	50.35	49.4
194.75	95.95	100.7	75.05	84.55	23.75	47.5	32.3
2304.7	146.3	152	127.3	34.2	89.3	100.7	6.64998
95	177.65	119.7	59.85	27.55	51.3	75.05	60.8
10276.2	153.9	452.2	55.1	112.1	48.45	38	114
151.05	73.15	173.85	226.1	47.5	115.9	31.35	76.95
3420	335.35	60.8	81.7	41.8	74.1	83.6	81.7
62.7	62.7	139.65	109.25	107.35	78.85	68.4	12.35
78.85	209.95	996.55	63.65	98.8	139.65	57.95	97.85
228	15.2	147.25	168.15	71.25	55.1	60.8	47.5
15.2	-15.2	66.5	2.85003	105.45	49.4	-10.45	59.85
261.25	63.65	221.35	57	43.7	130.15	58.9	28.5
85.5	74.1	130.15	43.7	95.95	173.85	38	44.65
7.60001	143.45	47.5	131.1	51.3	106.4	68.4	108.3
2196.4	97.85	49.4	72.2	101.65	53.2	62.7	119.7
7240.9	55.1	1664.4	73.15	25.65	72.2	48.45	102.6
181.45	106.4	2831.95	40.85	21.85	61.75	35.15	43.7
2164.1	112.1	-23.75	13.3	33.25	101.65	62.7	95
118.75	57	39.9	11.4	89.3	81.7	38	91.2
271.7	63.65	108.3	10.45	266	35.15	95.95	12.35
2012.1	174.8	224.2	55.1	115.9	21.85	55.1	19
87.4	154.85	45.6	134.9	151.05	40.85	123.5	11.4
103.55	179.55	101.65	96.9	51.3	71.25	53.2	33.25
204.25	152	402.8	21.85	46.55	46.55	38	66.5
2146.05	125.4	108.3	57.95	-35.15	-7.60001	136.8	40.85
194.75	117.8	112.1	94.05	1205.55	11.4	79.8	40.85
234.65	-22.8	-13.3	217.55	104.5	73.15	87.4	50.35
242.25	-48.45	171	14.25	79.8	48.45	106.4	14.25
2390.2	125.4	53.2	143.45	17.1	66.5	62.7	51.3
287.85	90.25	99.75	-8.54998	54.15	89.3	75.05	46.55
154.85	349.6	-22.8	90.25	32.3	32.3	61.75	30.4
95.95	235.6	145.35	165.3	207.1	81.7	54.15	43.7
5199.35	0	118.75	38	59.85	50.35	356.25	35.15
185.25	-16.15	70.3	102.6	241.3	-5.70002	70.3	33.25
60.8	111.15	-16.15	74.1	637.45	99.75	99.75	34.2
622.25	72.2	-19	110.2	890.15	46.55	-19.95	76.95
55.1	-24.7	59.85	82.65	-36.1	-31.35	58.9	108.3
152	32.3	89.3	56.05	20.9	32.3	55.1	5.70002
217.55	117.8	136.8	139.65	11.4	76.95	1077.3	-2.85003
52.25	38.95	155.8	95.95	73.15	91.2	38	13.3
245.1	193.8	51.3	51.3	30.4	45.6	10.45	46.55
322.05	255.55	115.9	191.9	68.4	34.2	400.9	14.25
59.85	200.45	56.05	57.95	26.6	88.35	56.05	-18.05
114.95	176.7	54.15	51.3	131.1	69.35	42.75	59.85
-7.60001	137.75	39.9	12.35	32.3	87.4	43.7	115.9
66.5	209	91.2	24.7	45.6	50.35	18.05	117.8
1789.8	-81.7	-19.95	13.3	38.95	30.4	43.7	37.05
422.75	122.55	97.85	33.25	57	95	104.5	8.54998
2248.65	110.2	95	123.5	492.1	126.35	43.7	68.4
647.9	262.2	45.6	80.75	65.55	85.5	84.55	72.2
780.9	148.2	1009.85	54.15	-10.45	91.2	48.45	47.5
84.55	162.45	0.95001	22.8	2.85003	56.05	36.1	63.65
3347.8	136.8	277.4	33.25	47.5	51.3	33.25	40.85
-90.25	253.65	-19.95	127.3	93.1	75.05	120.65	7.60001
112.1	197.6	42.75	152	-35.15	80.75	87.4	43.7
17.1	67.45	156.75	177.65	127.3	22.8	64.6	82.65
447.45	108.3	499.7	74.1	53.2	10.45	43.7	51.3
1845.85	185.25	2154.6	101.65	71.25	-69.35	84.55	62.7
-12.35	114	173.85	144.4	81.7	-3.79998	14.25	100.7
169.1	159.6	294.5	74.1	42.75	95	62.7	12.35
66.5	32.3	12.35	63.65	110.2	61.75	74.1	120.65
153.9	6.64998	79.8	109.25	126.35	109.25	51.3	61.75
81.7	177.65	163.4	128.25	1.90002	5.70002	47.5	7.60001
182.4	108.3	2563.1	123.5	52.25	76.95	1240.7	41.8
95	13.3	56.05	-18.05	10.45	121.6	6.64998	41.8
848.35	81.7	124.45	91.2	17.1	8.54998	8.54998	-34.2
23.75	175.75	737.2	93.1	8.54998	70.3	48.45	39.9
133	23.75	9.50003	85.5	866.4	76	37.05	36.1
-32.3	81.7	108.3	-30.4	66.5	75.05	61.75	20.9
178.6	261.25	396.15	83.6	48.45	39.9	155.8	108.3
4937.15	202.35	30.4	53.2	79.8	114.95	20.9	37.05
179.55	125.4	725.8	79.8	85.5	77.9	81.7	28.5
8.54998	26.6	142.5	13.3	-2.85003	137.75	86.45	40.85
39.9	80.75	13.3	165.3	124.45	126.35	38	88.35
0.95001	138.7	97.85	74.1	54.15	55.1	18.05	18.05
10166	114	111.15	76.95	-11.4	16.15	65.55	54.15
1160.9	199.5	124.45	32.3	114.95	103.55	173.85	-32.3
232.75	215.65	71.25	93.1	454.1	32.3	63.65	123.5
115.9	209.95	107.35	137.75	70.3	28.5	41.8	81.7
154.85	138.7	57	72.2	78.85	76	64.6	57.95
22108.4	114	76	190	85.5	45.6	44.65	3.79998
126.35	40.85	10456.6	65.55	56.05	19.95	34.2	37.05
336.3	250.8	123.5	37.05	113.05	150.1	47.5	22.8
120.65	68.4	122.55	118.75	88.35	81.7	267.9	12.35
64.6	189.05	274.55	114.95	57	95.95	54.15	44.65
666.9	152.95	99.75	29.45	141.55	17.1	91.2	40.85
6207.3	169.1	142.5	27.55	94.05	75.05	80.75	143.45
57	49.4	2099.5	106.4	0.95001	6.64998	257.45	24.7
137.75	-4.75	154.85	19	102.6	3.79998	65.55	100.7
5.70002	110.2	1357.55	38	57.95	74.1	38.95	53.2
182.4	111.15	91.2	110.2	97.85	94.05	85.5	54.15
423.7	93.1	36.1	68.4	222.3	74.1	32.3	30.4
53.2	89.3	88.35	3.79998	83.6	99.75	19	55.1
162.45	122.55	2138.45	19	92.15	57.95	70.3	25.65
89.3	238.45	86.45	31.35	29.45	138.7	64.6	-5.70002
3.79998	138.7	1514.3	42.75	58.9	102.6	46.55	28.5
3.79998	137.75	40.85	113.05	83.6	49.4	59.85	57.95
-12.35	119.7	128.25	9.50003	-1.90002	38	87.4	-43.7
41.8	61.75	78.85	78.85	14.25	113.05	126.35	-11.4
1797.4	59.85	5073	110.2	26.6	57	47.5	133
1813.55	256.5	90.25	115.9	11.4	40.85	1055.45	22.8
1999.75	110.2	50.35	80.75	792.3	89.3	50.35	44.65
213.75	56.05	16.15	140.6	-2.85003	68.4	1729.95	31.35
78.85	123.5	4619.85	28.5	234.65	4.75	23.75	59.85
118.75	50.35	186.2	63.65	117.8	61.75	21.85	11.4
17.1	882.55	212.8	48.45	287.85	37.05	-9.50003	46.55
273.6	427.5	7032.85	0.95001	36.1	51.3	8.54998	-5.70002
171	70.3	-16.15	93.1	98.8	49.4	6.64998	53.2
98.8	95	352.45	75.05	95	63.65	42.75	91.2
191.9	212.8	40.85	-24.7	107.35	84.55	26.6	39.9
1867.7	391.4	108.3	165.3	53.2	34.2	46.55	64.6
224.2	751.45	50.35	52.25	92.15	95	76	43.7
-0.95001	669.75	31.35	80.75	57	64.6	-32.3	49.4
73.15	348.65	86.45	124.45	95.95	35.15	52.25	91.2
127.3	408.5	120.65	99.75	285	95.95	82.65	99.75
101.65	453.15	147.25	39.9	95	54.15	55.1	29.45
22250	452.2	128.25	129.2	26.6	62.7	90.25	-16.15
176.7	390.45	98.8	93.1	77.9	96.9	91.2	31.35
81.7	608.95	518.7	228.95	185.25	56.05	36.1	40.85
4769	195.7	155.8	137.75	2214.45	33.25	81.7	38.95
288.8	471.2	79.8	99.75	202.35	82.65	2253.4	51.3
83.6	447.45	158.65	39.9	87.4	58.9	88.35	19
268.85	510.15	19	91.2	233.7	27.55	72.2	29.45
72.2	509.2	108.3	63.65	905.35	83.6	152.95	39.9
2819.6	492.1	1330	6.64998	25.65	119.7	65.55	47.5
107.35	627.95	72.2	46.55	63.65	102.6	59.85	19.95
80.75	421.8	3168.25	342	89.3	68.4	39.9	62.7
3557.75	432.25	768.55	18.05	72.2	36.1	203.3	11.4
81.7	430.35	56.05	104.5	177.65	70.3	1.90002	39.9
26.6	1110.55	1354.7	-27.55	72.2	147.25	65.55	24.7
3183.45	674.5	179.55	51.3	189.05	132.05	32.3	0.95001
42.75	445.55	24.7	72.2	-6.64998	26.6	-30.4	47.5
64.6	411.35	-42.75	128.25	90.25	92.15	82.65	55.1
60.8	442.7	2233.45	9.50003	172.9	32.3	73.15	47.5
93.1	308.75	45.6	51.3	665	123.5	7.60001	42.75
46.55	430.35	48.45	97.85	578.55	170.05	432.25	35.15
-76.95	386.65	66.5	158.65	290.7	20.9	2.85003	44.65
36.1	439.85	76.95	87.4	222.3	82.65	180.5	81.7
361	269.8	1.90002	83.6	111.15	88.35	24.7	102.6
12445.9	425.6	58.9	40.85	368.6	57	64.6	22.8
10648.6	315.4	644.1	19.95	995.6	22.8	124.45	89.3
304	273.6	71.25	86.45	143.45	85.5	81.7	57.95
129.2	333.45	78.85	95	108.3	63.65	60.8	34.2
50.35	509.2	131.1	106.4	50.35	57.95	61.75	79.8
273.6	548.15	262030	100.7	-16.15	33.25	92.15	56.05
217.55	532.95	168.15	128.25	914.85	77.9	94.05	59.85
40.85	361.95	1145.7	173.85	74.1	94.05	54.15	109.25
14296.5	330.6	62.7	190	380.95	75.05	361.95	3.79998
9057.3	396.15	157.7	39.9	65.55	84.55	53.2	9.50003
32.3	458.85	106.4	123.5	378.1	71.25	15.2	32.3
25.65	500.65	301.15	33.25	45.6	155.8	43.7	14.25
183.35	395.2	75.05	24.7	68.4	68.4	57	59.85
178.6	390.45	-38	140.6	181.45	82.65	81.7	59.85
52.25	516.8	198.55	76	37.05	36.1	38	4.75
58.9	202.35	162.45	58.9	36.1	84.55	77.9	1.90002
-73.15	230.85	255.55	7.60001	109.25	191.9	37.05	37.05
123.5	253.65	105.45	64.6	72.2	1.90002	65.55	66.5
73.15	243.2	53.2	95	80.75	80.75	177.65	14.25
78.85	238.45	231.8	119.7	134.9	62.7	30.4	-30.4
-30.4	392.35	214.7	-13.3	108.3	102.6	221.35	25.65
674.5	225.15	130.15	71.25	-9.50003	50.35	117.8	58.9
190	309.7	36.1	50.35	74.1	39.9	266.95	13.3
399	322.05	3382	86.45	57	16.15	97.85	13.3
23.75	232.75	5303.85	164.35	208.05	81.7	68.4	17.1
94.05	304.95	4.75	95.95	89.3	28.5	24.7	93.1
84.55	499.7	96.9	149.15	96.9	57.95	92.15	32.3
70.3	391.4	186.2	-12.35	67.45	29.45	76	33.25
306.85	343.9	73.15	406.6	17.1	38	69.35	14.25
201.4	330.6	200.45	80.75	100.7	71.25	58.9	32.3
222.3	434.15	75.05	7.60001	105.45	27.55	50.35	34.2
172.9	300.2	305.9	8.54998	126.35	28.5	95.95	20.9
198.55	379.05	70.3	60.8	74.1	106.4	318.25	116.85
1603.6	133	608	56.05	-26.6	36.1	19.95	39.9
-112.1	186.2	87.4	54.15	154.85	23.75	41.8	22.8
1306.25	267.9	149.15	-14.25	40.85	-50.35	12.35	29.45
1159.95	270.75	56.05	150.1	99.75	102.6	79.8	18.05
90.25	420.85	38.95	-58.9	29.45	91.2	65.55	17.1
165.3	346.75	147.25	25.65	129.2	88.35	49.4	44.65
142.5	223.25	1.90002	163.4	-0.95001	125.4	57	65.55
140.6	247	189.05	82.65	94.05	85.5	594.7	33.25
477.85	218.5	125956	63.65	20.9	57.95	60.8	69.35
146.3	197.6	68.4	105.45	174.8	47.5	112.1	49.4
263.15	219.45	78.85	20.9	49.4	125.4	12.35	32.3
113.05	228.95	202.35	98.8	-4.75	72.2	25.65	62.7
275.5	249.85	784.7	73.15	29.45	22.8	76	44.65
30.4	291.65	82.65	0	50.35	146.3	47.5	-17.1
60.8	213.75	111.15	56.05	30.4	16.15	114	19.95
1865.8	1603.6	88.35	65.55	40.85	86.45	1999.75	20.9
3373.45	181.45	190.95	90.25	3553	42.75	27.55	106.4
104.5	262.2	1801.2	53.2	-32.3	65.55	77.9	66.5
780.9	138.7	92.15	48.45	603.25	17.1	43.7	16.15
1764.15	364.8	141.55	87.4	51.3	154.85	-6.64998	74.1
130.15	159.6	1928.5	42.75	228.95	37.05	47.5	137.75
77.9	260.3	54.15	105.45	114.95	134.9	125.4	33.25
5472.95	345.8	5.70002	149.15	717.25	55.1	152	26.6
121.6	235.6	100.7	51.3	-5.70002	33.25	102.6	77.9
18.05	271.7	1789.8	142.5	80.75	116.85	15.2	28.5
-37.05	223.25	90.25	152.95	58.9	112.1	68.4	82.65
405.65	464.55	124.45	13.3	60.8	17.1	234.65	43.7
75.05	382.85	86.45	99.75	1211.25	1.90002	38.95	58.9
1871.5	202.35	2293.3	119.7	76.95	40.85	9.50003	102.6
23.75	103.55	59.85	-41.8	119.7	45.6	103.55	33.25
2077.65	228.95	60.8	71.25	170.05	79.8	-19.95	45.6
1314.8	237.5	151.05	145.35	101.65	11.4	0.95001	29.45
-86.45	141.55	74.1	20.9	139.65	53.2	149.15	9.50003
79.8	301.15	-24.7	61.75	188.1	47.5	58.9	33.25
153.9	77.9	943.35	144.4	479.75	75.05	68.4	105.45
195.7	14.25	126.35	53.2	117.8	36.1	-11.4	32.3
337.25	313.5	1828.75	125.4	85.5	14.25	26.6	97.85
170.05	65.55	69.35	-24.7	1142.85	17.1	162.45	61.75
89.3	247	383.8	153.9	61.75	-19.95	46.55	19.95
238.45	335.35	1884.8	48.45	120.65	149.15	71.25	43.7
289.75	182.4	222.3	161.5	711.55	133.95	42.75	87.4
1357.55	186.2	-53.2	-14.25	94.05	68.4	117.8	45.6
656.45	406.6	1383.2	124.45	-16.15	40.85	305.9	55.1
5179.4	143.45	123.5	37.05	113.05	-22.8	16.15	116.85
214.7	118.75	118.75	28.5	239.4	48.45	15.2	55.1
95.95	188.1	124.45	46.55	300.2	-20.9	27.55	6.64998
483.55	208.05	-4.75	51.3	42.75	57	80.75	20.9
790.4	394.25	109.25	97.85	209.95	21.85	23.75	-4.75
454.1	292.6	2033.95	76.95	131.1	56.05	34.2	37.05
224.2	201.4	-16.15	145.35	128.25	34.2	-17.1	76.95
27.55	108.3	82.65	178.6	90.25	91.2	74.1	54.15
4363.35	152	3054.25	128.25	111.15	50.35	80.75	23.75
244.15	142.5	2040.6	60.8	0	-18.05	40.85	49.4
73.15	215.65	88.35	231.8	8.54998	89.3	110.2	49.4
230.85	144.4	717.25	47.5	21.85	103.55	42.75	32.3
1008.9	323	43.7	116.85	53.2	78.85	38.95	80.75
125.4	176.7	113.05	47.5	12.35	60.8	83.6	55.1
851.2	11.4	67.45	259.35	53.2	1.90002	10.45	56.05
18.05	772.35	-11.4	121.6	65.55	22.8	-8.54998	0.95001
253.65	62.7	-18.05	101.65	281.2	179.55	98.8	93.1
6024.9	156.75	55.1	95.95	-5.70002	28.5	105.45	29.45
186.2	945.25	8.54998	7.60001	4120.15	78.85	83.6	124.45
2554.55	25.65	38.95	29.45	101.65	126.35	102.6	64.6
169.1	159.6	284.05	145.35	200.45	144.4	80.75	123.5
346.75	143.45	76.95	58.9	20.9	150.1	57.95	39.9
18.05	79.8	60.8	111.15	69.35	31.35	33.25	27.55
950	37.05	-57	90.25	97.85	19.95	48.45	137.75
-57	232.75	44.65	44.65	10.45	5.70002	62.7	50.35
64.6	64.6	46.55	58.9	318.25	62.7	208.05	24.7
15.2	73.15	63.65	74.1	75.05	10.45	50.35	31.35
135.85	292.6	3.79998	22.8	118.75	7.60001	14.25	56.05
1523.8	168.15	210.9	18.05	36.1	126.35	14.25	52.25
45.6	47277.7	-59.85	95	76.95	94.05	342	85.5
161.5	222.3	63.65	139.65	199.5	21.85	101.65	28.5
-16.15	129.2	218.5	28.5	658.35	8.54998	69.35	-4.75
24.7	24.7	5680.05	66.5	60.8	44.65	70.3	27.55
6563.55	212.8	55.1	38.95	98.8	195.7	93.1	95
1268.25	64.6	23.75	89.3	25.65	31.35	68.4	29.45
76	-31.35	43.7	344.85	245.1	76.95	98.8	45.6
27.55	27.55	127.3	131.1	27.55	0.95001	223.25	8.54998
141.55	35.15	77.9	52.25	56.05	44.65	37.05	57
204.25	84.55	11.4	-15.2	790.4	5.70002	206.15	66.5
18.05	17.1	10.45	102.6	18.05	23.75	98.8	-30.4
-24.7	60.8	44.65	101.65	90.25	89.3	18.05	32.3
-55.1	22.8	98.8	35.15	47.5	110.2	29.45	57
-10.45	123.5	473.1	57	50.35	102.6	494.95	44.65
1943.7	85.5	41.8	26.6	18.05	108.3	355.3	99.75
26.6	2.85003	50.35	119.7	42.75	32.3	43.7	18.05
18.05	99.75	2.85003	100.7	32.3	42.75	85.5	53.2
200.45	173.85	298.3	55.1	60.8	77.9	73.15	38.95
113.05	64.6	144.4	32.3	75.05	79.8	34.2	58.9
312.55	23.75	136.8	95	-10.45	43.7	-18.05	58.9
65.55	133	88.35	170.05	10.45	117.8	96.9	51.3
108.3	32.3	103.55	39.9	20.9	25.65	95.95	79.8
1027.9	54.15	1036.45	82.65	58.9	56.05	44.65	81.7
121.6	111.15	86.45	77.9	135.85	19	101.65	71.25
781.85	45.6	370.5	125.4	122.55	191.9	84.55	87.4
216.6	114	103.55	153.9	121.6	20.9	40.85	80.75
249.85	84.55	1084.9	45.6	84.55	82.65	21.85	121.6
181.45	-29.45	106.4	64.6	17.1	26.6	52.25	3.79998
92.15	226.1	148.2	0	48.45	58.9	55.1	62.7
146.3	13.3	-52.25	27.55	129.2	35.15	-16.15	39.9
10377.8	-101.65	117.8	150.1	47.5	105.45	124.45	83.6
122.55	-76.95	1223.6	51.3	11.4	133.95	62.7	46.55
-39.9	12.35	192.85	76	8.54998	77.9	127.3	67.45
988.95	128.25	119.7	79.8	99.75	-8.54998	80.75	38.95
18.05	23.75	3623.3	127.3	39.9	19.95	85.5	40.85
221.35	40.85	-7.60001	45.6	53.2	45.6	131.1	50.35
58.9	35.15	46.55	57	109.25	140.6	1133.35	70.3
150.1	-104.5	121.6	0.95001	9.50003	101.65	341.05	-19.95
9437.3	-66.5	95.95	12.35	104.5	20.9	63.65	28.5
102.6	64.6	447.45	171.95	74.1	70.3	300.2	7.60001
200.45	95.95	262139	128.25	68.4	94.05	18.05	38.95
121.6	25.65	100.7	137.75	40.85	35.15	-7.60001	30.4
652.65	46.55	142.5	252.7	498.75	66.5	161.5	37.05
903.45	60.8	744.8	70.3	78.85	7.60001	-20.9	60.8
2271.45	22.8	66.5	151.05	312.55	79.8	49.4	74.1
152	-43.7	431.3	55.1	89.3	9.50003	87.4	1.90002
110.2	61.75	100.7	27.55	52.25	165.3	48.45	86.45
110.2	-54.15	68.4	137.75	119.7	61.75	78.85	42.75
243.2	-47.5	-90.25	81.7	145.35	112.1	61.75	72.2
300.2	-81.7	100.7	17.1	1338.55	40.85	89.3	76.95
29.45	-8.54998	227.05	114	155.8	82.65	102.6	63.65
70.3	-37.05	101.65	185.25	36.1	85.5	88.35	61.75
70.3	54.15	36.1	77.9	68.4	28.5	427.5	19.95
6701.3	-136.8	223.25	148.2	745.75	53.2	-16.15	82.65
139.65	-90.25	92.15	133	139.65	47.5	85.5	67.45
2109.95	-38.95	64.6	55.1	12.35	38	19	38
960.45	-36.1	137.75	143.45	3.79998	48.45	2.85003	38.95
627.95	-36.1	103.55	99.75	30.4	39.9	1016.5	57.95
107.35	-126.35	82.65	-13.3	0	30.4	67.45	33.25
37119.4	38.95	65.55	237.5	99.75	16.15	62.7	48.45
116.85	-140.6	118.75	133.95	109.25	133	82.65	96.9
194.75	40.85	222.3	60.8	61.75	87.4	65.55	56.05
60.8	-6.64998	85.5	59.85	625.1	56.05	45.6	15.2
-6.64998	83.6	486.4	121.6	29.45	14.25	-2.85003	21.85
556.7	124.45	2897.5	94.05	58.9	108.3	76.95	72.2
72.2	62.7	114.95	125.4	-3.79998	27.55	22.8	53.2
183.35	-14.25	0	74.1	313.5	92.15	499.7	10.45
124.45	8.54998	103.55	123.5	-49.4	40.85	69.35	111.15
148.2	113.05	133.95	21.85	450.3	47.5	96.9	49.4
380	-13.3	76	53.2	53.2	67.45	209.95	78.85
126.35	138.7	461.7	146.3	52.25	-41.8	82.65	95.95
202.35	53.2	137.75	78.85	39.9	82.65	91.2	76
93.1	0.95001	55.1	51.3	33.25	60.8	635.55	57
85.5	-13.3	1252.1	173.85	10.45	-19	44.65	102.6
107.35	-22.8	205.2	102.6	68.4	8.54998	31.35	35.15
36.1	-59.85	68.4	64.6	73.15	66.5	283.1	-4.75
178.6	-18.05	97.85	147.25	17.1	53.2	78.85	39.9
190.95	-41.8	74.1	77.9	12.35	178.6	91.2	20.9
208.05	-138.7	97.85	67.45	573.8	144.4	39.9	69.35
284.05	-90.25	95	46.55	146.3	35.15	100.7	50.35
593.75	120.65	38.95	63.65	125.4	47.5	33.25	77.9
-1.90002	-187.15	-4.75	0.95001	29.45	-14.25	715.35	72.2
4983.7	-131.1	5.70002	145.35	247.95	-4.75	76.95	116.85
1387	-58.9	-79.8	120.65	43.7	83.6	145.35	52.25
715.35	19	126.35	62.7	113.05	138.7	46.55	33.25
4002.35	323.95	146.3	193.8	94.05	126.35	85.5	48.45
124.45	-106.4	0	-5.70002	138.7	60.8	33.25	42.75
49.4	-40.85	11.4	94.05	133.95	52.25	46.55	21.85
275.5	176.7	149.15	198.55	134.9	85.5	96.9	54.15
72.2	-54.15	193.8	163.4	576.65	135.85	59.85	17.1
117.8	-17.1	81.7	116.85	-43.7	21.85	123.5	42.75
6490.4	53.2	147.25	23.75	45.6	73.15	135.85	140.6
251.75	-116.85	114.95	3.79998	24.7	45.6	57	95.95
141.55	-127.3	1806.9	123.5	-16.15	82.65	26.6	81.7
135.85	14.25	508.25	187.15	17.1	42.75	28.5	-38.95
79.8	28.5	178.6	4.75	107.35	-15.2	57	67.45
94.05	43.7	137.75	114	83.6	77.9	99.75	69.35
138.7	-37.05	418	127.3	12.35	85.5	0.95001	64.6
642.2	241.3	458.85	24.7	100.7	81.7	0	27.55
121.6	24.7	107.35	152	-13.3	166.25	45.6	60.8
48.45	-81.7	95	92.15	140.6	9.50003	30.4	45.6
333.45	279.3	127.3	110.2	52.25	33.25	44.65	46.55
487.35	117.8	30.4	94.05	28.5	67.45	41.8	-14.25
799.9	133.95	81.7	156.75	85.5	153.9	97.85	53.2
1107.7	19	129.2	126.35	34.2	57	58.9	73.15
122.55	703.95	93.1	61.75	-45.6	29.45	701.1	83.6
-40.85	46.55	287.85	21.85	152.95	45.6	63.65	58.9
233.7	78.85	124.45	31.35	148.2	70.3	99.75	51.3
15856.4	142.5	57	74.1	1560.85	19.95	60.8	89.3
134.9	197.6	200.45	-14.25	44.65	94.05	82.65	66.5
114	38.95	92.15	60.8	33.25	67.45	98.8	49.4
109.25	186.2	33.25	104.5	0	41.8	91.2	86.45
2901.3	90.25	125.4	94.05	95	71.25	56.05	-0.95001
43.7	150.1	1354.7	138.7	478.8	139.65	98.8	95.95
29.45	124.45	-16.15	105.45	69.35	497.8	276.45	13.3
2338.9	12.35	29.45	38.95	60.8	66.5	56.05	144.4
132.05	-62.7	88.35	88.35	36.1	55.1	57	40.85
184.3	56.05	522.5	80.75	70.3	28.5	76.95	115.9
2328.45	93.1	119.7	94.05	23.75	61.75	80.75	25.65
247.95	-40.85	46.55	220.4	70.3	38.95	107.35	24.7
13208.8	31.35	75.05	32.3	110.2	57	60.8	66.5
456.95	209	132.05	70.3	1092.5	20.9	124.45	67.45
8012.3	176.7	956.65	9.50003	-75.05	151.05	59.85	50.35
100.7	133	75.05	66.5	57	152.95	420.85	34.2
-15.2	134.9	276.45	62.7	308.75	94.05	22.8	102.6
90.25	72.2	42.75	180.5	67.45	103.55	82.65	53.2
-76.95	266	4778.5	91.2	79.8	40.85	37.05	-8.54998
637.45	124.45	260.3	56.05	119.7	127.3	77.9	64.6
345.8	190.95	29.45	173.85	180.5	16.15	48.45	78.85
64.6	59.85	204.25	102.6	129.2	57.95	55.1	62.7
160.55	377.15	76	128.25	90.25	69.35	7.60001	33.25
-1.90002	41.8	68.4	165.3	102.6	62.7	47.5	-65.55
76.95	114.95	1294.85	46.55	45.6	-35.15	23.75	14.25
897.75	161.5	3553.95	284.05	71.25	90.25	8.54998	-32.3
6520.8	97.85	108.3	76.95	149.15	108.3	51.3	-21.85
-15.2	55.1	764.75	23.75	69.35	39.9	69.35	105.45
1949.4	103.55	67.45	101.65	1048.8	107.35	404.7	13.3
301.15	-37.05	131.1	92.15	82.65	36.1	114.95	52.25
200.45	-63.65	121.6	-7.60001	62.7	91.2	16.15	3.79998
-21.85	87.4	171.95	90.25	58.9	62.7	-23.75	119.7
64.6	151.05	127.3	81.7	46.55	144.4	16.15	35.15
298.3	168.15	361.95	122.55	67.45	133	12.35	118.75
19.95	137.75	0.95001	106.4	70.3	36.1	29.45	19.95
83.6	121.6	102.6	15.2	44.65	0.95001	49.4	90.25
520.6	192.85	193.8	33.25	13.3	74.1	6.64998	108.3
2235.35	-7.60001	42.75	100.7	475.95	-4.75	46.55	74.1
4639.8	143.45	121.6	97.85	146.3	116.85	110.2	35.15
85.5	62.7	38	99.75	43.7	42.75	92.15	68.4
181.45	354.35	-20.9	107.35	82.65	55.1	40.85	70.3
152	93.1	149.15	157.7	390.45	56.05	52.25	-10.45
157.7	200.45	971.85	129.2	132.05	68.4	4.75	126.35
-27.55	3.79998	137.75	88.35	145.35	114.95	61.75	61.75
212.8	64.6	115.9	-11.4	57	119.7	28.5	93.1
415.15	335.35	7.60001	57	39.9	42.75	20.9	76
159.6	114	370.5	361.95	117.8	62.7	125.4	18.05
171	155.8	78.85	28.5	69.35	158.65	5.70002	42.75
150.1	41.8	73.15	23.75	-48.45	-3.79998	39.9	19.95
103.55	47.5	22.8	112.1	395.2	83.6	55.1	-12.35
-16.15	219.45	3631.85	120.65	-9.50003	29.45	47.5	26.6
207.1	314.45	697.3	39.9	503.5	8.54998	38.95	111.15
47.5	172.9	17.1	-30.4	-35.15	62.7	133	45.6
110.2	112.1	133.95	-67.45	227.05	24.7	82.65	87.4
122.55	175.75	-9.50003	76.95	108.3	123.5	49.4	78.85
133	-56.05	103.55	38	155.8	34.2	592.8	67.45
-57	34.2	59.85	120.65	71.25	41.8	59.85	14.25
302.1	59.85	130.15	32.3	123.5	0.95001	18.05	49.4
680.2	8.54998	94.05	93.1	38	63.65	106.4	5.70002
77.9	158.65	187.15	129.2	304.95	57	269.8	47.5
53.2	216.6	10.45	128.25	634.6	152	138.7	63.65
512.05	137.75	149.15	133	78.85	82.65	48.45	72.2
719.15	1718.55	48.45	68.4	78.85	66.5	63.65	112.1
103.55	66.5	125.4	40.85	160.55	28.5	89.3	30.4
296.4	259.35	259.35	209	95	52.25	87.4	45.6
97.85	172.9	11.4	79.8	95	41.8	16.15	45.6
2350.3	54.15	113.05	53.2	1504.8	36.1	31.35	-15.2
146.3	271.7	0	84.55	70.3	37.05	45.6	59.85
132.05	135.85	133	50.35	445.55	34.2	51.3	53.2
102.6	109.25	1064.95	21.85	921.5	63.65	78.85	38.95
317.3	197.6	834.1	116.85	255.55	58.9	28.5	22.8
7.60001	291.65	92.15	35.15	47.5	27.55	70.3	30.4
76.95	70.3	22.8	3.79998	105.45	113.05	118.75	38.95
9.50003	189.05	63.65	139.65	62.7	-5.70002	19	83.6
1.90002	43.7	82.65	151.05	37.05	74.1	1.90002	8.54998
1870.55	117.8	149.15	38.95	114.95	42.75	69.35	67.45
383.8	101.65	418	13.3	57	57	17.1	11.4
143.45	50.35	60.8	-46.55	160.55	-8.54998	138.7	76
157.7	122.55	331.55	214.7	38.95	149.15	119.7	78.85
3.79998	247.95	189.05	31.35	864.5	78.85	83.6	81.7
102.6	153.9	8.54998	114	41.8	-23.75	60.8	74.1
1688.15	72.2	146.3	9.50003	96.9	132.05	181.45	94.05
109.25	209	34.2	97.85	103.55	84.55	22.8	105.45
71.25	228	63.65	255.55	57	90.25	27.55	47.5
523.45	218.5	39.9	145.35	75.05	-11.4	110.2	26.6
57	95	19.95	257.45	40.85	17.1	112.1	67.45
38	141.55	-14.25	31.35	1053.55	121.6	133	107.35
416.1	112.1	146.3	117.8	69.35	19.95	105.45	108.3
2692.3	86.45	168.15	34.2	259.35	56.05	55.1	39.9
4245.55	48.45	-39.9	93.1	749.55	0.95001	81.7	26.6
126.35	62.7	51.3	25.65	15.2	125.4	66.5	-10.45
62.7	211.85	38	109.25	68.4	31.35	75.05	12.35
41091.3	464.55	-28.5	72.2	192.85	16.15	53.2	19
52.25	209	190	-26.6	170.05	95	71.25	14.25
659.3	81.7	103.55	95	108.3	118.75	18.05	16.15
181.45	86.45	53.2	134.9	29.45	96.9	119.7	23.75
79.8	135.85	-83.6	120.65	172.9	120.65	64.6	-21.85
323.95	370.5	27.55	34.2	12.35	55.1	-2.85003	68.4
260.3	77.9	859.75	150.1	62.7	137.75	83.6	40.85
172.9	93.1	151.05	117.8	54.15	39.9	367.65	52.25
1345.2	21.85	-23.75	114	137.75	15.2	72.2	72.2
116.85	38.95	228	95.95	-12.35	73.15	65.55	71.25
172.9	6.64998	9.50003	78.85	28.5	69.35	89.3	40.85
2039.65	112.1	191.9	161.5	100.7	48.45	63.65	121.6
182.4	-11.4	17.1	126.35	207.1	75.05	56.05	44.65
-19.95	110.2	168.15	18.05	68.4	77.9	79.8	1.90002
80.75	238.45	118.75	103.55	10.45	112.1	90.25	55.1
160.55	212.8	71.25	104.5	15.2	9.50003	77.9	16.15
196.65	130.15	162.45	-38	102.6	0	5.70002	84.55
22.8	114.95	180.5	147.25	1509.55	48.45	48.45	73.15
30.4	110.2	-61.75	76	480.7	46.55	47.5	53.2
214.7	158.65	164.35	50.35	21.85	95.95	243.2	19.95
391.4	-32.3	91.2	13.3	57	47.5	174.8	17.1
191.9	161.5	27.55	137.75	195.7	60.8	57.95	-17.1
-42.75	151.05	1206.5	25.65	361	57	57.95	25.65
80.75	21.85	232.75	131.1	108.3	85.5	216.6	25.65
1797.4	76.95	173.85	8.54998	86.45	-22.8	138.7	60.8
66.5	125.4	4058.4	135.85	79.8	136.8	344.85	2.85003
197.6	192.85	35.15	9.50003	99.75	108.3	114	16.15
15.2	181.45	17.1	203.3	808.45	11.4	71.25	-3.79998
28.5	199.5	1131.45	57.95	79.8	61.75	-16.15	56.05
98.8	188.1	86.45	82.65	990.85	22.8	77.9	35.15
-70.3	119.7	-5.70002	22.8	30.4	65.55	51.3	22.8
-110.2	53.2	149.15	-9.50003	571.9	154.85	24.7	-4.75
194.75	266	91.2	-54.15	146.3	75.05	50.35	59.85
-42.75	203.3	90.25	69.35	3.79998	57.95	19	65.55
293.55	36.1	236.55	57.95	135.85	27.55	42.75	67.45
27.55	91.2	133.95	37.05	76.95	75.05	41.8	23.75
47.5	87.4	231.8	34.2	41.8	-4.75	69.35	9.50003
81.7	170.05	45.6	100.7	81.7	23.75	63.65	10.45
89.3	49.4	100.7	42.75	23.75	55.1	102.6	49.4
1858.2	-49.4	1386.05	35.15	131.1	16.15	69.35	38
47.5	131.1	2048.2	70.3	2041.55	82.65	95	69.35
53.2	149.15	105.45	35.15	55.1	6.64998	100.7	111.15
175.75	89.3	121.6	60.8	1482.95	115.9	83.6	84.55
5187	95.95	177.65	70.3	28.5	39.9	6.64998	42.75
129.2	104.5	174.8	27.55	210.9	57.95	96.9	74.1
4270.25	200.45	307.8	98.8	53.2	65.55	47.5	38.95
23.75	137.75	3619.5	24.7	81.7	38	55.1	27.55
201.4	59.85	104.5	154.85	92.15	53.2	109.25	82.65
1034.55	120.65	522.5	127.3	69.35	109.25	44.65	93.1
91.2	248.9	41.8	92.15	56.05	38.95	267.9	97.85
566.2	218.5	166.25	41.8	52.25	66.5	45.6	31.35
200.45	195.7	77.9	130.15	120.65	-8.54998	138.7	-3.79998
168.15	479.75	92.15	86.45	280.25	23.75	44.65	7.60001
659.3	252.7	28.5	52.25	24.7	9.50003	26.6	29.45
9.50003	179.55	3933	73.15	39.9	71.25	-17.1	18.05
71.25	145.35	166.25	106.4	57	96.9	171.95	52.25
473.1	129.2	99.75	64.6	-9.50003	127.3	50.35	51.3
132.05	281.2	142.5	204.25	53.2	30.4	26.6	44.65
73.15	113.05	57	144.4	65.55	41.8	64.6	11.4
162.45	353.4	879.7	111.15	75.05	36.1	94.05	-18.05
59.85	204.25	48.45	-18.05	104.5	-35.15	108.3	14.25
207.1	38	57.95	131.1	90.25	41.8	83.6	41.8
7336.85	127.3	171.95	48.45	261.25	134.9	51.3	29.45
106.4	139.65	116.85	107.35	1507.65	55.1	47.5	44.65
12104.9	180.5	108.3	217.55	50.35	208.05	100.7	42.75
209.95	54.15	133.95	114	52.25	38.95	501.6	105.45
207.1	123.5	76.95	167.2	35.15	38	17.1	47.5
171	218.5	165.3	43.7	60.8	21.85	29.45	-38.95
41.8	169.1	1491.5	83.6	154.85	70.3	57	11.4
137.75	177.65	142.5	74.1	34.2	7.60001	83.6	47.5
51.3	437.95	46.55	184.3	392.35	78.85	-7.60001	24.7
-17.1	36.1	360.05	79.8	769.5	51.3	97.85	76.95
12980.8	6.64998	-45.6	171.95	96.9	106.4	116.85	131.1
16248.8	38	124.45	-2.85003	427.5	24.7	67.45	68.4
-68.4	157.7	1057.35	30.4	96.9	171.95	87.4	33.25
380.95	55.1	96.9	93.1	86.45	63.65	66.5	80.75
195.7	192.85	127.3	163.4	67.45	130.15	199.5	44.65
268.85	6.64998	124.45	95	29.45	45.6	66.5	12.35
1765.1	240.35	950.95	59.85	36.1	140.6	21.85	28.5
162.45	150.1	152.95	-19	161.5	102.6	51.3	89.3
21.85	207.1	71.25	11.4	1018.4	133.95	100.7	-6.64998
60.8	1511.45	29.45	17.1	83.6	76.95	17.1	38.95
172.9	256.5	1978.85	186.2	36.1	53.2	65.55	73.15
6080	133.95	86.45	92.15	98.8	23.75	66.5	47.5
4784.2	33.25	89.3	161.5	-4.75	63.65	69.35	40.85
129.2	201.4	185.25	55.1	66.5	14.25	69.35	35.15
-85.5	279.3	110.2	98.8	23.75	1.90002	68.4	62.7
18.05	140.6	3693.6	111.15	20.9	-27.55	61.75	13.3
187.15	100.7	-76	193.8	58.9	-2.85003	3.79998	8.54998
-3.79998	-1.90002	55.1	87.4	12.35	33.25	23.75	-15.2
5.70002	-26.6	98.8	-10.45	103.55	162.45	25.65	34.2
80.75	189.05	-18.05	51.3	735.3	70.3	-6.64998	37.05
24.7	141.55	85.5	86.45	68.4	27.55	-6.64998	-0.95001
38	586.15	134.9	29.45	75.05	17.1	38.95	90.25
4840.25	110.2	41.8	245.1	8.54998	64.6	40.85	39.9
435.1	115.9	59.85	40.85	-9.50003	105.45	81.7	9.50003
275.5	124.45	24.7	57	-17.1	76.95	52.25	7.60001
8.54998	-62.7	103.55	131.1	222.3	104.5	54.15	9.50003
308.75	1238.8	38.95	-19.95	504.45	34.2	102.6	57.95
121.6	131.1	124.45	38.95	76.95	46.55	41.8	85.5
102.6	611.8	1887.65	175.75	410.4	102.6	63.65	10.45
-125.4	-44.65	2948.8	50.35	77.9	0.95001	39.9	66.5
1562.75	181.45	162.45	173.85	530.1	22.8	23.75	67.45
8893.9	172.9	124.45	70.3	119.7	45.6	97.85	55.1
-0.95001	193.8	467.4	38.95	111.15	97.85	76	25.65
-6.64998	220.4	-37.05	133	57.95	47.5	79.8	52.25
-68.4	-38	127.3	48.45	1131.45	114	62.7	53.2
153.9	82.65	60.8	35.15	159.6	48.45	103.55	33.25
2133.7	133	327.75	24.7	74.1	39.9	115.9	-6.64998
22.8	182.4	102.6	49.4	96.9	114	32.3	96.9
8203.25	43.7	139.65	93.1	76.95	99.75	21.85	41.8
131.1	112.1	536.75	46.55	59.85	22.8	150.1	49.4
42.75	207.1	102.6	19.95	1063.05	106.4	40.85	77.9
39.9	27.55	-78.85	109.25	121.6	63.65	380.95	53.2
125.4	35.15	42.75	48.45	43.7	105.45	82.65	48.45
139.65	120.65	152.95	115.9	21.85	47.5	178.6	1.90002
3340.2	190	72.2	94.05	740.05	52.25	129.2	24.7
784.7	20.9	779.95	9.50003	98.8	24.7	92.15	189.05
156.75	123.5	86.45	75.05	461.7	42.75	10.45	47.5
220.4	13.3	279.3	172.9	59.85	76.95	38.95	112.1
238.45	76.95	3462.75	33.25	64.6	-17.1	63.65	19.95
360.05	132.05	139.65	64.6	49.4	-15.2	50.35	57
21.85	170.05	162.45	106.4	73.15	15.2	105.45	66.5
4561.9	64.6	181.45	218.5	132.05	125.4	117.8	63.65
5262.05	165.3	2638.15	99.75	62.7	63.65	107.35	-11.4
968.05	209.95	66.5	195.7	16.15	47.5	69.35	28.5
9696.65	248.9	23.75	56.05	178.6	77.9	50.35	77.9
144.4	136.8	102.6	190	114	105.45	14.25	18.05
20707.2	83.6	67.45	3.79998	40.85	95.95	149.15	102.6
243.2	-39.9	-22.8	122.55	494	82.65	80.75	34.2
866.4	39.9	43.7	69.35	0	36.1	105.45	68.4
1598.85	29.45	169.1	59.85	19.95	6.64998	109.25	53.2
1413.6	237.5	1476.3	65.55	109.25	123.5	30.4	32.3
125.4	176.7	17.1	102.6	38	122.55	93.1	65.55
95.95	28.5	116.85	-24.7	251.75	-6.64998	348.65	60.8
303.05	77.9	130.15	34.2	112.1	45.6	66.5	2.85003
64.6	171	290.7	-4.75	70.3	79.8	74.1	54.15
5325.7	-25.65	647.9	112.1	38.95	43.7	52.25	46.55
8030.35	46.55	1265.4	32.3	29.45	15.2	46.55	87.4
25.65	-6.64998	147.25	87.4	179.55	72.2	45.6	74.1
122.55	45.6	2805.35	119.7	292.6	98.8	54.15	52.25
-19	107.35	72.2	134.9	77.9	82.65	62.7	73.15
326.8	23.75	-28.5	153.9	54.15	-14.25	32.3	37.05
3781	17.1	23.75	176.7	36.1	67.45	38.95	112.1
1341.4	119.7	91.2	141.55	87.4	58.9	164.35	49.4
26.6	115.9	146.3	113.05	149.15	26.6	72.2	84.55
110.2	88.35	127.3	80.75	24.7	119.7	-1.90002	11.4
352.45	159.6	25.65	16.15	100.7	72.2	32.3	71.25
147.25	153.9	2684.7	41.8	70.3	105.45	80.75	64.6
46.55	73.15	83.6	53.2	81.7	26.6	39.9	36.1
323	153.9	67.45	89.3	73.15	38.95	-1.90002	118.75
110.2	84.55	14.25	151.05	30.4	61.75	33.25	99.75
106.4	177.65	22.8	160.55	-19	92.15	33.25	44.65
6556.9	194.75	55.1	10.45	164.35	27.55	47.5	55.1
103.55	96.9	90.25	72.2	46.55	7.60001	9.50003	47.5
101.65	183.35	118.75	411.35	252.7	49.4	100.7	56.05
171	89.3	925.3	50.35	53.2	119.7	36.1	61.75
162.45	162.45	70.3	69.35	91.2	73.15	53.2	36.1
158.65	169.1	20.9	170.05	33.25	35.15	-13.3	97.85
168.15	7.60001	75.05	21.85	253.65	139.65	1.90002	66.5
226.1	126.35	123.5	66.5	42.75	-19.95	-9.50003	46.55
110.2	110.2	86.45	130.15	56.05	67.45	44.65	57
117.8	108.3	201.4	-59.85	123.5	95.95	88.35	29.45
20848.7	53.2	114.95	103.55	714.4	107.35	28.5	74.1
5888.1	204.25	54.15	159.6	95.95	76.95	239.4	18.05
930.05	190	125.4	110.2	-9.50003	8.54998	38	43.7
1281.55	89.3	279.3	76	62.7	69.35	68.4	12.35
394.25	142.5	188.1	68.4	142.5	56.05	1542.8	19.95
427.5	139.65	108.3	2.85003	426.55	52.25	97.85	6.64998
418	64.6	155.8	26.6	2301.85	70.3	57	79.8
251.75	188.1	19.95	151.05	-18.05	-17.1	82.65	-6.64998
266.95	0.95001	2556.45	61.75	63.65	70.3	46.55	-11.4
131.1	167.2	226.1	57	32.3	47.5	86.45	27.55
146.3	139.65	150.1	15.2	76	104.5	52.25	-5.70002
777.1	305.9	85.5	-0.95001	49.4	56.05	225.15	-15.2
195.7	53.2	105.45	119.7	32.3	86.45	9.50003	-1.90002
9547.5	212.8	39.9	47.5	80.75	50.35	62.7	28.5
312.55	174.8	107.35	-58.9	160.55	91.2	39.9	64.6
764.75	87.4	22.8	-25.65	1205.55	10.45	30.4	124.45
513	215.65	67.45	28.5	33.25	110.2	12.35	51.3
4228.45	170.05	191.9	31.35	34.2	12.35	66.5	24.7
15415.6	25.65	5009.35	21.85	50.35	55.1	63.65	28.5
58.9	185.25	76.95	124.45	1297.7	122.55	51.3	17.1
281.2	-32.3	361	-8.54998	79.8	102.6	35.15	34.2
102.6	124.45	117.8	96.9	59.85	57.95	7.60001	17.1
49.4	12.35	4514.4	123.5	78.85	85.5	47.5	39.9
150.1	290.7	2709.4	38.95	92.15	70.3	-11.4	28.5
576.65	143.45	59.85	98.8	56.05	76.95	69.35	-7.60001
3539.7	304	262.2	3.79998	30.4	103.55	57	10.45
170.05	202.35	159.6	67.45	34.2	87.4	29.45	21.85
2656.2	117.8	14.25	99.75	84.55	66.5	17.1	55.1
76.95	45.6	621.3	95	611.8	5.70002	72.2	76.95
36.1	129.2	63.65	79.8	58.9	80.75	40.85	3.79998
323.95	437.95	61.75	125.4	120.65	89.3	74.1	9.50003
60.8	-36.1	254.6	141.55	38.95	58.9	64.6	79.8
210.9	145.35	1555.15	113.05	44.65	64.6	36.1	23.75
184.3	95.95	524.4	122.55	43.7	80.75	43.7	70.3
-41.8	287.85	3460.85	19	94.05	122.55	47.5	57.95
127.3	183.35	5947	64.6	113.05	42.75	47.5	57.95
2969.7	326.8	258.4	183.35	702.05	122.55	183.35	28.5
475.95	199.5	10.45	131.1	-10.45	181.45	130.15	38
206.15	135.85	824.6	57	41.8	96.9	89.3	56.05
64.6	203.3	106.4	97.85	-39.9	-50.35	68.4	112.1
142.5	276.45	74.1	151.05	71.25	-21.85	170.05	69.35
203.3	-40.85	1017.45	171.95	77.9	81.7	89.3	147.25
96.9	91.2	184.3	152	165.3	-28.5	410.4	129.2
5901.4	100.7	152	111.15	45.6	57	49.4	77.9
1055.45	168.15	2393.05	58.9	42.75	15.2	66.5	11.4
357.2	418	161.5	62.7	152	38	68.4	40.85
66.5	29.45	108.3	-23.75	1423.1	36.1	294.5	50.35
278.35	11.4	159.6	39.9	51.3	156.75	51.3	72.2
17.1	14.25	-73.15	78.85	78.85	62.7	81.7	13.3
203.3	133.95	175.75	101.65	2372.15	52.25	87.4	35.15
461.7	131.1	26.6	139.65	-4.75	77.9	107.35	9.50003
255.55	203.3	122.55	81.7	48.45	130.15	26.6	29.45
66.5	141.55	570	160.55	82.65	65.55	33.25	14.25
2734.1	366.7	57.95	27.55	156.75	80.75	122.55	25.65
4498.25	-9.50003	151.05	174.8	692.55	145.35	54.15	29.45
53.2	-9.50003	27.55	136.8	144.4	110.2	56.05	112.1
367.65	167.2	147.25	157.7	180.5	59.85	3.79998	76
199.5	503.5	49.4	-67.45	84.55	95.95	32.3	33.25
6398.25	95	167.2	12.35	50.35	-21.85	93.1	33.25
20.9	51.3	1916.15	57.95	24.7	115.9	107.35	62.7
196.65	35.15	37.05	50.35	912	107.35	19.95	51.3
207.1	-13.3	25.65	145.35	129.2	84.55	146.3	96.9
4426.05	176.7	72.2	149.15	47.5	49.4	65.55	31.35
74.1	105.45	142.5	42.75	29.45	123.5	42.75	58.9
68.4	151.05	65.55	116.85	124.45	46.55	80.75	57
205.2	199.5	152	162.45	87.4	84.55	61.75	86.45
145.35	154.85	1192.25	43.7	38	74.1	244.15	100.7
196.65	92.15	111.15	52.25	32.3	135.85	19	102.6
407.55	247	76	140.6	71.25	65.55	5.70002	27.55
-85.5	108.3	6214.9	134.9	133.95	46.55	37.05	102.6
-4.75	296.4	48.45	300.2	-18.05	128.25	19	110.2
2100.45	38.95	-6.64998	137.75	103.55	103.55	108.3	-9.50003
51.3	58.9	95	132.05	49.4	147.25	130.15	47.5
12.35	-3.79998	128.25	117.8	44.65	94.05	71.25	4.75
231.8	208.05	109.25	56.05	6383.05	56.05	49.4	80.75
275.5	204.25	1426.9	-39.9	722.95	165.3	-7.60001	-12.35
95	142.5	-17.1	32.3	38.95	77.9	57	11.4
449.35	62.7	81.7	-4.75	138.7	38	120.65	125.4
125.4	397.1	32.3	97.85	72.2	37.05	73.15	107.35
127.3	300.2	-12.35	133.95	114.95	28.5	61.75	25.65
1792.65	275.5	266.95	74.1	121.6	134.9	43.7	74.1
12.35	-6.64998	583.3	31.35	38	62.7	-4.75	78.85
19	-32.3	96.9	172.9	57.95	38	54.15	95.95
-93.1	197.6	2398.75	28.5	18.05	138.7	36.1	31.35
487.35	126.35	-79.8	42.75	16.15	-7.60001	559.55	31.35
61.75	201.4	93.1	26.6	37.05	33.25	114.95	22.8
144.4	195.7	-5.70002	115.9	30.4	14.25	82.65	103.55
45.6	66.5	-10.45	76	284.05	7.60001	57.95	31.35
187.15	123.5	589.95	68.4	1139.05	150.1	15.2	38
1480.1	185.25	344.85	91.2	250.8	47.5	17.1	36.1
36.1	171.95	5.70002	132.05	111.15	85.5	104.5	9.50003
13702.8	228.95	-83.6	24.7	62.7	40.85	116.85	59.85
1136.2	57.95	-21.85	133.95	80.75	-4.75	109.25	2.85003
4851.65	216.6	384.75	328.7	65.55	107.35	39.9	77.9
321.1	156.75	378.1	104.5	-6.64998	78.85	26.6	74.1
93.1	31.35	51.3	1613.1	118.75	12.35	22.8	78.85
6085.7	119.7	66.5	169.1	166.25	57.95	25.65	67.45
166.25	4057.45	111.15	17.1	70.3	54.15	95.95	67.45
1405.05	287.85	233.7	76	85.5	75.05	38.95	49.4
11.4	241.3	348.65	39.9	66.5	57	24.7	19
244.15	38.95	1565.6	35.15	67.45	23.75	0	47.5
171	51.3	80.75	82.65	57.95	72.2	637.45	31.35
198.55	0	123.5	175.75	107.35	50.35	34.2	98.8
2240.1	102.6	15551.5	67.45	57	54.15	80.75	13.3
131.1	67.45	187.15	10.45	57.95	18.05	163.4	54.15
-25.65	186.2	276.45	103.55	95	16.15	516.8	21.85
76	210.9	79.8	57.95	384.75	152	44.65	80.75
229.9	209.95	146.3	127.3	38.95	46.55	74.1	41.8
-66.5	85.5	150.1	117.8	68.4	9.50003	51.3	12.35
108.3	157.7	28.5	51.3	50.35	83.6	95	84.55
173.85	-136.8	453.15	-18.05	84.55	111.15	15.2	38.95
48.45	87.4	133.95	190.95	74.1	33.25	70.3	45.6
-55.1	63.65	40.85	121.6	3.79998	-4.75	71.25	105.45
9355.6	76	66.5	52.25	42.75	164.35	42.75	54.15
1114.35	190.95	47.5	87.4	170.05	57.95	7.60001	55.1
-114.95	154.85	224.2	71.25	-2.85003	37.05	48.45	30.4
225.15	-57	177.65	106.4	63.65	-0.95001	104.5	73.15
152.95	298.3	138.7	-18.05	3.79998	61.75	-20.9	30.4
2296.15	12.35	92.15	130.15	55.1	41.8	97.85	28.5
91.2	82.65	164.35	43.7	-55.1	129.2	88.35	108.3
251.75	129.2	101.65	155.8	50.35	117.8	112.1	52.25
81.7	214.7	213.75	142.5	38	65.55	62.7	85.5
308.75	165.3	120.65	137.75	399.95	129.2	23.75	9.50003
138.7	-39.9	60.8	123.5	303.05	122.55	-7.60001	25.65
533.9	165.3	152	282.15	12.35	69.35	18.05	-9.50003
36.1	93.1	5043.55	77.9	101.65	103.55	37.05	71.25
22.8	330.6	956.65	211.85	60.8	38	155.8	42.75
205.2	169.1	75.05	141.55	40.85	100.7	1855.35	34.2
22.8	12.35	-15.2	53.2	36.1	95.95	32.3	38
163.4	20.9	138.7	52.25	42.75	8.54998	174.8	112.1
143.45	150.1	957.6	77.9	101.65	48.45	14.25	119.7
226.1	124.45	150.1	72.2	115.9	28.5	71.25	47.5
198.55	133.95	3815.2	162.45	122.55	163.4	40.85	-6.64998
264.1	88.35	219.45	82.65	59.85	83.6	57.95	-11.4
134.9	385.7	27.55	186.2	95.95	63.65	40.85	31.35
-23.75	114	132.05	52.25	28.5	51.3	76	67.45
12007	95	2533.65	67.45	95	91.2	111.15	68.4
-8.54998	57.95	126.35	186.2	246.05	44.65	42.75	58.9
348.65	230.85	64.6	54.15	33.25	107.35	15.2	73.15
631.75	292.6	125.4	16.15	74.1	46.55	41.8	16.15
58.9	264.1	156.75	63.65	100.7	70.3	76.95	115.9
176.7	110.2	35.15	285.95	99.75	16.15	40.85	63.65
5320.95	133.95	-50.35	57	41.8	63.65	37.05	55.1
166.25	3.79998	627	18.05	60.8	7.60001	102.6	62.7
92.15	94.05	105.45	123.5	129.2	91.2	42.75	46.55
146.3	57.95	2117.55	112.1	934.8	50.35	78.85	18.05
2577.35	305.9	301.15	-32.3	113.05	33.25	108.3	55.1
5.70002	301.15	35.15	-113.05	52.25	122.55	21.85	95.95
96.9	-48.45	2755.95	-28.5	58.9	78.85	97.85	28.5
6479.95	66.5	133	24.7	9.50003	64.6	97.85	43.7
213.75	93.1	88.35	-19.95	73.15	1.90002	41.8	25.65
769.5	65.55	56.05	-102.6	77.9	81.7	398.05	103.55
372.4	44.65	6937.85	-79.8	51.3	96.9	56.05	-15.2
587.1	78.85	358.15	17.1	1923.75	75.05	92.15	46.55
2289.5	152.95	131.1	107.35	209	104.5	73.15	57.95
3482.7	57	44.65	43.7	89.3	116.85	110.2	50.35
119.7	457.9	102.6	-58.9	959.5	95	74.1	23.75
366.7	5.70002	270.75	-48.45	101.65	8.54998	157.7	25.65
323.95	75.05	153.9	28.5	259.35	33.25	61.75	34.2
180.5	38	38.95	-34.2	34.2	114.95	19	56.05
108.3	241.3	43.7	-35.15	-6.64998	118.75	80.75	84.55
20.9	114.95	99.75	-57.95	25.65	149.15	67.45	56.05
182.4	52.25	450.3	-60.8	416.1	81.7	23.75	107.35
-47.5	137.75	169.1	132.05	57	87.4	44.65	79.8
2290.45	171	418.95	98.8	232.75	107.35	139.65	59.85
3215.75	135.85	149.15	-23.75	29.45	42.75	97.85	112.1
3655.6	33.25	41.8	13.3	90.25	87.4	48.45	72.2
103.55	68.4	185.25	14.25	351.5	22.8	28.5	97.85
322.05	176.7	52.25	51.3	204.25	163.4	77.9	95.95
217.55	313.5	83.6	148.2	524.4	98.8	104.5	51.3
23.75	129.2	86.45	52.25	29.45	35.15	17.1	73.15
78.85	101.65	1567.5	166.25	0.95001	87.4	25.65	2.85003
2294.25	45.6	4019.45	70.3	40.85	46.55	71.25	38
5102.45	105.45	801.8	18.05	-19	23.75	55.1	1.90002
2959.25	38	19	127.3	27.55	56.05	30.4	99.75
437	116.85	181.45	-22.8	0	48.45	97.85	51.3
396.15	177.65	175.75	-69.35	57	83.6	0	2.85003
489.25	264.1	65.55	95.95	30.4	122.55	132.05	20.9
145.35	88.35	97.85	-20.9	50.35	63.65	24.7	55.1
-16.15	43.7	176.7	-2.85003	49.4	95	218.5	5.70002
111.15	160.55	57.95	195.7	299.25	58.9	127.3	-14.25
144.4	52.25	138.7	16.15	147.25	76.95	18.05	41.8
66.5	179.55	64.6	17.1	64.6	84.55	43.7	48.45
1043.1	97.85	-28.5	19.95	59.85	40.85	18.05	-5.70002
666.9	-38	1887.65	-64.6	113.05	16.15	17.1	33.25
139.65	124.45	155.8	107.35	57.95	-7.60001	18.05	0.95001
262.2	76.95	-43.7	35.15	16.15	62.7	183.35	65.55
274.55	187.15	210.9	79.8	91.2	27.55	117.8	79.8
-59.85	162.45	114	31.35	111.15	-17.1	32.3	58.9
6327	204.25	946.2	90.25	31.35	30.4	76.95	95.95
148.2	135.85	28.5	49.4	145.35	62.7	65.55	58.9
[truncated: 18,937 more rows]
