# Supplementary material for: LRRC15 mediates an accessory interaction with the SARS-CoV-2 spike protein
Source: PLoS Biol. 2023 Feb 3;21(2):e3001959. doi: 10.1371/journal.pbio.3001959 (PMC9897555; doi:10.1371/journal.pbio.3001959)
Supplement: S6 Data — (XLSX) [file pbio.3001959.s018.xlsx]

## Sheet: 1f
Mock	LRRC15 #1	LRRC15 #2
24.57	23.66	484.12
43.68	124.67	24.57
82.81	240.24	57.33
100.1	29.12	102.83
62.79	80.99	155.61
30.94	50.05	120.12
36.4	24.57	266.63
50.05	53.69	255.71
93.73	187.46	238.42
15.47	0.91	106.47
44.59	48.23	91
71.89	8.19	179.27
49.14	131.95	71.89
161.07	60.97	183.82
42.77	3	134.68
59.15	57.33	107.38
36.4	184.73	125.58
24.57	38.22	388.57
41.86	278.46	300.3
50.05	30.03	188.37
64.61	3	25.48
49.14	50.05	17.29
60.06	51.87	218.4
5.46	77.35	40.04
25.48	61.88	91.91
25.48	83.72	364.91
8.19	49.14	61.88
32.76	184.73	41.86
117.39	64.61	155.61
65.52	71.89	36.4
8.19	144.69	75.53
31.85	13.65	61.88
119.21	33.67	414.05
31.85	33.67	213.85
29.12	23.66	53.69
13.65	30.94	3
40.04	3	121.03
62.79	23.66	121.94
3	29.12	30.94
2.73	114.66	80.99
11.83	36.4	32.76
32.76	55.51	243.88
79.17	39.13	34.58
45.5	20.93	493.22
35.49	67.34	133.77
92.82	48.23	13.65
44.59	25.48	86.45
33.67	45.5	19.11
56.42	57.33	331.24
86.45	305.76	264.81
60.06	30.03	40.95
59.15	17.29	26.39
29.12	16.38	30.94
13.65	49.14	272.09
55.51	107.38	98.28
34.58	3	3
25.48	281.19	45.5
38.22	98.28	247.52
110.11	4.55	0.91
106.47	32.76	32.76
40.95	47.32	182.91
73.71	192.92	71.89
101.01	58.24	39.13
37.31	66.43	86.45
20.93	10.92	191.1
55.51	7.28	152.88
67.34	3	513.24
59.15	57.33	144.69
29.12	121.03	235.69
30.03	100.1	72.8
22.75	41.86	81.9
3	30.94	269.36
102.83	142.87	54.6
96.46	38.22	131.04
50.05	48.23	42.77
37.31	1001.91	46.41
35.49	39.13	33.67
73.71	175.63	1169.35
33.67	45.5	192.01
24.57	79.17	579.67
91.91	15.47	188.37
41.86	62.79	24.57
63.7	45.5	49.14
101.92	21.84	69.16
33.67	60.97	111.02
13.65	26.39	164.71
21.84	38.22	23.66
17.29	122.85	248.43
78.26	8.19	87.36
68.25	30.03	53.69
58.24	149.24	40.04
58.24	1306.76	47.32
45.5	163.8	134.68
71.89	32.76	76.44
79.17	20.93	122.85
3	55.51	4.55
52.78	3	70.07
31.85	202.93	181.09
70.98	26.39	323.05
29.12	4.55	34.58
53.69	0.91	70.98
12.74	33.67	209.3
23.66	93.73	229.32
40.04	47.32	252.07
39.13	30.94	51.87
75.53	28.21	40.04
36.4	127.4	141.05
47.32	566.93	53.69
44.59	101.01	280.28
91.91	162.89	154.7
60.97	3	81.9
73.71	56.42	11.83
73.71	353.08	22.75
29.12	66.43	76.44
70.07	40.95	212.03
41.86	105.56	80.08
54.6	301.21	109.2
56.42	101.92	74.62
92.82	33.67	194.74
49.14	70.07	25.48
3	333.06	48.23
3	45.5	8.19
60.06	1672.58	42.77
17.29	68.25	101.01
43.68	3	97.37
75.53	70.98	74.62
40.04	74.62	145.6
65.52	47.32	24.57
143.78	57.33	138.32
50.96	33.67	60.06
3.64	36.4	29.12
8.19	75.53	8032.57
41.86	56.42	73.71
67.34	52.78	43.68
41.86	73.71	353.08
35.49	10.92	61.88
14.56	10.01	211.12
3	10.01	40.04
82.81	70.98	63.7
3	303.94	77.35
10.92	342.16	169.26
64.61	40.04	47.32
20.93	54.6	188.37
9.1	148.33	65.52
49.14	9.1	51.87
43.68	3.64	25.48
16.38	70.98	226.59
21.84	0.91	3
32.76	65.52	53.69
116.48	243.88	164.71
61.88	42.77	105.56
90.09	92.82	227.5
3	106.47	239.33
48.23	35.49	81.9
3	35.49	62.79
29.12	99.19	6.37
89.18	104.65	159.25
30.03	665.21	171.99
105.56	55.51	14.56
69.16	39.13	146.51
55.51	26.39	123.76
42.77	124.67	271.18
72.8	3	233.87
15.47	38.22	164.71
52.78	154.7	14.56
65.52	198.38	1399.58
15.47	85.54	271.18
35.49	6.37	178.36
9.1	71.89	71.89
54.6	58.24	58.24
80.08	51.87	27.3
82.81	433.16	72.8
31.85	29.12	317.59
20.02	141.96	67.34
89.18	229.32	49.14
59.15	40.95	44.59
50.05	36.4	219.31
67.34	414.05	8.19
40.95	3	256.62
43.68	157.43	190.19
25.48	2177.63	82.81
194.74	368.55	75.53
35.49	19.11	199.29
6.37	36.4	458.64
30.94	63.7	38.22
118.3	37.31	27.3
40.95	93.73	67.34
42.77	62.79	70.07
51.87	46.41	63.7
39.13	90.09	60.97
49.14	172.9	9.1
40.95	80.99	16.38
77.35	21.84	365.82
40.95	70.07	60.97
44.59	82.81	120.12
54.6	89.18	43.68
25.48	215.67	111.02
45.5	40.04	205.66
17.29	108.29	53.69
46.41	23.66	63.7
107.38	53.69	43.68
91.91	27.3	65.52
27.3	16.38	103.74
80.99	12.74	139.23
69.16	122.85	201.11
96.46	11.83	10.92
17.29	50.05	242.97
57.33	207.48	96.46
26.39	52.78	54.6
3	68.25	31.85
25.48	31.85	217.49
67.34	32.76	124.67
93.73	30.94	393.12
39.13	14.56	48.23
81.9	23.66	154.7
16.38	97.37	43.68
141.96	31.85	27.3
53.69	23.66	34.58
62.79	103.74	312.13
3	32.76	327.6
30.94	123.76	0.91
26.39	86.45	132.86
3	33.67	321.23
37.31	212.94	168.35
43.68	92.82	655.2
63.7	171.99	410.41
24.57	191.1	80.08
44.59	22.75	25.48
47.32	3	7.28
61.88	26.39	271.18
3	52.78	192.92
3	3	3
3	85.54	115.57
69.16	91.91	198.38
27.3	205.66	1082.9
50.96	55.51	67.34
17.29	80.99	66.43
11.83	44.59	227.5
94.64	455.91	241.15
70.07	80.99	376.74
73.71	27.3	325.78
17.29	68.25	113.75
5.46	68.25	3
15.47	57.33	34.58
39.13	4650.1	285.74
54.6	126.49	26.39
136.5	43.68	6.37
42.77	68.25	91.91
61.88	461.37	476.84
46.41	53.69	3
30.03	55.51	758.03
60.06	20.93	600.6
40.95	80.08	131.95
30.94	198.38	113.75
90.09	262.99	3
45.5	284.83	1.82
4.55	42.77	26.39
78.26	35.49	43.68
50.05	65.52	129.22
31.85	140.14	42.77
4.55	40.04	52.78
62.79	10.01	50.96
75.53	65.52	567.84
34.58	4.55	96.46
37.31	182	12.74
59.15	70.07	201.11
139.23	72.8	41.86
86.45	161.07	196.56
62.79	49.14	59.15
37.31	2083.9	61.88
26.39	120.12	64.61
26.39	270.27	336.7
109.2	419.51	195.65
166.53	65.52	75.53
12.74	31.85	147.42
50.96	38.22	192.01
3	3.64	165.62
32.76	38.22	61.88
3	54.6	314.86
71.89	13.65	160.16
58.24	165.62	70.07
100.1	86.45	53.69
65.52	39.13	176.54
41.86	37.31	20.02
68.25	61.88	468.65
91	73.71	126.49
78.26	46.41	62.79
30.94	46.41	20.02
47.32	41.86	178.36
56.42	53.69	111.02
42.77	401.31	125.58
51.87	115.57	103.74
30.03	112.84	82.81
71.89	30.94	457.73
3	60.97	94.64
61.88	111.02	94.64
115.57	78.26	286.65
58.24	51.87	174.72
28.21	9.1	204.75
55.51	22.75	10.01
60.97	62.79	40.95
80.08	90.09	172.9
43.68	119.21	66.43
21.84	3.64	21.84
91	83.72	44.59
13.65	168.35	94.64
79.17	126.49	272.09
11.83	40.95	60.06
48.23	174.72	268.45
41.86	93.73	60.97
76.44	75.53	341.25
74.62	112.84	165.62
46.41	127.4	54.6
19.11	425.88	258.44
74.62	36.4	3
22.75	57.33	145.6
40.95	43.68	56.42
75.53	350.35	4.55
42.77	39.13	42.77
37.31	293.02	67.34
14.56	115.57	50.05
102.83	3	118.3
23.66	21.84	137.41
30.94	30.03	25.48
30.94	159.25	100.1
23.66	190.19	768.04
43.68	73.71	80.99
47.32	80.08	234.78
36.4	12.74	119.21
47.32	95.55	30.94
45.5	238.42	134.68
70.98	36.4	66.43
12.74	27.3	168.35
50.96	212.94	32.76
62.79	67.34	114.66
32.76	8.19	19.11
83.72	26.39	283.92
4.55	27.3	349.44
55.51	287.56	300.3
27.3	139.23	182
50.05	511.42	64.61
67.34	19.11	33.67
50.05	20.93	163.8
80.99	142.87	36.4
10.01	161.07	38.22
20.02	3	359.45
3	92.82	220.22
38.22	10.92	91
30.94	315.77	18.2
40.95	87.36	9.1
79.17	18.2	643.37
49.14	7.28	212.94
77.35	24.57	177.45
51.87	30.94	175.63
37.31	84.63	111.02
47.32	271.18	54.6
40.04	32.76	162.89
60.06	62.79	5.46
59.15	101.92	80.99
63.7	125.58	16.38
61.88	20.02	93.73
36.4	12.74	353.08
18.2	20.93	3
49.14	233.87	54.6
112.84	91	183.82
111.02	20.02	21.84
64.61	177.45	3
60.06	77.35	354.9
6.37	30.03	80.99
38.22	384.93	73.71
53.69	127.4	42.77
35.49	4.55	168.35
79.17	79.17	60.97
30.94	34.58	80.08
34.58	52.78	65.52
47.32	37.31	291.2
3	346.71	212.94
58.24	90.09	59.15
62.79	3	3
37.31	39.13	3.64
77.35	20.02	231.14
54.6	228.41	48.23
52.78	19.11	296.66
68.25	4.55	26.39
112.84	40.95	48.23
12.74	28.21	55.51
68.25	75.53	641.55
43.68	12.74	364.91
10.92	155.61	36.4
28.21	70.98	167.44
82.81	23.66	273.91
8.19	72.8	125.58
35.49	18.2	3
41.86	32.76	66.43
33.67	24.57	208.39
41.86	41.86	173.81
26.39	50.05	175.63
19.11	216.58	301.21
94.64	36.4	153.79
3	121.03	80.99
16.38	37.31	60.97
12.74	94.64	210.21
40.95	20.93	101.92
118.3	55.51	59.15
67.34	32.76	207.48
17.29	38.22	124.67
31.85	48.23	52.78
35.49	74.62	131.95
39.13	224.77	35.49
48.23	37.31	71.89
44.59	105.56	70.07
38.22	56.42	40.04
11.83	83.72	167.44
27.3	41.86	52.78
61.88	0.91	306.67
89.18	50.96	3
41.86	9.1	189.28
46.41	266.63	3
28.21	12.74	37.31
24.57	20.93	628.81
80.99	158.34	136.5
28.21	104.65	50.05
27.3	22.75	58.24
77.35	17.29	189.28
101.92	38.22	99.19
52.78	162.89	78.26
3	27.3	222.04
56.42	100.1	211.12
50.05	20.93	43.68
40.95	50.96	221.13
71.89	325.78	142.87
54.6	67.34	206.57
84.63	19.11	175.63
98.28	19.11	28.21
66.43	284.83	42.77
84.63	273.91	221.13
31.85	41.86	233.87
2.73	3.64	37.31
51.87	56.42	25.48
49.14	10.92	222.95
41.86	2.73	83.72
0.91	26.39	58.24
8.19	141.96	37.31
115.57	22.75	134.68
87.36	103.74	43.68
73.71	45.5	3
54.6	241.15	159.25
99.19	32.76	121.94
27.3	98.28	161.98
78.26	75.53	20.93
26.39	27.3	30.94
58.24	21.84	80.08
54.6	783.51	217.49
31.85	3	275.73
64.61	5.46	122.85
34.58	37.31	70.07
55.51	8.19	161.07
21.84	3	99.19
3	62.79	14.56
72.8	33.67	358.54
3	25.48	30.03
39.13	93.73	180.18
40.04	22.75	337.61
81.9	63.7	230.23
46.41	18.2	52.78
41.86	50.96	57.33
80.99	23.66	37.31
14.56	98.28	201.11
3.64	47.32	151.06
78.26	66.43	30.03
62.79	26.39	459.55
30.94	18.2	113.75
98.28	9.1	171.08
101.92	11.83	44.59
23.66	3	81.9
57.33	3	185.64
57.33	3	174.72
3	198.38	112.84
43.68	168.35	131.04
73.71	33.67	55.51
33.67	30.03	59.15
54.6	134.68	58.24
102.83	331.24	58.24
7.28	384.93	77.35
51.87	85.54	51.87
63.7	57.33	8.19
23.66	70.07	29.12
50.05	136.5	242.06
55.51	3	79.17
43.68	247.52	101.01
44.59	87.36	61.88
26.39	334.88	48.23
66.43	75.53	323.05
56.42	103.74	62.79
37.31	164.71	251.16
125.58	174.72	75.53
34.58	20.93	231.14
77.35	3	3
35.49	40.04	35.49
15.47	80.99	30.94
137.41	3	58.24
108.29	33.67	386.75
6.37	1007.37	61.88
17.29	7.28	3
3	98.28	90.09
47.32	165.62	17.29
7.28	3	23.66
30.03	23.66	169.26
96.46	24.57	172.9
124.67	31.85	3
98.28	109.2	50.96
43.68	131.04	111.02
51.87	53.69	260.26
35.49	3	65.52
72.8	482.3	47.32
28.21	192.92	58.24
18.2	204.75	475.93
33.67	239.33	23.66
65.52	7.28	857.22
46.41	16.38	284.83
36.4	29.12	39.13
59.15	63.7	126.49
13.65	201.11	204.75
50.96	72.8	151.06
40.95	46.41	66.43
97.37	66.43	80.99
25.48	50.96	61.88
32.76	3	189.28
50.96	22.75	106.47
15.47	13.65	0.91
80.08	48.23	112.84
3	49.14	432.25
21.84	82.81	25.48
56.42	3363.36	277.55
76.44	9.1	112.84
112.84	6.37	387.66
58.24	69.16	111.02
46.41	62.79	461.37
79.17	60.06	73.71
30.03	30.94	128.31
9.1	70.98	3
37.31	132.86	80.99
60.06	11.83	27.3
65.52	35.49	100.1
30.94	202.93	50.96
21.84	39.13	82.81
18.2	115.57	90.09
64.61	138.32	518.7
49.14	85.54	293.02
88.27	147.42	70.07
60.97	233.87	57.33
53.69	36.4	68.25
17.29	77.35	101.92
35.49	171.08	138.32
60.97	24.57	63.7
40.04	46.41	135.59
17.29	24.57	186.55
34.58	142.87	1025.57
37.31	20.02	12.74
19.11	106.47	71.89
60.06	123.76	52.78
10.92	261.17	85.54
13.65	294.84	1.82
35.49	88.27	49.14
15.47	174.72	50.96
87.36	22.75	121.94
50.05	218.4	26.39
38.22	69.16	192.92
52.78	67.34	56.42
69.16	286.65	80.08
29.12	8.19	317.59
33.67	22.75	33.67
43.68	91	374.01
66.43	91.91	89.18
80.99	2.73	3
6.37	1.82	32.76
63.7	104.65	66.43
67.34	40.95	23.66
78.26	78.26	131.95
155.61	285.74	32.76
39.13	34.58	138.32
10.01	54.6	156.52
110.11	55.51	91
60.97	3	355.81
104.65	26.39	58.24
48.23	35.49	64.61
42.77	31.85	122.85
53.69	50.05	333.97
36.4	599.69	170.17
48.23	148.33	90.09
34.58	137.41	185.64
38.22	17.29	88.27
80.99	76.44	282.1
63.7	28.21	376.74
90.09	30.03	195.65
33.67	3	182.91
25.48	59.15	13.65
40.95	78.26	26.39
47.32	63.7	9.1
3	45.5	191.1
57.33	270.27	68.25
85.54	40.04	3
31.85	23.66	53.69
53.69	384.02	25.48
91.91	216.58	19.11
12.74	49.14	38.22
59.15	63.7	381.29
48.23	58.24	30.94
10.01	39.13	60.06
34.58	125.58	44.59
56.42	32.76	21.84
21.84	23.66	255.71
73.71	3	59.15
37.31	21.84	92.82
66.43	91.91	139.23
8.19	306.67	98.28
21.84	77.35	30.94
87.36	48.23	250.25
0.91	67.34	166.53
39.13	35.49	10.01
70.07	5.46	86.45
55.51	3	9.1
82.81	30.94	33.67
23.66	52.78	33.67
52.78	50.05	216.58
3	52.78	55.51
21.84	77.35	293.93
18.2	134.68	30.03
88.27	88.27	19.11
30.03	477.75	196.56
92.82	86.45	192.01
59.15	129.22	562.38
18.2	67.34	48.23
67.34	80.99	189.28
0.91	29.12	112.84
20.93	35.49	22.75
54.6	42.77	23.66
78.26	353.08	151.97
18.2	20.93	38.22
71.89	16.38	94.64
72.8	51.87	554.19
79.17	102.83	36.4
54.6	59.15	210.21
69.16	13.65	267.54
37.31	28.21	34.58
17.29	192.92	395.85
96.46	7.28	281.19
43.68	70.98	91.91
43.68	45.5	686.14
24.57	14.56	703.43
10.01	41.86	79.17
3	30.94	178.36
40.04	158.34	245.7
44.59	33.67	141.96
58.24	64.61	262.99
30.03	92.82	486.85
36.4	3	60.06
97.37	9.1	14.56
25.48	36.4	24.57
86.45	222.04	24.57
10.01	167.44	195.65
69.16	111.02	93.73
66.43	97.37	283.01
102.83	3	367.64
76.44	20.93	74.62
95.55	176.54	23.66
59.15	55.51	19.11
61.88	37.31	124.67
89.18	167.44	86.45
48.23	69.16	35.49
15.47	46.41	60.97
22.75	463.19	21.84
99.19	3	63.7
6.37	55.51	283.92
62.79	80.99	131.04
3	83.72	76.44
60.97	90.09	283.01
37.31	65.52	171.99
22.75	38.22	37.31
47.32	20.02	255.71
89.18	38.22	129.22
23.66	203.84	10.92
96.46	19.11	65.52
32.76	65.52	218.4
23.66	66.43	92.82
51.87	33.67	12.74
38.22	15.47	246.61
62.79	130.13	71.89
28.21	61.88	283.92
26.39	126.49	40.04
28.21	3	31.85
67.34	492.31	193.83
33.67	115.57	28.21
55.51	69.16	22.75
73.71	108.29	293.93
123.76	387.66	152.88
94.64	61.88	22.75
48.23	14.56	112.84
37.31	73.71	3
53.69	3	180.18
60.97	37.31	59.15
42.77	30.94	107.38
33.67	7.28	104.65
24.57	427.7	122.85
40.95	389.48	25.48
40.04	60.97	603.33
111.93	239.33	3
131.95	19.11	272.09
19.11	59.15	220.22
50.96	111.93	152.88
86.45	16.38	381.29
39.13	57.33	127.4
247.52	47.32	171.99
90.09	222.95	90.09
76.44	27.3	191.1
77.35	32.76	20.02
27.3	47.32	86.45
30.03	23.66	53.69
59.15	11.83	205.66
16.38	141.05	200.2
68.25	20.02	190.19
53.69	23.66	93.73
55.51	20.93	380.38
27.3	49.14	4.55
27.3	53.69	75.53
13.65	45.5	36.4
28.21	61.88	3
27.3	23.66	74.62
54.6	53.69	12.74
75.53	246.61	18.2
158.34	56.42	19.11
71.89	699.79	3
5.46	78.26	55.51
38.22	151.06	72.8
59.15	65.52	38.22
40.04	88.27	122.85
12.74	59.15	111.93
51.87	206.57	112.84
3	34.58	100.1
127.4	21.84	163.8
78.26	49.14	23.66
19.11	123.76	18.2
24.57	3	31.85
3	13.65	71.89
80.08	120.12	41.86
3	35.49	71.89
69.16	19.11	20.02
37.31	33.67	406.77
84.63	31.85	141.96
81.9	115.57	160.16
24.57	261.17	155.61
44.59	87.36	30.03
115.57	62.79	22.75
13.65	47.32	3
5.46	65.52	122.85
35.49	10.01	2.73
139.23	50.05	28.21
49.14	20.02	72.8
50.96	9.1	14.56
44.59	148.33	417.69
46.41	27.3	71.89
82.81	2.73	130.13
95.55	162.89	71.89
37.31	281.19	111.93
60.06	129.22	177.45
37.31	41.86	146.51
47.32	128.31	109.2
12.74	32.76	151.97
47.32	50.96	103.74
38.22	11.83	42.77
34.58	19.11	129.22
44.59	50.96	384.93
95.55	221.13	41.86
44.59	94.64	15.47
33.67	54.6	134.68
73.71	82.81	169.26
28.21	5.46	209.3
80.08	60.06	291.2
54.6	10.92	155.61
57.33	84.63	50.05
54.6	239.33	101.92
47.32	61.88	28.21
33.67	80.99	24.57
53.69	162.89	69.16
14.56	77.35	191.1
8.19	53.69	36.4
3	10.92	84.63
43.68	1.82	85.54
34.58	195.65	51.87
42.77	79.17	89.18
75.53	40.95	158.34
21.84	28.21	112.84
30.03	116.48	141.05
33.67	51.87	30.94
8.19	53.69	369.46
3	132.86	280.28
46.41	116.48	1.82
36.4	20.93	162.89
32.76	65.52	31.85
79.17	50.05	94.64
12.74	147.42	54.6
95.55	104.65	217.49
24.57	20.02	252.07
40.95	38.22	48.23
49.14	30.94	33.67
43.68	8.19	40.95
65.52	8.19	31.85
43.68	141.05	31.85
26.39	347.62	61.88
36.4	77.35	26.39
76.44	43.68	100.1
91	129.22	324.87
49.14	97.37	404.95
55.51	233.87	75.53
65.52	188.37	155.61
43.68	559.65	169.26
34.58	65.52	156.52
27.3	35.49	255.71
69.16	159.25	24.57
33.67	21.84	40.95
54.6	45.5	41.86
45.5	11.83	66.43
46.41	45.5	118.3
72.8	22.75	46.41
64.61	69.16	202.02
101.92	3	230.23
105.56	7.28	2130.31
81.9	146.51	59.15
106.47	171.99	83.72
103.74	43.68	42.77
123.76	503.23	101.92
45.5	94.64	329.42
59.15	45.5	3
77.35	65.52	187.46
19.11	140.14	382.2
36.4	81.9	61.88
35.49	279.37	180.18
68.25	24.57	201.11
3	3	167.44
15.47	145.6	50.96
15.47	3	192.01
1.82	13.65	45.5
3	11.83	12.74
16.38	17.29	82.81
45.5	3	118.3
72.8	12.74	37.31
38.22	128.31	44.59
23.66	245.7	73.71
52.78	187.46	3
59.15	286.65	3
21.84	30.03	71.89
47.32	98.28	300.3
57.33	70.07	109.2
93.73	27.3	93.73
133.77	58.24	147.42
60.97	93.73	30.03
31.85	745.29	34.58
114.66	152.88	5.46
34.58	73.71	81.9
42.77	92.82	58.24
20.02	173.81	55.51
36.4	85.54	40.95
24.57	131.95	45.5
10.92	38.22	188.37
93.73	88.27	38.22
31.85	11.83	66.43
38.22	17.29	1608.88
17.29	11.83	24.57
51.87	147.42	140.14
49.14	36.4	124.67
45.5	84.63	334.88
30.03	280.28	49.14
6.37	95.55	445.9
10.92	61.88	94.64
3	10.92	165.62
3	99.19	129.22
26.39	89.18	172.9
11.83	112.84	65.52
14.56	40.95	208.39
26.39	26.39	252.07
11.83	21.84	3
101.92	169.26	70.98
96.46	78.26	76.44
10.92	3	116.48
50.96	171.08	56.42
78.26	12501.6	55.51
115.57	164.71	186.55
38.22	114.66	33.67
20.02	13.65	16.38
90.09	109.2	357.63
3.64	211.12	53.69
75.53	294.84	153.79
3	28.21	165.62
33.67	74.62	186.55
40.95	29.12	143.78
68.25	28.21	97.37
26.39	60.06	106.47
57.33	32.76	290.29
39.13	410.41	35.49
26.39	252.98	17.29
44.59	60.06	209.3
92.82	42.77	89.18
42.77	19.11	178.36
67.34	177.45	77.35
130.13	34.58	155.61
70.98	297.57	37.31
51.87	21.84	141.96
47.32	2.73	316.68
98.28	82.81	40783.5
70.07	73.71	231.14
15.47	305.76	131.04
56.42	225.68	151.06
56.42	141.96	156.52
104.65	5.46	26.39
22.75	8.19	40.04
43.68	123.76	105.56
68.25	77.35	19.11
95.55	19.11	145.6
132.86	90.09	70.98
40.04	34.58	199.29
96.46	178.36	43.68
3	17.29	31.85
44.59	3	85.54
30.94	228.41	37.31
76.44	5.46	207.48
33.67	94.64	388.57
48.23	84.63	188.37
59.15	75.53	261.17
50.96	46.41	177.45
3	354.9	150.15
22.75	68.25	269.36
3	71.89	593.32
9.1	30.03	53.69
5.46	107.38	62.79
14.56	38.22	90.09
26.39	11.83	140.14
74.62	128.31	70.07
40.95	20.93	147.42
65.52	75.53	148.33
94.64	70.07	296.66
56.42	17.29	166.53
26.39	70.98	192.92
103.74	42.77	96.46
53.69	10.01	82.81
10.01	138.32	30.94
21.84	509.6	121.03
61.88	133.77	49.14
68.25	92.82	216.58
28.21	128.31	242.06
100.1	60.97	95.55
21.84	39.13	20.02
39.13	31.85	111.02
53.69	163.8	111.02
31.85	209.3	274.82
30.03	6.37	212.94
40.95	783.51	65.52
89.18	52.78	111.93
46.41	107.38	43.68
12.74	36.4	480.48
24.57	136.5	26.39
31.85	65.52	38.22
55.51	75.53	121.94
47.32	20.93	80.99
65.52	172.9	280.28
40.95	25.48	46.41
45.5	3	21.84
26.39	21.84	49.14
25.48	215.67	163.8
11.83	298.48	159.25
44.59	15.47	88.27
60.97	30.03	102.83
93.73	65.52	239.33
86.45	3	3
95.55	6.37	44.59
72.8	23.66	60.97
0.91	61.88	91
14.56	46.41	1911.91
80.99	62.79	151.06
61.88	54.6	144.69
71.89	124.67	73.71
85.54	118.3	251.16
83.72	136.5	3
25.48	10.92	181.09
51.87	40.95	186.55
14.56	35.49	31.85
3	7.28	30.94
18.2	3	222.95
11.83	15.47	102.83
60.97	50.05	404.95
54.6	41.86	268.45
76.44	122.85	459.55
56.42	3.64	64.61
46.41	41.86	73.71
40.04	27.3	93.73
67.34	82.81	38.22
71.89	87.36	92.82
78.26	53.69	86.45
49.14	64.61	3
123.76	57.33	28.21
66.43	71.89	49.14
87.36	81.9	242.06
2.73	25.48	104.65
62.79	65.52	22.75
99.19	666.12	341.25
44.59	47.32	174.72
58.24	73.71	67.34
66.43	37.31	217.49
3	54.6	81.9
56.42	98.28	22.75
52.78	167.44	62.79
38.22	24.57	4.55
62.79	38.22	292.11
93.73	32.76	280.28
50.05	18.2	88.27
34.58	50.96	294.84
56.42	892.71	52.78
54.6	116.48	29.12
0.91	152.88	128.31
20.02	48.23	184.73
68.25	33.67	143.78
110.11	263.9	66.43
62.79	60.97	144.69
54.6	13.65	720.72
43.68	91	342.16
69.16	42.77	2.73
96.46	21.84	89.18
11.83	40.95	318.5
28.21	12.74	198.38
20.93	35.49	371.28
149.24	146.51	5.46
80.99	13.65	148.33
43.68	36.4	51.87
66.43	143.78	150.15
3	25.48	70.98
40.04	3	9.1
40.04	77.35	82.81
88.27	29.12	79.17
40.04	12.74	40.04
80.08	38.22	313.95
12.74	40.04	71.89
86.45	36.4	95.55
60.97	45.5	38.22
53.69	44.59	41.86
70.07	203.84	119.21
46.41	54.6	20.02
98.28	112.84	76.44
19.11	136.5	563.29
27.3	123.76	71.89
75.53	97.37	22.75
60.97	87.36	111.02
59.15	63.7	48.23
72.8	2.73	130.13
81.9	22.75	73.71
67.34	76.44	156.52
20.93	4.55	141.96
3	59.15	148.33
36.4	22.75	76.44
101.01	40.95	61.88
10.92	176.54	70.98
17.29	19.11	207.48
50.96	39.13	20.93
69.16	109.2	129.22
99.19	114.66	239.33
57.33	1.82	180.18
21.84	46.41	74.62
26.39	40.04	512.33
74.62	205.66	74.62
56.42	114.66	1448.72
48.23	3	29.12
35.49	3	32.76
48.23	279.37	24.57
90.09	20.93	159.25
44.59	48.23	69.16
60.97	3	18.2
89.18	90.09	301.21
43.68	45.5	72.8
133.77	240.24	90.09
57.33	82.81	310.31
20.02	43.68	53.69
18.2	21.84	62.79
3	58.24	70.98
123.76	42.77	11.83
62.79	206.57	3
45.5	60.97	281.19
43.68	38.22	182.91
40.95	37.31	70.07
60.97	26.39	26.39
111.93	111.02	22.75
46.41	34.58	227.5
68.25	3	248.43
48.23	19.11	187.46
38.22	196.56	10.01
3	3	109.2
51.87	10.92	40.04
33.67	81.9	60.97
32.76	73.71	4.55
80.08	46.41	3
72.8	66.43	124.67
60.06	52.78	3
30.03	30.03	93.73
8.19	70.98	25.48
3	17.29	8.19
106.47	45.5	231.14
75.53	2.73	21.84
23.66	525.98	67.34
61.88	11.83	70.07
62.79	39.13	51.87
93.73	87.36	9.1
79.17	270.27	41.86
138.32	36.4	59.15
88.27	3	108.29
44.59	47.32	101.01
25.48	74.62	50.05
66.43	1.82	20.02
116.48	29.12	103.74
51.87	107.38	101.01
42.77	260.26	137.41
66.43	69.16	302.12
82.81	48.23	163.8
110.11	137.41	2086.63
114.66	258.44	24.57
89.18	57.33	64.61
13.65	80.99	203.84
3	65.52	105.56
58.24	54.6	206.57
75.53	84.63	188.37
20.02	22.75	276.64
26.39	10.92	124.67
8.19	28.21	10.01
20.02	67.34	186.55
3	9.1	947.31
53.69	6.37	41.86
42.77	21.84	149.24
76.44	99.19	60.97
89.18	3	249.34
52.78	62.79	211.12
59.15	76.44	38.22
41.86	13.65	46.41
23.66	14.56	232.05
25.48	21.84	538.72
10.01	110.11	185.64
24.57	30.94	80.99
65.52	17.29	313.04
27.3	82.81	241.15
20.02	52.78	41.86
28.21	40.95	4.55
14.56	324.87	147.42
54.6	157.43	92.82
50.05	18.2	59.15
101.92	6.37	74.62
8.19	139.23	54.6
56.42	42.77	202.93
5.46	51.87	3
63.7	190.19	168.35
48.23	25.48	122.85
47.32	36.4	108.29
73.71	106.47	176.54
94.64	576.94	163.8
141.96	40.95	29.12
40.95	19.11	32.76
80.99	44.59	121.03
20.93	32.76	41.86
57.33	185.64	39.13
25.48	24.57	60.97
46.41	18.2	221.13
13.65	34.58	56.42
61.88	30.03	76.44
53.69	23.66	70.07
84.63	3	229.32
50.96	115.57	203.84
23.66	141.96	217.49
47.32	91	168.35
77.35	12.74	102.83
46.41	44.59	29.12
15.47	139.23	47.32
80.99	42.77	189.28
30.94	229.32	3
37.31	23.66	18.2
30.94	20.02	69.16
54.6	101.01	131.04
6.37	51.87	102.83
55.51	42.77	229.32
23.66	106.47	8.19
36.4	8.19	3
35.49	3	169.26
76.44	291.2	25.48
58.24	49.14	149.24
8.19	21.84	58.24
46.41	873.6	40.04
70.07	88.27	60.97
37.31	39.13	41.86
38.22	138.32	286.65
64.61	58.24	119.21
97.37	18.2	61.88
95.55	123.76	320.32
50.05	52.78	34.58
40.95	50.96	23.66
82.81	78.26	303.03
26.39	101.92	82.81
44.59	47.32	29.12
36.4	76.44	105.56
25.48	150.15	11.83
58.24	50.96	190.19
61.88	33.67	120.12
101.01	56.42	171.99
76.44	3.64	208.39
66.43	42.77	252.98
21.84	151.06	52.78
88.27	0.91	54.6
86.45	84.63	48.23
65.52	44.59	83.72
61.88	107.38	174.72
58.24	34.58	180.18
49.14	281.19	119.21
82.81	55.51	139.23
50.05	3	44.59
70.07	209.3	318.5
64.61	64.61	18.2
3	84.63	5.46
4.55	8.19	3
33.67	93.73	3
16.38	84.63	24.57
22.75	3	49.14
31.85	82.81	100.1
50.96	7.28	30.94
3	43.68	8.19
48.23	31.85	19.11
31.85	90.09	18.2
44.59	0.91	83.72
70.07	3	60.06
8.19	1.82	331.24
33.67	92.82	36.4
135.59	30.94	59.15
66.43	40.95	388.57
87.36	52.78	101.92
51.87	31.85	128.31
13.65	103.74	858.13
75.53	8.19	416.78
79.17	11.83	98.28
43.68	47.32	293.02
50.96	89.18	154.7
18.2	19.11	63.7
57.33	0.91	215.67
52.78	49.14	170.17
80.99	244.79	173.81
25.48	101.01	85.54
44.59	164.71	70.98
43.68	49.14	88.27
96.46	179.27	92.82
50.96	287.56	129.22
42.77	38.22	3
60.97	40.04	54.6
66.43	74.62	27.3
105.56	15.47	115.57
72.8	81.9	8.19
28.21	16.38	26.39
63.7	2.73	82.81
23.66	19.11	284.83
22.75	91	40.95
50.05	45.5	86.45
13.65	52.78	38.22
68.25	50.05	404.04
64.61	30.03	2.73
28.21	62.79	146.51
34.58	19.11	37.31
60.06	17.29	92.82
28.21	614.25	318.5
3	124.67	667.94
22.75	146.51	40.04
69.16	11.83	30.03
55.51	11.83	3
69.16	28.21	180.18
101.01	33.67	187.46
45.5	19.11	14.56
34.58	192.01	30.03
13.65	46.41	259.35
103.74	50.05	97.37
94.64	55.51	136.5
55.51	104.65	89.18
12.74	194.74	227.5
49.14	365.82	243.88
161.98	1153.88	50.05
68.25	67.34	84.63
57.33	204.75	19.11
60.97	254.8	87.36
93.73	78.26	24.57
16.38	51.87	5.46
59.15	40.95	63.7
20.02	50.96	37.31
62.79	151.06	97.37
23.66	265.72	242.97
70.07	76.44	274.82
66.43	77.35	29.12
14.56	50.05	299.39
58.24	40.95	200.2
94.64	42.77	40.95
3	28.21	27.3
26.39	33.67	46.41
72.8	26.39	77.35
26.39	19.11	433.16
47.32	22.75	65.52
27.3	183.82	47.32
65.52	45.5	91
59.15	43.68	212.94
78.26	10.01	41.86
80.99	101.92	54.6
79.17	138.32	77.35
32.76	49.14	81.9
44.59	128.31	20.93
49.14	305.76	69.16
90.09	3	80.99
36.4	30.03	251.16
59.15	260.26	1020.11
14.56	44.59	60.97
45.5	38.22	46.41
51.87	77.35	119.21
45.5	111.02	111.02
52.78	26.39	50.05
64.61	201.11	80.08
30.94	29.12	224.77
51.87	41.86	17.29
20.02	168.35	81.9
3.64	30.94	74.62
45.5	38.22	38.22
67.34	38.22	19.11
3.64	36.4	86.45
111.02	95.55	65.52
46.41	164.71	19.11
55.51	57.33	265.72
16.38	31.85	40.04
36.4	99.19	312.13
36.4	114.66	52.78
36.4	3	24.57
70.98	104.65	111.93
52.78	30.03	315.77
8.19	3	183.82
59.15	32.76	93.73
14.56	58.24	3
30.03	3	19.11
23.66	358.54	176.54
57.33	18.2	64.61
40.04	4.55	81.9
111.93	40.95	291.2
85.54	15.47	134.68
63.7	403.13	225.68
16.38	60.06	0.91
83.72	180.18	22.75
35.49	15.47	427.7
104.65	69.16	154.7
70.07	44.59	40.04
111.93	22.75	274.82
51.87	40.95	269.36
40.04	105.56	16.38
40.95	140.14	60.06
20.93	118.3	284.83
38.22	31.85	123.76
20.02	5.46	101.01
32.76	109.2	75.53
14.56	53.69	73.71
64.61	125.58	70.07
78.26	55.51	19.11
34.58	118.3	61.88
108.29	33.67	82.81
80.99	181.09	60.97
4.55	14.56	10.01
17.29	40.04	66.43
89.18	118.3	540.54
35.49	68.25	18.2
74.62	147.42	91
3	15.47	259.35
3	40.04	182
66.43	16.38	1092
60.06	11.83	3.64
55.51	10.01	40.04
29.12	3	64.61
60.06	204.75	60.97
105.56	134.68	3
70.98	174.72	3
78.26	112.84	170.17
59.15	16.38	105.56
50.96	116.48	130.13
10.92	120.12	115.57
59.15	45.5	91
42.77	29.12	303.03
20.93	146.51	57.33
54.6	40.04	70.07
102.83	288.47	222.95
80.99	186.55	308.49
41.86	26.39	107.38
3	6.37	47.32
80.99	200.2	30.03
91.91	275.73	12.74
50.05	190.19	304.85
56.42	151.06	10.92
32.76	47.32	17.29
57.33	21.84	100.1
52.78	80.99	106.47
40.04	53.69	15.47
20.93	10.01	136.5
44.59	34.58	196.56
26.39	279.37	5.46
40.95	3	132.86
40.04	29.12	200.2
80.08	71.89	40.95
83.72	29.12	37.31
33.67	419.51	175.63
24.57	20.93	41.86
94.64	35.49	242.97
69.16	60.97	58.24
36.4	39.13	3
16.38	34.58	48.23
27.3	13.65	126.49
49.14	41.86	92.82
42.77	1.82	315.77
44.59	294.84	128.31
79.17	38.22	194.74
36.4	72.8	418.6
86.45	20.02	59.15
52.78	33.67	177.45
44.59	50.05	194.74
55.51	47.32	96.46
16.38	40.04	30.03
31.85	194.74	113.75
26.39	75.53	167.44
19.11	11.83	51.87
86.45	33.67	51.87
61.88	48.23	155.61
65.52	40.04	226.59
78.26	90.09	7.28
25.48	132.86	112.84
67.34	252.98	127.4
94.64	76.44	62.79
81.9	73.71	94.64
44.59	45.5	108.29
96.46	162.89	24.57
20.02	15.47	273
40.04	64.61	128.31
57.33	355.81	440.44
22.75	17.29	48.23
42.77	31.85	25.48
81.9	525.07	80.99
111.02	638.82	10.92
71.89	129.22	170.17
46.41	118.3	9.1
24.57	428.61	80.99
99.19	3	75.53
3	23.66	88.27
49.14	158.34	45.5
40.04	96.46	111.02
87.36	27.3	14.56
30.94	41.86	429.52
11.83	143.78	184.73
110.11	70.98	238.42
60.97	30.94	222.04
81.9	19.11	59.15
61.88	494.13	22.75
97.37	273.91	80.99
44.59	207.48	38.22
25.48	20.93	44.59
90.09	60.97	68.25
51.87	83.72	393.12
30.03	3	3
34.58	22.75	127.4
80.99	1.82	115.57
48.23	17.29	16.38
37.31	50.96	88.27
58.24	142.87	103.74
63.7	76.44	13.65
70.98	160.16	29.12
45.5	713.44	31.85
66.43	52.78	263.9
79.17	250.25	229.32
40.04	3	161.07
34.58	13.65	43.68
11.83	30.03	58.24
48.23	75.53	73.71
47.32	34.58	155.61
35.49	73.71	23.66
57.33	18.2	65.52
60.97	42.77	57.33
62.79	151.97	3098.55
101.01	9.1	86.45
44.59	49.14	66.43
42.77	30.03	203.84
6.37	164.71	32.76
82.81	3	102.83
31.85	171.99	80.99
10.92	3312.4	188.37
5.46	20.02	217.49
49.14	151.06	43.68
31.85	50.05	19.11
29.12	14.56	6.37
57.33	33.67	25.48
47.32	37.31	34.58
70.07	37.31	235.69
9.1	40.04	157.43
55.51	570.57	89.18
93.73	48.23	122.85
53.69	62.79	94.64
33.67	249.34	169.26
26.39	84.63	101.92
16.38	138.32	202.02
62.79	11.83	54.6
4.55	34.58	94.64
62.79	24.57	37.31
3.64	33.67	222.95
37.31	45.5	492.31
62.79	20.93	241.15
72.8	32.76	24.57
52.78	98.28	8.19
91.91	50.05	39.13
44.59	34.58	183.82
26.39	118.3	136.5
19.11	58.24	113.75
49.14	84.63	417.69
3.64	68.25	341.25
11.83	48.23	277.55
84.63	44.59	59.15
35.49	185.64	388.57
48.23	87.36	138.32
40.04	106.47	7.28
84.63	49.14	12.74
3	327.6	72.8
9.1	768.04	32.76
51.87	29.12	177.45
36.4	86.45	115.57
32.76	30.94	133.77
69.16	495.95	83.72
68.25	53.69	242.06
56.42	22.75	97.37
77.35	124.67	101.01
76.44	49.14	70.07
64.61	113.75	71.89
64.61	17.29	3
47.32	46.41	24.57
69.16	40.95	259.35
25.48	131.95	393.12
53.69	149.24	55.51
30.03	57.33	10.92
65.52	45.5	115.57
40.95	82.81	150.15
50.05	40.04	13.65
39.13	340.34	55.51
68.25	45.5	65.52
60.97	109.2	275.73
40.95	9.1	22.75
41.86	62.79	34.58
43.68	12.74	14.56
37.31	60.06	43.68
26.39	68.25	76.44
30.03	50.05	4376.19
30.94	3	97.37
3	1943.76	13.65
36.4	30.03	55.51
73.71	168.35	274.82
40.95	102.83	210.21
66.43	62.79	97.37
56.42	161.07	54.6
48.23	76.44	50.96
5.46	120.12	75.53
4.55	37.31	48.23
28.21	19.11	288.47
40.04	108.29	20.93
65.52	190.19	63.7
26.39	70.98	134.68
88.27	1430.52	108.29
185.64	74.62	27.3
41.86	151.97	138.32
84.63	0.91	17738.6
73.71	3	60.06
50.96	47.32	113.75
6.37	30.94	12.74
31.85	38.22	82.81
70.98	55.51	139.23
30.03	115.57	50.96
13.65	38.22	211.12
50.05	156.52	330.33
84.63	279.37	101.01
50.96	131.95	200.2
30.94	132.86	29.12
3	86.45	32.76
30.94	211.12	161.07
25.48	233.87	37.31
38.22	217.49	140.14
76.44	63.7	173.81
9.1	211.12	99.19
49.14	307.58	128.31
52.78	80.08	41.86
87.36	583.31	18.2
19.11	40.04	75.53
10.92	208.39	36.4
43.68	3	172.9
37.31	87.36	103.74
60.97	47.32	25.48
23.66	65.52	66.43
30.03	41.86	35.49
36.4	40.04	117.39
86.45	73.71	58.24
3	1428.7	55.51
70.07	108.29	14.56
92.82	124.67	175.63
36.4	25.48	47.32
57.33	18.2	898.17
10.01	50.96	525.07
7.28	75.53	18.2
75.53	96.46	34.58
34.58	45.5	77.35
93.73	50.96	77.35
68.25	44.59	152.88
41.86	44.59	120.12
67.34	19.11	169.26
70.07	71.89	356.72
28.21	32.76	60.97
14.56	288.47	150.15
91.91	146.51	43.68
25.48	70.07	77.35
45.5	18.2	150.15
28.21	186.55	100.1
91.91	31.85	365.82
51.87	19.11	143.78
35.49	456.82	62.79
13.65	176.54	50.05
57.33	71.89	135.59
45.5	74.62	2684.5
20.02	55.51	17.29
35.49	47.32	184.73
51.87	90.09	28.21
45.5	38.22	44.59
104.65	115.57	121.03
9.1	111.93	102.83
50.96	104.65	198.38
26.39	3.64	45.5
21.84	56.42	67.34
20.93	117.39	1071.98
76.44	56.42	80.08
67.34	35.49	238.42
26.39	77.35	3
75.53	23.66	64.61
54.6	3.64	14.56
59.15	51.87	30.94
37.31	36.4	243.88
107.38	68.25	36.4
3	41.86	74.62
62.79	68.25	123.76
67.34	74.62	214.76
58.24	120.12	10.01
4.55	20.93	286.65
72.8	72.8	515.06
57.33	60.06	66.43
81.9	35.49	52.78
93.73	58.24	103.74
40.95	46.41	150.15
71.89	120.12	112.84
82.81	44.59	186.55
89.18	1183.91	39.13
48.23	60.06	56.42
46.41	77.35	51.87
97.37	20.02	305.76
43.68	46.41	113.75
38.22	60.97	38.22
12.74	3	202.02
3	76.44	89.18
47.32	73.71	95.55
7.28	66.43	324.87
46.41	102.83	112.84
34.58	73.71	165.62
52.78	40.04	21.84
23.66	21.84	9101.82
58.24	44.59	34.58
43.68	70.98	63.7
82.81	74.62	211.12
80.08	131.04	59.15
56.42	106.47	111.93
71.89	50.05	39.13
83.72	35.49	303.94
109.2	3	204.75
113.75	245.7	76.44
40.95	43.68	30.03
78.26	436.8	3
73.71	215.67	30.94
22.75	112.84	37.31
46.41	2850.12	101.92
82.81	30.94	322.14
66.43	41.86	375.83
22.75	83.72	30.03
18.2	60.06	313.95
9.1	308.49	138.32
34.58	166.53	159.25
29.12	3	246.61
26.39	91	132.86
39.13	204.75	79.17
119.21	42.77	10.92
3	78.26	99.19
51.87	39.13	41.86
64.61	47.32	169.26
53.69	101.01	57.33
45.5	294.84	28.21
87.36	38.22	253.89
26.39	44.59	166.53
44.59	18.2	53.69
22.75	69.16	17.29
60.97	29.12	26.39
50.96	34.58	77.35
17.29	556.92	52.78
15.47	35.49	68.25
51.87	91.91	76.44
28.21	237.51	37.31
41.86	39.13	20.93
35.49	329.42	308.49
73.71	195.65	384.93
118.3	118.3	274.82
63.7	41.86	162.89
30.03	62.79	24.57
3	39.13	152.88
40.04	1.82	2597.14
41.86	85.54	54.6
11.83	51.87	4.55
10.92	3	96.46
37.31	20.02	361.27
53.69	89.18	251.16
116.48	52.78	86.45
86.45	64.61	70.07
40.04	92.82	114.66
66.43	37.31	41.86
133.77	34.58	24.57
8.19	3	136.5
40.04	66.43	192.92
36.4	67.34	385.84
22.75	30.03	262.08
71.89	207.48	424.06
40.95	1.82	66.43
74.62	45.5	260.26
30.94	213.85	142.87
16.38	232.96	75.53
90.09	14.56	28.21
155.61	48.23	74.62
82.81	139.23	416.78
25.48	55.51	41.86
30.03	188.37	91.91
53.69	87.36	74.62
17.29	35.49	160.16
60.06	116.48	3
93.73	148.33	81.9
59.15	68.25	10.01
48.23	72.8	115.57
19.11	66.43	93.73
27.3	127.4	81.9
3	53.69	69.16
63.7	165.62	131.95
26.39	72.8	15.47
110.11	62.79	124.67
122.85	32.76	117.39
64.61	229.32	58.24
30.94	35.49	33.67
87.36	60.97	95.55
78.26	46.41	148.33
33.67	383.11	223.86
54.6	52.78	41.86
20.02	54.6	91
49.14	150.15	20.02
3	151.97	14.56
31.85	64.61	60.97
20.93	193.83	80.08
70.98	40.04	107.38
52.78	169.26	152.88
61.88	93.73	384.93
100.1	57.33	91.91
197.47	41.86	44.59
46.41	62.79	77.35
65.52	110.11	40.04
18.2	21.84	39.13
3	51.87	123.76
36.4	281.19	171.08
96.46	122.85	37.31
34.58	936.39	15.47
78.26	57.33	15.47
53.69	7509.32	48.23
63.7	15.47	496.86
61.88	60.97	57.33
3	202.02	243.88
44.59	28.21	70.07
49.14	69.16	298.48
34.58	3	96.46
40.95	91.91	584.22
40.04	3	141.96
43.68	71.89	360.36
57.33	189.28	30.03
50.05	48.23	3
48.23	113.75	78.26
34.58	345.8	32.76
68.25	18.2	7.28
58.24	113.75	16.38
39.13	49.14	48.23
88.27	49.14	23.66
40.04	347.62	114.66
52.78	1575.21	149.24
82.81	171.08	61.88
115.57	100.1	61.88
141.96	78.26	88.27
70.07	121.03	262.08
18.2	112.84	61.88
40.95	73.71	70.07
50.96	70.98	124.67
60.06	63.7	59.15
70.98	88.27	16.38
55.51	3	337.61
31.85	172.9	1031.94
50.96	10.01	414.05
45.5	131.95	59.15
39.13	3	20.93
20.93	67.34	70.98
56.42	3	18.2
19.11	37.31	109.2
3	12.74	48.23
49.14	80.99	140.14
83.72	18.2	156.52
41.86	141.96	46.41
2.73	82.81	101.92
24.57	263.9	32.76
64.61	131.04	165.62
71.89	16.38	80.99
42.77	31.85	126.49
10.01	26.39	101.92
54.6	156.52	684.32
40.04	33.67	90.09
3	14.56	262.99
63.7	56.42	97.37
68.25	94.64	228.41
66.43	68.25	174.72
88.27	40.95	25.48
7.28	84.63	18.2
28.21	8.19	92.82
23.66	45.5	323.05
42.77	119.21	146.51
37.31	121.03	174.72
42.77	19.11	79.17
65.52	106.47	258.44
63.7	62.79	215.67
28.21	50.05	438.62
49.14	599.69	239.33
114.66	13.65	55.51
27.3	74.62	91.91
43.68	87.36	218.4
119.21	80.99	94.64
113.75	39.13	99.19
66.43	72.8	50.05
75.53	172.9	246.61
27.3	130.13	34.58
105.56	44.59	1011.92
25.48	100.1	28.21
43.68	116.48	104.65
69.16	3	182.91
3	0.91	50.05
51.87	32.76	275.73
86.45	8.19	313.95
63.7	28.21	22.75
26.39	3	161.98
43.68	140.14	69.16
57.33	60.97	124.67
8.19	34.58	76.44
47.32	20.93	37.31
20.02	107.38	180.18
3	28.21	182
74.62	72.8	164.71
95.55	110.11	64.61
62.79	20.93	84.63
41.86	104.65	54.6
12.74	4.55	140.14
2.73	17.29	377.65
55.51	93.73	140.14
97.37	115.57	78.26
90.09	70.98	310.31
36.4	80.08	225.68
57.33	129.22	47.32
39.13	219.31	53.69
32.76	89.18	89.18
62.79	839.93	158.34
50.05	41.86	99.19
83.72	101.01	54.6
69.16	126.49	40.04
24.57	2.73	66.43
41.86	73.71	142.87
66.43	36.4	95.55
90.09	41.86	69.16
0.91	60.06	220.22
0.91	205.66	90.09
54.6	146.51	227.5
12.74	97.37	182
57.33	50.05	41.86
109.2	13.65	193.83
43.68	253.89	256.62
20.02	101.01	41.86
84.63	8.19	262.08
50.96	70.07	31.85
40.95	49.14	274.82
41.86	52.78	836.29
48.23	18.2	2.73
27.3	20.93	14.56
29.12	97.37	48.23
74.62	83.72	54.6
31.85	53.69	109.2
41.86	70.98	217.49
38.22	60.06	37.31
45.5	106.47	23.66
3	13.65	151.06
68.25	32.76	73.71
43.68	43.68	3
43.68	32.76	58.24
63.7	11.83	2.73
87.36	59.15	146.51
36.4	60.97	39.13
20.02	89.18	202.93
27.3	480.48	10.01
49.14	80.08	64.61
74.62	7.28	78.26
70.98	30.03	96.46
16.38	30.94	57.33
58.24	44.59	141.05
32.76	124.67	49.14
101.92	73.71	158.34
56.42	50.05	50.05
52.78	28.21	375.83
30.94	72.8	63.7
47.32	111.02	170.17
16.38	35.49	429.52
60.97	30.94	111.02
47.32	31.85	67.34
41.86	290.29	401.31
40.04	60.06	133.77
23.66	58.24	158.34
13.65	31.85	82.81
70.07	290.29	54.6
57.33	71.89	80.99
63.7	200.2	141.96
55.51	74.62	57.33
18.2	143.78	24.57
50.05	48.23	105.56
50.96	104.65	141.96
13.65	147.42	23.66
48.23	32.76	82.81
5.46	32.76	23.66
66.43	255.71	122.85
47.32	146.51	50.05
53.69	26.39	86.45
50.05	151.97	150.15
78.26	38.22	2.73
43.68	210.21	125.58
26.39	15.47	14.56
92.82	355.81	78.26
39.13	234.78	50.96
24.57	51.87	83.72
50.96	35.49	118.3
18.2	10.01	262.08
2.73	26.39	199.29
82.81	100.1	21.84
80.99	90.09	102.83
46.41	63.7	144.69
60.06	50.05	179.27
48.23	60.06	204.75
47.32	103.74	99.19
32.76	142.87	200.2
43.68	70.07	35.49
32.76	79.17	3.64
43.68	38.22	246.61
50.96	374.92	70.07
3	614.25	135.59
98.28	3	52.78
108.29	91.91	2.73
27.3	6.37	47.32
52.78	50.05	26.39
45.5	62.79	164.71
81.9	55.51	180.18
20.02	40.95	135.59
45.5	208.39	59.15
56.42	88.27	245.7
58.24	276.64	51.87
27.3	138.32	132.86
95.55	76.44	54.6
50.96	556.92	89.18
64.61	12.74	23.66
30.94	67.34	222.04
48.23	58.24	21.84
29.12	141.05	111.93
3	50.05	86.45
49.14	79.17	45.5
118.3	60.06	83.72
64.61	47.32	6.37
45.5	12.74	68.25
3	17.29	44.59
3	91.91	596.05
17.29	26.39	225.68
32.76	61.88	101.92
56.42	90.09	45.5
105.56	70.98	45.5
33.67	132.86	69.16
25.48	83.72	99.19
69.16	70.98	47.32
42.77	215.67	123.76
47.32	39.13	68.25
[truncated: 9,338 more rows]
