# Supplementary material for: LRRC15 mediates an accessory interaction with the SARS-CoV-2 spike protein
Source: PLoS Biol. 2023 Feb 3;21(2):e3001959. doi: 10.1371/journal.pbio.3001959 (PMC9897555; doi:10.1371/journal.pbio.3001959)
Supplement: S7 Data — (XLSX) [file pbio.3001959.s019.xlsx]

## Sheet: 2a
LRRC15 - antibody	PEI - antibody	LRRC15 - spike	PEI - spike
163.2	116	-22.68	150.66
232	224.8	15.39	98.82
190.4	160.8	137.7	166.86
443.2	120.8	119.07	186.3
314.4	196	85.05	75.33
994.4	138.4	141.75	128.79
271.2	166.4	71.28	-19.44
229.6	334.4	115.83	48.6
219.2	231.2	67.23	78.57
180	120	-9.72003	32.4
243.2	147.2	85.05	119.07
252.8	162.4	47.79	-16.2
316.8	184.8	126.36	21.87
180	76.8	115.02	55.08
622.4	154.4	55.89	57.51
185.6	257.6	110.16	47.79
284	201.6	405.81	86.67
208.8	116	63.99	34.02
167.2	158.4	139.32	99.63
602.4	169.6	102.87	-31.59
256	530.4	55.08	-26.73
292.8	202.4	127.98	7.28997
169.6	92.8	101.25	-6.48001
1050.4	140	72.9	72.9
134.4	126.4	145.8	164.43
259.2	269.6	32.4	123.12
360	131.2	83.43	50.22
252	99.2	164.43	8.10001
242.4	120.8	-5.66998	69.66
211.2	177.6	85.05	-11.34
679.2	112.8	144.18	91.53
156	135.2	127.17	9.72003
589.6	140	29.97	126.36
203.2	142.4	105.3	109.35
132	158.4	31.59	-7.28997
310.4	200	-61.56	86.67
240.8	205.6	-25.11	168.48
592.8	125.6	103.68	142.56
212	230.4	53.46	98.01
188	176	146.61	56.7
541.6	94.4	42.12	137.7
233.6	154.4	40.5	116.64
92.8	189.6	115.83	59.13
155.2	113.6	9.72003	-65.61
445.6	221.6	75.33	76.95
201.6	192	57.51	82.62
177.6	362.4	176.58	-4.05001
306.4	240	42.12	34.02
265.6	172	-70.47	25.11
380.8	219.2	212.22	62.37
1497.6	205.6	68.04	-3.23999
560.8	138.4	69.66	41.31
250.4	136	103.68	160.38
486.4	128.8	9.72003	76.14
195.2	200	115.83	102.87
238.4	213.6	50.22	63.99
852.8	245.6	127.98	22.68
216.8	283.2	49.41	43.74
552.8	206.4	0.810012	27.54
232	149.6	42.93	98.01
1444	228	53.46	86.67
280.8	372.8	104.49	63.18
219.2	122.4	44.55	13.77
206.4	200	34.02	62.37
196	228.8	49.41	72.09
304.8	167.2	18.63	135.27
253.6	177.6	80.19	43.74
164.8	136	91.53	40.5
139.2	123.2	29.16	64.8
253.6	117.6	66.42	32.4
204.8	212.8	87.48	34.83
160	207.2	-6.48001	111.78
316	118.4	294.84	55.08
209.6	296.8	26.73	7.28997
107.2	166.4	358.83	72.09
313.6	253.6	274.59	25.92
164	179.2	115.02	20.25
197.6	188	82.62	72.09
416.8	244.8	92.34	107.73
175.2	124	121.5	74.52
736	173.6	11.34	166.86
151.2	252.8	83.43	69.66
183.2	244.8	89.91	46.98
261.6	139.2	263.25	58.32
216.8	134.4	153.9	51.03
267.2	143.2	142.56	29.97
174.4	124.8	-23.49	188.73
205.6	212.8	139.32	76.14
191.2	164	457.65	38.88
239.2	121.6	285.12	34.83
252	129.6	43.74	43.74
661.6	204.8	51.84	50.22
424	239.2	126.36	61.56
1268.8	123.2	451.17	68.85
228.8	147.2	-8.10001	35.64
338.4	149.6	275.4	63.99
312.8	69.6	29.97	69.66
134.4	162.4	83.43	11.34
218.4	168	102.06	81
244	116	40.5	134.46
102.4	148	63.18	-21.87
158.4	168.8	85.05	28.35
132.8	172	73.71	14.58
124	240.8	66.42	177.39
257.6	128.8	32.4	146.61
210.4	102.4	76.14	123.12
156	147.2	74.52	68.85
289.6	160	119.07	7.28997
180	169.6	83.43	98.01
176.8	132	38.07	70.47
1233.6	100	85.05	147.42
304	159.2	149.85	101.25
340	446.4	-7.28997	51.84
304.8	56.8	225.99	-34.02
136	239.2	40.5	72.9
234.4	184	48.6	117.45
365.6	136.8	61.56	85.86
174.4	168.8	22.68	114.21
216	125.6	29.16	34.02
135.2	161.6	174.96	76.95
1126.4	136	78.57	0
436	134.4	168.48	-23.49
194.4	224.8	87.48	59.94
179.2	123.2	58.32	51.84
316	167.2	51.03	42.12
195.2	147.2	42.12	75.33
408	112	115.83	52.65
235.2	202.4	59.13	27.54
100.8	163.2	107.73	70.47
229.6	168.8	9.72003	101.25
239.2	73.6	131.22	70.47
451.2	218.4	136.08	30.78
167.2	286.4	144.99	140.13
390.4	180	131.22	114.21
272	223.2	-42.93	51.84
237.6	225.6	106.92	121.5
224.8	172.8	42.93	34.02
260.8	165.6	122.31	97.2
144	123.2	169.29	153.09
256	216	24.3	-45.36
252.8	97.6	32.4	79.38
728	320	-32.4	46.17
164	154.4	66.42	59.94
617.6	204.8	81	53.46
149.6	140	119.88	97.2
315.2	134.4	49.41	142.56
420	185.6	102.87	25.92
141.6	195.2	107.73	70.47
242.4	131.2	119.07	133.65
207.2	127.2	51.84	46.98
251.2	180	76.14	-2.42997
1902.4	168.8	34.83	134.46
280	260	105.3	66.42
219.2	155.2	24.3	87.48
209.6	270.4	75.33	23.49
215.2	149.6	36.45	20.25
166.4	130.4	67.23	62.37
245.6	215.2	-3.23999	98.82
1092	239.2	89.91	25.11
340.8	144.8	81	105.3
202.4	246.4	136.08	-12.15
296.8	162.4	63.99	150.66
410.4	181.6	1587.6	119.88
356.8	159.2	70.47	65.61
198.4	134.4	86.67	190.35
466.4	157.6	60.75	85.05
248	140	93.15	-2.42997
184	155.2	21.06	152.28
445.6	162.4	109.35	68.04
420	108	168.48	-1.62003
246.4	140.8	413.1	67.23
284.8	104.8	121.5	24.3
324.8	140.8	122.31	138.51
781.6	108.8	124.74	115.02
270.4	130.4	24.3	153.9
196	262.4	229.23	51.03
374.4	57.6	105.3	121.5
360	115.2	23.49	50.22
341.6	103.2	59.13	127.17
640	114.4	104.49	93.96
296.8	160	72.09	140.13
440.8	138.4	180.63	112.59
286.4	258.4	694.17	65.61
310.4	176.8	99.63	155.52
187.2	181.6	32.4	4.05001
191.2	244	285.12	-25.11
163.2	139.2	59.13	70.47
629.6	188	42.93	10.53
175.2	262.4	2.42997	8.90998
206.4	92	117.45	94.77
2214.4	106.4	358.02	251.1
244.8	156.8	74.52	44.55
612	207.2	42.12	81
314.4	177.6	137.7	2.42997
748.8	270.4	70.47	76.95
122.4	160.8	53.46	48.6
248.8	201.6	44.55	63.99
150.4	173.6	12.15	149.85
200	160.8	84.24	82.62
97.6	173.6	145.8	61.56
191.2	136	113.4	85.86
260.8	225.6	289.98	84.24
429.6	203.2	639.09	68.04
264.8	274.4	140.94	16.2
393.6	180	119.07	35.64
270.4	181.6	351.54	169.29
56.8	152	33.21	97.2
358.4	195.2	63.18	100.44
155.2	177.6	11.34	93.96
248.8	73.6	819.72	46.17
196.8	202.4	102.87	259.2
232	198.4	181.44	6.48001
184.8	249.6	89.91	69.66
169.6	139.2	13.77	34.83
604.8	212	157.95	104.49
262.4	264	75.33	32.4
1023.2	340	71.28	65.61
185.6	120	135.27	76.95
559.2	172.8	87.48	53.46
191.2	112.8	114.21	110.97
190.4	124.8	7.28997	170.91
280.8	274.4	159.57	139.32
168	116.8	356.4	76.14
2021.6	141.6	247.05	56.7
272.8	153.6	91.53	103.68
284.8	171.2	61.56	32.4
342.4	176	36.45	174.96
240	178.4	102.06	59.13
279.2	207.2	154.71	68.04
252.8	156.8	311.85	29.97
300.8	160	11.34	68.04
754.4	140.8	38.07	78.57
233.6	164	53.46	67.23
274.4	73.6	42.12	71.28
232.8	163.2	107.73	69.66
171.2	227.2	29.16	21.87
303.2	428.8	72.9	152.28
168	208	86.67	60.75
351.2	280	74.52	76.95
653.6	236.8	33.21	55.08
203.2	241.6	306.18	92.34
159.2	280	56.7	65.61
1200.8	105.6	119.88	101.25
272	141.6	52.65	65.61
232	257.6	179.01	-22.68
236.8	131.2	25.11	127.98
162.4	108	164.43	151.47
211.2	219.2	-24.3	184.68
382.4	181.6	97.2	42.93
356.8	102.4	69.66	103.68
305.6	500	109.35	60.75
217.6	148.8	88.29	76.95
160.8	135.2	90.72	91.53
144.8	188	97.2	39.69
573.6	209.6	49.41	30.78
243.2	284	76.14	100.44
276.8	63.2	128.79	102.87
328.8	277.6	130.41	84.24
260.8	80	29.16	17.01
392	74.4	99.63	92.34
164	143.2	119.88	49.41
121.6	184.8	87.48	75.33
387.2	202.4	126.36	93.96
323.2	194.4	63.99	121.5
216.8	260	83.43	347.49
161.6	66.4	65.61	58.32
217.6	178.4	107.73	48.6
188.8	147.2	55.89	118.26
246.4	196	115.83	102.06
892	264.8	26.73	47.79
3508	152.8	75.33	-4.05001
479.2	104	53.46	181.44
872.8	124.8	72.9	90.72
228	75.2	-8.90998	-23.49
418.4	174.4	72.09	-42.93
2180.8	193.6	89.91	127.98
352.8	404.8	7.28997	83.43
216	154.4	1121.85	16.2
1087.2	196	-4.86003	118.26
179.2	268	127.17	34.83
245.6	163.2	483.57	68.04
533.6	208	60.75	106.11
146.4	160.8	51.03	43.74
1677.6	98.4	219.51	121.5
182.4	158.4	498.96	99.63
436	158.4	91.53	121.5
128	184	433.35	37.26
405.6	156.8	86.67	76.95
195.2	235.2	119.07	127.17
213.6	112	278.64	25.92
169.6	166.4	85.86	95.58
126.4	152	116.64	83.43
177.6	228	100.44	-3.23999
132.8	152.8	27.54	-14.58
267.2	116	-5.66998	59.94
134.4	300	99.63	110.97
316.8	185.6	136.89	134.46
156.8	170.4	62.37	94.77
124.8	124	162	87.48
343.2	147.2	153.09	20.25
113.6	129.6	85.05	27.54
238.4	176.8	38.07	21.87
153.6	208	196.02	127.98
156	172.8	29.97	179.01
176.8	156.8	77.76	71.28
231.2	112.8	0.810012	-0.810012
245.6	169.6	60.75	134.46
126.4	120	122.31	267.3
290.4	136	-0.810012	106.92
328	102.4	156.33	88.29
294.4	99.2	-42.12	50.22
204.8	108.8	640.71	63.18
280.8	144.8	110.97	208.17
1079.2	128	92.34	183.06
234.4	164	68.85	46.17
218.4	152	105.3	51.03
175.2	397.6	138.51	169.29
424	87.2	72.9	126.36
230.4	197.6	1.62003	61.56
229.6	214.4	31.59	-28.35
274.4	88.8	128.79	79.38
2086.4	173.6	74.52	76.95
1907.2	190.4	85.05	57.51
361.6	155.2	62.37	44.55
1685.6	220.8	210.6	87.48
969.6	139.2	555.66	65.61
224.8	147.2	315.9	98.82
144	152.8	115.83	89.1
150.4	93.6	30.78	19.44
169.6	146.4	85.86	52.65
299.2	119.2	39.69	122.31
392	219.2	150.66	132.03
285.6	194.4	59.13	78.57
137.6	89.6	103.68	136.08
180.8	128.8	100.44	44.55
134.4	202.4	111.78	49.41
124.8	116.8	144.99	122.31
144	133.6	98.01	23.49
177.6	192.8	191.97	-1.62003
420	236.8	87.48	115.02
162.4	60.8	6.48001	83.43
308	169.6	35.64	62.37
252.8	213.6	24.3	68.85
4550.4	301.6	205.74	77.76
194.4	171.2	62.37	135.27
213.6	88	281.88	93.96
1000	168.8	34.83	135.27
270.4	351.2	8.10001	58.32
159.2	107.2	121.5	37.26
218.4	53.6	63.99	93.15
110.4	189.6	127.17	65.61
189.6	108.8	63.18	31.59
439.2	456	59.13	0
192	185.6	45.36	59.13
453.6	153.6	81.81	110.16
100	119.2	21.06	166.86
529.6	563.2	58.32	135.27
1391.2	148	101.25	63.99
200.8	136.8	72.9	167.67
221.6	128	352.35	165.24
132.8	98.4	182.25	44.55
223.2	211.2	144.99	-10.53
857.6	116.8	145.8	-6.48001
1590.4	101.6	42.93	59.13
261.6	117.6	43.74	114.21
184	190.4	171.72	95.58
338.4	105.6	22.68	147.42
251.2	125.6	66.42	29.97
372.8	163.2	174.96	45.36
274.4	54.4	10.53	86.67
236	164	97.2	62.37
727.2	228	127.98	204.93
180.8	28	198.45	83.43
186.4	198.4	102.06	138.51
143.2	104	125.55	170.91
129.6	117.6	37.26	112.59
150.4	83.2	34.02	72.09
325.6	156	25.92	29.97
138.4	296.8	106.92	33.21
187.2	171.2	2.42997	130.41
228.8	78.4	964.71	206.55
684.8	126.4	244.62	72.09
471.2	132	70.47	85.86
229.6	230.4	66.42	75.33
280	169.6	140.13	97.2
249.6	126.4	153.09	114.21
344.8	109.6	84.24	142.56
62.4	108	140.94	107.73
288.8	155.2	50.22	85.05
182.4	167.2	12.96	147.42
376	269.6	68.04	76.95
321.6	271.2	65.61	147.42
344.8	135.2	64.8	123.12
150.4	127.2	47.79	10.53
200	162.4	76.14	74.52
309.6	239.2	51.03	34.02
148.8	104	81	-20.25
170.4	306.4	80.19	56.7
227.2	160	50.22	68.85
189.6	255.2	166.86	35.64
924	124.8	156.33	74.52
136	114.4	56.7	74.52
113.6	176.8	25.11	141.75
239.2	232	46.98	98.82
169.6	168.8	27.54	99.63
249.6	119.2	106.11	59.13
651.2	147.2	22.68	-8.90998
328	167.2	21.06	138.51
183.2	166.4	-0.810012	58.32
805.6	120.8	76.95	66.42
242.4	135.2	146.61	29.16
345.6	188	94.77	3.23999
130.4	209.6	39.69	119.07
245.6	128	247.05	42.93
136	106.4	106.11	117.45
256	139.2	153.09	94.77
172.8	102.4	162.81	116.64
1203.2	124.8	115.02	100.44
175.2	100.8	171.72	39.69
157.6	231.2	39.69	81.81
338.4	211.2	99.63	77.76
310.4	151.2	136.08	134.46
340	171.2	85.05	56.7
188	118.4	206.55	8.90998
211.2	117.6	171.72	114.21
130.4	215.2	175.77	105.3
281.6	121.6	312.66	402.57
244.8	154.4	53.46	60.75
412	145.6	146.61	59.13
285.6	204.8	97.2	117.45
193.6	157.6	200.88	57.51
128	130.4	247.05	25.92
692.8	163.2	84.24	94.77
188	105.6	108.54	25.92
860.8	136.8	93.15	53.46
216.8	174.4	148.23	-8.90998
360.8	189.6	137.7	18.63
374.4	116.8	42.93	75.33
1040.8	224	131.22	127.98
256	167.2	160.38	72.09
127.2	324.8	8.10001	102.06
200	217.6	42.12	25.92
321.6	213.6	78.57	77.76
275.2	180.8	346.68	115.02
204.8	299.2	120.69	165.24
206.4	150.4	111.78	89.91
2748.8	155.2	103.68	59.94
206.4	133.6	144.18	80.19
211.2	155.2	125.55	55.08
251.2	142.4	72.09	69.66
143.2	161.6	104.49	114.21
159.2	176.8	152.28	103.68
123.2	256	70.47	84.24
223.2	100.8	228.42	147.42
227.2	113.6	92.34	55.08
133.6	188	81.81	72.9
480	73.6	196.02	93.96
218.4	256	109.35	114.21
202.4	224	55.08	42.12
136	204.8	101.25	117.45
270.4	164.8	116.64	106.11
427.2	185.6	46.17	84.24
709.6	228	123.93	52.65
248.8	188	117.45	115.83
250.4	67.2	9.72003	20.25
292.8	175.2	0	126.36
1527.2	628.8	85.86	63.99
169.6	136.8	89.91	12.15
167.2	144	144.99	106.11
200	93.6	175.77	123.93
198.4	193.6	81.81	119.88
248	69.6	78.57	-38.07
169.6	76	66.42	40.5
221.6	120.8	136.89	184.68
844.8	136.8	204.12	97.2
184.8	197.6	129.6	115.02
131.2	171.2	104.49	88.29
248.8	326.4	58.32	159.57
410.4	164	363.69	35.64
339.2	114.4	134.46	109.35
203.2	132	149.85	79.38
215.2	240.8	170.91	132.03
502.4	208	185.49	64.8
375.2	193.6	172.53	98.82
294.4	166.4	97.2	23.49
132	172	88.29	68.85
263.2	217.6	72.9	76.14
586.4	118.4	25.11	20.25
186.4	190.4	124.74	149.85
301.6	132	95.58	40.5
181.6	251.2	61.56	84.24
116.8	161.6	67.23	136.89
125.6	127.2	144.99	39.69
177.6	127.2	33.21	133.65
221.6	160.8	167.67	111.78
232	157.6	103.68	144.99
283.2	178.4	51.84	120.69
192	289.6	1.62003	123.12
132.8	178.4	678.78	-38.07
193.6	164	166.05	140.94
248.8	554.4	59.94	66.42
255.2	148.8	51.03	41.31
231.2	166.4	166.05	127.17
105.6	160	-2.42997	116.64
153.6	194.4	66.42	55.89
123.2	119.2	140.13	-36.45
164.8	238.4	36.45	5.66998
226.4	152.8	170.91	136.08
174.4	135.2	44.55	131.22
311.2	225.6	170.1	98.01
1185.6	184.8	88.29	40.5
185.6	219.2	179.01	107.73
111.2	258.4	264.87	183.87
157.6	176.8	76.95	93.96
269.6	178.4	4.05001	79.38
279.2	101.6	109.35	183.87
2237.6	224.8	38.07	116.64
157.6	232	130.41	112.59
204.8	104	59.94	22.68
356.8	165.6	47.79	72.9
426.4	236.8	55.08	163.62
120	200	182.25	114.21
192	170.4	94.77	85.05
504.8	161.6	166.05	108.54
282.4	120	34.02	98.01
815.2	100.8	36.45	176.58
224.8	172	68.04	50.22
328.8	120.8	130.41	125.55
221.6	172.8	55.89	97.2
1943.2	81.6	136.89	106.11
526.4	180.8	294.03	170.91
192	171.2	99.63	157.14
208	179.2	170.1	35.64
252	130.4	162.81	72.9
205.6	212.8	68.04	68.85
247.2	143.2	298.89	27.54
748.8	151.2	59.13	130.41
140.8	196	44.55	110.16
255.2	238.4	202.5	120.69
283.2	120	25.92	197.64
218.4	164	47.79	76.14
460.8	108	119.88	6.48001
172	184	128.79	38.88
269.6	91.2	55.08	53.46
820.8	155.2	79.38	67.23
408.8	131.2	112.59	67.23
144.8	123.2	42.93	83.43
203.2	160	111.78	93.15
181.6	156.8	33.21	55.08
322.4	144	130.41	102.87
541.6	110.4	132.03	85.86
291.2	84	124.74	125.55
168	236.8	90.72	63.18
728.8	165.6	153.9	200.88
254.4	101.6	463.32	76.95
282.4	148	85.05	132.84
92.8	182.4	156.33	181.44
307.2	143.2	187.92	40.5
3554.4	149.6	81.81	85.05
268.8	217.6	140.94	74.52
242.4	155.2	153.09	93.96
179.2	131.2	148.23	61.56
136	136.8	128.79	8.90998
218.4	122.4	83.43	34.83
140	108.8	12.96	36.45
406.4	96	70.47	121.5
316.8	116	31.59	114.21
340.8	154.4	33.21	31.59
137.6	210.4	195.21	89.1
133.6	214.4	102.06	99.63
208.8	243.2	110.97	151.47
269.6	172	89.91	138.51
566.4	159.2	57.51	90.72
132	128	63.99	75.33
232	276	38.07	77.76
164.8	144	328.86	115.83
332.8	111.2	91.53	171.72
178.4	135.2	54.27	84.24
304	195.2	182.25	64.8
375.2	128.8	249.48	69.66
589.6	192	124.74	-58.32
334.4	153.6	47.79	115.83
552	156.8	123.12	27.54
1054.4	188.8	111.78	8.90998
248	219.2	121.5	153.9
137.6	170.4	222.75	50.22
264.8	249.6	171.72	38.88
360	303.2	85.86	124.74
272	104	153.9	69.66
160.8	172	195.21	-24.3
194.4	258.4	104.49	35.64
352	97.6	182.25	115.83
217.6	320.8	167.67	127.17
272.8	165.6	55.89	25.11
242.4	188	125.55	34.83
624.8	111.2	0.810012	42.93
139.2	84.8	42.93	55.89
507.2	204	33.21	209.79
170.4	85.6	121.5	140.94
306.4	108	42.93	70.47
183.2	192.8	140.94	127.98
205.6	119.2	64.8	57.51
165.6	284	38.07	12.15
156	224.8	678.78	65.61
79.2	209.6	102.06	16.2
272.8	130.4	149.85	10.53
684	200	221.13	84.24
182.4	117.6	108.54	-10.53
212	149.6	93.96	48.6
260.8	140.8	154.71	42.12
304.8	535.2	98.82	170.1
88	127.2	3.23999	100.44
299.2	242.4	130.41	125.55
171.2	138.4	55.89	38.88
178.4	151.2	102.06	115.83
802.4	106.4	33.21	93.15
248.8	193.6	212.22	36.45
609.6	99.2	3.23999	110.16
192	195.2	236.52	145.8
438.4	398.4	82.62	49.41
168.8	251.2	89.1	51.03
142.4	157.6	106.92	72.9
185.6	132.8	82.62	-1.62003
281.6	144.8	114.21	76.95
124.8	176.8	157.95	94.77
208.8	285.6	109.35	-33.21
340.8	130.4	-17.82	122.31
222.4	175.2	229.23	99.63
880	100.8	88.29	57.51
176.8	211.2	140.94	81
157.6	227.2	75.33	105.3
292.8	90.4	79.38	106.92
176.8	180	162	148.23
136.8	205.6	136.89	40.5
268.8	165.6	151.47	130.41
202.4	175.2	76.95	107.73
188	132	249.48	129.6
1114.4	120.8	130.41	41.31
144	175.2	168.48	112.59
294.4	293.6	-9.72003	4.86003
166.4	87.2	73.71	87.48
368.8	203.2	113.4	51.84
209.6	176.8	96.39	119.88
166.4	162.4	90.72	51.84
578.4	182.4	304.56	21.87
208.8	198.4	71.28	132.03
143.2	511.2	56.7	21.06
877.6	154.4	236.52	89.1
273.6	222.4	115.83	64.8
160.8	91.2	93.15	77.76
256.8	117.6	25.92	98.82
139.2	103.2	98.01	70.47
156	99.2	142.56	166.05
300.8	124.8	55.08	17.01
3816.8	128.8	55.89	117.45
89.6	142.4	255.15	6.48001
440.8	182.4	89.91	25.92
266.4	152.8	209.79	24.3
349.6	188.8	195.21	-17.82
644.8	269.6	288.36	86.67
208	131.2	78.57	85.86
190.4	117.6	78.57	43.74
198.4	100	469.8	151.47
1739.2	124.8	136.08	95.58
182.4	165.6	23.49	29.97
143.2	169.6	120.69	73.71
421.6	228.8	93.15	69.66
253.6	180	224.37	51.84
206.4	171.2	14.58	34.83
159.2	231.2	123.12	55.89
2816.8	144.8	119.07	-14.58
269.6	130.4	163.62	89.91
328.8	280	142.56	102.87
305.6	214.4	149.85	32.4
636	132	567	37.26
253.6	126.4	112.59	-43.74
210.4	172.8	362.88	181.44
246.4	123.2	12.96	61.56
153.6	91.2	169.29	18.63
220.8	180.8	209.79	108.54
351.2	136.8	373.41	98.01
242.4	202.4	238.14	62.37
165.6	116	-48.6	195.21
91.2	182.4	204.93	51.84
192	180.8	89.91	100.44
474.4	111.2	159.57	21.06
206.4	3542.4	159.57	109.35
228	116	175.77	112.59
170.4	165.6	98.82	58.32
155.2	140	332.91	58.32
254.4	201.6	102.87	105.3
147.2	151.2	58.32	76.14
199.2	133.6	165.24	78.57
219.2	192	200.07	107.73
155.2	194.4	87.48	127.98
193.6	215.2	89.91	86.67
358.4	152.8	90.72	19.44
139.2	173.6	133.65	145.8
333.6	49.6	25.11	140.13
94.4	265.6	77.76	151.47
124	156	206.55	86.67
181.6	192.8	217.89	119.88
451.2	151.2	46.17	158.76
794.4	153.6	80.19	68.85
272	233.6	89.91	186.3
268	195.2	171.72	81.81
348.8	209.6	150.66	1.62003
300.8	126.4	59.94	49.41
222.4	173.6	179.01	125.55
224	241.6	200.88	131.22
660	149.6	63.99	37.26
416	137.6	272.16	117.45
180.8	199.2	45.36	51.84
309.6	298.4	98.01	88.29
218.4	77.6	356.4	-4.05001
167.2	141.6	163.62	169.29
156	152	98.82	-36.45
575.2	318.4	106.92	85.05
1288	360.8	23.49	68.04
236.8	270.4	58.32	9.72003
304.8	113.6	151.47	113.4
212	211.2	85.86	77.76
187.2	155.2	145.8	82.62
87.2	216.8	168.48	147.42
304.8	135.2	70.47	40.5
376.8	260	-20.25	69.66
172.8	207.2	169.29	147.42
144	130.4	76.95	385.56
144	138.4	114.21	21.06
116.8	272	27.54	117.45
481.6	178.4	154.71	31.59
300.8	123.2	98.01	122.31
133.6	132.8	112.59	180.63
206.4	155.2	151.47	174.15
198.4	139.2	137.7	68.04
133.6	144.8	137.7	24.3
231.2	135.2	73.71	-11.34
567.2	231.2	177.39	71.28
124.8	251.2	96.39	52.65
260.8	192	155.52	14.58
169.6	154.4	34.83	10.53
164.8	276.8	1417.5	74.52
604	90.4	216.27	32.4
500	187.2	184.68	-21.06
190.4	118.4	-26.73	116.64
345.6	200	98.82	58.32
2492.8	108	238.95	103.68
280	454.4	153.09	-8.10001
361.6	200.8	127.17	122.31
252	109.6	71.28	6.48001
1310.4	192	98.82	137.7
600	241.6	12.96	133.65
390.4	219.2	4.05001	91.53
788.8	77.6	230.04	159.57
147.2	112.8	123.12	84.24
176.8	281.6	26.73	28.35
343.2	124	89.91	102.87
315.2	170.4	179.82	65.61
159.2	109.6	39.69	43.74
165.6	236.8	137.7	-1.62003
340.8	198.4	57.51	117.45
1073.6	152.8	203.31	13.77
204.8	140	136.89	186.3
416.8	201.6	-15.39	80.19
1577.6	144	96.39	74.52
388.8	192.8	142.56	31.59
161.6	214.4	54.27	78.57
197.6	156	73.71	46.98
210.4	262.4	84.24	115.02
156	153.6	35.64	85.86
212.8	148.8	-25.92	-11.34
255.2	188.8	292.41	105.3
316.8	242.4	102.87	72.09
489.6	144	307.8	145.8
176.8	156.8	113.4	86.67
197.6	244	176.58	187.92
268	126.4	28.35	67.23
1255.2	212.8	160.38	118.26
166.4	130.4	102.06	93.15
370.4	274.4	135.27	34.83
200	261.6	136.08	136.89
293.6	96.8	136.89	126.36
241.6	201.6	161.19	119.07
516.8	154.4	1697.76	132.84
169.6	211.2	190.35	167.67
384	148.8	131.22	149.04
235.2	240.8	116.64	154.71
248.8	162.4	174.15	57.51
257.6	121.6	264.06	68.04
846.4	88	126.36	88.29
143.2	175.2	155.52	77.76
299.2	244	184.68	60.75
149.6	228	110.97	173.34
135.2	115.2	-20.25	100.44
348	135.2	259.2	71.28
196	184.8	125.55	9.72003
203.2	171.2	51.84	66.42
429.6	161.6	136.08	30.78
165.6	161.6	9.72003	97.2
210.4	159.2	42.93	-7.28997
143.2	196.8	8.10001	136.08
151.2	168	106.92	-4.05001
168.8	184	53.46	93.15
168	89.6	59.94	69.66
170.4	222.4	162.81	34.83
198.4	168	77.76	118.26
577.6	155.2	289.98	38.88
119.2	146.4	58.32	171.72
310.4	164	324.81	55.89
200	132.8	76.14	68.85
206.4	163.2	36.45	125.55
1312	205.6	91.53	69.66
502.4	168	269.73	50.22
340	237.6	369.36	116.64
341.6	173.6	157.14	113.4
208.8	92	63.99	-5.66998
104	221.6	126.36	69.66
226.4	221.6	49.41	151.47
100.8	97.6	148.23	94.77
747.2	160.8	-8.90998	18.63
466.4	144.8	87.48	35.64
187.2	182.4	144.99	63.18
122.4	309.6	150.66	84.24
295.2	231.2	330.48	75.33
120.8	186.4	149.04	102.87
242.4	181.6	21.87	190.35
252	122.4	97.2	110.97
324	118.4	179.82	21.06
456.8	268	397.71	-37.26
396	98.4	166.05	-13.77
420.8	335.2	170.1	24.3
175.2	184.8	251.1	146.61
369.6	168.8	67.23	106.11
222.4	147.2	269.73	34.83
210.4	58.4	59.13	71.28
210.4	161.6	36.45	-20.25
264	104.8	36.45	76.14
132	204.8	104.49	-53.46
384.8	131.2	39.69	-21.87
224.8	202.4	59.13	47.79
354.4	139.2	127.98	46.98
172	125.6	100.44	140.94
307.2	194.4	133.65	-2.42997
118.4	155.2	228.42	35.64
299.2	125.6	28.35	69.66
620	170.4	165.24	110.97
272.8	237.6	77.76	134.46
165.6	144	61.56	51.03
282.4	212.8	102.87	91.53
972.8	148	83.43	44.55
148.8	208	109.35	116.64
273.6	216	141.75	83.43
304	164.8	70.47	130.41
167.2	412.8	40.5	102.87
141.6	160	132.84	-2.42997
145.6	88	106.92	60.75
236.8	122.4	57.51	162
218.4	184	58.32	74.52
218.4	228	33.21	70.47
281.6	202.4	0	83.43
173.6	76.8	111.78	6.48001
244.8	98.4	140.94	108.54
204.8	111.2	71.28	40.5
286.4	112.8	127.98	186.3
76.8	135.2	175.77	67.23
328	188.8	104.49	63.99
307.2	180	37.26	59.94
403.2	224.8	51.03	95.58
186.4	207.2	188.73	117.45
392	181.6	52.65	72.9
516.8	154.4	172.53	12.15
212.8	170.4	72.9	64.8
414.4	178.4	192.78	94.77
306.4	216.8	440.64	-3.23999
502.4	157.6	139.32	21.87
333.6	77.6	103.68	95.58
258.4	139.2	93.96	59.13
112	85.6	30.78	188.73
261.6	195.2	47.79	100.44
723.2	53.6	-86.67	60.75
369.6	116.8	53.46	46.17
191.2	130.4	170.1	77.76
163.2	159.2	174.96	86.67
213.6	124	37.26	63.99
254.4	97.6	145.8	124.74
240	185.6	89.1	168.48
1463.2	146.4	37.26	51.84
575.2	177.6	32.4	41.31
412.8	110.4	41.31	144.99
174.4	111.2	137.7	101.25
260	204	178.2	90.72
228.8	117.6	-18.63	72.09
196	440	170.91	24.3
186.4	283.2	170.1	130.41
186.4	200.8	170.91	66.42
830.4	188	255.15	25.92
139.2	112	162.81	55.89
311.2	117.6	146.61	85.05
372	229.6	89.91	61.56
1423.2	202.4	119.07	83.43
170.4	173.6	303.75	60.75
220.8	200.8	189.54	34.02
504.8	187.2	148.23	97.2
177.6	201.6	136.08	171.72
297.6	200	102.06	86.67
153.6	164	124.74	84.24
205.6	199.2	211.41	136.08
168.8	241.6	162.81	59.13
152.8	138.4	78.57	233.28
115.2	135.2	103.68	59.13
211.2	132	34.83	-4.05001
175.2	120.8	97.2	71.28
1276	216	123.12	72.09
1293.6	192	110.16	75.33
101.6	308.8	40.5	117.45
272.8	153.6	190.35	179.01
267.2	252.8	98.01	107.73
784.8	112	50.22	85.05
128	308.8	49.41	126.36
305.6	160.8	64.8	73.71
350.4	144.8	102.87	47.79
167.2	134.4	29.16	97.2
152.8	76	136.89	194.4
236	115.2	57.51	16.2
212	159.2	72.09	41.31
338.4	179.2	145.8	97.2
116	196	245.43	73.71
441.6	212	83.43	34.83
460	121.6	55.89	-13.77
174.4	153.6	49.41	115.02
136.8	118.4	39.69	55.08
117.6	72	138.51	39.69
154.4	94.4	161.19	123.12
282.4	136.8	63.99	53.46
191.2	152.8	56.7	-21.06
170.4	125.6	294.03	79.38
258.4	163.2	360.45	42.93
116.8	140.8	113.4	62.37
264	269.6	57.51	57.51
200.8	160	126.36	-4.86003
175.2	124	142.56	19.44
231.2	217.6	76.14	60.75
368.8	161.6	177.39	3.23999
252.8	135.2	69.66	64.8
223.2	101.6	242.19	94.77
812.8	187.2	56.7	66.42
258.4	181.6	125.55	120.69
191.2	185.6	127.17	83.43
189.6	146.4	0	18.63
319.2	124	34.02	100.44
252	155.2	46.98	26.73
210.4	185.6	264.06	40.5
458.4	135.2	70.47	25.92
92.8	280.8	68.04	30.78
262.4	141.6	156.33	62.37
155.2	168	107.73	106.92
239.2	184	98.01	53.46
138.4	328	179.82	140.13
160	136	132.03	81
172	120.8	110.16	84.24
172	107.2	227.61	115.83
390.4	170.4	81	55.89
108	151.2	96.39	4.05001
2404.8	101.6	58.32	118.26
458.4	239.2	110.16	21.87
354.4	210.4	123.93	127.17
221.6	297.6	163.62	23.49
402.4	120	60.75	68.85
188	139.2	41.31	21.87
412	118.4	81.81	115.02
183.2	168.8	59.94	71.28
168.8	160.8	76.14	69.66
368.8	86.4	131.22	51.03
430.4	206.4	132.03	122.31
551.2	122.4	30.78	1.62003
853.6	216	55.89	60.75
209.6	127.2	108.54	64.8
144.8	75.2	346.68	98.01
165.6	177.6	132.03	134.46
260.8	224	98.01	20.25
120.8	129.6	51.84	-9.72003
200	120.8	107.73	14.58
666.4	138.4	144.18	63.18
238.4	179.2	-28.35	102.87
306.4	172.8	189.54	91.53
302.4	168	106.11	23.49
154.4	82.4	83.43	8.10001
328	42.4	6.48001	99.63
179.2	177.6	79.38	90.72
285.6	141.6	263.25	76.14
295.2	225.6	68.85	122.31
337.6	236	98.82	123.12
773.6	251.2	184.68	97.2
315.2	177.6	135.27	25.11
156.8	180.8	82.62	137.7
478.4	200.8	468.18	63.99
496	136	233.28	17.82
345.6	140.8	327.24	29.97
123.2	184.8	12.96	213.03
202.4	127.2	156.33	132.84
380.8	112.8	26.73	47.79
154.4	202.4	155.52	89.1
283.2	208	158.76	76.95
243.2	185.6	55.08	40.5
114.4	90.4	59.94	41.31
215.2	126.4	579.96	-60.75
140.8	135.2	105.3	106.92
188	102.4	366.12	70.47
348	149.6	38.07	167.67
304	148.8	93.15	13.77
65.6	153.6	106.92	36.45
204.8	149.6	916.11	98.82
396.8	161.6	112.59	107.73
501.6	124.8	238.14	0
358.4	150.4	186.3	77.76
264	281.6	119.88	123.12
254.4	203.2	158.76	78.57
162.4	203.2	159.57	106.92
177.6	160.8	123.93	63.18
174.4	298.4	151.47	55.89
205.6	154.4	116.64	30.78
556	143.2	132.03	37.26
623.2	117.6	202.5	78.57
167.2	112.8	59.13	78.57
176	243.2	173.34	153.9
390.4	90.4	122.31	76.14
1794.4	219.2	166.05	34.02
295.2	191.2	89.1	31.59
164	105.6	228.42	20.25
220.8	242.4	63.99	-11.34
172	220.8	162.81	89.91
124.8	237.6	117.45	78.57
336	135.2	246.24	111.78
135.2	96	98.01	35.64
761.6	228.8	147.42	76.14
169.6	140	116.64	55.89
340	208.8	44.55	65.61
345.6	198.4	690.93	-11.34
146.4	160	106.11	124.74
176.8	204	520.83	72.09
2052.8	223.2	124.74	102.06
581.6	214.4	-19.44	15.39
207.2	240	65.61	58.32
325.6	263.2	212.22	64.8
141.6	254.4	166.05	120.69
285.6	116.8	76.14	111.78
136.8	200.8	132.84	154.71
169.6	137.6	104.49	8.90998
178.4	107.2	67.23	72.9
172	147.2	195.21	12.96
552.8	181.6	253.53	80.19
298.4	123.2	113.4	27.54
187.2	191.2	165.24	102.06
146.4	190.4	156.33	150.66
237.6	120	185.49	31.59
1336.8	136.8	83.43	0.810012
183.2	197.6	21.87	92.34
2490.4	93.6	119.07	5.66998
316	148.8	799.47	-37.26
324.8	166.4	191.16	-47.79
66.4	151.2	118.26	85.05
199.2	100.8	120.69	102.06
3086.4	159.2	115.02	4.05001
232.8	130.4	132.84	29.97
343.2	210.4	122.31	95.58
143.2	236	195.21	-0.810012
174.4	252	104.49	65.61
508.8	173.6	22.68	67.23
778.4	346.4	98.82	149.85
194.4	140	51.84	50.22
273.6	219.2	122.31	75.33
360	256	132.84	106.92
163.2	105.6	78.57	51.03
243.2	103.2	178.2	88.29
171.2	132	251.91	96.39
520.8	204.8	217.89	57.51
379.2	116.8	144.99	148.23
195.2	228	153.9	136.08
161.6	140	95.58	225.18
198.4	133.6	152.28	42.93
710.4	164	76.95	9.72003
304.8	148.8	34.83	93.15
413.6	84	129.6	116.64
300.8	123.2	80.19	117.45
378.4	124.8	59.13	183.06
425.6	285.6	201.69	92.34
239.2	241.6	82.62	14.58
448.8	77.6	133.65	12.96
141.6	222.4	62.37	98.01
324	221.6	269.73	35.64
408.8	173.6	51.84	31.59
311.2	224.8	30.78	31.59
253.6	284.8	48.6	-0.810012
961.6	377.6	87.48	109.35
224.8	217.6	166.05	42.93
344.8	128	134.46	123.93
181.6	243.2	127.17	119.07
194.4	187.2	51.03	11.34
149.6	176.8	187.11	17.01
231.2	137.6	836.73	37.26
334.4	129.6	162	76.14
346.4	388.8	143.37	-21.06
228	210.4	85.86	85.05
128.8	125.6	170.1	72.9
221.6	174.4	63.99	99.63
238.4	208.8	79.38	86.67
169.6	173.6	96.39	113.4
127.2	154.4	8.90998	309.42
156	146.4	217.89	55.08
196	243.2	107.73	55.08
161.6	136.8	232.47	38.88
227.2	136	-3.23999	0.810012
297.6	120.8	136.08	1.62003
253.6	214.4	167.67	25.92
220	123.2	204.93	52.65
205.6	72.8	130.41	152.28
248.8	180	147.42	119.07
272	124	11.34	108.54
207.2	277.6	170.1	135.27
120	252	12.15	51.03
267.2	135.2	113.4	70.47
336.8	254.4	451.17	59.13
579.2	146.4	143.37	-7.28997
166.4	181.6	230.04	125.55
283.2	323.2	57.51	122.31
276.8	83.2	150.66	132.03
280	119.2	46.98	97.2
358.4	204	199.26	72.09
243.2	193.6	117.45	138.51
249.6	260	106.92	213.03
227.2	152	151.47	12.96
161.6	150.4	72.09	41.31
278.4	256.8	133.65	98.82
575.2	655.2	827.82	96.39
111.2	149.6	5.66998	38.88
332.8	101.6	102.87	83.43
44	153.6	174.96	113.4
160	240.8	303.75	72.09
117.6	194.4	7.28997	236.52
216	80.8	68.85	71.28
189.6	185.6	72.9	113.4
212	184.8	72.09	38.88
247.2	134.4	163.62	85.05
1565.6	155.2	166.86	128.79
158.4	132	118.26	80.19
585.6	156.8	25.92	24.3
168.8	131.2	148.23	417.15
481.6	172.8	236.52	55.08
120	65.6	118.26	25.92
288	206.4	155.52	392.04
305.6	182.4	231.66	25.92
264	116	9.72003	48.6
1082.4	182.4	145.8	135.27
190.4	120	185.49	22.68
181.6	91.2	368.55	72.9
202.4	140	75.33	50.22
425.6	252	104.49	74.52
1184.8	217.6	63.99	25.11
235.2	96.8	91.53	59.94
1899.2	100	82.62	76.14
592.8	141.6	86.67	80.19
264.8	176	96.39	86.67
756.8	182.4	91.53	51.84
397.6	168.8	-45.36	34.83
267.2	149.6	87.48	142.56
283.2	100	168.48	107.73
350.4	137.6	142.56	-4.05001
179.2	164.8	38.88	72.9
290.4	118.4	60.75	-16.2
807.2	163.2	99.63	27.54
908.8	424.8	17.01	117.45
182.4	145.6	179.82	40.5
129.6	129.6	106.92	44.55
1276	167.2	108.54	70.47
456	162.4	349.92	68.85
168	183.2	-31.59	175.77
261.6	149.6	103.68	115.83
264	298.4	130.41	28.35
166.4	142.4	108.54	202.5
308	148.8	113.4	104.49
910.4	217.6	225.18	-58.32
242.4	189.6	81	136.08
157.6	132	108.54	85.05
139.2	130.4	84.24	22.68
149.6	148	229.23	82.62
1032.8	268	196.02	135.27
1581.6	155.2	255.15	-6.48001
293.6	210.4	106.92	98.82
260.8	80.8	146.61	110.97
124.8	108	113.4	120.69
181.6	120.8	194.4	36.45
285.6	183.2	-8.10001	80.19
172	160	132.84	102.87
172.8	88	36.45	132.84
88	187.2	299.7	160.38
624	179.2	15.39	118.26
291.2	132	102.06	12.96
237.6	186.4	139.32	57.51
543.2	268.8	116.64	179.82
250.4	104	196.02	51.84
267.2	198.4	105.3	51.84
278.4	178.4	130.41	119.07
257.6	71.2	55.08	48.6
265.6	215.2	-88.29	-0.810012
243.2	142.4	154.71	81
235.2	188	53.46	51.03
156	164	0	34.02
173.6	114.4	140.13	8.90998
218.4	147.2	-8.10001	162.81
176	209.6	29.97	-35.64
150.4	136.8	49.41	72.09
216	165.6	55.89	126.36
617.6	172.8	268.11	93.15
573.6	197.6	183.06	23.49
826.4	332.8	36.45	133.65
212	218.4	207.36	30.78
128	166.4	342.63	118.26
383.2	192.8	170.1	145.8
216.8	202.4	217.89	80.19
440	164.8	-25.92	31.59
252.8	116	264.87	21.87
180	219.2	115.02	101.25
351.2	99.2	93.96	103.68
211.2	190.4	236.52	260.01
168	227.2	202.5	91.53
137.6	238.4	102.87	49.41
692	138.4	109.35	59.94
60.8	420.8	204.12	111.78
417.6	116.8	88.29	52.65
558.4	164	41.31	84.24
272.8	120	115.02	70.47
160	99.2	-8.90998	60.75
520.8	277.6	76.95	55.89
298.4	161.6	156.33	110.16
346.4	121.6	109.35	90.72
240	310.4	178.2	34.83
516	108	72.9	14.58
233.6	192	38.07	102.87
3105.6	88	125.55	121.5
432.8	181.6	50.22	64.8
138.4	164	94.77	182.25
416.8	157.6	23.49	137.7
210.4	274.4	267.3	143.37
1392	159.2	147.42	82.62
156	122.4	54.27	68.85
195.2	242.4	90.72	136.08
137.6	225.6	71.28	150.66
391.2	184.8	94.77	91.53
260	116.8	42.12	67.23
229.6	108.8	115.83	89.1
314.4	230.4	264.06	78.57
163.2	152.8	82.62	67.23
246.4	172	127.17	-0.810012
220.8	204.8	80.19	147.42
712.8	326.4	56.7	115.83
348.8	109.6	33.21	31.59
532	180	111.78	143.37
178.4	125.6	43.74	108.54
327.2	239.2	93.15	140.94
552	187.2	154.71	147.42
249.6	184.8	110.16	-27.54
196	171.2	207.36	162.81
228.8	185.6	148.23	78.57
308	162.4	94.77	118.26
184	186.4	55.08	49.41
469.6	190.4	46.98	-26.73
332	193.6	197.64	25.11
130.4	104	148.23	46.98
432	157.6	490.86	4.05001
439.2	48.8	64.8	85.86
216	154.4	89.91	28.35
219.2	124	183.87	14.58
608.8	173.6	42.12	112.59
264	145.6	148.23	91.53
186.4	272	135.27	3202.74
195.2	228	123.93	0
251.2	155.2	34.83	47.79
289.6	161.6	182.25	69.66
174.4	160	132.03	44.55
508	140	34.83	186.3
310.4	152.8	112.59	-7.28997
247.2	204	123.93	102.06
544	172	88.29	119.07
278.4	176	23.49	54.27
1149.6	166.4	52.65	98.82
241.6	208	92.34	145.8
179.2	152	23.49	106.92
346.4	259.2	106.92	34.02
142.4	115.2	144.99	66.42
340.8	205.6	38.88	80.19
249.6	249.6	139.32	78.57
580.8	88	130.41	93.96
329.6	196.8	408.24	105.3
201.6	203.2	115.83	85.86
261.6	312	231.66	72.09
157.6	208.8	55.08	117.45
212	184	244.62	225.99
168	169.6	-9.72003	89.1
304.8	238.4	132.84	52.65
1620.8	200	150.66	68.04
343.2	169.6	81	142.56
370.4	220	395.28	78.57
204.8	122.4	169.29	149.04
183.2	116.8	235.71	-17.01
128	144	472.23	46.17
1793.6	119.2	50.22	9.72003
193.6	148.8	50.22	66.42
164	222.4	103.68	60.75
369.6	128.8	84.24	114.21
240	216.8	152.28	24.3
149.6	180	40.5	136.89
201.6	140	31.59	87.48
188.8	88.8	347.49	123.12
403.2	203.2	78.57	121.5
411.2	256.8	126.36	200.88
171.2	77.6	317.52	101.25
578.4	84.8	150.66	49.41
175.2	232	51.84	121.5
263.2	84	35.64	38.88
135.2	247.2	169.29	60.75
249.6	170.4	139.32	203.31
306.4	121.6	24.3	84.24
126.4	188	114.21	56.7
468	143.2	59.94	97.2
214.4	151.2	68.85	27.54
3514.4	116	106.11	159.57
254.4	190.4	78.57	35.64
240	184.8	316.71	-97.2
538.4	140	68.04	60.75
254.4	100	115.02	-8.10001
135.2	146.4	61.56	51.84
541.6	214.4	7.28997	12.96
198.4	176.8	182.25	79.38
162.4	137.6	42.93	81.81
188.8	313.6	80.19	103.68
120.8	316.8	98.82	154.71
208	794.4	63.18	21.87
151.2	226.4	-4.86003	115.83
218.4	202.4	127.17	197.64
171.2	68	136.08	102.87
283.2	217.6	89.91	98.82
90.4	133.6	96.39	144.99
251.2	284	16.2	66.42
168	120	127.98	115.83
284.8	144.8	45.36	-6.48001
234.4	243.2	146.61	55.08
252	219.2	-32.4	76.14
168	261.6	115.83	84.24
364.8	156.8	155.52	82.62
184.8	175.2	176.58	174.96
204	151.2	-25.11	119.88
203.2	206.4	-16.2	136.89
172	173.6	84.24	153.9
680	130.4	75.33	55.89
300	456.8	235.71	106.92
283.2	48.8	259.2	124.74
160	161.6	63.99	83.43
277.6	403.2	122.31	84.24
128.8	83.2	86.67	123.12
250.4	84.8	549.99	37.26
598.4	198.4	41.31	114.21
416	150.4	121.5	132.84
124	129.6	20.25	113.4
133.6	176.8	124.74	107.73
248	206.4	119.07	67.23
378.4	90.4	247.86	42.12
310.4	371.2	298.89	115.02
260.8	149.6	286.74	93.15
234.4	172	46.17	93.15
108	328	198.45	104.49
283.2	229.6	166.05	76.14
316.8	148	210.6	25.92
425.6	166.4	90.72	47.79
199.2	216	140.94	110.97
156.8	110.4	81	49.41
222.4	258.4	190.35	89.1
868.8	157.6	132.03	39.69
761.6	103.2	181.44	119.88
277.6	178.4	134.46	128.79
196.8	173.6	430.92	56.7
268.8	159.2	320.76	78.57
144.8	410.4	184.68	92.34
196.8	96	220.32	195.21
247.2	131.2	69.66	-22.68
208.8	76.8	215.46	176.58
244.8	321.6	205.74	66.42
382.4	152.8	0.810012	112.59
1446.4	161.6	70.47	-10.53
126.4	98.4	34.02	-21.87
181.6	104.8	378.27	68.85
642.4	178.4	127.98	197.64
129.6	92.8	236.52	147.42
264	100.8	60.75	87.48
225.6	155.2	-4.05001	125.55
435.2	145.6	114.21	52.65
192.8	243.2	166.86	119.88
603.2	146.4	54.27	72.9
222.4	152	192.78	99.63
168.8	104	82.62	64.8
203.2	160.8	162	156.33
199.2	145.6	210.6	54.27
149.6	76	102.87	102.06
354.4	121.6	234.9	-2.42997
235.2	149.6	114.21	145.8
361.6	110.4	146.61	94.77
467.2	208	8.10001	43.74
191.2	183.2	74.52	85.86
207.2	114.4	177.39	94.77
217.6	197.6	230.04	24.3
260	140	9.72003	178.2
185.6	194.4	97.2	160.38
1435.2	129.6	477.9	124.74
295.2	120	254.34	43.74
1164	137.6	76.95	85.05
159.2	160.8	76.14	34.02
240	146.4	-0.810012	119.88
247.2	178.4	68.04	102.87
168	141.6	205.74	37.26
477.6	300.8	6.48001	55.89
180.8	106.4	129.6	-21.06
290.4	184.8	300.51	62.37
328.8	153.6	68.85	-7.28997
174.4	169.6	76.14	174.15
309.6	186.4	168.48	90.72
453.6	152.8	145.8	23.49
207.2	124.8	1233.63	-106.92
110.4	196	219.51	84.24
240	112	94.77	50.22
180.8	93.6	163.62	43.74
380	485.6	169.29	22.68
129.6	148.8	153.09	31.59
212	71.2	85.05	19.44
196	254.4	195.21	156.33
198.4	228.8	96.39	55.89
233.6	276	191.16	72.9
189.6	168.8	69.66	-50.22
380	236	72.09	163.62
160	119.2	190.35	71.28
233.6	160.8	86.67	204.12
152.8	79.2	271.35	80.19
174.4	212.8	64.8	80.19
317.6	107.2	162	23.49
244	213.6	142.56	89.91
196	174.4	129.6	132.84
192.8	325.6	196.02	47.79
358.4	192.8	170.91	83.43
200.8	152.8	76.14	72.9
154.4	104	145.8	60.75
392	76.8	176.58	62.37
334.4	187.2	155.52	1.62003
314.4	229.6	178.2	38.07
205.6	164	103.68	149.04
176.8	62.4	180.63	104.49
216	152	142.56	62.37
216	181.6	240.57	135.27
141.6	208	48.6	136.89
187.2	215.2	77.76	197.64
171.2	102.4	147.42	101.25
292.8	148	62.37	121.5
207.2	150.4	129.6	97.2
192	214.4	140.94	77.76
301.6	177.6	188.73	89.1
289.6	113.6	53.46	66.42
290.4	151.2	409.05	93.96
458.4	184.8	139.32	159.57
144.8	146.4	255.96	95.58
260.8	106.4	90.72	118.26
222.4	99.2	57.51	55.89
305.6	169.6	27.54	2.42997
228	249.6	203.31	18.63
158.4	314.4	28.35	149.04
212.8	632	75.33	79.38
297.6	156	103.68	-79.38
396.8	203.2	219.51	189.54
317.6	97.6	270.54	80.19
228.8	114.4	106.11	-1.62003
196	199.2	162.81	56.7
156	270.4	218.7	47.79
977.6	221.6	196.02	121.5
1550.4	434.4	39.69	102.87
326.4	140	89.91	98.82
397.6	160	47.79	130.41
536.8	176.8	93.15	71.28
361.6	215.2	91.53	39.69
234.4	208	127.17	227.61
364.8	101.6	7.28997	40.5
144.8	86.4	92.34	51.84
712	208.8	17.01	122.31
103.2	116.8	887.76	15.39
161.6	145.6	214.65	27.54
722.4	119.2	115.02	132.84
160.8	506.4	285.12	55.08
264.8	114.4	101.25	96.39
292	305.6	83.43	59.13
145.6	172.8	41.31	79.38
242.4	188	171.72	63.18
511.2	161.6	153.9	117.45
120	163.2	264.06	119.07
144.8	123.2	117.45	59.94
276	142.4	163.62	1.62003
350.4	158.4	161.19	95.58
943.2	146.4	289.17	89.91
180	132	14.58	19.44
266.4	140.8	18.63	187.92
322.4	128	199.26	26.73
158.4	118.4	75.33	150.66
186.4	182.4	219.51	17.01
331.2	124.8	119.07	61.56
164.8	160	67.23	196.02
800.8	198.4	65.61	46.98
250.4	200.8	212.22	3.23999
190.4	103.2	112.59	64.8
378.4	157.6	165.24	79.38
160.8	157.6	14.58	179.01
319.2	172	327.24	85.05
138.4	56	145.8	85.05
132	138.4	111.78	88.29
2112.8	130.4	103.68	-17.01
502.4	150.4	230.04	120.69
1239.2	174.4	1105.65	124.74
292	321.6	140.13	100.44
191.2	153.6	39.69	56.7
184	239.2	62.37	145.8
154.4	162.4	233.28	83.43
349.6	134.4	5.66998	-4.86003
249.6	200	349.92	102.87
644.8	154.4	63.99	141.75
221.6	176.8	162	90.72
192.8	143.2	188.73	157.14
294.4	149.6	169.29	63.18
852	225.6	91.53	75.33
150.4	170.4	196.02	127.17
216.8	111.2	51.84	106.11
448.8	123.2	409.05	153.09
227.2	129.6	89.91	110.16
279.2	175.2	93.96	159.57
104	148	175.77	204.12
491.2	198.4	136.89	71.28
264	227.2	98.01	151.47
278.4	242.4	37.26	61.56
2296	103.2	136.08	64.8
212.8	152	260.01	139.32
302.4	186.4	206.55	108.54
524	126.4	285.12	121.5
504.8	125.6	19.44	32.4
176	280	136.89	75.33
348.8	150.4	149.85	91.53
200.8	92.8	53.46	30.78
364	132.8	156.33	202.5
290.4	80	84.24	16.2
173.6	103.2	29.97	32.4
111.2	212.8	159.57	92.34
201.6	145.6	78.57	131.22
148	178.4	386.37	67.23
169.6	140.8	187.11	-11.34
171.2	132.8	201.69	77.76
333.6	163.2	117.45	182.25
395.2	787.2	-6.48001	41.31
151.2	312	45.36	109.35
309.6	203.2	147.42	9.72003
160	368.8	23.49	95.58
175.2	86.4	147.42	41.31
188	70.4	93.15	162.81
126.4	196.8	114.21	89.91
584.8	164	112.59	45.36
312	90.4	173.34	98.82
200	164	257.58	171.72
318.4	169.6	238.14	119.88
722.4	160.8	49.41	17.82
1404.8	104.8	196.02	162
350.4	193.6	136.08	7.28997
258.4	288	162	102.87
280.8	228	167.67	6.48001
166.4	130.4	229.23	39.69
180.8	168.8	208.98	68.85
177.6	118.4	91.53	144.18
448.8	180	119.07	79.38
215.2	132	-11.34	33.21
210.4	192.8	294.03	122.31
213.6	100	45.36	164.43
212.8	160.8	149.04	28.35
166.4	170.4	6.48001	59.94
312.8	123.2	43.74	153.09
113.6	138.4	208.17	8.90998
210.4	181.6	59.94	91.53
247.2	159.2	67.23	84.24
340.8	124	168.48	15.39
192	83.2	68.85	51.03
196	243.2	442.26	101.25
150.4	117.6	153.09	184.68
155.2	489.6	89.1	70.47
232	152.8	305.37	95.58
377.6	287.2	42.12	33.21
336.8	81.6	74.52	33.21
200.8	113.6	213.03	55.89
320	163.2	193.59	1.62003
165.6	316	227.61	50.22
1036	186.4	63.99	357.21
190.4	186.4	88.29	0.810012
274.4	73.6	95.58	74.52
206.4	166.4	83.43	55.08
132	145.6	111.78	71.28
465.6	213.6	322.38	57.51
190.4	316.8	140.13	59.13
976	133.6	190.35	-10.53
172	160	171.72	242.19
221.6	303.2	43.74	41.31
202.4	116	167.67	171.72
202.4	280	94.77	30.78
197.6	190.4	164.43	26.73
120.8	142.4	162.81	54.27
677.6	143.2	172.53	100.44
299.2	174.4	110.97	167.67
264.8	132.8	106.11	144.18
184	72.8	156.33	12.96
1840	218.4	219.51	89.1
172.8	162.4	99.63	144.99
172	232.8	430.11	80.19
1568.8	152.8	64.8	3.23999
117.6	249.6	273.78	125.55
116	246.4	176.58	145.8
121.6	94.4	46.17	48.6
205.6	124.8	327.24	219.51
348.8	176	292.41	-8.90998
347.2	129.6	144.99	89.91
258.4	158.4	286.74	96.39
311.2	131.2	136.08	121.5
192.8	194.4	127.17	106.92
183.2	162.4	244.62	58.32
3552	110.4	74.52	66.42
375.2	115.2	-0.810012	97.2
135.2	120	-14.58	170.1
211.2	44	77.76	0
96.8	129.6	15.39	68.85
322.4	120.8	42.12	17.01
794.4	200.8	26.73	53.46
257.6	227.2	98.01	618.84
166.4	133.6	125.55	90.72
191.2	88	79.38	26.73
333.6	264.8	236.52	213.84
800.8	101.6	78.57	126.36
156.8	147.2	156.33	95.58
210.4	288	33.21	233.28
316	119.2	121.5	124.74
232	106.4	75.33	12.15
238.4	102.4	112.59	67.23
1648.8	123.2	214.65	111.78
476.8	159.2	37.26	122.31
258.4	150.4	215.46	72.9
273.6	180.8	205.74	119.07
334.4	159.2	75.33	112.59
235.2	264	182.25	41.31
304	232	197.64	-39.69
312.8	268	51.84	76.14
132.8	170.4	38.88	89.1
384.8	96	67.23	89.91
164	97.6	147.42	82.62
134.4	230.4	38.88	73.71
276	344	-52.65	121.5
215.2	195.2	183.87	74.52
215.2	142.4	51.03	27.54
236	180.8	86.67	63.18
436.8	180.8	29.97	72.09
204.8	124.8	148.23	98.01
269.6	145.6	179.82	89.1
134.4	89.6	100.44	-17.82
244	205.6	55.89	113.4
1900.8	85.6	225.99	-34.83
138.4	158.4	269.73	119.07
158.4	277.6	234.09	-36.45
152.8	387.2	189.54	113.4
338.4	108.8	321.57	162.81
160.8	154.4	193.59	39.69
394.4	188	328.86	91.53
271.2	110.4	117.45	48.6
172	121.6	285.93	138.51
432.8	220	172.53	112.59
335.2	168	29.16	119.88
260.8	188	204.93	100.44
1673.6	297.6	176.58	1.62003
395.2	124	34.02	135.27
760	72	150.66	-11.34
200.8	185.6	245.43	63.99
289.6	144.8	63.99	175.77
221.6	126.4	213.03	130.41
1708	127.2	205.74	134.46
104.8	229.6	3.23999	74.52
178.4	156	91.53	168.48
389.6	765.6	85.86	53.46
343.2	216	83.43	75.33
464	166.4	141.75	58.32
754.4	205.6	157.95	74.52
149.6	265.6	91.53	137.7
328	115.2	127.98	101.25
317.6	170.4	49.41	96.39
286.4	91.2	62.37	67.23
179.2	204	130.41	40.5
428	138.4	105.3	77.76
833.6	104.8	137.7	136.08
140	108	76.95	39.69
132.8	147.2	196.02	86.67
164.8	119.2	237.33	65.61
340.8	156.8	74.52	126.36
165.6	295.2	105.3	21.06
200.8	136	17.82	127.17
178.4	224	134.46	110.16
173.6	144.8	181.44	126.36
256.8	149.6	142.56	97.2
332	204	187.11	61.56
1122.4	210.4	208.98	68.04
289.6	357.6	132.03	145.8
288.8	172.8	204.93	-10.53
270.4	88.8	136.08	94.77
218.4	108	139.32	131.22
316.8	689.6	107.73	102.06
176.8	196	133.65	191.16
172.8	101.6	83.43	61.56
965.6	172	80.19	-25.11
253.6	209.6	252.72	232.47
151.2	113.6	150.66	78.57
196	59.2	150.66	104.49
214.4	188.8	204.12	21.06
146.4	168	434.97	69.66
232	131.2	141.75	155.52
245.6	200	139.32	96.39
132.8	179.2	163.62	91.53
2559.2	84	76.14	42.93
150.4	126.4	124.74	50.22
154.4	124.8	110.16	186.3
294.4	151.2	196.02	44.55
648.8	176	197.64	42.93
148.8	187.2	371.79	105.3
176.8	189.6	90.72	98.82
216	218.4	119.88	62.37
98.4	293.6	136.89	135.27
672	196.8	66.42	126.36
128.8	66.4	113.4	139.32
152.8	107.2	319.14	25.11
262.4	122.4	124.74	12.96
222.4	218.4	101.25	-51.84
292	70.4	120.69	38.88
201.6	141.6	134.46	-14.58
92.8	68	126.36	52.65
240.8	134.4	98.01	8.90998
202.4	153.6	10.53	-4.86003
343.2	136	104.49	119.88
279.2	100.8	146.61	217.08
371.2	190.4	214.65	-40.5
195.2	263.2	143.37	128.79
366.4	135.2	227.61	72.09
128.8	171.2	221.13	-7.28997
268.8	198.4	91.53	149.85
84	127.2	49.41	163.62
240	58.4	202.5	68.04
223.2	175.2	150.66	141.75
397.6	230.4	222.75	122.31
1804	87.2	91.53	-3.23999
399.2	108.8	135.27	203.31
294.4	272	180.63	41.31
124.8	176.8	51.84	32.4
283.2	103.2	42.93	21.06
207.2	220	-50.22	164.43
124.8	231.2	115.02	56.7
154.4	187.2	120.69	99.63
272.8	174.4	103.68	44.55
139.2	163.2	-24.3	123.93
136.8	106.4	236.52	71.28
272	179.2	99.63	78.57
384.8	160	409.86	22.68
160.8	112	131.22	91.53
423.2	216.8	66.42	86.67
713.6	227.2	149.04	194.4
1398.4	376	163.62	85.86
215.2	123.2	173.34	164.43
194.4	176	92.34	-17.01
112	244	161.19	164.43
664.8	132.8	122.31	91.53
183.2	116	81.81	103.68
152.8	242.4	70.47	32.4
188	272	62.37	110.16
215.2	160.8	107.73	134.46
202.4	218.4	176.58	221.94
204	222.4	132.84	11.34
258.4	200.8	77.76	51.03
252.8	190.4	136.89	20.25
190.4	124.8	99.63	121.5
321.6	125.6	72.09	121.5
252	84.8	131.22	30.78
100.8	292.8	274.59	135.27
214.4	254.4	165.24	119.07
580.8	146.4	91.53	143.37
211.2	184	109.35	217.08
716	159.2	163.62	145.8
282.4	176.8	255.15	53.46
402.4	89.6	28.35	24.3
369.6	126.4	200.88	63.99
166.4	163.2	83.43	92.34
226.4	161.6	190.35	186.3
221.6	168.8	119.88	66.42
236	292.8	256.77	195.21
160.8	169.6	75.33	156.33
108.8	188.8	75.33	76.95
155.2	153.6	91.53	96.39
247.2	65.6	148.23	68.04
328.8	148	97.2	106.92
412.8	260.8	731.43	37.26
177.6	204.8	35.64	184.68
219.2	156	-3.23999	106.11
156.8	120.8	120.69	156.33
86.4	188	270.54	117.45
696.8	161.6	102.06	207.36
224.8	130.4	82.62	24.3
114.4	44.8	168.48	219.51
300	115.2	130.41	115.83
292	115.2	195.21	25.11
380.8	148	126.36	55.89
336.8	215.2	72.9	130.41
229.6	81.6	255.15	-6.48001
540.8	250.4	88.29	45.36
311.2	125.6	162	48.6
230.4	140.8	93.15	63.18
181.6	136.8	158.76	62.37
195.2	289.6	109.35	140.13
283.2	161.6	-33.21	3.23999
167.2	83.2	298.08	-4.05001
303.2	190.4	88.29	98.82
336.8	139.2	20.25	79.38
252	173.6	269.73	46.17
211.2	188	339.39	49.41
259.2	111.2	83.43	91.53
522.4	321.6	115.02	38.88
200.8	189.6	72.9	25.92
268.8	232.8	93.96	149.04
345.6	223.2	193.59	194.4
111.2	193.6	172.53	72.9
264.8	337.6	79.38	52.65
285.6	127.2	82.62	53.46
226.4	163.2	175.77	57.51
179.2	148	35.64	105.3
161.6	170.4	95.58	41.31
258.4	180.8	214.65	154.71
262.4	179.2	146.61	38.07
178.4	235.2	51.84	136.08
192.8	269.6	118.26	-31.59
472.8	108.8	181.44	101.25
217.6	164.8	99.63	51.84
388.8	163.2	52.65	36.45
218.4	118.4	202.5	202.5
220.8	232	129.6	68.04
152	159.2	258.39	97.2
1672.8	245.6	115.83	81
170.4	140.8	84.24	112.59
189.6	248.8	720.09	97.2
1244	144	125.55	135.27
260.8	73.6	230.85	109.35
236.8	79.2	106.92	110.97
263.2	153.6	80.19	132.84
227.2	126.4	184.68	62.37
181.6	140	140.94	135.27
180.8	110.4	106.11	90.72
225.6	193.6	125.55	128.79
153.6	181.6	185.49	76.14
2040	142.4	521.64	113.4
225.6	182.4	254.34	4.05001
730.4	320	50.22	153.09
215.2	201.6	339.39	108.54
211.2	170.4	139.32	68.04
4715.2	126.4	59.13	91.53
680.8	204.8	112.59	89.91
272	191.2	190.35	170.91
312.8	414.4	194.4	1.62003
292.8	140.8	169.29	133.65
309.6	156	165.24	123.93
225.6	211.2	117.45	122.31
277.6	137.6	156.33	-12.15
1037.6	99.2	151.47	184.68
224	100	317.52	119.88
234.4	341.6	90.72	90.72
426.4	162.4	136.08	-23.49
130.4	156	79.38	127.17
239.2	93.6	142.56	68.04
329.6	242.4	82.62	68.04
119.2	56	87.48	92.34
168	149.6	85.86	77.76
324	197.6	112.59	51.84
696	127.2	173.34	58.32
316	228	163.62	172.53
519.2	65.6	77.76	26.73
503.2	124	162.81	167.67
136.8	168	277.83	68.04
360.8	216.8	191.16	-71.28
239.2	50.4	4.86003	100.44
420	178.4	170.91	112.59
236.8	151.2	204.93	125.55
196.8	144	68.04	21.87
212	168	238.14	161.19
440	152.8	158.76	78.57
459.2	116.8	198.45	146.61
160	148	63.99	128.79
485.6	221.6	76.95	81
132.8	220.8	272.97	102.87
223.2	189.6	124.74	179.82
113.6	107.2	34.02	162
286.4	175.2	87.48	165.24
343.2	124.8	278.64	101.25
272.8	112.8	5.66998	95.58
329.6	204.8	157.14	-14.58
279.2	128.8	755.73	151.47
299.2	143.2	38.88	113.4
262.4	171.2	180.63	226.8
1274.4	153.6	277.83	121.5
137.6	134.4	110.16	13.77
311.2	298.4	203.31	77.76
209.6	148	162	187.11
242.4	205.6	106.11	113.4
307.2	120.8	297.27	68.85
3226.4	178.4	302.13	50.22
287.2	89.6	215.46	19.44
645.6	98.4	162	157.95
452.8	257.6	88.29	41.31
437.6	212.8	144.99	63.18
450.4	107.2	22.68	133.65
7530.4	138.4	83.43	110.97
272	138.4	190.35	86.67
142.4	179.2	263.25	93.15
200.8	83.2	68.85	-35.64
235.2	123.2	243	106.11
212	161.6	205.74	127.17
272.8	236	154.71	63.18
637.6	128.8	158.76	127.17
518.4	181.6	197.64	55.89
134.4	247.2	82.62	80.19
157.6	68	97.2	71.28
1669.6	144.8	167.67	89.1
381.6	175.2	209.79	29.16
164	132	25.11	58.32
176	147.2	91.53	56.7
143.2	152	167.67	-37.26
223.2	153.6	152.28	78.57
194.4	148	76.95	-4.86003
82.4	309.6	132.03	115.02
214.4	171.2	136.08	-18.63
300	144.8	123.93	63.99
1463.2	151.2	1257.12	119.88
224.8	128	-4.86003	14.58
139.2	99.2	3.23999	39.69
354.4	62.4	192.78	45.36
220	145.6	34.02	33.21
205.6	184.8	30.78	-19.44
257.6	178.4	154.71	123.12
794.4	108	104.49	71.28
471.2	165.6	275.4	196.83
1406.4	320	70.47	123.93
152	191.2	97.2	183.87
130.4	116.8	278.64	93.96
130.4	164	179.82	179.82
3573.6	243.2	65.61	85.86
933.6	182.4	196.02	102.87
2537.6	71.2	119.88	215.46
209.6	188	228.42	85.86
1004	131.2	174.96	96.39
153.6	201.6	248.67	20.25
172.8	149.6	170.91	53.46
157.6	116	102.06	149.85
220	108.8	222.75	135.27
262.4	152	106.11	218.7
155.2	178.4	289.17	73.71
308.8	181.6	80.19	17.01
272.8	188.8	690.12	116.64
234.4	438.4	200.88	180.63
227.2	249.6	277.83	161.19
300	204.8	269.73	48.6
3185.6	124	151.47	122.31
372	146.4	176.58	36.45
350.4	144	149.85	81
166.4	197.6	26.73	-34.02
331.2	180.8	192.78	78.57
862.4	207.2	91.53	58.32
446.4	173.6	17.01	13.77
1692.8	130.4	157.95	305.37
315.2	218.4	401.76	53.46
308.8	91.2	51.84	316.71
208	170.4	106.11	-28.35
264.8	164.8	93.96	58.32
179.2	200	21.06	28.35
414.4	148	179.01	132.03
188.8	164.8	63.99	-0.810012
545.6	182.4	174.15	76.14
168.8	257.6	84.24	119.88
188.8	233.6	216.27	55.89
176	92	456.03	140.94
314.4	173.6	125.55	137.7
152	156.8	71.28	104.49
165.6	186.4	172.53	102.06
428.8	157.6	115.02	-12.96
1424.8	148	240.57	157.95
283.2	154.4	75.33	-22.68
170.4	143.2	112.59	59.13
460	151.2	55.08	215.46
[truncated: 20,828 more rows]
