# Supplementary material for: LRRC15 mediates an accessory interaction with the SARS-CoV-2 spike protein
Source: PLoS Biol. 2023 Feb 3;21(2):e3001959. doi: 10.1371/journal.pbio.3001959 (PMC9897555; doi:10.1371/journal.pbio.3001959)
Supplement: S8 Data — (XLSX) [file pbio.3001959.s020.xlsx]

## Sheet: S3
cDNA	Protein	batch	Tet_high
ACE2	rCD4	1	0.1
ACE2	rCD4	2	0.66
LRRC15	rCD4	1	0.75
LRRC15	rCD4	2	2.48
PEI	rCD4	1	0.086
PEI	rCD4	2	1.54
ACE2	SpikeNTD	4	0.68
ACE2	SpikeNTD	5	0.3
ACE2	SpikeNTD	5	0.81
ACE2	SpikeNTD	4	0.61
LRRC15	SpikeNTD	4	1.41
LRRC15	SpikeNTD	4	0.99
LRRC15	SpikeNTD	5	1.42
PEI	SpikeNTD	5	0.26
PEI	SpikeNTD	5	2.37
PEI	SpikeNTD	4	0.45
ACE2	SpikeSARS1	1	0
ACE2	SpikeSARS1	2	0
ACE2	SpikeSARS1	3	0
ACE2	SpikeSARS1	4	0
ACE2	SpikeSARS1	5	0
ACE2	SpikeSARS1	4	0
ACE2	SpikeSARS1	5	0
LRRC15	SpikeSARS1	1	3.29
LRRC15	SpikeSARS1	4	1.74
LRRC15	SpikeSARS1	5	0.84
LRRC15	SpikeSARS1	4	1.91
LRRC15	SpikeSARS1	5	0.83
PEI	SpikeSARS1	1	0.52
PEI	SpikeSARS1	2	1.2
PEI	SpikeSARS1	3	1.27
PEI	SpikeSARS1	4	0.59
PEI	SpikeSARS1	5	0.48
PEI	SpikeSARS1	4	0.85
PEI	SpikeSARS1	5	0.37
ACE2	SpikeSARS2	1	0
ACE2	SpikeSARS2	2	0
ACE2	SpikeSARS2	3	0
ACE2	SpikeSARS2	4	0
ACE2	SpikeSARS2	5	0
ACE2	SpikeSARS2	4	0
ACE2	SpikeSARS2	5	0
LRRC15	SpikeSARS2	1	11.2
LRRC15	SpikeSARS2	2	10.8
LRRC15	SpikeSARS2	3	12.9
LRRC15	SpikeSARS2	4	6.65
LRRC15	SpikeSARS2	5	3.85
LRRC15	SpikeSARS2	4	5
LRRC15	SpikeSARS2	5	3.54
PEI	SpikeSARS2	1	0.66
PEI	SpikeSARS2	2	1.09
PEI	SpikeSARS2	3	0.82
PEI	SpikeSARS2	4	0.43
PEI	SpikeSARS2	5	0.31
PEI	SpikeSARS2	4	0.78
PEI	SpikeSARS2	5	0.44
ACE2	SpikeTrimer	1	0
ACE2	SpikeTrimer	2	0
ACE2	SpikeTrimer	3	0
ACE2	SpikeTrimer	4	0
ACE2	SpikeTrimer	5	0
ACE2	SpikeTrimer	4	0
ACE2	SpikeTrimer	5	0
LRRC15	SpikeTrimer	1	12.4
LRRC15	SpikeTrimer	2	5.51
LRRC15	SpikeTrimer	3	3.39
LRRC15	SpikeTrimer	4	9.37
LRRC15	SpikeTrimer	5	3.43
LRRC15	SpikeTrimer	4	6.85
LRRC15	SpikeTrimer	5	3.82
PEI	SpikeTrimer	1	2.66
PEI	SpikeTrimer	2	1.2
PEI	SpikeTrimer	3	2.06
PEI	SpikeTrimer	4	2.13
PEI	SpikeTrimer	5	0.76
PEI	SpikeTrimer	4	2.09
PEI	SpikeTrimer	5	0.78
