# Supplementary material for: LRRC15 mediates an accessory interaction with the SARS-CoV-2 spike protein
Source: PLoS Biol. 2023 Feb 3;21(2):e3001959. doi: 10.1371/journal.pbio.3001959 (PMC9897555; doi:10.1371/journal.pbio.3001959)
Supplement: S9 Data — (XLSX) [file pbio.3001959.s021.xlsx]

## Sheet: 2b
cDNA	Protein	Dose_pmol	Celltype	batch	Percent_binding
LRRC15	Spike-full	30	dSLC-E	1	7.75
PEI	Spike-full	30	dSLC-E	1	0.52
LRRC15	Spike-full	15	dSLC-E	1	3.67
PEI	Spike-full	15	dSLC-E	1	0.24
PEI	Spike-full	30	E	2	0.71
PEI	Spike-full	15	E	2	0.35
LRRC15	Spike-full	30	E	3	11.5
LRRC15	Spike-full	15	E	3	6.87
PEI	Spike-full	30	E	3	0.43
PEI	Spike-full	15	E	3	0.19
LRRC15	Spike-full	30	E	4	7.55
LRRC15	Spike-full	15	E	4	4.47
LRRC15	Spike-full	30	E	5	6.24
PEI	Spike-full	30	E	5	0.43
LRRC15	Spike-full	15	E	5	2.6
PEI	Spike-full	15	E	5	0.18
LRRC15	Spike-full	25	E	5	2.83
LRRC15	Spike-full	30	E	6	5.35
PEI	Spike-full	30	E	6	0.71
LRRC15	Spike-full	30	dSLC-E	6	4.86
PEI	Spike-full	30	dSLC-E	6	1.04
LRRC15	Spike-full	15	E	6	3.31
PEI	Spike-full	15	E	6	0.28
LRRC15	Spike-full	15	dSLC-E	6	2.75
PEI	Spike-full	15	dSLC-E	6	0.4
LRRC15	Spike-full	30	E	7	4.39
PEI	Spike-full	30	E	7	0.24
LRRC15	rCD4	30	E	1	0.42
PEI	rCD4	30	E	1	0.21
LRRC15	rCD4	15	E	1	0.21
PEI	rCD4	15	E	1	0.079
LRRC15	rCD4	30	E	2	0.42
PEI	rCD4	30	E	2	0.21
LRRC15	rCD4	15	E	2	0.24
PEI	rCD4	15	E	2	0.046
LRRC15	rCD4	30	E	3	0.85
PEI	rCD4	30	E	3	0.4
LRRC15	rCD4	30	dSLC-E	3	1.09
PEI	rCD4	30	dSLC-E	3	0.89
LRRC15	rCD4	15	E	3	0.32
PEI	rCD4	15	E	3	0.24
LRRC15	rCD4	15	dSLC-E	3	0.37
PEI	rCD4	15	dSLC-E	3	0.36
LRRC15	rCD4	30	E	4	1.18
PEI	rCD4	30	E	4	0.18
