# Supplementary material for: LRRC15 mediates an accessory interaction with the SARS-CoV-2 spike protein
Source: PLoS Biol. 2023 Feb 3;21(2):e3001959. doi: 10.1371/journal.pbio.3001959 (PMC9897555; doi:10.1371/journal.pbio.3001959)
Supplement: S10 Data — (XLSX) [file pbio.3001959.s022.xlsx]

## Sheet: 2c
Calu3 wt_FL-spike	Calu3 LRRC15 Hygro_FL-spike	Calu3 HA-LRRC15_FL-spike	Spike_CaLu_sgNT	Spike_CaLu_sgLRRC15
11.04	37.72	333.04	21916.3	18060
48.76	157.32	1138.04	4715.2	13454.7
57.04	32.2	23	2377.9	1557.5
52.44	26.68	9.2	1486.1	6077.4
46	28.52	97.52	12487.3	1243.2
46	212.52	124.2	1443.4	3715.6
36.8	149.04	3	2119.6	3165.4
59.8	207	53.36	495.6	749
27.6	0.92	28.52	931	384.3
23.92	36.8	37.72	1628.2	851.9
3	27.6	72.68	1038.1	1232
43.24	80.96	15.64	739.9	1311.8
61.64	81.88	30.36	10	4130
40.48	23.92	22.08	2636.2	1499.4
3	545.56	37.72	133.7	3734.5
46	24.84	328.44	1416.8	6135.5
5.52	66.24	47.84	2359.7	2498.3
30.36	3	21.16	830.2	1874.6
2.76	86.48	3	1580.6	10919.3
23.92	19.32	68.08	1733.2	14040.6
7.36	46.92	41.4	1362.2	58630.6
89.24	30.36	64.4	1112.3	8257.2
72.68	96.6	21.16	765.8	7768.6
46.92	44.16	9.2	3619.7	2263.8
20.24	3	16.56	1392.3	765.1
33.12	3	221.72	264.6	20323.8
119.6	18.4	177.56	2523.5	1180.9
3	29.44	299.92	1148	1745.1
73.6	16.56	183.08	1351	3248.7
81.88	3	176.64	1782.9	2145.5
30.36	38.64	38.64	2207.1	1021.3
16.56	97.52	4.6	3929.8	4426.8
59.8	21.16	3	1288.7	5658.1
92	55.2	3	2214.1	102274
68.08	40.48	23.92	1973.3	8953
25.76	244.72	43.24	1631.7	14382.9
65.32	68.08	90.16	960.4	3364.9
19.32	330.28	3	1537.9	3743.6
80.96	47.84	3	1211.7	1304.1
41.4	40.48	6.44	1098.3	8134
7.36	92	20.24	1798.3	4354
3	36.8	111.32	7378	513.1
114.08	15.64	36.8	2064.3	739.2
43.24	5.52	71.76	1451.8	1916.6
69.92	184.92	3	1078.7	4302.2
2.76	59.8	72.68	1416.8	6073.2
21.16	14.72	33.12	1156.4	9130.8
65.32	67003.6	66.24	1157.1	2723.7
3	35.88	25.76	2739.8	5004.3
19.32	43.24	96.6	516.6	5351.5
23	26.68	3	2455.6	5390.7
17.48	3	37.72	963.2	1918
3	34.04	3	1946.7	2298.8
23	115	148.12	794.5	2841.3
57.96	3	130.64	1641.5	9998.8
18.4	22.08	39.56	2285.5	1713.6
417.68	53.36	298.08	2118.9	6526.1
29.44	264.96	53.36	1431.5	7749
50.6	19.32	3	1500.1	435.4
0.92	3	38.64	1988.7	3371.2
11.96	74.52	3	1491.7	5341
44.16	33.12	115.92	1325.1	2342.2
51.52	29.44	337.64	2671.9	20682.9
3.68	28.52	266.8	1775.9	2085.3
36.8	112.24	61.64	930.3	2020.9
712.08	76.36	45.08	2569.7	1002.4
96.6	191.36	311.88	980	2277.8
80.04	25.76	226.32	1036	5377.4
3	7.36	9.2	1008	11613
29.44	27.6	16.56	1078	8245.3
3.68	1456.36	67.16	2250.5	819.7
3	99.36	234.6	2431.8	5974.5
14.72	611.8	3	1565.9	1697.5
93.84	3	3	1617.7	3066.7
34.04	6770.28	24.84	2212.7	4072.6
391.92	81.88	22.08	751.1	1443.4
3	53.36	168.36	1407	16838.5
23.92	102.12	34.96	12887	1211
45.08	69.92	238.28	3260.6	2311.4
3	227.24	133.4	2707.6	5930.4
32.2	19.32	84.64	1575	11713.1
69.92	103.96	3	1298.5	10041.5
3	42.32	34.96	688.8	10670.8
5.52	104.88	7.36	1197.7	14482.3
47.84	371.68	32.2	1706.6	4080.3
11.96	25.76	436.08	1011.5	4017.3
23	3	9.2	6874.7	2074.1
33.12	18.4	535.44	1634.5	222.6
57.04	31.28	47.84	727.3	620.2
13.8	23	3	1761.2	1239
10.12	45.08	74.52	1157.1	6413.4
46.92	41.4	2.76	2012.5	3740.8
28.52	64.4	3.68	1306.9	481.6
23	62.56	19.32	1217.3	6563.9
33.12	51.52	3	1581.3	2240.7
3	3	3	1680	2753.8
52.44	109.48	46.92	809.2	2199.4
23	60.72	38.64	2052.4	2942.8
3.68	123.28	0.92	1716.4	7082.6
56.12	576.84	3	2084.6	17563
25.76	8.28	3	1838.9	3949.4
49.68	23	53.36	1315.3	3221.4
23	102.12	4.6	2236.5	1870.4
33.12	79.12	3	2965.2	14170.8
20.24	95.68	88.32	2454.2	4423.3
66.24	477.48	13.8	1462.3	8453.9
19.32	112.24	118.68	508.9	1058.4
69.92	51.52	4.6	1109.5	5399.1
8.28	40.48	92.92	216.3	3372.6
3	32.2	72.68	779.8	2228.8
1.84	55.2	90.16	428.4	1696.1
17.48	53.36	40.48	924.7	4889.5
36.8	160.08	104.88	616	1708
4.6	11.96	268.64	2475.9	5488
49.68	9.2	54.28	1367.8	2230.2
20.24	58324.3	208.84	708.4	2608.2
11.96	41.4	26.68	1361.5	1046.5
45.08	59.8	119.6	720.3	5451.6
38.64	42.32	74.52	1162.7	8813
11.96	43.24	46	313.6	2680.3
53.36	61.64	59.8	10	1825.6
3	33.12	170.2	781.9	4050.9
11.04	21.16	41.4	1139.6	2968
11.04	63.48	3	856.1	5640.6
4.6	65.32	41.4	788.2	14397.6
17.48	57.96	443.44	2133.6	3349.5
3	8.28	34.96	3779.3	4442.9
20.24	300.84	44.16	1848	4200
31.28	35.88	33.12	47955.6	2161.6
31.28	6.44	46.92	2657.9	947.1
56.12	36.8	13.8	981.4	4880.4
19.32	103.96	122.36	1521.1	3372.6
87.4	71.76	49.68	2590.7	2999.5
153.64	120.52	10.12	900.9	283.5
30.36	115.92	170.2	1507.1	1558.9
82.8	22.08	1.84	1467.2	631.4
38.64	2.76	3.68	2909.9	4358.2
52.44	57.04	18.4	1442	3165.4
111.32	145.36	0.92	1363.6	1631.7
19.32	441.6	3	600.6	11933.6
61.64	588.8	103.04	3621.8	4270
33.12	38.64	35.88	10	2242.8
2.76	42.32	57.96	2388.4	5194.7
63.48	3	3	2766.4	1111.6
56.12	69	14.72	885.5	2586.5
3	53.36	3	1176	1334.2
46	255.76	3	1239.7	4723.6
1.84	170.2	3	532	16587.2
21.16	3.68	2.76	840	1472.1
3	59.8	40.48	1375.5	182
8.28	5921.12	195.04	166.6	875.7
3.68	4.6	40.48	1381.1	1203.3
41.4	89.24	59.8	1171.1	1619.1
40.48	30.36	2.76	1417.5	7254.8
41.4	7.36	67.16	626.5	2493.4
25.76	5839.24	1.84	996.8	6114.5
18.4	251.16	105.8	2806.3	9432.5
88.32	22.08	31.28	940.8	1613.5
46.92	35.88	3	1309.7	627.2
31.28	3	42.32	10	2664.9
17.48	12.88	65.32	2069.2	12411.7
72.68	16.56	40.48	1325.1	3747.1
44.16	11.04	123.28	1927.8	13285.3
49.68	111.32	24.84	534.1	11279.1
58.88	90.16	13.8	1957.2	2457.7
3	17.48	78.2	1883.7	2601.2
33.12	12.88	48.76	1222.2	15684.2
22.08	22.08	3.68	1167.6	989.1
6.44	1.84	3	3650.5	6516.3
1.84	12.88	251.16	1379	8298.5
36.8	245.64	12.88	1136.8	4049.5
106.72	107.64	3	1919.4	3970.4
7.36	811.44	23	2663.5	6184.5
104.88	48.76	3	1101.1	47569.9
7.36	164.68	5835.56	491.4	3917.9
59.8	17.48	8.28	1360.1	1432.9
17.48	47.84	3	1230.6	2738.4
22.08	1.84	16.56	404.6	5687.5
39.56	172.04	84.64	1027.6	1475.6
46	3	302.68	1956.5	5309.5
1.84	13.8	23	3170.3	2009.7
69	189.52	13.8	1743.7	15349.6
28.52	257.6	27.6	627.2	3231.9
23.92	50.6	1425.08	2006.2	24.5
2.76	107.64	0.92	830.2	576.1
34.04	68.08	25.76	2405.9	4154.5
3	3	91.08	2020.2	4812.5
45.08	46.92	36.8	655.2	1638.7
7.36	57.96	23.92	532.7	15965.6
48.76	61.64	49.68	1976.8	1591.1
36.8	59.8	42.32	1369.2	5541.9
3	50.6	48.76	1888.6	767.9
38.64	64.4	73.6	1197	9569.7
32.2	8.28	41.4	381.5	9553.6
3	103.04	37.72	2480.1	3969.7
3	54.28	99.36	1187.9	6885.2
69.92	39.56	0.92	1579.9	6276.9
58.88	41.4	43.24	1851.5	1498
23.92	65.32	80.04	550.9	2274.3
28.52	64.4	3	1768.2	953.4
2.76	245.64	27.6	1412.6	1952.3
34.04	125.12	3	2633.4	3710.7
46	97.52	26.68	565.6	1628.2
10.12	85.56	26.68	941.5	1479.8
93.84	48.76	139.84	942.2	1940.4
110.4	5.52	50.6	458.5	3556.7
17.48	67.16	334.88	1393	3115
20.24	24.84	3	1923.6	9146.2
34.96	1247.52	44.16	1950.2	2617.3
39.56	3	29.44	2691.5	108068
32.2	93.84	66.24	1259.3	1117.2
6.44	48.76	3	509.6	1341.9
38.64	82.8	7.36	1341.2	7957.6
31.28	17.48	53.36	1586.9	5135.9
8.28	3	129.72	2023.7	8483.3
3	114.08	14.72	1423.8	1263.5
50.6	17.48	115.92	2129.4	3620.4
11.04	323.84	12.88	1994.3	1680.7
16.56	223.56	1035	231	5785.5
44.16	445.28	84.64	2740.5	4608.8
3	47.84	50.6	2790.2	5926.9
81.88	23.92	41.4	1577.1	7979.3
69.92	66.24	42.32	2152.5	6643.7
23	75.44	3	1957.9	2101.4
16.56	13.8	18.4	3271.1	14920.5
31.28	210.68	33.12	1303.4	1201.2
3	111.32	19.32	1358	2058
26.68	58.88	40.48	1012.9	9844.1
3	172.96	3	1200.5	2653
107.64	1.84	3	1131.2	1820
22.08	60.72	153.64	1946.7	2962.4
3	41.4	26.68	1674.4	10979.5
41.4	19.32	5.52	2554.3	36350.3
10.12	101.2	3	994	5131
56.12	39.56	17.48	1203.3	25071.9
77.28	2.76	92	2590.7	1476.3
16.56	3	16.56	2648.1	4269.3
8.28	125.12	64.4	1121.4	1663.9
31.28	3	3	2612.4	1759.8
10.12	6.44	24.84	2804.9	25753
3	36.8	87.4	2674.7	2207.1
3	3	128.8	1913.1	1934.1
38.64	124.2	41.4	1952.3	2189.6
3	24.84	4.6	2114.7	1164.1
8.28	42.32	3	1966.3	1694
52.44	43.24	11.04	1750	1974.7
25.76	34.04	53.36	2411.5	4092.9
4.6	48.76	3	977.9	5124.7
13.8	35.88	127.88	835.8	2584.4
16.56	54.28	3	1395.1	22917.3
14.72	37.72	73.6	2359.7	2971.5
65.32	1458.2	11.96	1246	4217.5
34.96	78.2	19.32	107.8	2897.3
49.68	55.2	11.96	529.9	16634.8
23.92	3	36.8	1771	4741.8
68.08	33.12	51.52	1409.8	4274.9
16.56	44.16	37.72	2204.3	8528.1
40.48	10.12	54.28	2220.4	1385.3
15.64	151.8	35.88	312.2	3837.4
10.12	196.88	90.16	1885.1	6063.4
26.68	230	23	861.7	1141.7
14.72	3.68	3	395.5	2553.6
13.8	3.68	3	973	1572.9
46	79.12	51.52	10	2419.2
49.68	28.52	25.76	1638	5366.9
35.88	1458.2	3	574.7	1838.9
3	46.92	38.64	3097.5	3718.4
37.72	57.04	69.92	1075.9	6218.1
3	82.8	44.16	2085.3	14599.9
140.76	32.2	363.4	1901.9	344.4
3	361.56	111.32	1488.9	9073.4
49.68	63.48	54.28	1120.7	10322.2
45.08	39.56	165.6	2126.6	1309
126.04	23.92	64.4	817.6	2587.2
16.56	22.08	36.8	982.1	1150.1
3	36.8	94.76	1256.5	2608.9
16.56	64660.4	103.96	1984.5	4592
54.28	3	8.28	2532.6	3577
64.4	9.2	36.8	1789.2	2081.1
26.68	56.12	64.4	1933.4	975.8
3	125.12	42.32	1231.3	17971.1
3	23.92	93.84	793.8	5581.1
75.44	11.96	23.92	1946.7	1353.1
26.68	52.44	71.76	1012.2	5385.8
93.84	29.44	3	1174.6	4630.5
3	80.04	275.08	2421.3	13702.5
23.92	3	3	1911.7	1323.7
3	102.12	59.8	1232	3245.9
14.72	100.28	24.84	1988.7	16429.7
12.88	20.24	316.48	816.2	8337.7
31.28	161.92	34.96	746.2	5398.4
54.28	89.24	28.52	2550.1	1207.5
186.76	29.44	3.68	1400.7	15435
3	87.4	23	1464.4	2524.2
3	493.12	92	1642.9	2845.5
54.28	4.6	71.76	225.4	25257.4
61.64	227.24	644	1380.4	1631.7
55.2	189.52	0.92	1088.5	5667.2
11.96	80.04	8.28	2396.8	2950.5
86.48	110.4	139.84	1667.4	6921.6
11.96	57.04	33.12	1064	4777.5
27.6	192.28	152.72	10	1397.2
58.88	36.8	73.6	1746.5	1530.9
35.88	306.36	45.08	2668.4	2492.7
17.48	3642.28	12.88	1760.5	4633.3
72.68	57.96	3	801.5	7683.2
3	165.6	37.72	1598.8	2758.7
27.6	57.96	17.48	3413.2	6300.7
45.08	56.12	3	1832.6	4354
58.88	104.88	68.08	1537.9	27255.9
35.88	14.72	3	1066.1	11201.4
41.4	3	45.08	4282.6	2718.1
33.12	425.04	3	618.1	3835.3
105.8	951.28	43.24	2540.3	2254
21.16	21.16	16.56	1467.2	1716.4
43.24	166.52	26.68	2713.2	9202.2
2.76	5.52	3.68	1993.6	1595.3
46.92	3	84.64	1990.1	14459.2
18.4	79.12	583.28	1750	2081.1
33.12	6.44	286.12	1992.2	707.7
39.56	6.44	3	2340.1	3374
34.04	172.04	195.96	861	2719.5
83.72	28.52	26.68	2221.8	14556.5
32.2	23.92	3	1420.3	8769.6
39.56	71.76	47.84	2501.8	4160.1
79.12	381.8	3	1435.7	16171.4
3	81.88	3	2551.5	8090.6
54.28	131.56	80.04	2167.2	756
3	7247.76	45.08	2783.9	1750
75.44	50.6	32.2	730.8	5205.9
17.48	53.36	43.24	1508.5	3119.2
3	52.44	54.28	4075.4	2689.4
49.68	149.04	15.64	2715.3	78104.6
30.36	98.44	68.08	639.8	4403.7
49.68	74.52	1.84	3747.1	2540.3
3	16.56	25.76	2152.5	3108.7
24.84	7.36	18.4	1782.9	2332.4
44.16	41.4	16.56	2617.3	20318.2
52.44	45.08	3	526.4	8591.1
5.52	115.92	105.8	2084.6	2313.5
57.04	57.96	3	1725.5	1519.7
41.4	39.56	58.88	1050.7	7387.1
1.84	11.96	52.44	1257.9	435.4
39.56	55.2	48.76	695.1	4678.8
87.4	131.56	786.6	1300.6	2316.3
36.8	94.76	0.92	935.2	903
17.48	34.96	103.04	2571.8	1007.3
60.72	30.36	42.32	1753.5	7795.2
55.2	47.84	120.52	788.9	2428.3
41.4	202.4	60.72	826	2837.1
73.6	42.32	77.28	426.3	2309.3
22.08	110.4	11.04	2365.3	1110.9
70.84	56.12	85.56	1747.2	2047.5
48.76	30.36	809.6	909.3	19335.4
11.96	115	59.8	962.5	3057.6
51.52	2610.04	16.56	1355.9	1999.2
6.44	45.08	27.6	1166.9	2090.9
9.2	57.04	8.28	1273.3	1419.6
41.4	101.2	3	1532.3	2705.5
61.64	317.4	121.44	1152.2	4475.1
55.2	111.32	41.4	1873.2	3387.3
24.84	483.92	54.28	1665.3	2835
21.16	26.68	92.92	1115.8	3325.7
34.96	61.64	1.84	1539.3	19824.7
14.72	3	70.84	1400	595
40.48	18.4	3	1570.1	791
3	110.4	144.44	4915.4	3075.8
14.72	34.04	68.08	1182.3	32099.2
25.76	327.52	18.4	2302.3	1988
3	50.6	87.4	555.1	2017.4
53.36	23.92	14.72	2631.3	16452.1
29.44	3	6.44	1243.2	1767.5
11.96	59.8	43.24	2799.3	584.5
26.68	3	56.12	2090.2	2034.2
22.08	36.8	60.72	1698.2	5832.4
32.2	920	46.92	1969.8	4593.4
102.12	158.24	10.12	473.9	1645
12.88	53.36	34.96	1334.2	874.3
79.12	129.72	43.24	1502.2	11493.3
7.36	143.52	75.44	690.2	1919.4
3	87.4	3.68	972.3	2120.3
3	18.4	67.16	1535.1	3644.2
84.64	600.76	3	1584.8	3709.3
67.16	391	135.24	74.2	2179.8
73.6	149.04	3	1587.6	4474.4
66.24	3	62.56	1322.3	25099.9
11.04	1.84	28.52	2788.8	1663.9
32.2	57.04	16.56	1481.9	4597.6
0.92	165.6	19507.7	2125.2	3789.8
3	160.08	25.76	1992.9	1299.9
3.68	69	50.6	1115.8	5229.7
82.8	103.96	3	2042.6	1760.5
38.64	103.96	15.64	2243.5	1117.9
33.12	14.72	23.92	2184	8774.5
52.44	12.88	19.32	1976.1	7245.7
63.48	3.68	15.64	4891.6	3951.5
39.56	72.68	40.48	2082.5	1701.7
81.88	78.2	51.52	2449.3	2263.1
16.56	114.08	11.96	2989	9478.7
73.6	14.72	80.96	1805.3	5654.6
34.96	75.44	21.16	1256.5	2281.3
10.12	47.84	267.72	125.3	3999.1
29.44	770.04	3.68	2917.6	3527.3
100.28	256.68	35.88	1020.6	2573.2
52.44	138	69	1677.2	4580.8
21.16	24.84	9.2	2289.7	2002.7
53.36	92	94.76	471.8	4694.2
19.32	22.08	32.2	758.1	5943.7
88.32	129.72	48.76	1202.6	10342.5
3	36.8	23	594.3	4053.7
3	61.64	8.28	1542.1	4913.3
44.16	321.08	3	2841.3	2937.2
80.04	2407.64	34.96	2590.7	2033.5
60.72	72.68	3	113.4	1591.8
78.2	30.36	142.6	1477.7	1310.4
19.32	1644.96	14.72	647.5	6161.4
3	2.76	112.24	3737.3	9611.7
3	35.88	3	725.9	2488.5
45.08	61.64	6.44	1434.3	2298.1
60.72	9.2	23	635.6	1259.3
9.2	933.8	23.92	1663.2	695.1
24.84	11.04	39.56	305.2	37398.9
38.64	3	9.2	1511.3	1778
57.04	73.6	33.12	2956.8	975.1
41.4	48.76	3	1574.3	2454.2
40.48	48.76	72.68	10	1460.2
44.16	3	157.32	1331.4	1977.5
23	3	10.12	25.9	2863
193.2	209.76	37.72	1469.3	545.3
49.68	97.52	73.6	1209.6	970.2
3.68	10.12	39.56	1992.9	3359.3
3	760.84	206.08	833	3117.1
40.48	35.88	453.56	1549.8	1039.5
26.68	75.44	5.52	2102.8	1121.4
61.64	176.64	52.44	1231.3	5010.6
36.8	57.96	32.2	1120	10845.1
19.32	407.56	42.32	1805.3	1304.8
49.68	174.8	50.6	1815.1	4769.1
34.04	55.2	26.68	2200.1	1463.7
46	7.36	16.56	3604.3	2870.7
15.64	70.84	145.36	914.2	14961.8
3	146.28	26.68	2198.7	1906.8
27.6	83.72	26.68	2297.4	2666.3
18.4	22.08	71.76	1646.4	1964.2
25.76	75.44	118.68	1763.3	1923.6
57.96	12.88	54.28	1687	314.3
39.56	47.84	94.76	813.4	10398.5
3	225.4	88.32	1432.9	911.4
42.32	72.68	118.68	1955.1	13923.7
2.76	3	34.04	1696.1	1486.8
28.52	3	140.76	1747.9	4876.9
0.92	117.76	50.6	871.5	4363.8
39.56	29.44	4.6	669.2	6346.2
19.32	475.64	110.4	1784.3	11822.3
37.72	23.92	18.4	1452.5	1522.5
45.08	586.96	20.24	10	8705.2
11.96	109.48	19.32	692.3	23022.3
42.32	3	59.8	1812.3	15125.6
36.8	3	90.16	459.2	2732.8
10.12	52.44	67.16	554.4	2151.1
44.16	18.4	71.76	2397.5	4381.3
45.08	310.04	44.16	2004.8	3082.1
70.84	86.48	117.76	203.7	5123.3
3.68	60.72	3	1693.3	1582
18.4	36.8	11.04	10.5	2325.4
31.28	10.12	30.36	2983.4	2891.7
43.24	3	3	2984.1	3302.6
14.72	51.52	34.04	2426.9	5565.7
59.8	11.96	7.36	73.5	752.5
32.2	31.28	91.08	1108.1	5526.5
36.8	40.48	225.4	1681.4	1523.2
23.92	64.4	36.8	882.7	4113.2
24.84	4.6	3	10	3943.8
69	38.64	213.44	1467.2	11580.1
34.96	273.24	36.8	3066.7	3036.6
11.04	33.12	3.68	1199.1	2003.4
27.6	29.44	253	2596.3	3286.5
45.08	71.76	66.24	1057	11806.9
38.64	242.88	48.76	705.6	4499.6
14.72	65.32	1.84	2097.9	1089.2
3	98.44	107.64	1984.5	581
3	19.32	0.92	2033.5	2793
3	85.56	10184.4	883.4	13001.8
3	38.64	40.48	937.3	17990
5.52	27.6	16.56	408.8	2367.4
43.24	1410.36	65.32	1687	14982.8
22.08	80.96	35.88	2361.8	1260.7
57.96	71.76	14.72	2885.4	805.7
65.32	50.6	3	1267.7	4014.5
34.96	109.48	36.8	1290.8	1873.2
64.4	98.44	6.44	2508.1	6528.9
3	40.48	3.68	1478.4	2778.3
32.2	3	156.4	2072	1724.1
57.04	53.36	19.32	1419.6	2116.1
95.68	0.92	25519	697.2	1767.5
61.64	44.16	35.88	3476.2	1255.1
34.96	60.72	828.92	2639.7	2536.8
61.64	30.36	73.6	1833.3	10712.8
13.8	46.92	16.56	1726.9	13136.2
3	1285.24	46	2321.2	1778.7
67.16	13.8	47.84	2654.4	2751
44.16	70.84	0.92	1312.5	2485
3	108.56	62.56	268.1	8582
14.72	148.12	36.8	1514.1	2233
3	34.96	3	20508.6	1988
15.64	62.56	18.4	11436.6	1787.8
127.88	26.68	22.08	1139.6	5264.7
43.24	64.4	142.6	1352.4	1582.7
8.28	85.56	82.8	50.4	3728.2
40.48	80.96	44.16	1384.6	3509.1
12.88	66.24	3	1922.2	849.8
3	34.96	61.64	1372.7	572.6
10.12	153.64	18.4	1255.8	3157.7
0.92	3	72.68	1586.2	2930.9
59.8	268.64	33.12	1017.1	4853.1
46	23.92	3	3154.2	2385.6
65.32	685.4	11.04	810.6	6073.9
66.24	245.64	37.72	3542	7159.6
22.08	34.04	3	1029.7	3765.3
97.52	38.64	442.52	1988	4977.7
21.16	0.92	3	1369.9	76627.6
3	8.28	73.6	3122	5814.2
16.56	57.96	9.2	2162.3	7033.6
25.76	20.24	3	898.8	1013.6
26.68	127.88	32.2	1731.8	2215.5
13.8	91.08	0.92	1355.9	855.4
57.96	49.68	64.4	2209.9	1413.3
32.2	90.16	45.08	967.4	1446.2
44.16	75.44	216.2	2138.5	4291.7
65.32	127.88	277.84	2879.1	643.3
5.52	12.88	34.96	2569	1999.2
3	89.24	76.36	10	33107.9
53.36	38.64	17.48	1799	5103
18.4	36.8	4214.52	1269.8	3803.8
67.16	80.04	0.92	543.9	3047.1
21.16	186.76	3	2090.2	2314.2
49.68	21.16	137.08	2007.6	1422.4
4.6	63.48	120.52	1592.5	5237.4
41.4	70.84	63.48	582.4	3393.6
36.8	92	5.52	1081.5	2851.1
3	106.72	427.8	2028.6	2725.1
60.72	3	3	1602.3	11967.9
23	12.88	27.6	1431.5	2585.8
7.36	80.04	89.24	979.3	3291.4
5.52	61.64	4.6	1446.9	2876.3
6.44	3	177.56	10	1265.6
24.84	114.08	3	1724.8	9704.8
48.76	3	47.84	222.6	1159.2
35.88	51.52	58.88	1610.7	2144.8
32.2	230	8.28	1716.4	1062.6
28.52	267.72	47.84	1410.5	1659
3.68	36.8	48.76	1897	16681
3	78.2	80.96	982.1	4987.5
17.48	72.68	23	4046.7	10520.3
57.96	89.24	3	424.2	2433.9
34.04	56.12	17.48	2930.9	2107
46	74.52	32.2	1438.5	569.1
18.4	81.88	154.56	1006.6	4393.9
8.28	3	305.44	1983.8	1869.7
54.28	3	61.64	1928.5	1099
10.12	84.64	64.4	646.8	2072
13.8	2534.6	23	2303.7	6541.5
25.76	46	15.64	2401.7	5325.6
31.28	3	11.04	1033.9	4042.5
22.08	134.32	199.64	1554.7	1605.1
23.92	57.04	107.64	1402.1	2401
125.12	26.68	214.36	491.4	7112
46	116.84	47.84	2159.5	2518.6
89.24	7914.76	4.6	964.6	2930.9
3	104.88	72.68	720.3	4215.4
2.76	77.28	319.24	1691.9	12229.7
3	0.92	77.28	2258.9	1934.1
43.24	88.32	46.92	2157.4	838.6
68.08	28.52	24.84	1659	3063.2
3	57.96	3	1326.5	18554.9
41.4	78.2	188.6	1883.7	21125.3
92.92	138.92	29.44	1810.2	5064.5
101.2	52.44	3	1962.8	2025.1
46.92	47.84	100.28	2844.1	9578.1
9.2	517.04	34.04	1015	6086.5
39.56	109.48	71.76	1514.1	9452.8
0.92	73.6	371.68	1490.3	2225.3
4.6	51.52	35.88	2080.4	443.8
53.36	3	55.2	2279.2	6252.4
32.2	237.36	15.64	1990.8	2281.3
38.64	12.88	38.64	3241.7	442.4
16.56	3	52.44	2594.9	10931.9
41.4	52.44	24.84	2391.9	233.1
15.64	50.6	34.04	1304.1	17166.1
97.52	48.76	40.48	1981.7	2584.4
77.28	8.28	26.68	2275.7	2114.7
65.32	20.24	75.44	2741.2	2379.3
26.68	102.12	65.32	863.1	8092
22.08	81.88	32.2	1535.8	19656.7
46.92	124.2	11.04	1737.4	1491
18.4	3	3	2457	8167.6
27.6	41.4	3.68	1043	6510
5.52	94.76	33.12	2086	2021.6
3	61.64	18.4	2153.2	975.8
46	63.48	65.32	754.6	7221.9
61.64	16.56	3	1150.1	1493.8
3	365.24	3	1113.7	529.2
72.68	46.92	52.44	2297.4	1136.8
58.88	119.6	61.64	2583	11242
92.92	2.76	3	1925.7	3007.2
103.04	35.88	90.16	914.2	5881.4
3.68	3	3	1870.4	13012.3
28.52	2105.88	34.96	1831.2	9095.8
61.64	609.96	57.04	3826.2	14884.1
36.8	115	24.84	523.6	886.2
70.84	471.04	41.4	2914.8	5081.3
56.12	313.72	48.76	2062.2	1663.9
44.16	46	65.32	1904	422.1
54.28	20.24	20.24	1768.2	1755.6
21.16	65.32	126.96	3483.2	5536.3
48.76	152.72	278.76	3058.3	2817.5
21.16	12.88	3	1053.5	1968.4
35.88	3	3	2088.1	2065.7
37.72	3	9.2	2388.4	5054
66.24	2408.56	79.12	2472.4	987.7
23.92	3	34.04	1304.8	5715.5
36.8	41.4	13.8	639.1	19933.9
5.52	206.08	36.8	2250.5	25899.3
38.64	100.28	5.52	176.4	1648.5
3	97.52	57.04	2609.6	998.9
27.6	80.96	640.32	2149	1797.6
9.2	45.08	42.32	383.6	2723
52.44	65.32	111.32	2916.2	5077.8
4.6	25.76	3	4453.4	971.6
30.36	231.84	122.36	1493.1	2627.1
14.72	322.92	0.92	1323.7	44188.2
69	255.76	28.52	2146.2	6705.3
23.92	221.72	5.52	1486.1	36348.2
24.84	13.8	5.52	2771.3	7527.1
5.52	148.12	56.12	1099.7	1930.6
39.56	17.48	3	914.9	4638.2
57.04	101.2	23.92	865.9	4633.3
5.52	211.6	32.2	2412.9	3663.8
18.4	136.16	58.88	709.1	4103.4
18.4	83.72	3	739.2	178.5
30.36	1089.28	3	1919.4	2035.6
3	5.52	186.76	44.8	2404.5
14.72	39.56	16.56	1170.4	10775.1
63.48	39.56	57.96	26592.3	21256.2
3	34.96	540.04	484.4	205.1
32.2	45.08	606.28	3761.1	872.2
20.24	8.28	770.96	1064	15705.2
18.4	34.96	48.76	2256.1	33827.5
11.04	66.24	65.32	1501.5	1225
80.96	89.24	85.56	6626.2	3568.6
6.44	63.48	28.52	222.6	7596.4
9.2	19.32	11.04	2075.5	2515.8
34.04	4.6	48.76	1593.2	1983.8
39.56	203.32	13.8	2337.3	2297.4
17.48	37.72	43.24	1720.6	1280.3
43.24	20.24	3	1803.2	7789.6
69.92	14.72	11.96	1070.3	1971.9
76.36	71.76	70.84	1787.1	5029.5
23	68.08	128.8	1344	1402.8
51.52	21.16	4.6	1283.1	641.9
3	60.72	12.88	1488.2	2230.2
22.08	20.24	23	1039.5	2736.3
37.72	43.24	51.52	2069.9	2181.9
25.76	69.92	181.24	2591.4	2115.4
63.48	484.84	10.12	417.2	4695.6
51.52	137.08	22.08	2499	7948.5
19.32	72.68	61.64	1829.1	1161.3
3	93.84	3	3083.5	430.5
3	110.4	35.88	710.5	26971
30.36	221.72	109.48	977.2	3029.6
46	510.6	10.12	1019.9	3997
40.48	26.68	183.08	3357.2	2368.1
34.04	58.88	44.16	2038.4	3033.8
31.28	9.2	3	1668.8	987.7
39.56	69.92	183.08	4543.7	55030.5
98.44	715.76	18.4	2067.1	4849.6
3	3	48.76	1054.2	39909.8
21.16	49.68	822.48	2387.7	1097.6
2.76	75.44	12.88	1239	2494.8
25.76	4.6	4.6	1018.5	22198.4
15.64	3	34.96	1386	2654.4
28.52	55.2	165.6	3234.7	3641.4
114.08	56.12	3	1531.6	2926
69.92	236.44	150.88	2081.8	570.5
37.72	57.96	7.36	1743.7	19686.8
3	18.4	28.52	1752.8	11807.6
21.16	14.72	37.72	856.1	4277.7
55.2	55.2	28.52	385.7	2958.9
39.56	28.52	54.28	929.6	33453.7
15.64	3	33.12	1048.6	4771.2
57.96	48.76	3	2540.3	3836
32.2	3	3	17675	3178
25.76	16.56	75.44	1883.7	4436.6
33.12	374.44	33.12	1816.5	595
16.56	21.16	3	2110.5	1208.9
49.68	115	75.44	979.3	4011.7
3	0.92	35.88	1745.8	2029.3
34.96	358.8	57.96	2318.4	4800.6
3	65.32	3	1647.1	1194.9
51.52	31.28	60.72	345.8	1754.2
25.76	99.36	45.08	1276.8	5174.4
5.52	3	55.2	1325.1	1158.5
33.12	434.24	191.36	1497.3	1996.4
3	18.4	3	2299.5	1010.8
54.28	60.72	73.6	1738.1	1933.4
5.52	55.2	1.84	627.9	2270.1
32.2	24.84	11.96	1409.1	3629.5
50.6	55.2	3	2380	9657.9
62.56	83.72	33.12	931.7	5979.4
219.88	73.6	3	1422.4	30975
69.92	53.36	26.68	516.6	36147.3
73.6	126.04	33.12	2538.9	8220.8
121.44	56.12	30.36	1016.4	2124.5
34.04	44.16	56.12	2093	2979.9
0.92	83.72	3	2130.1	2548.7
46.92	348.68	69	1103.9	7179.2
32.2	18.4	63.48	2139.9	2055.9
36.8	60.72	50.6	749	1154.3
26.68	112.24	29.44	1982.4	1635.2
3	44.16	297.16	1770.3	4647.3
19.32	7.36	18.4	4096.4	11237.1
3	91.08	13.8	2778.3	2811.2
17.48	45044.1	76.36	1141	8998.5
0.92	32.2	3	1433.6	47118.4
46.92	67.16	99.36	1059.8	736.4
3.68	173.88	22.08	905.8	3003
3	379.04	92.92	4309.2	1286.6
38.64	437.92	15.64	1443.4	5816.3
14.72	92.92	336.72	576.1	37087.4
52.44	3	80.04	1670.2	3852.8
62.56	14.72	36.8	2200.8	1801.8
58.88	177.56	48.76	2549.4	2419.9
50.6	1112.28	171.12	1138.2	2545.9
3	89.24	14.72	1659.7	4872
3	36.8	23.92	1524.6	1694.7
21.16	33.12	76.36	1747.9	660.1
6.44	3	34.96	1855	3612
37.72	88.32	11.04	5773.6	2272.9
4.6	81.88	60.72	2438.8	4329.5
34.04	74.52	51.52	2597.7	3937.5
3	3	3	2063.6	1830.5
58.88	14.72	211.6	1393	768.6
3	53.36	50.6	1269.1	945
22.08	145.36	99.36	2935.1	3316.6
24.84	25.76	169.28	2086	4228.7
72.68	43.24	36.8	2220.4	1929.2
3	158.24	47.84	1780.1	1729.7
49.68	41.4	39.56	963.2	6491.1
65.32	79.12	19.32	931	8395.8
13.8	75.44	42.32	1856.4	3590.3
31.28	10.12	144.44	2768.5	6631.8
15.64	10.12	41.4	660.8	6389.6
49.68	26.68	8.28	635.6	1628.9
33.12	40.48	3	1063.3	646.8
34.04	122.36	26.68	471.1	1087.1
47.84	1171.16	22.08	1472.1	1860.6
48.76	105.8	3	2449.3	4045.3
25.76	27.6	4.6	1386.7	5626.6
11.04	616.4	158.24	3323.6	5119.1
34.04	390.08	43.24	960.4	7368.2
60.72	34.96	74.52	2271.5	4198.6
3	54.28	19.32	742	1192.1
45.08	90.16	52.44	3502.1	2665.6
69.92	171.12	109.48	2642.5	9734.2
3	78.2	3	1400.7	555.1
33.12	48.76	11.04	1796.9	2282.7
46	95.68	35.88	212.1	2821
15.64	607.2	56.12	1255.1	2986.9
66.24	28.52	21.16	2250.5	7739.2
67.16	11.96	33.12	1225.7	1995.7
55.2	98.44	42.32	2723	8941.8
27.6	222.64	42.32	3046.4	1334.2
40.48	284.28	36.8	1605.8	2705.5
51.52	48.76	3	1442	2830.8
3	34.96	7.36	874.3	6630.4
41.4	77.28	9.2	1454.6	781.9
13.8	24.84	3	691.6	1998.5
34.04	219.88	46.92	1052.8	3476.9
3	243.8	43.24	662.2	3613.4
21.16	41.4	46	3203.2	1448.3
3	3	72.68	1103.9	3885
1.84	205.16	3	625.8	9728.6
13.8	157.32	3	1638.7	3771.6
9.2	57.96	34.96	1766.1	19908.7
53.36	40.48	57.96	1302	4661.3
28.52	73.6	5.52	2184.7	2011.8
48.76	3	55.2	1099	3315.2
8.28	733.24	12.88	923.3	672.7
9.2	45.08	63.48	808.5	2904.3
71.76	68.08	16.56	735.7	2232.3
10.12	73.6	9.2	2650.9	5098.8
80.04	374.44	1.84	374.5	1238.3
28.52	145.36	95.68	1348.9	1990.8
3	37.72	37.72	1486.1	1948.1
3	47.84	45.08	1850.8	6836.9
32.2	3	61.64	1927.1	26792.5
11.04	103.04	46	1363.6	714
46	126.96	9.2	1191.4	5383.7
33.12	3	26.68	102.2	2191.7
19.32	13.8	47.84	1911	2965.9
9.2	30.36	65.32	1661.1	1978.9
51.52	3	31.28	1272.6	51654.4
21.16	16.56	35.88	3627.4	7666.4
2.76	3101.32	18.4	1659	3337.6
14.72	72.68	49.68	2336.6	4947.6
32.2	8.28	3	2055.2	2543.1
75.44	23	45.08	175	2429
24.84	1.84	21.16	1240.4	2349.2
3	217.12	18.4	69188	5297.6
3.68	3	3	1294.3	1572.9
60.72	67.16	32.2	607.6	7138.6
5.52	39.56	3	1193.5	1813.7
60.72	57.04	24.84	2834.3	2109.8
3	157.32	9.2	2255.4	4223.8
22.08	65.32	4.6	2166.5	5135.2
34.04	149.96	34.96	2854.6	3302.6
3	11.96	28.52	1245.3	1271.9
6.44	60.72	15.64	1080.8	1446.2
220.8	43.24	31.28	1467.2	2864.4
67.16	38.64	78.2	1989.4	2209.9
3	104.88	26.68	1691.9	2179.1
73.6	97.52	3	2034.9	2375.1
44.16	32.2	3	1665.3	2718.1
8.28	205.16	30.36	1923.6	56558.6
36.8	148.12	84.64	1287.3	4979.8
10.12	23.92	34.96	2327.5	1499.4
27.6	41.4	23.92	590.8	3068.8
3	72.68	1460.96	895.3	35053.2
42.32	46	42.32	1796.2	592.9
3	43.24	65.32	1251.6	2214.8
4.6	62.56	125.12	1309	11704
34.04	40.48	50.6	1869.7	7096.6
18.4	47.84	3	758.8	956.9
46.92	230	89.24	2555	1317.4
12.88	1781.12	230	1983.8	4083.8
31.28	66.24	22.08	1957.9	1807.4
3	41.4	3	1585.5	6337.1
15.64	50.6	53.36	1015.7	11218.2
23	58.88	1498.68	2044	37589.3
3	0.92	34.04	114.1	1784.3
3	95.68	169.28	2855.3	5036.5
27.6	57.96	3	1792	6776.7
68.08	3	3	2305.8	1123.5
8.28	41.4	29.44	480.9	716.8
20.24	180.32	55.2	2132.9	1650.6
27.6	67.16	81.88	2620.1	975.1
91.08	138.92	42.32	1251.6	6347.6
3	13.8	92	953.4	2109.1
24.84	27.6	69.92	1015	4510.8
36.8	38.64	3	1606.5	841.4
1.84	3	6.44	4748.8	4386.2
3	51.52	3.68	1171.8	1215.2
34.96	69	92.92	5924.1	14184.8
2.76	251.16	54.28	1040.9	1197.7
34.96	34.96	23.92	1908.2	3864
41.4	8.28	3	1185.1	4552.8
29.44	41.4	3	2510.9	8511.3
36.8	71.76	12.88	1479.8	5061
69	260.36	22.08	981.4	837.9
28.52	41.4	36.8	1919.4	24236.1
27.6	25.76	23.92	1974.7	1351.7
86.48	161.92	3	1442	9418.5
3	456.32	45.08	2240.7	2466.1
56.12	287.04	57.96	1876	1266.3
44.16	63.48	3	1606.5	7315
30.36	81.88	15.64	1701.7	180.6
51.52	39.56	27.6	1629.6	1544.2
34.04	83.72	5.52	1997.1	20571.6
29.44	73.6	27.6	1502.2	262143
30.36	322	161.92	2959.6	2492.7
34.96	45.08	40.48	787.5	2095.8
10.12	126.96	19.32	2201.5	2739.8
26.68	2.76	20.24	534.1	1691.9
57.04	172.04	71.76	2321.2	1508.5
49.68	113.16	13.8	1695.4	1662.5
96.6	19.32	108.56	1053.5	206.5
29.44	3	20.24	3097.5	851.9
3	64.4	3	1037.4	2246.3
26.68	11.04	11.96	3243.1	40705.7
60.72	559.36	68.08	1946	2303.7
17.48	79.12	40.48	1236.9	6981.8
3	24.84	34.04	1435	3501.4
5.52	51.52	34.96	2529.8	12672.1
67.16	14.72	105.8	2325.4	7294
18.4	54.28	36.8	688.1	3109.4
45.08	230.92	40.48	506.1	1959.3
48.76	98.44	22.08	3084.2	1054.9
34.96	5625.8	38.64	2510.9	763.7
34.96	966.92	3	937.3	1498.7
46	28.52	22.08	1188.6	3625.3
7.36	94.76	39.56	1848.7	4276.3
3	57.04	3	932.4	5506.2
29.44	97.52	108.56	2391.9	3937.5
3	148.12	35.88	2086.7	1467.2
1.84	7.36	78.2	6149.5	11076.1
56.12	86.48	63.48	1527.4	4746
39.56	69	3.68	1687.7	7376.6
14.72	13.8	150.88	1129.1	4066.3
43.24	8.28	12.88	1401.4	1371.3
55.2	46.92	9.2	1497.3	2380
50.6	130.64	3	4725	781.2
29.44	435.16	105.8	2062.2	15507.1
79.12	25.76	22.08	1490.3	10721.2
3	2.76	46.92	2765.7	1572.9
23.92	9.2	60.72	758.1	1515.5
48.76	8.28	54.28	23048.9	2410.1
17.48	48.76	32.2	676.2	818.3
46	90.16	69	1158.5	18205.6
84.64	27.6	110.4	2350.6	611.8
3	78.2	33.12	2022.3	5926.2
47.84	68.08	40.48	684.6	12812.8
25.76	68.08	113.16	2430.4	7505.4
3.68	10.12	37.72	3924.2	11507.3
19.32	38.64	8.28	2568.3	27491.8
51.52	24.84	56.12	4277	10304
36.8	373.52	245.64	2036.3	3688.3
69	128.8	66.24	1438.5	8858.5
14.72	3	47.84	2068.5	9248.4
26.68	7.36	97.52	2475.2	1507.1
21.16	533.6	7.36	1622.6	4615.1
42.32	85.56	31.28	1738.8	945
7.36	14.72	108.56	1416.1	1188.6
48.76	48.76	43.24	1600.9	2204.3
21.16	106.72	35.88	2213.4	6878.9
3	14.72	3	711.2	1842.4
46	23.92	25.76	889	6143.9
3	484.84	5.52	1848.7	1006.6
21.16	46	41.4	1722.7	2680.3
3	115.92	372.6	605.5	2774.1
51.52	98.44	74.52	1689.8	2074.1
3	57.04	57.04	1157.8	4777.5
34.04	62.56	68.08	2474.5	8996.4
23.92	96.6	83.72	1937.6	9606.8
1.84	231.84	97.52	750.4	963.2
18.4	18.4	45.08	723.8	2139.2
50.6	3	69	887.6	4668.3
90.16	39.56	44.16	1364.3	2964.5
83.72	2173.96	3	1020.6	7556.5
34.04	68.08	48.76	2312.8	1241.1
79.12	43.24	30.36	1291.5	1892.8
1.84	103.96	2.76	1381.1	12107.9
35.88	141.68	163.76	1551.2	2863.7
138.92	9.2	3	69060.6	1360.1
49.68	80.96	20.24	1143.1	5569.9
19.32	11.96	83.72	1071.7	9888.9
58.88	356.04	4.6	239.4	4008.9
70.84	3	61.64	1211.7	2076.9
26.68	24.84	1.84	3847.9	5308.8
72.68	6.44	48.76	4692.1	3059
46.92	13.8	19.32	1276.1	370.3
7.36	69.92	13.8	1024.1	1925.7
34.04	214.36	44.16	2263.1	8477.7
60.72	14.72	27.6	588.7	4635.4
66.24	7.36	19.32	4319	26486.6
34.96	3507.96	34.96	2129.4	1271.2
37.72	40.48	1.84	1204	1015
24.84	111.32	291.64	1689.8	1664.6
32.2	127.88	3	90.3	10537.1
3	72.68	15.64	2460.5	1434.3
39.56	29.44	39.56	294.7	52889.9
5.52	75.44	83.72	1721.3	52992.1
68.08	322.92	27.6	1989.4	7102.9
14.72	61.64	3	1207.5	4221
38.64	73.6	3	973.7	3649.1
50.6	78.2	1.84	1822.8	1865.5
142.6	21.16	64.4	3039.4	10430
21.16	139.84	92.92	5828.2	2247.7
3.68	1563.08	46.92	2811.2	824.6
28.52	884.12	28.52	2436.7	22187.9
39.56	24.84	21.16	1419.6	2770.6
29.44	39.56	179.4	3418.1	1692.6
57.96	35.88	46.92	1240.4	960.4
23.92	102.12	23.92	1083.6	3586.8
26.68	57.96	25.76	1260.7	16237.9
86.48	76.36	3	1660.4	2960.3
38.64	149.96	3	1906.8	12992
140.76	75.44	3	1451.1	749
41.4	154.56	325.68	721	2842
66.24	149.04	45.08	3397.1	1486.8
20.24	14.72	169.28	1699.6	1222.9
85.56	3	49.68	1501.5	12652.5
20.24	897	52.44	1724.8	4161.5
5.52	64.4	8.28	1017.1	4367.3
51.52	25.76	3	1631.7	4470.2
76.36	39.56	16.56	2198	3598
21.16	76.36	35.88	2200.1	1519.7
16.56	30.36	29.44	2549.4	779.8
31.28	391.92	46.92	904.4	16011.1
44.16	65.32	3.68	1268.4	1230.6
16.56	409.4	3	1713.6	4551.4
73.6	3	160.08	1964.9	13079.5
40.48	3	81.88	189.7	2938.6
22.08	56.12	36.8	2942.1	1682.8
14.72	298.08	3	1180.2	3346.7
38.64	42.32	4329.52	1701.7	1611.4
9.2	218.04	69.92	1967.7	6672.4
41.4	148.12	3	1904.7	2585.8
50.6	123.28	0.92	1047.2	2072
3	82.8	23.92	1065.4	1043.7
59.8	6.44	43.24	4772.6	2989
30.36	3	123.28	1397.2	20181
2.76	74.52	41.4	1633.1	3033.8
3	40.48	29.44	1794.8	2275
24.84	27.6	22.08	3734.5	5521.6
3	48.76	12.88	10	3946.6
4.6	310.96	3	1477.7	2307.2
23	156.4	4.6	1491.7	6851.6
21.16	62.56	20.24	1528.1	4303.6
23	15.64	68.08	1636.6	5425
85.56	1.84	104.88	1087.1	6183.8
38.64	32.2	28.52	2419.2	7361.2
55.2	110.4	12.88	1122.8	9712.5
6.44	258.52	3	857.5	735.7
8.28	31.28	84.64	2668.4	2590.7
75.44	74.52	24.84	1610	8071.7
61.64	24.84	3	2073.4	812
66.24	92	61.64	355.6	2509.5
12.88	59.8	67.16	1364.3	1600.2
27.6	3	1.84	231.7	4540.9
47.84	35.88	3	882	1713.6
72.68	132.48	303.6	3985.1	2600.5
3	2.76	28.52	1909.6	11464.6
23.92	28.52	340.4	18867.8	2200.8
4.6	11.04	3	1289.4	4456.9
93.84	3	3	1312.5	2909.9
3	55.2	2.76	1428.7	4645.9
57.04	94.76	126.04	1561	11986.8
23.92	39.56	75.44	1060.5	5469.1
43.24	3	3.68	2044.7	5378.8
29.44	17.48	10.12	941.5	29973.3
12.88	1.84	32.2	1775.2	6534.5
3	82.8	69	1466.5	2288.3
48.76	177.56	88.32	1121.4	1234.1
26.68	23	125.12	2684.5	78543.5
30.36	25.76	102.12	1890.7	2172.1
16.56	20.24	1.84	2102.1	3350.2
19.32	84.64	43.24	835.8	10482.5
42.32	3	3	2694.3	1887.2
6.44	41.4	41.4	3065.3	977.9
21.16	45.08	15.64	1457.4	3621.8
83.72	67.16	25.76	2491.3	2109.1
12.88	79.12	3	1779.4	2358.3
71.76	299	134.32	1558.2	3695.3
11.96	42.32	92	1227.8	1538.6
26.68	88.32	11.96	1114.4	3155.6
25.76	14511.2	46.92	1451.1	11253.2
24.84	49.68	51.52	1115.8	2881.9
18.4	169.28	252.08	5586.7	1402.1
30.36	30.36	182.16	789.6	12440.4
27.6	31.28	3	1362.2	5976.6
53.36	32.2	19.32	2473.8	133088
69	1034.08	56.12	1142.4	5942.3
3	822.48	41.4	868.7	2892.4
3	241.04	46	2233	2690.1
13.8	51.52	3	2606.1	3063.9
41.4	36.8	6.44	1745.1	72321.9
13.8	187.68	40.48	662.9	12772.9
12.88	63.48	79.12	197.4	2984.1
25.76	36.8	76.36	1715.7	711.9
27.6	3007.48	84.64	1595.3	3833.9
49.68	57.96	9.2	852.6	1210.3
43.24	3	1.84	1009.4	1216.6
11.96	127.88	83.72	1890	4198.6
9.2	71.76	51.52	1936.9	9465.4
30.36	3	11.96	1199.1	1988
46	34.96	176.64	1243.9	7912.8
41.4	64.4	6.44	1375.5	2123.1
147.2	215.28	3	1894.9	5963.3
24.84	33.12	3	2022.3	4916.1
73.6	24.84	18.4	2712.5	4726.4
47.84	3	3	1696.8	1543.5
22.08	304.52	80.96	1115.8	602
33.12	191.36	15.64	1694.7	1185.8
33.12	3	23	262.5	2926.7
46	149.04	25.76	1366.4	1360.8
69.92	36.8	84.64	2031.4	1430.8
54.28	1366.2	42.32	1758.4	1077.3
29.44	115.92	46	2274.3	2187.5
37.72	3	0.92	1328.6	6937.7
9.2	120.52	20.24	2646	3731.7
6.44	25.76	43.24	1715.7	8931.3
48.76	57.04	57.04	2132.2	2716.7
37.72	61.64	13.8	1348.9	3942.4
3	14.72	184	3395.7	1941.1
3	34.04	36.8	791	5964
53.36	78.2	41.4	2680.3	7296.8
39.56	41.4	35.88	1910.3	1672.3
61.64	207.92	71.76	1122.1	8915.9
31.28	3	67.16	700	550.9
19.32	874	27.6	2107.7	15028.3
146.28	73.6	23	2179.8	1456.7
26.68	111.32	17.48	2601.2	2039.8
60.72	10.12	5.52	935.2	2058.7
59.8	304.52	8.28	2662.8	4947.6
48.76	26.68	66.24	1224.3	5059.6
36.8	563.04	3	1045.1	13239.8
6.44	103.96	29.44	4942.7	954.1
2.76	7.36	32.2	2964.5	6649.3
3282.56	68.08	3	1750.7	4320.4
20.24	1863	19.32	2058	6623.4
10.12	54.28	9.2	1659.7	13768.3
3	47.84	46.92	1145.2	662.2
30.36	49.68	373.52	1169.7	1264.9
46	529	99.36	1467.2	4262.3
10.12	56.12	3	2043.3	3306.1
4.6	121.44	71.76	2366.7	6115.2
17.48	161.92	6.44	1493.1	6794.9
25.76	216.2	128.8	10	9715.3
3	830.76	31.28	1535.8	240.1
3	23	0.92	1865.5	3693.9
7.36	53.36	92	2212.7	5527.9
56.12	3	3	1045.8	2436
83.72	60144.1	77.28	1346.1	1964.9
15.64	24.84	14.72	3100.3	2202.2
33.12	37.72	3	1771	1183.7
3	92.92	5.52	1289.4	8433.6
31.28	241.04	5.52	1330	2496.2
5.52	241.04	46	857.5	3972.5
52.44	7.36	11.04	1053.5	1292.9
59.8	262.2	31.28	2100.7	3309.6
3	3	35.88	278.6	3882.2
41.4	72.68	0.92	1594.6	840.7
33.12	44.16	41.4	849.1	17373.3
3	29.44	5.52	3658.2	2399.6
67.16	20.24	3	1997.8	3730.3
11.04	11.04	3	2271.5	3443.3
17.48	52.44	103.96	661.5	1630.3
3	3	19.32	3269	4211.9
92.92	234.6	83.72	1820.7	16496.2
46.92	58850.6	19.32	1243.2	2725.1
39.56	157.32	41.4	1219.4	5497.8
15.64	68.08	53.36	1847.3	15292.2
38.64	220.8	111.32	3531.5	462
50.6	38.64	41.4	2363.2	9177
3	21.16	3	35350	3095.4
34.04	21.16	23.92	294.7	315.7
44.16	18.4	14.72	2013.2	2254
20.24	14.72	19.32	1837.5	357.7
42.32	98.44	69	399	2904.3
38.64	551.08	21.16	1103.2	4584.3
23.92	48.76	23.92	1343.3	780.5
55.2	66.24	33.12	2261	3976
38.64	45.08	1.84	2078.3	41386.8
63.48	416.76	3	1792.7	2475.9
17.48	72.68	26.68	2756.6	3908.8
3	244.72	78.2	18629.1	8126.3
31.28	18.4	34.96	1404.2	3188.5
9.2	8.28	11.96	2115.4	1459.5
15.64	34.04	23.92	1913.8	8344.7
23	34.96	3	3656.8	1664.6
540.04	230.92	30.36	1278.2	2638.3
8.28	69.92	3	2693.6	46496.1
3	198.72	3	2527.7	2711.8
41.4	164.68	115	1165.5	3178.7
3	172.96	21.16	1395.1	1824.2
42.32	26.68	84.64	891.1	1120.7
3	34.96	69	2034.2	2464
3	8.28	3	2454.9	2706.9
3	156.4	0.92	3066	5610.5
1.84	51.52	57.96	786.1	3725.4
3	84.64	86.48	2928.1	844.2
3	75.44	3.68	1753.5	2479.4
3	40.48	3	2702	508.9
39.56	37.72	153.64	1278.2	5797.4
3	55.2	69	1933.4	2960.3
87.4	22.08	25.76	1819.3	702.8
13.8	69	49.68	2610.3	3887.1
38.64	364.32	299.92	4132.1	714.7
11.96	197.8	0.92	3077.2	3248
5.52	59.8	34.04	1052.1	5455.8
3	27.6	13.8	951.3	13504.4
83.72	19.32	35.88	2046.1	609
68.08	22.08	24.84	4776.8	5122.6
39.56	33.12	115.92	443.8	13148.1
147.2	103.04	3	710.5	1738.8
3	91.08	10.12	1309.7	4136.3
3	43.24	34.96	2310.7	6331.5
26.68	250.24	54.28	3243.8	3747.1
20.24	111.32	34.04	1960.7	2527
39.56	52.44	3	1186.5	1073.8
67.16	115	3	744.8	5662.3
26.68	52.44	38.64	1700.3	1569.4
8.28	44.16	3	2686.6	1944.6
50.6	143.52	102.12	2360.4	2928.8
62.56	43.24	32.2	408.1	789.6
101.2	34.96	10.12	1396.5	2041.9
61.64	19.32	4.6	1409.8	7107.1
54.28	26.68	54.28	2149	8211.7
26.68	46	33.12	1328.6	1072.4
41.4	77.28	10.12	865.2	13412
81.88	3	3	1995	5333.3
11.96	110.4	42.32	1691.2	6977.6
34.96	39.56	45.08	889	2994.6
11.96	70.84	33.12	3061.1	1305.5
6.44	55.2	96.6	1472.8	67950.4
3.68	16.56	65.32	1533.7	1016.4
23	10.12	540.96	924.7	2828
76.36	3	77.28	798	5210.1
3	8.28	779.24	2263.8	2236.5
23.92	30.36	9.2	1233.4	4499.6
79.12	154.56	22.08	847.7	1607.2
36.8	20.24	4.6	1386	1592.5
80.96	13.8	23.92	1808.8	10
56.12	55.2	39.56	1288	2588.6
22.08	75.44	24.84	1974	2377.9
3	3	253.92	2618.7	1975.4
3	165.6	250.24	364	1833.3
3	231.84	60.72	2389.1	2867.2
8.28	202.4	42.32	2709.7	20977.6
34.96	127.88	3	1150.1	7135.8
3	143.52	21.16	1416.8	9790.9
20.24	498.64	36.8	2349.9	1869.7
3	68.08	11.96	147	2906.4
45.08	105.8	56.12	4473	5993.4
3	36.8	16.56	2697.1	1746.5
26.68	19.32	34.04	1480.5	3168.2
34.96	47.84	3	1667.4	1881.6
3	136.16	73.6	1176.7	5198.2
8.28	63.48	39.56	1887.2	3677.1
51.52	81.88	40.48	2057.3	3112.9
23	1503.28	3	1110.2	8628.2
45.08	99.36	3	170.8	2710.4
3	48.76	33.12	1861.3	4377.1
3	75.44	60.72	339.5	1147.3
61.64	224.48	27.6	1115.8	1297.1
46.92	65.32	69	1876.7	13079.5
67.16	40.48	32.2	2979.9	5709.9
53.36	64.4	3	2114.7	11298
3	67.16	43.24	1355.2	1897
1.84	139.84	3	2204.3	17917.9
3	45.08	23.92	1577.8	3689
23.92	81.88	135.24	919.8	13210.4
25.76	47.84	79.12	768.6	664.3
46.92	13.8	129.72	2787.4	38816.4
110.4	57.96	27.6	508.9	3206
31.28	77.28	31.28	2240.7	7492.1
48.76	85.56	9.2	46.9	945
114.08	23	67.16	1701	2044.7
60.72	20.24	69	1565.9	5134.5
33.12	37.72	49.68	1802.5	3609.2
38.64	341.32	46.92	2108.4	7606.2
3	58.88	87.4	2055.9	2079.7
3	3	3.68	312.9	2504.6
3	134.32	27.6	1383.2	2958.9
126.96	54.28	223.56	1639.4	4131.4
3	63.48	20.24	1098.3	1458.1
445.28	10.12	222.64	1657.6	1165.5
18.4	42.32	18.4	1542.8	14536.2
31.28	80.04	29.44	245.7	12168.8
39.56	16.56	3	1962.8	25902.8
44.16	59.8	1169.32	1148.7	2967.3
3	22.08	61.64	725.2	6748.7
46.92	7475.92	3	2826.6	11929.4
50.6	66.24	64.4	1019.9	414.4
68.08	45.08	50.6	1194.9	3072.3
20.24	13.8	17.48	1891.4	12538.4
41.4	17.48	45.08	2018.1	2361.8
29.44	369.84	28.52	2298.1	4993.1
34.96	47.84	46.92	1458.1	2853.2
28.52	3	233.68	2097.9	6297.9
56.12	25.76	18.4	1996.4	5706.4
34.04	24.84	3	1086.4	5406.1
13.8	63.48	13.8	2156.7	10188.5
8.28	69	34.04	1878.8	50897
13.8	220.8	3	1596.7	3098.9
3	9.2	16.56	1294.3	717.5
14.72	407.56	37.72	812	17073
18.4	3	841.8	1017.8	5337.5
33.12	131.56	3	3004.4	1840.3
59.8	25.76	27.6	371.7	4176.2
3	51.52	17.48	1611.4	1784.3
83.72	36.8	13.8	568.4	2626.4
33.12	44.16	58.88	851.2	4865.7
62.56	261.28	22.08	1738.8	51420.6
3	103.96	47.84	3409	1463
46	11.04	52.44	767.9	3835.3
49.68	275.08	1391.04	4958.8	188.3
3	35.88	1511.56	1339.1	4220.3
5.52	87.4	11.96	2021.6	4158
3	37.72	69	10	2589.3
12.88	166.52	24.84	445.9	2863.7
70.84	57.04	43.24	1789.9	2020.9
40.48	3	53.36	1377.6	2331
3	98.44	37.72	1086.4	2629.9
24.84	33.12	57.04	2207.8	28894.6
33.12	814.2	3	819.7	2717.4
30.36	109.48	57.96	977.2	8815.1
25.76	51.52	61.64	206.5	4153.8
64.4	97.52	164.68	2078.3	2455.6
46	37.72	29.44	532.7	3360
89.24	3	81.88	1855.7	11151.7
56.12	251.16	3.68	1666	4118.8
31.28	184.92	68.08	2826.6	2570.4
46.92	26.68	40.48	709.8	8420.3
4.6	47.84	1.84	1019.9	2107
3	4094.92	67.16	2608.9	3889.9
35.88	28.52	46	1052.8	2261
12.88	31.28	39.56	2989.7	2390.5
57.04	144.44	59.8	656.6	3833.9
3	23	7.36	1705.9	1873.2
43.24	35.88	41.4	1935.5	4937.1
1.84	57.04	29.44	1178.1	807.1
3	11.04	37.72	2069.9	3453.1
36.8	57.96	50.6	626.5	9809.1
3	144.44	3	647.5	3982.3
69.92	143.52	3	1298.5	2699.9
8.28	195.96	13.8	1086.4	3070.9
41.4	11.96	56.12	1674.4	1440.6
3	23	90.16	2033.5	3567.2
48.76	387.32	369.84	1589.7	16368.1
68.08	266.8	11.04	2895.2	1134.7
6.44	89.24	241.96	2781.1	2074.8
46	3	3	910	872.2
9.2	14.72	40.48	8841	1323.7
34.96	2.76	4.6	1859.9	2883.3
115	36.8	44.16	1367.8	1691.2
17.48	60.72	108.56	1696.1	4284.7
32.2	27.6	49.68	745.5	2190.3
3	6.44	149.04	1141.7	2971.5
69.92	52.44	82.8	1614.2	2617.3
93.84	2.76	33.12	1187.9	10143.7
40.48	92.92	50.6	1621.2	5737.9
88.32	3	55.2	1922.9	20930.7
92	89.24	0.92	1337.7	2257.5
50.6	38.64	56.12	2496.2	5787.6
71.76	87.4	35.88	2055.2	2445.8
56.12	119.6	30.36	49.7	3371.2
40.48	48.76	7.36	704.9	11608.1
17.48	14.72	66.24	2115.4	7039.2
20.24	21.16	3	1186.5	3834.6
25.76	172.04	41.4	1257.9	1734.6
28.52	18.4	25.76	728	4331.6
26.68	35.88	90.16	1400	3201.8
3	139.84	22.08	1094.1	5511.1
3	44746.9	58.88	1597.4	1046.5
22.08	473.8	33.12	1971.2	1117.2
11.04	64.4	55.2	1002.4	2895.9
83.72	49.68	61.64	1094.8	22033.9
50.6	3.68	47.84	1439.9	1332.8
172.96	11.04	54.28	989.8	2086.7
3.68	50.6	154.56	2953.3	4645.2
53.36	154.56	125.12	2302.3	10833.9
48.76	113.16	661.48	1782.2	254.1
51.52	92.92	14.72	3259.9	12861.1
23.92	3	65.32	2040.5	3457.3
39.56	378.12	174.8	1043.7	977.9
34.96	56.12	1575.04	1854.3	1691.9
14.72	191.36	574.08	3385.2	3287.2
40.48	79.12	48.76	632.1	8943.9
45.08	99.36	26.68	1026.2	4711
29.44	69.92	19.32	749	1992.2
34.04	107.64	54.28	1792.7	2017.4
10.12	39.56	26.68	1477	3155.6
42.32	2.76	116.84	3061.1	41004.6
3.68	36.8	11.96	399	2160.2
3	117.76	50.6	1584.1	7945
51.52	34.04	31.28	1245.3	919.8
65.32	11.04	1311	1827	55652.8
21.16	97.52	35.88	1040.2	2507.4
80.04	18.4	32.2	2583	7760.9
122.36	81.88	3	987.7	20120.8
21.16	44.16	16.56	1192.8	2918.3
0.92	46.92	51.52	2895.2	1832.6
55.2	31.28	115	1424.5	1542.1
32.2	331.2	304.52	1937.6	1384.6
69	3	19.32	493.5	11155.9
63.48	3.68	0.92	1634.5	759.5
3	21.16	3	673.4	4177.6
19.32	701.04	22.08	1928.5	3372.6
78.2	101.2	200.56	544.6	867.3
56.12	260.36	26.68	1117.9	7625.8
3	118.68	3	2743.3	4510.8
87.4	181.24	34.04	400.4	1517.6
87.4	69	111.32	528.5	7426.3
3	53.36	41.4	1026.2	1132.6
3	249.32	275.08	2107.7	4468.1
11.04	87.4	357.88	1078	1707.3
78.2	5.52	54.28	793.8	19490.8
6.44	154.56	134.32	1309.7	3775.1
29.44	3	58.88	2000.6	1880.9
102.12	91.08	63.48	2598.4	5150.6
36.8	14.72	35.88	315	2478.7
51.52	12.88	3	1491.7	1757.7
21.16	57.96	211.6	1094.8	1283.1
28.52	31.28	85.56	2447.9	13006
4.6	86.48	6094.08	1711.5	578.9
75.44	11.04	142.6	945.7	2863.7
46	88.32	68.08	1570.8	2415
32.2	38.64	146.28	1827	4777.5
3	60.72	3	1836.1	2890.3
83.72	135.24	14.72	2184	2260.3
27.6	249.32	3.68	2611.7	2759.4
28.52	3125.24	42.32	3390.8	21210.7
13.8	24.84	3	903.7	5476.8
92.92	63.48	19.32	2070.6	7124.6
23.92	58.88	10.12	1074.5	2331
3	55.2	117.76	2226.7	2326.1
3.68	10835.8	46.92	2180.5	2664.9
87.4	49.68	87.4	886.2	5013.4
20.24	3	38.64	1089.9	18645.2
29.44	153.64	75.44	1949.5	3067.4
110.4	5508.04	22.08	1929.2	1498
58.88	178.48	57.96	896.7	1243.9
21.16	217.12	46	1142.4	4530.4
13.8	21.16	37.72	1809.5	6805.4
3	58.88	39.56	3318	10
3	40.48	1.84	44.1	2032.1
69.92	84.64	3	886.9	27682.9
16.56	63.48	20.24	1757	3791.2
192.28	295.32	24.84	2075.5	2295.3
43.24	3	125.12	2282	649.6
45.08	17.48	54.28	2614.5	2478
89.24	946.68	70.84	886.9	6048.7
46	12.88	16.56	1915.2	22675.1
27.6	36.8	50.6	856.1	4104.8
10.12	47.84	51.52	2511.6	4533.2
3	139.84	25.76	1829.1	8094.1
51.52	38.64	77.28	2048.9	1338.4
26.68	61.64	7.36	534.1	12273.1
20.24	77.28	466.44	522.2	20720
10.12	220.8	108.56	2179.1	24607.8
108.56	73.6	63.48	1217.3	5051.9
30.36	55.2	35.88	24125.5	2108.4
21.16	126.96	43.24	1403.5	2851.8
33.12	97.52	3	1956.5	1831.2
52.44	108.56	35.88	2016.7	6981.8
50.6	85.56	47.84	2282.7	12520.2
117.76	38.64	52.44	942.9	12000.8
7.36	56.12	39.56	2601.9	1548.4
33.12	57.04	8.28	1181.6	10685.5
3	429.64	48.76	366.8	1267
25.76	71.76	6802.48	2630.6	2737.7
3	3	3	473.9	2192.4
13.8	22.08	74084.8	2202.9	711.2
3	25.76	26.68	4195.8	2471.7
57.96	310.96	3	1569.4	8566.6
24.84	24.84	24.84	2438.8	1908.9
3	61.64	58.88	401.1	1432.2
16.56	102.12	12.88	1864.8	1093.4
15.64	49.68	198.72	1507.1	749.7
1055.24	42.32	11.04	1249.5	1915.9
3	3	24.84	710.5	1588.3
59.8	36.8	42.32	3273.9	6714.4
7.36	13.8	36.8	302.4	12187
23	1808.72	428.72	1737.4	4706.1
60.72	55.2	490.36	2247	11832.8
8.28	46	338.56	1660.4	7361.2
57.04	167.44	3	1824.9	60120.9
45.08	23	53.36	1285.2	439.6
13.8	185.84	32.2	3959.9	3456.6
3	29.44	117.76	1335.6	1794.8
61.64	3926.56	23.92	1428.7	17238.2
24.84	621.92	3	587.3	3460.8
100.28	240.12	49.68	2636.2	1114.4
33.12	37.72	21.16	2301.6	1097.6
89.24	461.84	49.68	1488.2	1869.7
59.8	32.2	3	1554	418.6
31.28	31.28	2619.24	1151.5	867.3
3	30.36	116.84	1200.5	9113.3
3	560.28	59.8	576.1	2837.8
118.68	3	434.24	1021.3	2558.5
79.12	8.28	83.72	1619.1	3338.3
214.36	26.68	64.4	3463.6	3185
3	5.52	28.52	1182.3	728.7
34.04	2777.48	18.4	814.8	2997.4
15.64	299.92	83.72	501.2	3824.1
3	21.16	3	1514.8	1315.3
46.92	721.28	3	630	1236.2
36.8	10.12	7.36	1078	2709
36.8	80.04	1.84	968.8	2632
46.92	306.36	28.52	1493.1	2098.6
6.44	90.16	5.52	1295	1243.2
11.04	15.64	79.12	1522.5	4918.2
3	3.68	65.32	1145.9	5511.1
41.4	35.88	3	2910.6	4349.1
0.92	54.28	1149.08	205.1	1015.7
3	51.52	59.8	1178.1	210
37.72	54.28	94.76	1550.5	3958.5
52.44	269.56	3	1437.8	1360.8
8.28	424.12	34.04	1704.5	6979.7
79.12	7.36	22.08	1150.8	13659.8
44.16	108.56	35.88	2675.4	25466.7
32.2	8.28	16.56	893.9	8153.6
32.2	67.16	18.4	1148	1337
12.88	54.28	23	1302	7034.3
49.68	15.64	36.8	1512.7	2052.4
34.96	53.36	80.96	1239	2407.3
37.72	53.36	73.6	2079	2538.2
2.76	40.48	46	1197	7923.3
52.44	99.36	21.16	1789.2	13169.1
7.36	448.96	0.92	1541.4	4321.1
37.72	65.32	10.12	1890	7469
59.8	3	18.4	842.1	1483.3
34.96	33.12	41.4	1677.9	4050.2
95.68	34.96	33.12	2340.1	26667.9
42.32	6.44	17.48	1648.5	1978.9
126.96	414.92	36.8	2636.9	12028.8
1.84	15.64	18.4	2575.3	6526.8
71.76	78.2	112.24	1101.8	13941.2
22.08	18.4	43.24	1045.1	3458.7
55.2	41.4	3	5467	5082
29.44	153.64	19.32	1651.3	829.5
26.68	67.16	23	914.9	8481.2
3	76.36	50.6	2772.7	5317.9
3	120.52	54.28	1760.5	3539.9
0.92	132.48	3	225.4	2009
32.2	46.92	19.32	1509.2	1824.2
51.52	33.12	34.96	2637.6	10027.5
54.28	3	24.84	998.9	5283.6
7.36	3	11.96	2748.2	1116.5
41.4	3	138.92	1730.4	2298.1
17.48	115	46	4547.9	863.8
3	101.2	3	1825.6	5656
61.64	36.8	6.44	684.6	17762.5
22.08	19.32	39.56	2432.5	6066.9
27.6	82.8	3.68	6302.8	4086.6
82.8	45.08	23.92	1509.9	12606.3
6.44	80.04	35.88	70822.5	2508.1
16.56	32.2	39.56	1086.4	2471.7
261.28	3	31.28	1701.7	1738.8
3	71.76	48.76	2115.4	1761.9
46	25.76	29.44	1868.3	897.4
18.4	220.8	43.24	1943.2	1731.1
59.8	20486.6	13.8	1075.9	1635.2
21.16	61.64	6.44	705.6	1467.9
43.24	16.56	15.64	779.8	4048.8
47.84	48.76	181.24	1544.2	1767.5
33.12	3	26.68	815.5	1131.2
29.44	47.84	10.12	1680.7	2287.6
3	32.2	47.84	2277.1	5757.5
18.4	82.8	48.76	548.8	1566.6
63.48	3	3	1745.1	1192.8
6.44	67.16	75.44	1848	8547.7
4.6	125.12	34.04	2526.3	5117
57.96	682.64	728.64	1803.9	5410.3
52.44	130.64	71.76	904.4	1293.6
60.72	19.32	41.4	1486.1	6911.8
3	222.64	10.12	1011.5	3961.3
50.6	52.44	3	1183	3740.8
24.84	47.84	43.24	814.1	2597.7
3	145.36	18.4	947.1	7153.3
101.2	65.32	75.44	1867.6	15796.2
58.88	15657.5	362.48	887.6	8374.1
26.68	3	44.16	1110.2	2249.1
17.48	107.64	59.8	593.6	4442.9
50.6	63.48	262.2	1982.4	2756.6
18.4	11.96	10.12	4759.3	5315.1
16.56	95.68	21.16	1787.8	4637.5
23.92	276.92	67.16	1312.5	6997.2
31.28	850.08	41.4	2032.8	1603
23	3	78.2	1611.4	975.8
11.96	12.88	3	674.8	1753.5
34.96	152.72	89.24	2175.6	4746
3	43.24	23.92	713.3	3576.3
40.48	0.92	3	1610.7	2805.6
58.88	212.52	12.88	2644.6	6980.4
47.84	152.72	34.96	2029.3	3217.2
16.56	23	121.44	10	74577.3
19.32	3	42.32	2191	1585.5
10.12	3	31.28	1471.4	3366.3
72.68	3	56.12	2058	2691.5
21.16	28.52	4422.44	842.1	11386.2
57.96	70.84	18.4	952.7	18430.3
29.44	71.76	3	955.5	1286.6
77.28	60.72	3	2308.6	3467.1
11.04	166.52	3	606.2	28935.2
53.36	48.76	86.48	1495.2	6211.8
3	1387.36	5.52	1061.9	954.1
10.12	11.96	12.88	3428.6	1478.4
148.12	16.56	2.76	695.1	1008
37.72	11.04	63.48	1426.6	4850.3
56.12	32.2	55.2	1398.6	3707.9
138	170.2	37.72	1465.1	2958.9
3	246.56	4.6	2122.4	6122.9
44.16	53.36	15.64	2100	3674.3
39.56	3	25.76	1694.7	3458
35.88	14.72	75.44	663.6	2487.1
3	102.12	44.16	2130.1	8754.2
25.76	147.2	37.72	1776.6	1407.7
3	295.32	32.2	2397.5	7980
39.56	507.84	17.48	2048.9	8362.9
40.48	29.44	4.6	2388.4	25.2
35.88	79.12	3	3637.2	8779.4
4.6	20.24	40.48	926.8	2645.3
34.04	16.56	10.12	1277.5	5005.7
98.44	66.24	41.4	2305.1	816.2
31.28	41.4	750.72	2188.9	3931.9
5.52	3	58.88	2055.9	2322.6
9.2	46	25.76	4085.9	12908
25.76	3	10.12	350	1308.3
3	244.72	26.68	2879.8	6234.9
3	53.36	20.24	959	4619.3
56.12	77.28	187.68	1428.7	1621.9
84.64	14.72	32.2	1019.2	3360
19.32	55.2	116.84	2650.2	1558.9
45.08	11.96	172.96	10	1552.6
1.84	57.96	3.68	7363.3	1714.3
70.84	52.44	69.92	1079.4	1383.9
68.08	46.92	63.48	1138.2	2123.8
41.4	30.36	35.88	1684.2	2153.9
65.32	26.68	54.28	1302	30540.3
35.88	1.84	50.6	1644.3	2378.6
11.96	9.2	171.12	244.3	2355.5
4.6	57.96	7.36	2851.1	2418.5
3	39.56	109.48	1498	4839.1
69.92	3	23	757.4	3851.4
6.44	520.72	10.12	1199.8	1852.9
10.12	40.48	163.76	1033.9	198.1
23	153.64	242.88	1047.2	1290.8
2.76	17.48	50.6	1336.3	3957.8
87.4	8.28	130.64	1616.3	5883.5
47.84	3	25.76	1575.7	6486.9
33.12	60.72	20.24	1958.6	3503.5
28.52	23	80.96	2416.4	6525.4
13.8	407.56	23.92	1837.5	10528
3	54.28	3	1303.4	3382.4
70.84	9.2	15.64	1618.4	3141.6
78.2	338.56	41.4	850.5	4572.4
15.64	92.92	20.24	538.3	3122
29.44	36.8	3	1101.1	4305
119.6	194.12	0.92	879.2	2095.8
65.32	115	75.44	1857.8	3045.7
46	3	68.08	707.7	2835
22.08	49.68	16.56	2003.4	1925
3	163.76	3	588.7	1288.7
30.36	82.8	22.08	973	2007.6
53.36	211.6	114.08	1955.1	3164
63.48	19.32	57.04	2298.1	7156.1
47.84	22.08	53.36	3106.6	1498
69	15267.4	2.76	1004.5	1530.2
18.4	215.28	22.08	1624	8317.4
3	23.92	81.88	1677.9	4822.3
6.44	63.48	71.76	1646.4	7100.8
46	34.04	39.56	1577.1	2281.3
15.64	1.84	6.44	870.1	5900.3
1.84	160.08	20.24	1633.8	2926.7
193.2	268.64	3	2250.5	1444.1
70.84	63.48	166.52	17658.9	5103
50.6	10.12	61.64	1943.9	1400.7
51.52	46	54.28	770	5722.5
28.52	16.56	29.44	1662.5	2771.3
1.84	244.72	19.32	2381.4	2766.4
42.32	3	0.92	1540.7	1003.8
25.76	11.96	26.68	3799.6	17751.3
53.36	187.68	48.76	1441.3	2856
44.16	398.36	64.4	922.6	8444.1
66.24	48.76	33.12	1291.5	893.9
6.44	79.12	65.32	2287.6	13190.8
46.92	15.64	21.16	781.2	2430.4
31.28	16.56	195.04	1881.6	1092.7
87.4	15.64	40.48	619.5	5054
44.16	10.12	115	891.8	1628.2
3	36.8	10.12	1334.9	1475.6
8.28	553.84	39.56	1743	933.1
25.76	22.08	21.16	2130.8	1754.2
3	132.48	3	1237.6	11172.7
10.12	108.56	17.48	1075.9	1785.7
74.52	6.44	42.32	1127.7	1946
3	2.76	33.12	323.4	1317.4
6.44	38.64	39.56	2324	2909.2
40.48	41.4	89.24	1665.3	2558.5
38.64	76.36	79.12	2366	2671.9
43.24	46	72.68	2071.3	6541.5
11.96	41.4	25.76	880.6	3182.9
42.32	47.84	72.68	1225	1280.3
57.96	102.12	9.2	2292.5	2136.4
37.72	144.44	43.24	525	7959.7
43.24	207.92	18.4	1563.1	1152.2
40.48	2.76	24.84	1194.9	1592.5
105.8	442.52	84.64	1755.6	3547.6
3	69	114.08	10	1787.1
63.48	1700.16	6.44	1563.8	2093
43.24	101.2	84.64	305.2	5525.1
39.56	171.12	46.92	1954.4	2800
23.92	109.48	3	1649.9	2098.6
3	66.24	3	206.5	12443.2
23.92	17.48	69.92	748.3	7812
28.52	5.52	38.64	1073.8	2170.7
72.68	1664.28	61.64	968.1	7572.6
3	3	33.12	1276.1	2674.7
37.72	34.04	39.56	859.6	10426.5
19.32	3	3	2878.4	5210.1
53.36	77.28	3	1649.2	11970
152.72	14.72	65.32	1582	928.9
65.32	242.88	3	1370.6	2601.2
72.68	3	3	935.2	805
9.2	207.92	39.56	10	9605.4
34.96	352.36	60.72	380.8	3255
12.88	2133.48	62.56	1733.2	1775.9
3	151.8	28.52	394.8	2923.9
20.24	256.68	47.84	1468.6	6953.8
46.92	146.28	111.32	1861.3	3366.3
32.2	3	3	2261	886.9
46.92	27.6	97.52	2579.5	5096.7
24.84	75.44	53.36	515.9	3913.7
66.24	18.4	25.76	1213.1	4092.2
23	29.44	87.4	1343.3	2951.9
25.76	103.04	66.24	1061.2	3179.4
46.92	57.96	136.16	1288.7	7449.4
63.48	16.56	37.72	315	4837.7
24.84	23.92	13.8	2883.3	3705.1
33.12	16.56	38.64	2692.9	4700.5
98.44	69.92	84.64	1444.8	2976.4
32.2	143.52	12.88	1516.2	11882.5
45.08	229.08	23	1795.5	2417.1
78.2	3	92	1153.6	5660.9
50.6	47003.7	23.92	1631.7	6972.7
18.4	34.96	93.84	31056.9	8207.5
1114.12	11.04	16.56	2365.3	12715.5
20.24	48.76	86.48	1460.2	14094.5
4.6	211.6	35.88	728	3142.3
19.32	48.76	13.8	503.3	1395.1
7.36	37.72	66.24	2157.4	7200.2
53.36	53.36	36.8	1284.5	2151.8
93.84	35.88	7.36	959.7	2115.4
43.24	42.32	18.4	1886.5	399
0.92	20.24	38.64	1747.9	3098.2
5.52	34.96	1010.16	3489.5	1842.4
53.36	113.16	3.68	1432.9	1006.6
53.36	0.92	3	1802.5	2629.2
0.92	268.64	3.68	1274.7	1271.2
39.56	18.4	3	939.4	18300.8
57.96	47.84	1859.32	2542.4	942.9
45.08	276.92	3	3267.6	20029.1
37.72	197.8	256.68	1565.2	2149
30.36	22.08	81.88	2720.9	6640.9
14.72	69	17.48	1302	11064.9
3	108.56	1737.88	3288.6	15374.1
3	86.48	42.32	1660.4	1130.5
16.56	50.6	29.44	1544.2	1788.5
3	17.48	85.56	2041.2	7450.8
57.04	32.2	56.12	1407.7	34450.5
3	8.28	57.04	1570.1	7506.8
23	136.16	3	3516.8	2018.8
31.28	9.2	63.48	1470.7	795.9
105.8	58.88	60.72	3308.9	3555.3
26.68	30.36	3	845.6	1985.2
8.28	3	11.96	1531.6	2676.1
92.92	46	60.72	1128.4	1933.4
93.84	34.96	3	1774.5	8186.5
42.32	88.32	39.56	2380	2825.2
28.52	3	18.4	2164.4	18108.3
5.52	75.44	82.8	1243.2	3874.5
19.32	9.2	81.88	1533.7	11683
41.4	3	25.76	3464.3	21449.4
38.64	26.68	23	2181.2	6115.2
84.64	84.64	72.68	162.4	2221.1
92.92	80.96	64.4	2550.8	1127.7
3	402.96	29.44	1239	2104.9
7.36	89.24	23.92	5803	3903.9
34.96	123.28	71.76	1470.7	7898.1
72.68	70.84	74.52	1455.3	1122.8
3	84.64	49.68	4022.9	2708.3
26.68	96.6	7.36	803.6	1873.9
3	48.76	46.92	1507.1	81391.1
30.36	22.08	61.64	1186.5	2919.7
53.36	67.16	3	1657.6	2083.9
46.92	3	242.88	1590.4	2576
66.24	3	13.8	2283.4	2921.8
34.96	47.84	33.12	275.1	4799.2
39.56	93.84	21.16	1605.1	6930.7
71.76	132.48	3	581	6140.4
25.76	49.68	12.88	2895.9	1776.6
93.84	56.12	19.32	2831.5	15344.7
23.92	0.92	99.36	3648.4	2374.4
3	91.08	43.24	2796.5	8559.6
46	655.04	36.8	2175.6	1647.8
11.04	38.64	3	1173.2	2527.7
18.4	115	50.6	1382.5	2185.4
80.96	332.12	32.2	409.5	3398.5
38.64	25.76	111.32	1072.4	3457.3
11.04	210.68	70.84	2097.2	4333
40.48	658.72	42.32	2048.9	3980.9
3	238.28	34.04	3440.5	10298.4
3	617.32	58.88	2359.7	2184
44.16	7.36	50.6	2565.5	3250.1
3	80.04	11.04	2169.3	1387.4
6.44	197.8	41.4	1576.4	1228.5
79.12	127.88	37.72	71971.2	2124.5
42.32	234.6	18.4	1227.1	3277.4
3	44.16	19.32	771.4	11076.8
64.4	421.36	55.2	1786.4	521.5
76.36	75.44	34.96	3483.9	6984.6
18.4	108.56	22.08	1801.1	578.9
74.52	49.68	14.72	1789.9	1284.5
31.28	86.48	57.04	1841.7	17091.9
77.28	272.32	134.32	3204.6	7428.4
3	87.4	46.92	1327.2	13673.1
3	86.48	55.2	4039.7	1583.4
34.04	3	79.12	1630.3	5955.6
51.52	56.12	3	1989.4	1555.4
3	137.08	2773.8	2332.4	2583.7
3	198.72	75.44	123.9	2854.6
19.32	61.64	12.88	1920.8	1554.7
29.44	161.92	26.68	1314.6	21825.3
9.2	13.8	19.32	389.9	1372.7
35.88	60.72	161	2849	40331.2
8.28	102.12	34.04	1608.6	2818.2
59.8	80.04	13.8	1644.3	8758.4
54.28	45.08	90.16	384.3	3295.6
4.6	36.8	47.84	1552.6	1635.2
54.28	212.52	81.88	2029.3	2650.9
37.72	10.12	3	1661.8	3384.5
3	96.6	82.8	1294.3	8528.8
52.44	64.4	3	1437.8	7929.6
42.32	4.6	127.88	1041.6	1971.9
47.84	110.4	16.56	1171.1	8213.1
23.92	3	28.52	2618	3040.1
73.6	135.24	62.56	590.1	57144.5
50.6	608.12	56.12	1766.8	4903.5
2.76	365.24	64.4	2632	2676.8
3	15.64	72.68	2191.7	1934.8
42.32	17.48	114.08	712.6	1611.4
4.6	3	23	880.6	6745.2
29.44	125.12	64.4	561.4	2112.6
14.72	186.76	3	409.5	1073.8
10.12	149.96	121.44	2429.7	12491.5
53.36	199.64	218.96	2028.6	1331.4
3	75.44	37.72	2128	8056.3
6.44	4.6	58.88	1395.8	1525.3
25.76	47.84	3	303.8	1594.6
3	21.16	79.12	1712.2	2980.6
34.04	7.36	124.2	1336.3	1709.4
52.44	423.2	38.64	1870.4	32839.8
17.48	364.32	46	2265.9	4325.3
3	149.96	105.8	701.4	683.2
11.96	177.56	225.4	1447.6	12796.7
52.44	57.96	18.4	2618.7	170304
10.12	40.48	3	2543.8	1668.8
90.16	194.12	37.72	1003.8	7301.7
28.52	6.44	3	947.8	6982.5
35.88	3.68	62.56	1054.9	2538.9
48.76	0.92	189.52	1059.1	191.8
55.2	120.52	409.4	2275.7	2347.1
37.72	387.32	24.84	10	30607.5
69	5.52	53.36	1964.9	4367.3
45.08	9.2	32.2	1290.1	2585.1
71.76	18.4	57.04	2034.2	1290.1
75.44	114.08	34.04	10055.5	1807.4
102.12	4.6	57.04	21672	330.4
87.4	78.2	13.8	1104.6	1827.7
101.2	3	3	1341.9	4069.8
45.08	9.2	56.12	1476.3	2748.9
36.8	200.56	16.56	1347.5	35454.3
1.84	158.24	23	1234.1	9270.1
53.36	506.92	35.88	2081.8	1812.3
81.88	14.72	164.68	858.2	5730.9
40.48	7430.84	3	3248.7	901.6
11.04	46.92	57.04	765.8	7225.4
10.12	161	42.32	2382.8	33016.2
66.24	66.24	23.92	2310	1541.4
23.92	168.36	62.56	734.3	7315
55.2	2.76	282.44	10	7325.5
3	80.96	29.44	1408.4	1189.3
48.76	136.16	37.72	2509.5	4883.9
3	645.84	85.56	1449	2251.9
30.36	42.32	3	1887.9	26579.7
8.28	349.6	69.92	2828.7	2783.9
19.32	44.16	60.72	1135.4	3203.9
19.32	1052.48	9.2	2172.8	2296
3	43.24	3	98	2379.3
64.4	26.68	42.32	1270.5	12448.8
47.84	74.52	204.24	789.6	12996.9
21.16	69.92	40.48	914.9	8394.4
8.28	154.56	63.48	1349.6	1598.1
45.08	56.12	23.92	1915.9	2690.1
27.6	88.32	113.16	1162.7	1813
23.92	48.76	3	1597.4	1203.3
9.2	23.92	87.4	2028.6	1954.4
57.96	3	130.64	1479.8	907.9
7.36	72.68	3	3177.3	34237
44.16	239.2	25.76	1372	2195.9
51.52	111.32	23	1719.9	3567.2
28.52	3	69.92	1101.8	2168.6
3	484.84	16.56	1171.8	5999
68.08	3	125.12	2394	3601.5
3	211.6	315.56	1294.3	9912.7
219.88	139.84	19.32	3415.3	532
31.28	46.92	57.04	560.7	4653.6
67.16	15.64	9.2	429.8	2919
7.36	57.04	59.8	2429.7	1190
23	59.8	11.04	1262.8	4498.2
3	309.12	3	1293.6	5888.4
41.4	898.84	8.28	1469.3	2945.6
91.08	3	23.92	872.2	4025.7
20.24	133.4	46	1982.4	1526.7
3	106.72	14.72	2394.7	5177.2
22.08	75.44	23	1467.9	4583.6
108.56	267.72	21.16	1060.5	64841
4.6	29.44	41.4	2093.7	16364.6
3	145.36	13.8	1829.8	20706
41.4	65.32	52.44	1661.8	2163
80.04	84.64	24.84	2401.7	2442.3
61.64	107.64	3	1609.3	2403.1
52.44	466.44	896.08	1311.1	3627.4
3	71.76	86.48	1822.1	836.5
8.28	65.32	29.44	581.7	6223
56.12	41.4	9.2	1762.6	1590.4
37.72	310.96	21.16	284.9	13043.1
29.44	19.32	80.96	1808.8	13696.2
126.96	43.24	3	2324.7	5873
15.64	14.72	11.04	1773.1	2122.4
3	14.72	72.68	981.4	7625.8
10.12	13037.3	18.4	2533.3	4669
100.28	132.48	13.8	1363.6	2875.6
10.12	131.56	79.12	994	6268.5
101.2	122.36	3	1262.8	6532.4
0.92	35.88	4.6	2284.8	52035.2
4.6	77.28	42.32	2662.1	3381
20.24	29.44	59.8	2395.4	4897.2
39.56	48.76	2.76	1878.1	5296.2
29.44	46.92	22.08	1849.4	7487.9
23	2091.16	113.16	1186.5	30221.1
11.04	40.48	130.64	1059.1	18289.6
6.44	30.36	49.68	2358.3	4662
89.24	73.6	20.24	1050.7	1334.2
37.72	21.16	142.6	1472.1	1404.9
30.36	70.84	34.96	1302	1903.3
77.28	149.04	50.6	1252.3	7242.2
3	93.84	50.6	2230.9	1108.8
3	28.52	35.88	2470.3	31993.5
52.44	836.28	26.68	2421.3	4839.1
26.68	116.84	36.8	1087.8	1866.9
61.64	34.04	7.36	1503.6	2873.5
22.08	106.72	37.72	1651.3	5811.4
3	64.4	17.48	1185.1	1845.2
84.64	4019.48	3	1509.2	1381.1
53.36	690.92	73.6	1183.7	1571.5
34.04	3	102.12	1116.5	6734
4.6	3.68	3	1012.9	7708.4
48.76	71.76	5.52	1354.5	2034.9
35.88	94.76	23	1418.9	3019.8
30.36	460	3	3145.8	4952.5
45.08	115	522.56	558.6	1463
18.4	46	12.88	2367.4	1217.3
26.68	78.2	41.4	1600.2	3248
30.36	67.16	31.28	1369.9	1908.9
40.48	250.24	3	833	4477.9
11.04	21.16	3	1612.8	2907.8
60.72	36.8	48.76	967.4	1420.3
20.24	87.4	215.28	2458.4	11515
8.28	82.8	3	1250.9	3165.4
26.68	73.6	66.24	1756.3	5259.8
82.8	48.76	30.36	835.8	2442.3
19.32	111.32	78.2	1025.5	1306.2
83.72	171.12	0.92	1934.8	4158
41.4	43.24	17.48	1977.5	4750.2
29.44	77.28	99.36	1395.8	2042.6
43.24	23.92	169.28	4316.9	1851.5
11.96	46	109.48	911.4	9947.7
34.04	80.96	3	1267	21366.8
2.76	72.68	52.44	716.1	7123.2
45.08	22.08	13.8	1101.1	1916.6
3	3	25.76	721.7	1453.2
22.08	111.32	5.52	2704.8	4363.8
39.56	48.76	95.68	1601.6	3724
98.44	126.04	51.52	977.9	6523.3
50.6	430.56	3	2368.8	2100.7
78.2	210.68	18.4	1599.5	3747.1
46	10.12	3	1499.4	3045.7
25.76	24.84	46	973.7	3010.7
3	6.44	8.28	1959.3	227.5
33.12	44.16	3	914.2	3217.9
33.12	36.8	27.6	1157.8	2636.2
40.48	3	26.68	1654.1	2891
23	67.16	26.68	91025.9	9790.2
56.12	39.56	3	1325.8	6891.5
55.2	20.24	3	1425.2	984.9
3	99.36	9.2	1547	866.6
37.72	194.12	9.2	2037	6414.8
57.04	130.64	19.32	2018.1	9369.5
26.68	25.76	97.52	2004.1	2767.1
61.64	191.36	3	1512	1328.6
30.36	27.6	21.16	1419.6	7718.9
38.64	0.92	28.52	1210.3	9279.9
10.12	13.8	3	327.6	1284.5
15.64	77.28	3	2089.5	2275
28.52	9.2	3	1641.5	3026.1
58.88	80.96	23.92	2261	2742.6
36.8	227.24	29.44	1177.4	2152.5
38.64	80.04	15.64	2207.8	1120.7
152.72	94.76	17.48	970.9	12476.8
15.64	760.84	3	993.3	1157.8
62.56	79.12	29.44	3290	6524
46	46.92	50.6	443.8	2901.5
55.2	21.16	50.6	592.9	11608.8
3	57.96	36.8	1715	1267
96.6	54.28	221.72	23634.8	3853.5
3	363.4	3	2907.1	1234.8
38.64	83.72	200.56	980.7	3213
3	33.12	87.4	1646.4	5133.1
9.2	9.2	27.6	809.9	9076.2
2.76	38.64	19.32	1705.9	20995.1
67.16	114.08	3	1027.6	5180
7.36	283.36	233.68	804.3	4217.5
3	68.08	37.72	521.5	8079.4
19.32	60.72	21.16	36.4	9468.2
6.44	91.08	60.72	822.5	1440.6
3	58.88	59.8	1376.2	8467.9
[truncated: 9,138 more rows]
