# Supplementary material for: LRRC15 mediates an accessory interaction with the SARS-CoV-2 spike protein
Source: PLoS Biol. 2023 Feb 3;21(2):e3001959. doi: 10.1371/journal.pbio.3001959 (PMC9897555; doi:10.1371/journal.pbio.3001959)
Supplement: S11 Data — (XLSX) [file pbio.3001959.s023.xlsx]

## Sheet: 2d
cDNA	Protein_dose_nM	Tet_high
LRRC15	16666.7	12.8
LRRC15	5555.56	11.9
LRRC15	1851.85	13.2
LRRC15	1200	13.6
LRRC15	617.284	14.1
LRRC15	400	14
LRRC15	205.761	10.3
LRRC15	133.333	8.53
LRRC15	68.5871	3.9
LRRC15	44.4444	4.49
LRRC15	14.8148	1.83
LRRC15	4.93827	0.48
LRRC15	1.64609	0.24
LRRC15	0.548697	0.22
PEI	16666.7	2.16
PEI	5555.56	1.65
PEI	1851.85	2.17
PEI	1200	1.84
PEI	617.284	1.18
PEI	400	1.57
PEI	205.761	0.99
PEI	133.333	1.56
PEI	68.5871	0.56
PEI	44.4444	2.32
PEI	14.8148	0.79
PEI	4.93827	0.17
PEI	1.64609	0.43
PEI	0.548697	0.075
