# Supplementary material for: LRRC15 mediates an accessory interaction with the SARS-CoV-2 spike protein
Source: PLoS Biol. 2023 Feb 3;21(2):e3001959. doi: 10.1371/journal.pbio.3001959 (PMC9897555; doi:10.1371/journal.pbio.3001959)
Supplement: S12 Data — (XLSX) [file pbio.3001959.s024.xlsx]

## Sheet: S4
cDNA	Conc_nM	Tet_high
ACE2	166.667	89.1
ACE2	55.5556	84.1
ACE2	18.5185	71.9
ACE2	6.17284	44.5
ACE2	2.05761	27.3
PEI	166.667	7.6
PEI	55.5556	2.99
PEI	18.5185	3.65
PEI	6.17284	1.1
PEI	2.05761	0.64
