# Supplementary material for: LRRC15 mediates an accessory interaction with the SARS-CoV-2 spike protein
Source: PLoS Biol. 2023 Feb 3;21(2):e3001959. doi: 10.1371/journal.pbio.3001959 (PMC9897555; doi:10.1371/journal.pbio.3001959)
Supplement: S13 Data — (XLSX) [file pbio.3001959.s025.xlsx]

## Sheet: 2e
cDNA	EDTA_uM	Protein	Dose_pmol	Replicate	Binding_POC
ACE2	0	Spike-2	30	1	1
ACE2	0.137504	Spike-2	30	1	0.99793
ACE2	0.485427	Spike-2	30	1	0.998965
ACE2	1.37851	Spike-2	30	1	0.987578
ACE2	2.88753	Spike-2	30	1	0.994824
ACE2	0	Spike-2	30	2	1
ACE2	0.137504	Spike-2	30	2	0.996865
ACE2	0.485427	Spike-2	30	2	0.986416
ACE2	1.37851	Spike-2	30	2	0.983281
ACE2	2.88753	Spike-2	30	2	0.990596
LRRC15	0	Spike-2	30	1	1
LRRC15	0.137504	Spike-2	30	1	0.844993
LRRC15	0.485427	Spike-2	30	1	1.1166
LRRC15	1.37851	Spike-2	30	1	1.03567
LRRC15	2.88753	Spike-2	30	1	0.465021
LRRC15	0	Spike-2	30	2	1
LRRC15	0.137504	Spike-2	30	2	1.06397
LRRC15	0.485427	Spike-2	30	2	1.02872
LRRC15	1.37851	Spike-2	30	2	1.04178
LRRC15	2.88753	Spike-2	30	2	0.591384
CLEC4M	0	Spike-2	30	1	1
CLEC4M	0.137504	Spike-2	30	1	1.04096
CLEC4M	0.485427	Spike-2	30	1	0.830489
CLEC4M	1.37851	Spike-2	30	1	0.0032992
CLEC4M	2.88753	Spike-2	30	1	0.00602958
CLEC4M	0	Spike-2	30	2	1
CLEC4M	0.137504	Spike-2	30	2	1.03545
CLEC4M	0.485427	Spike-2	30	2	0.9511
CLEC4M	1.37851	Spike-2	30	2	0.00094132
CLEC4M	2.88753	Spike-2	30	2	0.00134474
CD209	0	Spike-2	30	1	1
CD209	0.137504	Spike-2	30	1	0.892377
CD209	0.485427	Spike-2	30	1	0.0746637
CD209	1.37851	Spike-2	30	1	0.00515695
CD209	2.88753	Spike-2	30	1	0.0100897
CD209	0	Spike-2	30	2	1
CD209	0.137504	Spike-2	30	2	0.896739
CD209	0.485427	Spike-2	30	2	0.0282609
CD209	1.37851	Spike-2	30	2	0.013587
CD209	2.88753	Spike-2	30	2	0.0108696
ACE2	0	Spike-2	30	3	1
ACE2	0.0143553	Spike-2	30	3	0.98641
ACE2	0.137504	Spike-2	30	3	0.984145
ACE2	1	Spike-2	30	3	0.928652
ACE2	0	Spike-2	30	4	1
ACE2	0.0143553	Spike-2	30	4	0.99536
ACE2	0.137504	Spike-2	30	4	0.976798
ACE2	1	Spike-2	30	4	0.918794
LRRC15	0	Spike-2	30	3	1
LRRC15	0.0143553	Spike-2	30	3	0.870968
LRRC15	0.137504	Spike-2	30	3	0.831541
LRRC15	1	Spike-2	30	3	1.03226
LRRC15	0	Spike-2	30	4	1
LRRC15	0.0143553	Spike-2	30	4	0.834225
LRRC15	0.137504	Spike-2	30	4	0.759358
LRRC15	1	Spike-2	30	4	0.812834
CLEC4M	0	Spike-2	30	3	1
CLEC4M	0.0143553	Spike-2	30	3	1.05139
CLEC4M	0.137504	Spike-2	30	3	1.02917
CLEC4M	1	Spike-2	30	3	0.00129167
CLEC4M	0	Spike-2	30	4	1
CLEC4M	0.0143553	Spike-2	30	4	0.763758
CLEC4M	0.137504	Spike-2	30	4	0.95302
CLEC4M	1	Spike-2	30	4	0.00147651
CD209	0	Spike-2	30	3	1
CD209	0.0143553	Spike-2	30	3	0.867416
CD209	0.137504	Spike-2	30	3	0.860674
CD209	1	Spike-2	30	3	0.00175281
