# Supplementary material for: LRRC15 mediates an accessory interaction with the SARS-CoV-2 spike protein
Source: PLoS Biol. 2023 Feb 3;21(2):e3001959. doi: 10.1371/journal.pbio.3001959 (PMC9897555; doi:10.1371/journal.pbio.3001959)
Supplement: S14 Data — (XLSX) [file pbio.3001959.s026.xlsx]

## Sheet: S5
Gene	Control 1	Control 2	Control 3	LRRC15 sgRNA 1	LRRC15 sgRNA 2	LRRC15 sgRNA 3	LRRC15 sgRNA 4	LRRC15 sgRNA 5	ACE2 sgRNA 1	ACE2 sgRNA 2
ACE2	1	0.7	1.23	1.08	1.48	1.01	0.91	1.07	1190	3184
LRRC15	1	1.02	0.74	21.32	2452	2769	4366	52763	1.65	1.06
