# Supplementary material for: LRRC15 mediates an accessory interaction with the SARS-CoV-2 spike protein
Source: PLoS Biol. 2023 Feb 3;21(2):e3001959. doi: 10.1371/journal.pbio.3001959 (PMC9897555; doi:10.1371/journal.pbio.3001959)
Supplement: S15 Data — (XLSX) [file pbio.3001959.s027.xlsx]

## Sheet: 3b
cDNA	Protein	Protein_full	Virus_lineage	batch	Percent_binding
LRRC15	Full	SARS2-Full	SARS2	1	11.5
LRRC15	S1	SARS2-S1	SARS2	1	2.37
LRRC15	Full	SARS1-Full	SARS1	1	0.55
LRRC15	S1	SARS1-S1	SARS1	1	0.29
LRRC15	Full	NL63-Full	NL63	1	0.29
LRRC15	S1	NL63-S1	NL63	1	0.46
LRRC15	Full	SARS2-Full	SARS2	1	6.87
LRRC15	S1	SARS2-S1	SARS2	1	0.46
LRRC15	Full	SARS1-Full	SARS1	1	0.21
LRRC15	S1	SARS1-S1	SARS1	1	0.13
LRRC15	Full	NL63-Full	NL63	1	0.14
LRRC15	S1	NL63-S1	NL63	1	0.16
LRRC15	Full	SARS2-Full	SARS2	1	1.77
LRRC15	S1	SARS2-S1	SARS2	1	0.076
LRRC15	Full	SARS1-Full	SARS1	1	0.1
LRRC15	S1	SARS1-S1	SARS1	1	0.074
LRRC15	Full	NL63-Full	NL63	1	0.045
LRRC15	S1	NL63-S1	NL63	1	0.079
PEI	Full	SARS2-Full	SARS2	1	0.43
PEI	S1	SARS2-S1	SARS2	1	0.17
PEI	Full	SARS1-Full	SARS1	1	0.41
PEI	S1	SARS1-S1	SARS1	1	0.26
PEI	Full	NL63-Full	NL63	1	0.14
PEI	S1	NL63-S1	NL63	1	0.25
PEI	Full	SARS2-Full	SARS2	1	0.19
PEI	S1	SARS2-S1	SARS2	1	0.045
PEI	Full	SARS1-Full	SARS1	1	0.19
PEI	S1	SARS1-S1	SARS1	1	0.06
PEI	Full	NL63-Full	NL63	1	0.047
PEI	S1	NL63-S1	NL63	1	0.11
PEI	Full	SARS2-Full	SARS2	1	0.072
PEI	S1	SARS2-S1	SARS2	1	0.023
PEI	Full	SARS1-Full	SARS1	1	0.048
PEI	S1	SARS1-S1	SARS1	1	0.03
PEI	Full	NL63-Full	NL63	1	0.19
PEI	S1	NL63-S1	NL63	1	0.028
LRRC15	Full	SARS2-Full	SARS2	2	4.39
LRRC15	S1	SARS2-S1	SARS2	2	1.49
LRRC15	Full	SARS1-Full	SARS1	2	0.58
LRRC15	S1	SARS1-S1	SARS1	2	0.92
LRRC15	Full	NL63-Full	NL63	2	0.4
LRRC15	S1	NL63-S1	NL63	2	0.68
LRRC15	Full	SARS2-Full	SARS2	2	1.29
LRRC15	S1	SARS2-S1	SARS2	2	0.44
LRRC15	Full	SARS1-Full	SARS1	2	0.24
LRRC15	S1	SARS1-S1	SARS1	2	0.24
LRRC15	Full	NL63-Full	NL63	2	0.16
LRRC15	S1	NL63-S1	NL63	2	0.21
LRRC15	Full	SARS2-Full	SARS2	2	0.18
LRRC15	S1	SARS2-S1	SARS2	2	0.084
LRRC15	Full	SARS1-Full	SARS1	2	0.052
LRRC15	S1	SARS1-S1	SARS1	2	0.075
LRRC15	Full	NL63-Full	NL63	2	0.071
LRRC15	S1	NL63-S1	NL63	2	0.11
PEI	Full	SARS2-Full	SARS2	2	0.24
PEI	S1	SARS2-S1	SARS2	2	0.27
PEI	Full	SARS1-Full	SARS1	2	0.13
PEI	S1	SARS1-S1	SARS1	2	0.16
PEI	Full	NL63-Full	NL63	2	0.26
PEI	S1	NL63-S1	NL63	2	0.25
PEI	Full	SARS2-Full	SARS2	2	0.16
PEI	S1	SARS2-S1	SARS2	2	0.13
PEI	Full	SARS1-Full	SARS1	2	0.04
PEI	S1	SARS1-S1	SARS1	2	0.08
PEI	Full	NL63-Full	NL63	2	0.056
PEI	S1	NL63-S1	NL63	2	0.059
PEI	Full	SARS2-Full	SARS2	2	0.05
PEI	S1	SARS2-S1	SARS2	2	0.022
PEI	Full	SARS1-Full	SARS1	2	0.025
PEI	S1	SARS1-S1	SARS1	2	0.037
PEI	Full	NL63-Full	NL63	2	0.025
PEI	S1	NL63-S1	NL63	2	0.031
LRRC15	Full	SARS2-Full	SARS2	3	16.3
PEI	Full	SARS2-Full	SARS2	3	1.73
LRRC15	Full	SARS1-Full	SARS1	3	1.48
PEI	Full	SARS1-Full	SARS1	3	0.52
LRRC15	S1	SARS2-S1	SARS2	3	3.88
PEI	S1	SARS2-S1	SARS2	3	1.22
LRRC15	Full	SARS2-Full	SARS2	3	6.48
PEI	Full	SARS2-Full	SARS2	3	0.82
LRRC15	Full	SARS1-Full	SARS1	3	0.38
PEI	Full	SARS1-Full	SARS1	3	0.32
LRRC15	S1	SARS2-S1	SARS2	3	1.72
PEI	S1	SARS2-S1	SARS2	3	0.64
LRRC15	Full	SARS2-Full	SARS2	3	1.59
PEI	Full	SARS2-Full	SARS2	3	0.49
LRRC15	Full	SARS1-Full	SARS1	3	0.13
PEI	Full	SARS1-Full	SARS1	3	0.38
LRRC15	S1	SARS2-S1	SARS2	3	0.6
PEI	S1	SARS2-S1	SARS2	3	0.46
LRRC15	Full	SARS2-Full	SARS2	4	3.44
LRRC15	Full	SARS1-Full	SARS1	4	1.27
PEI	Full	SARS2-Full	SARS2	4	0.12
PEI	Full	SARS1-Full	SARS1	4	0.29
