# Supplementary material for: LRRC15 mediates an accessory interaction with the SARS-CoV-2 spike protein
Source: PLoS Biol. 2023 Feb 3;21(2):e3001959. doi: 10.1371/journal.pbio.3001959 (PMC9897555; doi:10.1371/journal.pbio.3001959)
Supplement: S16 Data — (XLSX) [file pbio.3001959.s028.xlsx]

## Sheet: S6
ACE2 Spike-1 30pmol	ACE2 Spike-1 15pmol	ACE2 Spike-1 5pmol	ACE2 Spike-2-deglyc 30pmol	ACE2 Spike-2-deglyc 15pmol	ACE2 Spike-2-deglyc 5pmol	ACE2 Spike-1-deglyc 30pmol	ACE2 Spike-1-deglyc 15pmol	ACE2 Spike-1-deglyc 5pmol	LRRC15 Spike-1 30pmol	LRRC15 Spike-1 15pmol	LRRC15 Spike-1 5pmol	LRRC15 Spike-2-deglyc 30pmol	LRRC15 Spike-2-deglyc 15pmol	LRRC15 Spike-2-deglyc 5pmol	LRRC15 Spike-1-deglyc 30pmol	LRRC15 Spike-1-deglyc 15pmol	LRRC15 Spike-1-deglyc 5pmol	PEI Spike-1 30pmol	PEI Spike-1 15pmol	PEI Spike-1 5pmol	PEI Spike-2-deglyc 30pmol	PEI Spike-2-deglyc 15pmol	PEI Spike-2-deglyc 5pmol	PEI Spike-1-deglyc 30pmol	PEI Spike-1-deglyc 15pmol	PEI Spike-1-deglyc 5pmol
144778	139879	15111.6	13591.6	39401.4	2319.27	13152.2	12448	645.05	170.72	11.64	47.53	6663.9	228.92	49.47	22.31	184.3	1434.63	155.2	129.98	40.74	86.33	169.75	124.16	13.58	221.16	103.79
171671	141654	87.3	35490.4	892.4	4775.31	110969	498.58	31884.9	629.53	75.66	19.4	57135	60.14	365.69	122.22	106.7	111.55	37.83	114.46	97.97	194	66.93	68.87	97	-2.90997	117.37
4378.58	31517.2	16613.2	25855.4	51625.3	137.74	92218.9	776.97	21508.8	52.38	92.15	64.02	90.21	23101.5	83.42	152.29	64.99	233.77	-3.87997	44.62	22.31	205.64	30.07	79.54	84.39	68.87	20.37
169850	50759.1	12634.2	104564	24639.9	863.3	7116.89	1552	11938.8	138.71	23.28	17.46	3980.88	153.26	139.68	79.54	79.54	516.04	118.34	21.34	137.74	343.38	32.01	105.73	64.99	78.57	101.85
165329	1851.73	385.09	700.34	753.69	88.27	96521.8	84284.2	12609	97.97	132.89	106.7	214.37	191.09	103.79	66.93	43.65	164.9	132.89	118.34	54.32	427.77	51.41	53.35	-24.25	86.33	42.68
162626	2380.38	12393.7	640.2	3805.31	7491.31	325.92	1537.45	26175.4	403.52	29.1	11.64	218.25	-18.43	4.84997	385.09	154.23	110.58	43.65	107.67	29.1	160.05	92.15	69.84	236.68	258.02	96.03
66118.1	110903	789.58	16222.3	746.9	85.36	75884.1	75889.9	31353.3	139.68	26.19	119.31	-22.31	1431.72	66.93	105.73	82.45	315.25	81.48	92.15	70.81	215.34	33.95	85.36	221.16	139.68	40.74
57780	999.1	15068	26321.9	1059.24	4308.74	12218.1	339.5	577.15	201.76	131.92	91.18	120.28	365.69	2.90997	152.29	202.73	110.58	155.2	47.53	70.81	903.07	87.3	33.95	352.11	62.08	64.99
2846.95	769.21	34912.2	11908.7	27461.7	7296.34	5347.61	81778.8	7154.72	123.19	53.35	115.43	622.74	64.02	85.36	96.03	50.44	612.07	143.56	17.46	64.99	38.8	201.76	148.41	168.78	78.57	126.1
692.58	298.76	279.36	57161.2	40750.7	7034.44	5808.36	8953.1	10533.2	123.19	57.23	127.07	216.31	29.1	39.77	252.2	1662.58	3045.8	188.18	41.71	70.81	678.03	129.98	165.87	128.04	114.46	49.47
175624	157280	151.32	31240.8	575.21	20814.3	3392.09	1575.28	19401.9	98.94	0	98.94	681.91	49.47	39.77	176.54	78.57	82.45	141.62	58.2	19.4	284.21	269.66	60.14	165.87	74.69	101.85
64442.9	159426	248.32	205.64	2532.67	1277.49	135401	122600	129.98	351.14	72.75	88.27	176.54	586.85	108.64	19062.4	96.03	84.39	186.24	111.55	45.59	110.58	165.87	63.05	182.36	82.45	49.47
15906.1	65558.4	18904.3	140087	16519.1	8258.58	125311	9627.25	358.9	229.89	102.82	129.01	91.18	180.42	56.26	118.34	151.32	350.17	109.61	115.43	54.32	205.64	132.89	167.81	35.89	32.01	20.37
31572.5	1428.81	39408.2	49351.6	30552.1	3275.69	111371	78352.7	5056.61	81.48	158.11	60.14	9919.22	120.28	82.45	97	7.75999	477.24	133.86	256.08	19.4	182.36	94.09	32.01	413.22	89.24	87.3
64.02	1253.24	4028.41	788.61	799.28	107.67	109156	79860.1	35932.7	158.11	169.75	48.5	101.85	18755	88.27	2962.38	5107.05	314.28	88.27	129.01	110.58	196.91	50.44	132.89	116.4	133.86	35.89
64755.3	40315.1	22872.6	614.98	4093.4	7800.74	76508.8	65288.8	1540.36	183.33	109.61	103.79	195.94	6051.83	62.08	104.76	75.66	1054.39	99.91	57.23	221.16	66.93	281.3	96.03	163.93	159.08	30.07
36971.6	1231.9	417.1	479.18	-6.78998	12009.6	228481	67936.8	41984.5	69.84	72.75	64.99	127.07	741.08	67.9	38.8	163.93	225.04	140.65	37.83	110.58	103.79	139.68	70.81	152.29	130.95	60.14
2198.02	59375.6	19117.7	72465.8	522.83	3645.26	95.06	49689.2	4225.32	199.82	21.34	103.79	113.49	67.9	382.18	128.04	41.71	39.77	17.46	81.48	57.23	444.26	58.2	158.11	223.1	91.18	71.78
197257	87401.9	2695.63	73218.5	21322.5	3008.94	1676.16	96915.6	15794.5	324.95	97	51.41	127.07	24.25	84.39	110.58	67.9	232.8	315.25	160.05	57.23	153.26	95.06	64.02	250.26	52.38	85.36
123771	144270	6134.28	41213.4	3753.9	7254.63	4708.38	35033.5	578.12	69.84	137.74	39.77	161.99	15546.2	128.04	99.91	44.62	251.23	225.04	0	194	69.84	76.63	50.44	-23.28	199.82	47.53
210011	1885.68	16161.2	1773.16	496.64	9377.96	26440.3	24565.2	19209.9	85.36	143.56	1.93998	16.49	22.31	14.55	370.54	215.34	106.7	85.36	254.14	44.62	167.81	70.81	120.28	389.94	121.25	47.53
134652	87381.5	12807.9	19155.6	15521.9	530.59	1425.9	4229.2	3539.53	64.02	133.86	9.69998	68.87	693.55	32.98	131.92	144.53	-38.8	182.36	87.3	108.64	344.35	218.25	83.42	26.19	47.53	71.78
557.75	30969.2	877.85	938.96	22937.6	150.35	57753.8	1856.58	12674	115.43	81.48	34.92	122.22	4.84997	103.79	4580.34	65.96	3480.36	84.39	65.96	85.36	169.75	95.06	50.44	304.58	94.09	60.14
74043	56112.5	420.98	90531.1	8399.23	479.18	161254	24786.4	4525.05	100.88	97.97	90.21	129.98	44.62	-17.46	384.12	-0.96999	1531.63	95.06	20.37	26.19	46.56	73.72	77.6	48.5	45.59	51.41
54211.3	1509.32	15119.4	74663.8	163.93	1181.46	13469.4	14373.5	29220.3	347.26	98.94	53.35	5980.05	12588.7	66.93	104.76	169.75	168.78	41.71	10.67	18.43	118.34	56.26	216.31	154.23	262.87	32.98
158572	1948.73	2919.7	1226.08	22923	281.3	89940.3	107989	12092	81.48	264.81	200.79	46.56	145.5	455.9	227.95	49.47	4439.69	75.66	45.59	137.74	107.67	125.13	51.41	12.61	128.04	126.1
3253.38	30477.4	13502.4	32951.9	6312.76	10466.3	3319.34	24880.5	20983	245.41	380.24	-0.96999	1984.62	147.44	142.59	394.79	109.61	3119.52	139.68	126.1	144.53	38.8	20.37	38.8	230.86	82.45	17.46
5202.11	59088.5	23510.9	40806.9	8346.85	79.54	95038.7	61903.5	738.17	151.32	52.38	22.31	84.39	152.29	95.06	173.63	164.9	217.28	120.28	162.96	1.93998	218.25	36.86	184.3	211.46	60.14	270.63
113924	1872.1	233.77	2282.41	64592.3	6262.32	70857.5	2203.84	41536.4	247.35	60.14	41.71	141.62	293.91	1096.1	680.94	6.78998	109.61	105.73	101.85	16.49	155.2	130.95	85.36	55.29	33.95	145.5
72815	4857.76	408.37	137438	1390.98	189.15	36033.6	43027.3	5484.38	129.01	147.44	96.03	329.8	8339.09	7029.59	3077.81	269.66	3425.07	393.82	99.91	29.1	199.82	167.81	82.45	100.88	133.86	44.62
1599.53	1010.74	598.49	76615.5	26132.8	599.46	49549.5	23678.7	42600.4	90.21	72.75	46.56	124.16	120.28	310.4	3216.52	97.97	163.93	38.8	248.32	14.55	102.82	156.17	96.03	201.76	131.92	52.38
67107.5	2063.19	11967.9	4802.47	11537.2	446.2	54695.4	43798.4	24714.6	201.76	17.46	79.54	2305.69	2928.43	80.51	133.86	154.23	80.51	109.61	107.67	29.1	217.28	188.18	75.66	98.94	67.9	90.21
167661	22873.6	661.54	56859.5	441.35	4320.38	20424.3	12624.5	40930.1	281.3	1.93998	93.12	209.52	4883.95	59.17	12634.2	306.52	108.64	369.57	98.94	77.6	180.42	201.76	97.97	93.12	114.46	64.99
234466	2136.91	817.71	26020.3	32981.9	1704.29	22684.4	3057.44	33024.6	84.39	122.22	-6.78998	5845.22	67.9	84.39	78.57	517.01	81.48	176.54	266.75	48.5	512.16	114.46	84.39	339.5	52.38	91.18
7450.57	103936	15804.2	73477.5	38520.6	166.84	5281.65	57717.9	807.04	223.1	57.23	53.35	272.57	96.03	598.49	7810.44	6996.61	65.96	130.95	15.52	122.22	114.46	125.13	21.34	7.75999	64.02	75.66
30362	6676.51	986.49	63789.1	1673.25	13438.4	31789.8	19545.5	346.29	19.4	74.69	75.66	24.25	157.14	29.1	5991.69	85.36	52.38	159.08	123.19	175.57	196.91	43.65	81.48	287.12	74.69	122.22
191612	35555.4	13994.2	4279.64	14482.1	4109.89	45698.6	140254	42774.1	310.4	93.12	84.39	13350.1	83.42	268.69	191.09	2122.36	49.47	54.32	46.56	80.51	63.05	151.32	69.84	43.65	258.02	194
5592.05	39351.9	11013.4	1121.32	35429.3	205.64	9605.91	5532.88	9716.49	87.3	136.77	31.04	336.59	51.41	145.5	332.71	982.61	26.19	154.23	59.17	123.19	247.35	86.33	-17.46	300.7	128.04	130.95
37948.3	23551.6	1471.49	102019	21092.6	9891.09	237490	1605.35	15679.1	26.19	106.7	123.19	350.17	105.73	88.27	162.96	3.87997	67.9	23.28	195.94	46.56	48.5	24.25	19.4	198.85	59.17	98.94
119.31	59833.5	710.04	19327.2	1757.64	2913.88	1445.3	68517.9	4285.46	24.25	92.15	87.3	407.4	42.68	21.34	116.4	-5.81997	-1.93998	198.85	144.53	70.81	183.33	96.03	59.17	48.5	76.63	11.64
1281.37	1152.36	26507.2	59362	12183.2	292.94	33595.9	5690.02	14505.4	97.97	518.95	9.69998	4197.19	559.69	2479.32	12560.5	694.52	35.89	59.17	24.25	147.44	428.74	162.96	208.55	168.78	94.09	23.28
1961.34	55381.2	17583.2	548.05	837.11	7235.23	21592.2	710.04	13419	337.56	38.8	108.64	116.4	2426.94	71.78	154.23	104.76	251.23	117.37	18.43	66.93	366.66	112.52	172.66	74.69	108.64	29.1
36640.8	53964	19253.5	1470.52	19052.7	10692.3	116755	10812.6	17363	172.66	12.61	85.36	303.61	10768	47.53	183.33	144.53	94.09	2448.28	58.2	15.52	231.83	122.22	89.24	-13.58	151.32	88.27
44490	660.57	3515.28	1129.08	25077.4	18038.1	64783.4	952.54	16148.6	153.26	115.43	67.9	246.38	1292.04	76.63	127.07	287.12	1365.76	213.4	87.3	-7.75999	242.5	194.97	99.91	150.35	56.26	155.2
10516.7	1951.64	489.85	4080.79	48837.6	14444.3	1594.68	28767.3	9175.23	98.94	48.5	48.5	2089.38	18.43	70.81	150.35	76.63	87.3	304.58	4.84997	40.74	75.66	30.07	-0.96999	-8.73002	132.89	31.04
7960.79	4695.77	1997.23	94091	1260.03	279.36	245201	24941.6	1021.41	271.6	63.05	64.02	484.03	147.44	167.81	564.54	143.56	1405.53	105.73	49.47	11.64	335.62	167.81	88.27	66.93	93.12	94.09
105305	19681.3	1938.06	3354.26	27693.5	8213.96	188214	4951.85	7901.62	163.93	27.16	8.73002	-50.44	9334.31	31.04	286.15	3846.05	-21.34	36.86	147.44	101.85	129.01	43.65	103.79	193.03	194	156.17
1652.88	54195.8	49643.6	2683.99	10016.2	494.7	32821.9	10228.6	15041.8	127.07	4.84997	41.71	422.92	1273.61	127.07	216.31	101.85	242.5	129.98	196.91	93.12	305.55	226.01	97.97	129.01	161.02	57.23
7567.94	16259.1	291	799.28	4170.03	17091.4	873	9849.38	8730	182.36	177.51	36.86	127.07	66.93	20.37	144.53	535.44	37.83	8.73002	69.84	116.4	64.02	200.79	59.17	58.2	19.4	-18.43
2725.7	40450.9	1319.2	14429.7	52761.2	6848.2	6732.77	33856.9	6720.16	131.92	119.31	98.94	148.41	138.71	89.24	63.05	116.4	79.54	55.29	112.52	123.19	9.69998	188.18	128.04	226.98	129.98	83.42
2006.93	29875	43220.3	967.09	40797.2	350.17	165767	35958.9	360.84	57.23	105.73	184.3	183.33	1497.68	47.53	27.16	98.94	458.81	-20.37	67.9	54.32	305.55	119.31	57.23	370.54	73.72	152.29
14763.4	363.75	395.76	66658.4	1962.31	11288.9	55367.6	2158.25	24111.3	223.1	281.3	81.48	212.43	205.64	108.64	54.32	145.5	66.93	107.67	30.07	15.52	376.36	110.58	65.96	45.59	127.07	191.09
135008	24911.5	28772.1	17170	337.56	10053.1	430.68	67885.5	9254.77	300.7	33.95	100.88	139.68	117.37	1470.52	112.52	80.51	73.72	156.17	160.05	56.26	174.6	110.58	107.67	21.34	175.57	44.62
1776.07	67645.8	1420.08	793.46	839.05	10460.5	4880.07	41975.8	5545.49	238.62	108.64	119.31	13.58	40.74	81.48	71.78	29.1	97	180.42	75.66	90.21	422.92	20.37	-15.52	345.32	210.49	112.52
625.65	37200.5	13400.6	33172.1	9895.94	16404.6	109084	92669.9	27391.8	5.81997	89.24	27.16	95.06	9099.57	172.66	2275.62	42.68	1741.15	104.76	-28.13	109.61	150.35	127.07	12.61	154.23	166.84	55.29
262139	8413.78	115.43	50121.8	30973.1	2891.57	110123	13022.2	517.98	47.53	95.06	52.38	36.86	50.44	1195.04	79.54	2536.55	48.5	136.77	112.52	102.82	161.02	246.38	24.25	186.24	55.29	87.3
612.07	63377.8	333.68	53704.1	39184.1	514.1	106375	6790.97	19535.8	30.07	85.36	119.31	666.39	253.17	3636.53	25.22	402.55	618.86	213.4	70.81	169.75	32.01	172.66	54.32	247.35	244.44	77.6
61626.1	1233.84	431.65	44244.6	37175.3	15413.3	1602.44	29306.6	259.96	82.45	291	46.56	8349.76	1120.35	-12.61	18168.1	980.67	70.81	73.72	51.41	6.78998	218.25	102.82	61.11	91.18	66.93	30.07
56223.1	4146.75	62204.2	57405.6	39469.3	9546.74	90245.9	32242.8	31510.5	226.01	172.66	178.48	903.07	8268.28	171.69	8.73002	626.62	703.25	125.13	71.78	66.93	226.01	232.8	133.86	215.34	66.93	124.16
2604.45	95173.5	13047.5	133727	29371.6	15434.6	11074.5	135879	10896	84.39	20.37	60.14	152.29	291	535.44	6085.78	102.82	90.21	233.77	140.65	91.18	150.35	105.73	92.15	210.49	62.08	8.73002
136.77	67.9	10381.9	19214.7	6886.03	11394.6	62404	35357.5	14136.8	213.4	258.99	40.74	1111.62	416.13	43.65	1068.94	7687.25	169.75	70.81	138.71	68.87	145.5	66.93	58.2	136.77	370.54	-13.58
89182.8	48882.2	365.69	12169.6	394.79	5285.53	1582.07	7863.79	3240.77	37.83	88.27	145.5	109.61	46.56	23.28	226.01	110.58	10.67	111.55	74.69	29.1	296.82	58.2	52.38	49.47	39.77	70.81
23368.3	911.8	18812.2	88906.3	322.04	1248.39	2034.09	21004.4	442.32	93.12	12.61	65.96	10606	204.67	43.65	433.59	204.67	69.84	182.36	44.62	3.87997	452.02	83.42	136.77	146.47	151.32	75.66
146982	115456	22786.3	955.45	10057.9	10187.9	6898.64	59501.7	4562.88	301.67	-18.43	157.14	1522.9	475.3	21.34	772.12	105.73	57.23	134.83	20.37	51.41	543.2	186.24	111.55	57.23	168.78	192.06
377.33	56339.6	21424.4	14209.5	19266.1	1826.51	114644	7417.59	1139.75	0.96999	129.98	159.08	178.48	96.03	34.92	97	394.79	54.32	104.76	80.51	96.03	88.27	84.39	41.71	146.47	104.76	70.81
23149.1	326.89	31405.7	606.25	49779.4	3892.61	121.25	18235	113.49	276.45	12.61	18.43	92.15	131.92	122.22	176.54	195.94	290.03	234.74	32.98	74.69	165.87	24.25	86.33	186.24	57.23	94.09
4016.77	1944.85	9232.46	67139.5	42522.9	10739.8	2892.54	2013.72	6204.12	61.11	101.85	46.56	149.38	279.36	72.75	255.11	22.31	152.29	19.4	35.89	79.54	477.24	58.2	73.72	254.14	32.98	-5.81997
22500.1	61162.4	321.07	21691.1	18792.8	494.7	5598.84	630.5	43962.4	169.75	45.59	83.42	81.48	49.47	-18.43	65.96	1027.23	66.93	158.11	4.84997	81.48	202.73	115.43	74.69	79.54	82.45	127.07
3354.26	65800.9	32700.6	3517.22	37206.3	3790.76	24626.4	9226.64	752.72	54.32	103.79	489.85	345.32	115.43	99.91	585.88	9082.11	85.36	72.75	38.8	80.51	386.06	84.39	136.77	159.08	5.81997	75.66
2845.01	84954.6	9784.39	22564.1	621.77	6579.51	262139	2280.47	5804.48	210.49	33.95	51.41	69.84	122.22	225.04	77.6	55.29	64.99	156.17	83.42	64.02	170.72	357.93	197.88	268.69	129.98	48.5
235674	80567.3	553.87	15603.4	212.43	222.13	94113.3	66398.5	20093.6	158.11	114.46	109.61	29684.9	59.17	192.06	459.78	1036.93	93.12	185.27	177.51	1.93998	90.21	129.01	193.03	36.86	16.49	170.72
25044.4	2982.75	14105.7	391.88	39635.2	2431.79	24668.1	1312.41	1396.8	115.43	115.43	153.26	884.64	174.6	71.78	165.87	282.27	63.05	70.81	88.27	97.97	271.6	134.83	103.79	92.15	99.91	132.89
17793.7	112272	24398.4	128297	1061.18	2176.68	210150	85775.1	31517.2	276.45	68.87	29.1	547.08	14431.7	17.46	215.34	94.09	222.13	170.72	53.35	-12.61	256.08	215.34	100.88	356.96	299.73	78.57
761.45	1456.94	29277.5	15695.6	764.36	278.39	725.56	1402.62	1395.83	193.03	121.25	81.48	303.61	40.74	99.91	115.43	151.32	363.75	111.55	174.6	83.42	123.19	122.22	143.56	115.43	110.58	101.85
22431.3	79860.1	13475.2	787.64	45696.7	6756.05	12868	50441	28346.3	74.69	89.24	49.47	804.13	36.86	4151.6	83.42	494.7	126.1	295.85	9.69998	176.54	224.07	189.15	160.05	187.21	198.85	29.1
559.69	27527.6	1534.54	3563.78	80540.1	20971.4	234464	25844.7	32974.2	97	41.71	118.34	236.68	5792.84	-29.1	435.53	147.44	101.85	197.88	33.95	69.84	307.49	154.23	62.08	241.53	132.89	28.13
5397.08	47504.8	10589.5	220.19	10.67	3343.59	122403	13811.8	25301.5	110.58	36.86	166.84	3363.96	201.76	47.53	736.23	308.46	544.17	58.2	39.77	90.21	172.66	32.98	145.5	55.29	32.98	10.67
225028	366.66	13353	17727.7	907.92	11377.1	137875	655.72	9724.25	138.71	121.25	77.6	116.4	1006.86	-6.78998	214.37	95.06	30.07	147.44	200.79	24.25	206.61	287.12	48.5	212.43	33.95	77.6
262139	66573	29954.6	1351.21	3249.5	8230.45	17314.5	1801.29	14294.9	104.76	102.82	110.58	299.73	174.6	102.82	29.1	99.91	144.53	78.57	38.8	64.99	222.13	305.55	134.83	197.88	191.09	64.02
121394	52986.2	29277.5	61014.9	51342.1	9926.98	25034.7	91706.7	12573.1	507.31	258.99	7.75999	282.27	101.85	57.23	55.29	70.81	109.61	23.28	175.57	58.2	53.35	72.75	33.95	235.71	262.87	67.9
11748.6	19925.7	313.31	21981.2	35912.3	14497.6	6570.78	1398.74	22711.6	171.69	103.79	114.46	8530.18	82.45	364.72	210.49	9519.58	43.65	27.16	111.55	55.29	60.14	186.24	108.64	120.28	85.36	9.69998
119247	1537.45	36056.8	52911.6	41179.4	6038.25	45779.1	6728.89	31296.1	179.45	-1.93998	157.14	11869.9	153.26	9.69998	9.69998	60.14	108.64	97.97	38.8	78.57	161.99	173.63	123.19	83.42	24.25	77.6
7962.73	2799.42	256.08	896.28	35922	29779	262139	1317.26	17202	91.18	109.61	51.41	489.85	205.64	16.49	131.92	26.19	79.54	15.52	159.08	161.99	145.5	679.97	15.52	117.37	108.64	60.14
28800.3	16447.3	2419.18	9302.3	54434.5	5154.58	1569.46	50109.2	22746.5	6.78998	40.74	54.32	119.31	216.31	53.35	4133.17	2471.56	193.03	100.88	107.67	73.72	344.35	92.15	72.75	133.86	128.04	81.48
42436.5	577.15	5450.43	3558.93	17532.8	4620.11	135365	627.59	757.57	129.98	75.66	133.86	62.08	17231.1	41.71	182.36	118.34	146.47	76.63	-11.64	107.67	218.25	156.17	58.2	240.56	149.38	18.43
105106	3660.78	113.49	71051.5	258.02	63.05	878.82	44205.8	9470.11	189.15	141.62	64.02	216.31	1467.61	41.71	160.05	118.34	25.22	95.06	12.61	96.03	293.91	191.09	30.07	21.34	123.19	29.1
165657	3176.75	31818.9	579.09	49242.1	346.29	1027.23	1062.15	14148.4	135.8	116.4	75.66	409.34	15.52	1803.23	164.9	70.81	37.83	74.69	67.9	93.12	97	-32.98	43.65	73.72	159.08	39.77
66922.2	1908.96	656.69	52272.3	32920.8	482.09	2551.1	39916.5	5761.8	266.75	25.22	83.42	423.89	101.85	42.68	230.86	64.99	71.78	276.45	162.96	-58.2	75.66	36.86	151.32	93.12	43.65	10.67
22785.3	19617.3	47.53	43113.6	11407.2	6940.35	422.92	115.43	65.96	151.32	78.57	132.89	128.04	83.42	85.36	75.66	100.88	551.93	150.35	151.32	138.71	336.59	326.89	81.48	120.28	108.64	65.96
82308.4	1060.21	5257.4	55008.7	13474.3	530.59	67130.8	33032.4	618.86	86.33	0.96999	77.6	111.55	74.69	209.52	266.75	225.04	14.55	152.29	113.49	71.78	289.06	42.68	73.72	133.86	79.54	72.75
3729.65	48086.8	3611.31	6280.75	8117.93	7961.76	7983.1	6015.94	855.54	122.22	111.55	93.12	252.2	116.4	91.18	1635.42	1210.56	13.58	146.47	-0.96999	67.9	265.78	167.81	109.61	290.03	108.64	144.53
177245	56034	7977.28	3259.2	39666.2	12967	51840.7	60216.6	342.41	113.49	122.22	91.18	4014.83	91.18	95.06	60.14	158.11	28.13	127.07	144.53	93.12	300.7	-4.84997	115.43	123.19	192.06	88.27
12923.3	21484.5	2436.64	18884.9	20976.2	2679.14	59610.4	5648.31	275.48	90.21	77.6	73.72	152.29	62.08	254.14	98.94	134.83	94.09	27.16	-33.95	85.36	327.86	7.75999	56.26	70.81	197.88	74.69
737.2	42029.1	17061.3	43.65	33063.4	12657.5	62527.2	50528.3	6828.8	138.71	155.2	88.27	1649	1580.13	96.03	170.72	118.34	38.8	112.52	139.68	54.32	544.17	105.73	32.98	218.25	59.17	102.82
550.96	2617.06	6356.41	15593.7	3710.25	177.51	1533.57	146917	589.76	7712.47	125.13	29.1	129.01	143.56	97	744.96	103.79	229.89	113.49	-5.81997	39.77	113.49	157.14	175.57	125.13	164.9	45.59
112871	149786	2900.3	23573.9	25490.6	9038.46	6093.54	36870.7	733.32	72.75	124.16	32.98	166.84	74.69	58.2	2916.79	63.05	1220.26	65.96	20.37	43.65	329.8	145.5	16.49	165.87	211.46	43.65
65221.8	83101.9	20340.9	29007.9	8972.5	5342.76	45449.3	1197.95	44282.4	112.52	22.31	78.57	819.65	117.37	113.49	325.92	237.65	77.6	84.39	138.71	184.3	233.77	17.46	119.31	118.34	23.28	58.2
262139	12911.7	46083.7	55025.2	39699.2	3761.66	143684	14821.6	20619.3	148.41	229.89	71.78	12.61	-17.46	38.8	535.44	256.08	10.67	23.28	90.21	44.62	125.13	121.25	53.35	231.83	121.25	65.96
84146.5	1161.09	125.13	249.29	33820	8140.24	30726.7	280.33	1540.36	32.98	66.93	56.26	151.32	154.23	321.07	325.92	68.87	200.79	104.76	131.92	96.03	325.92	225.04	92.15	164.9	333.68	-29.1
36219.8	5397.08	2040.88	26894.2	10975.5	199.82	957.39	39051.2	16766.5	166.84	38.8	86.33	797.34	11917.4	650.87	21.34	38.8	74.69	136.77	195.94	42.68	170.72	128.04	127.07	106.7	108.64	27.16
97799.3	50127.7	16897.4	12008.6	26305.4	655.72	33323.4	65469.2	326.89	71.78	139.68	80.51	151.32	139.68	584.91	1505.44	2637.43	82.45	62.08	69.84	190.12	103.79	69.84	34.92	23.28	374.42	256.08
100644	1248.39	25234.5	767.27	13996.1	96.03	404.49	1724.66	19224.4	150.35	57.23	98.94	1994.32	4464.91	1.93998	323.98	121.25	77.6	160.05	78.57	45.59	107.67	-10.67	16.49	73.72	27.16	-5.81997
116198	9761.11	57115.6	77133.4	26129.9	17089.5	2589.9	45746.2	635.35	207.58	102.82	88.27	896.28	151.32	87.3	113.49	-0.96999	30.07	83.42	124.16	7.75999	194.97	64.99	5.81997	182.36	62.08	74.69
132074	74978.1	3915.89	1832.33	20645.5	592.67	74714.3	36040.4	30458	55.29	258.02	89.24	44916.8	32.01	54.32	194.97	142.59	80.51	96.03	72.75	60.14	401.58	76.63	101.85	42.68	66.93	82.45
14542.2	14509.3	618.86	3583.18	824.5	16446.4	1256.15	41352.1	18102.1	335.62	111.55	129.01	5400.96	3541.47	74.69	900.16	296.82	85.36	71.78	32.01	63.05	135.8	48.5	69.84	389.94	93.12	138.71
2096.17	625.65	7255.6	79447.9	34282.7	9352.74	7664.94	55452	10029.8	14.55	104.76	145.5	-52.38	1075.73	6.78998	49.47	532.53	676.09	400.61	164.9	13.58	36.86	76.63	26.19	133.86	114.46	28.13
57603.5	167.81	122.22	59558	28.13	6347.68	2437.61	13882.6	38570.1	206.61	39.77	43.65	1985.59	163.93	64.99	2086.47	393.82	62.08	113.49	63.05	52.38	263.84	160.05	6.78998	208.55	215.34	4.84997
134710	24803.9	23206.3	6898.64	26211.3	1993.35	117019	3267.93	4214.65	100.88	73.72	64.02	412.25	121.25	1141.69	183.33	145.5	48.5	298.76	91.18	28.13	239.59	-6.78998	13.58	354.05	118.34	208.55
6088.69	3751.96	10625.4	659.6	22143.2	186.24	39777.8	179.45	14952.5	763.39	53.35	132.89	365.69	79.54	1.93998	189.15	35.89	1358	15.52	65.96	12.61	647.96	436.5	88.27	241.53	173.63	34.92
169856	1720.78	397.7	38460.5	9195.6	603.34	4229.2	10887.3	22890.1	161.99	198.85	92.15	110.58	3167.05	338.53	158.11	25.22	483.06	-0.96999	117.37	116.4	161.02	95.06	87.3	67.9	45.59	13.58
173518	9038.46	53448.9	4744.27	9998.76	494.7	3492.97	49758.1	9975.48	234.74	183.33	7.75999	776.97	141.62	1681.01	151.32	-14.55	-0.96999	7.75999	30.07	50.44	144.53	143.56	89.24	236.68	144.53	94.09
1750.85	2326.06	2482.23	4208.83	20597.9	269.66	2069.98	174665	14225	153.26	65.96	46.56	6515.49	58.2	2133.03	7396.25	73.72	88.27	69.84	47.53	93.12	448.14	172.66	55.29	70.81	180.42	77.6
7572.79	62814.3	192.06	10175.3	5211.81	8076.22	124309	32604.6	27145.4	128.04	286.15	123.19	248.32	14453	96.03	11299.5	211.46	52.38	107.67	61.11	98.94	470.45	156.17	48.5	126.1	98.94	58.2
107416	2857.62	32130.3	1187.28	20076.1	3603.55	24079.3	85411.4	8183.89	148.41	6.78998	7.75999	246.38	8.73002	41.71	70.81	208.55	78.57	64.99	79.54	0	239.59	50.44	50.44	257.05	21.34	84.39
423.89	100.88	11950.4	32024.6	14325	1872.1	26985.4	59820.9	322.04	158.11	46.56	121.25	85.36	219.22	93.12	23.28	784.73	68.87	130.95	112.52	-23.28	264.81	136.77	58.2	137.74	44.62	337.56
1770.25	23945.4	564.54	7670.76	42052.4	10651.6	234.74	49204.2	634.38	208.55	64.02	45.59	76050	21.34	85.36	189.15	102.82	116.4	74.69	98.94	31.04	517.01	303.61	23.28	255.11	72.75	48.5
205929	52305.3	26862.2	145.5	4474.61	9091.81	55758.5	56957.4	97	108.64	156.17	32.98	97.97	55.29	92.15	9107.33	1424.93	90.21	28.13	70.81	665.42	902.1	79.54	62.08	29.1	133.86	32.98
1479.25	58669.5	195.94	921.5	25225.8	9045.25	57905.1	29044.7	7086.82	284.21	17.46	67.9	5727.85	73.72	74.69	169.75	54.32	45.59	47.53	44.62	-0.96999	221.16	191.09	-37.83	74.69	105.73	97.97
105279	1683.92	554.84	13782.7	475.3	82.45	5373.8	72193.2	1988.5	219.22	2.90997	89.24	152.29	64.99	78.57	2288.23	64.99	107.67	865.24	297.79	153.26	109.61	76.63	129.01	236.68	123.19	41.71
1351.21	72813.1	45030.3	59903.3	30922.6	7107.19	11605.1	10129.7	1753.76	60.14	129.01	1.93998	38.8	2516.18	-28.13	535.44	3133.1	136.77	79.54	48.5	83.42	430.68	182.36	56.26	124.16	120.28	27.16
111986	2258.16	23084.1	245.41	22513.7	15587.9	14590.7	34114.9	11374.2	134.83	54.32	115.43	119.31	19.4	387.03	94.09	9568.08	22.31	67.9	325.92	51.41	185.27	92.15	28.13	181.39	132.89	17.46
79025.9	80021.1	9939.59	63332.3	36645.6	114.46	95110.4	48751.2	10423.6	267.72	130.95	36.86	8763.95	26.19	97.97	38.8	292.94	169.75	71.78	143.56	45.59	266.75	349.2	78.57	35.89	102.82	60.14
7938.48	104828	1159.15	45032.2	3277.63	145.5	9738.8	21162.5	3643.32	66.93	193.03	38.8	105.73	66.93	132.89	167.81	654.75	111.55	46.56	131.92	118.34	217.28	221.16	6.78998	63.05	210.49	42.68
1063.12	143381	34210.9	51835.8	32034.3	4548.33	16341.6	90900.7	6221.58	145.5	68.87	-3.87997	926.35	1371.58	52.38	181.39	19.4	3009.91	145.5	107.67	135.8	293.91	132.89	87.3	118.34	149.38	34.92
100282	135619	8801.78	37557.4	25828.2	4935.36	100594	17370.8	11057	160.05	54.32	76.63	260.93	1382.25	83.42	10.67	29.1	34.92	95.06	154.23	89.24	259.96	77.6	7.75999	148.41	144.53	50.44
145144	43059.3	291.97	1733.39	9592.33	3610.34	1682.95	29592.8	14602.4	161.99	107.67	61.11	97	78.57	93.12	35.89	105.73	55.29	112.52	-2.90997	90.21	204.67	75.66	67.9	137.74	210.49	-15.52
1678.1	80712.7	437.47	28360.9	19266.1	227.95	66521.6	944.78	27286.1	50.44	134.83	105.73	37.83	508.28	64.02	1923.51	10.67	61.11	169.75	88.27	105.73	80.51	86.33	108.64	322.04	106.7	-42.68
143.56	1407.47	959.33	37601.1	43215.4	3716.07	262139	22379.8	315.25	104.76	179.45	56.26	299.73	116.4	1.93998	3160.26	1945.82	9.69998	47.53	160.05	106.7	155.2	88.27	73.72	379.27	73.72	138.71
216307	3170.93	24933.9	38367.4	23050.1	2380.38	46243.8	1422.99	522.83	162.96	96.03	92.15	422.92	1190.19	1026.26	101.85	145.5	68.87	295.85	87.3	199.82	461.72	71.78	56.26	127.07	214.37	86.33
262139	17687	10743.7	45843.2	9923.1	4128.32	1279.43	30393	1904.11	189.15	15.52	68.87	254.14	7055.78	74.69	1989.47	1002.01	87.3	136.77	58.2	87.3	50.44	142.59	87.3	255.11	69.84	28.13
256654	83409.3	25000.8	31547.3	37922.1	2194.14	2134	2653.92	680.94	149.38	311.37	51.41	98.94	62.08	0.96999	77.6	68.87	2.90997	373.45	88.27	76.63	106.7	223.1	61.11	139.68	214.37	88.27
169444	20382.6	44292.1	11597.3	34.92	4016.77	46490.2	1679.07	949.63	81.48	116.4	107.67	138.71	2.90997	130.95	131.92	375.39	-8.73002	96.03	166.84	114.46	330.77	179.45	54.32	95.06	149.38	15.52
44878	5769.56	32278.7	470.45	44938.2	4978.04	106456	86027.4	15004.9	177.51	25.22	30.07	124.16	3479.39	60.14	1336.66	1148.48	41.71	312.34	99.91	64.99	265.78	133.86	125.13	76.63	65.96	96.03
217460	53281.1	33917	756.6	119.31	5478.56	1875.98	101792	485	106.7	0.96999	32.98	11879.6	187.21	83.42	67.9	75.66	551.93	7.75999	368.6	82.45	138.71	156.17	81.48	252.2	279.36	41.71
1381.28	49195.5	2367.77	181.39	16377.5	4563.85	63144.1	34446.6	13158	233.77	147.44	104.76	661.54	14281.3	102.82	124.16	69.84	146.47	131.92	229.89	62.08	167.81	76.63	32.01	385.09	178.48	111.55
16543.3	1800.32	3886.79	37876.6	5852.01	238.62	69753.7	986.49	523.8	111.55	82.45	33.95	531.56	25.22	84.39	35.89	34.92	422.92	97.97	16.49	97.97	313.31	79.54	68.87	136.77	73.72	75.66
3381.42	1978.8	636.32	39867	70941	18978.1	1939.03	45874.2	222.13	89.24	23.28	50.44	199.82	1408.44	42.68	45.59	48.5	6.78998	97.97	77.6	2.90997	82.45	108.64	112.52	192.06	69.84	0
6948.11	38670	840.99	19719.1	10857.2	432.62	180710	40585.8	212.43	327.86	79.54	56.26	212.43	188.18	3786.88	7166.36	119.31	2073.86	219.22	-24.25	46.56	399.64	163.93	11.64	376.36	94.09	176.54
238290	3993.49	5934.46	23609.8	1383.22	9226.64	32.98	68833.1	848.75	106.7	252.2	106.7	146.47	1720.78	30.07	140.65	198.85	776.97	47.53	87.3	43.65	173.63	216.31	40.74	64.02	87.3	121.25
139440	94849.5	10481.8	99645.2	3036.1	314.28	169108	1050.51	20850.2	40.74	95.06	1.93998	107.67	68.87	13.58	262.87	62.08	1136.84	111.55	37.83	120.28	87.3	141.62	73.72	2.90997	94.09	22.31
236537	35674.7	40658.5	14253.2	588.79	3118.55	119247	58352.3	255.11	414.19	114.46	86.33	283.24	455.9	253.17	644.08	198.85	72.75	100.88	63.05	98.94	491.79	225.04	65.96	171.69	120.28	62.08
60575.5	166044	60808.3	166045	38675.8	4422.23	60914.1	21715.4	17459	44.62	54.32	105.73	420.01	426.8	13.58	58.2	1082.52	108.64	110.58	130.95	72.75	315.25	100.88	69.84	101.85	49.47	143.56
133406	65279.1	37199.5	70646.1	8756.19	1172.73	1361.88	4781.13	25817.5	75.66	209.52	37.83	76.63	75.66	90.21	7800.74	130.95	429.71	105.73	63.05	32.98	99.91	77.6	119.31	160.05	76.63	64.99
262139	60550.3	21787.2	6922.89	320.1	1247.42	2547.22	50077.2	1990.44	57.23	84.39	35.89	372.48	39.77	12.61	136.77	2286.29	81.48	134.83	97	64.02	95.06	197.88	149.38	97	95.06	85.36
1659.67	13550.9	14430.7	30960.5	49564.1	152.29	810.92	106440	178.48	161.99	108.64	96.03	275.48	144.53	2894.48	92.15	8403.11	69.84	102.82	30.07	-5.81997	376.36	114.46	49.47	61.11	97.97	32.98
1705.26	44762.6	2557.89	45025.5	533.5	5942.22	2166.01	18496	3733.53	70.81	57.23	64.99	96.03	66.93	891.43	161.02	572.3	154.23	173.63	131.92	95.06	532.53	30.07	133.86	15.52	101.85	33.95
2300.84	537.38	49021.9	19059.5	22104.4	4664.73	179082	385.09	6242.92	221.16	149.38	17.46	30778.1	101.85	662.51	1305.62	117.37	129.98	54.32	102.82	97	125.13	406.43	96.03	49.47	102.82	-41.71
5182.71	2288.23	7771.64	59512.4	1373.52	4928.57	173368	29783.9	6519.37	336.59	-40.74	62.08	415.16	232.8	1740.18	93.12	76.63	75.66	40.74	140.65	112.52	551.93	83.42	64.99	208.55	11.64	65.96
2317.33	139080	216.31	2466.71	3269.87	10904.7	51665.1	22003.5	14694.5	144.53	116.4	97.97	12.61	2568.56	97.97	1820.69	77.6	1088.34	239.59	33.95	106.7	368.6	178.48	72.75	409.34	121.25	183.33
126.1	52300.5	11988.2	1622.81	23367.3	463.66	8763.95	1058.27	5593.99	78.57	72.75	94.09	40.74	5665.77	225.04	9937.65	7650.39	919.56	145.5	64.99	67.9	205.64	92.15	0.96999	120.28	49.47	54.32
262139	24646.7	10380.9	65501.2	25625.5	5621.15	236113	1735.33	210.49	37.83	194	90.21	486.94	41.71	120.28	24298.5	23.28	74.69	155.2	58.2	87.3	480.15	50.44	54.32	88.27	258.99	57.23
202490	39830.1	21626.2	84707.2	8036.45	15787.7	131167	841.96	2684.96	156.17	129.01	118.34	46.56	-1.93998	32.01	90.21	138.71	93.12	76.63	71.78	100.88	594.61	118.34	131.92	219.22	213.4	109.61
22674.7	1202.8	21123.7	36844.5	8780.44	10246.1	262139	45134.1	11938.8	421.95	145.5	91.18	845.84	97	110.58	1546.18	95.06	13.58	107.67	69.84	158.11	58.2	173.63	85.36	178.48	223.1	197.88
2099.08	49472.9	1838.15	21083.9	322.04	17605.5	9536.07	73049.8	4204.95	179.45	174.6	130.95	11271.4	279.36	129.98	401.58	170.72	137.74	202.73	113.49	122.22	345.32	122.22	41.71	149.38	101.85	54.32
189144	64509.8	711.98	5370.89	12524.6	2362.92	3826.65	26407.3	14665.4	78.57	109.61	16.49	192.06	42.68	183.33	4.84997	103.79	94.09	81.48	168.78	37.83	190.12	114.46	166.84	179.45	43.65	58.2
1943.88	27310.3	922.47	21079.1	19139.1	105.73	7911.32	6170.17	16641.3	37.83	126.1	96.03	180.42	3527.89	1408.44	149.38	37.83	830.32	49.47	75.66	108.64	129.98	79.54	-24.25	73.72	101.85	135.8
3686	18983.9	1294.95	36260.5	14273.6	18240.8	262139	1352.18	264.81	53.35	89.24	258.02	1033.05	0	381.21	120.28	61.11	-6.78998	229.89	178.48	35.89	483.06	374.42	-8.73002	176.54	127.07	39.77
2593.78	74527.1	720.71	19114.8	26725.4	1335.69	1725.63	81496.5	250.26	88.27	77.6	37.83	216.31	121.25	43.65	175.57	116.4	539.32	130.95	23.28	102.82	116.4	157.14	33.95	99.91	160.05	69.84
129809	70577.2	30289.2	61117.8	26112.4	9292.6	117676	76482.6	18720	19.4	181.39	21.34	317.19	73.72	29.1	1.93998	217.28	186.24	86.33	12.61	60.14	172.66	91.18	83.42	127.07	71.78	86.33
3106.91	58039	21210	562.6	156.17	2627.73	8483.62	14530.6	283.24	160.05	101.85	119.31	258.99	158.11	7.75999	4765.61	905.98	24.25	78.57	199.82	58.2	210.49	137.74	133.86	120.28	99.91	143.56
161.02	1711.08	12277.3	372.48	20593.1	5125.48	171757	100318	12525.6	161.02	139.68	55.29	60.14	198.85	24.25	194.97	6.78998	123.19	159.08	101.85	13.58	143.56	143.56	69.84	125.13	228.92	116.4
4989.68	12392.7	471.42	22900.7	37119	701.31	163576	1035.96	29238.7	214.37	143.56	56.26	5178.83	129.98	56.26	217.28	63.05	10.67	89.24	41.71	67.9	219.22	97.97	150.35	162.96	73.72	62.08
45540.5	7412.74	14739.2	37543.9	18964.5	2614.15	105996	84667.4	469.48	72.75	180.42	8.73002	638.26	48.5	117.37	164.9	6232.25	93.12	0	111.55	143.56	221.16	-20.37	103.79	78.57	5.81997	23.28
262139	40428.6	676.09	66813.6	4214.65	24485.7	262139	1175.64	103.79	184.3	347.26	37.83	192.06	43.65	382.18	43.65	164.9	932.17	159.08	125.13	92.15	193.03	8.73002	160.05	154.23	106.7	195.94
4996.47	236.68	159.08	15225.1	14331.7	10627.3	24906.7	93295.6	19778.3	177.51	236.68	116.4	354.05	451.05	3279.57	4838.36	169.75	413.22	163.93	-10.67	79.54	91.18	91.18	45.59	-11.64	11.64	41.71
60113.8	56725.6	50.44	83582	1993.35	23726.2	5589.14	3180.63	27956.4	148.41	104.76	40.74	34.92	130.95	80.51	1.93998	22.31	96.03	120.28	140.65	95.06	173.63	191.09	233.77	36.86	93.12	181.39
262139	6619.28	12558.6	5197.26	1318.23	7918.11	80351.9	21800.7	24289.8	593.64	132.89	127.07	526.71	84.39	96.03	227.95	55.29	593.64	22643.7	92.15	139.68	484.03	134.83	103.79	-45.59	196.91	-17.46
133201	2303.75	1518.05	1894.41	22108.2	7647.48	30614.2	28370.6	6413.64	135.8	38.8	169.75	9448.77	8103.38	60.14	301.67	33.95	759.51	40.74	56.26	114.46	87.3	193.03	69.84	156.17	62.08	52.38
10865.9	13602.3	2078.71	22451.6	6919.98	802.19	2166.01	526.71	456.87	208.55	64.99	71.78	74.69	60.14	145.5	76.63	318.16	494.7	64.02	31.04	71.78	292.94	53.35	117.37	238.62	89.24	75.66
9888.18	1602.44	3545.35	12811.8	726.53	930.23	238572	88149.7	887.55	125.13	78.57	-29.1	1390.98	160.05	77.6	64.99	59.17	2350.31	101.85	33.95	81.48	622.74	152.29	31.04	161.02	74.69	65.96
172814	31925.6	14463.7	65741.7	13747.8	238.62	19866.6	2096.17	19151.7	210.49	183.33	110.58	260.93	92.15	122.22	4.84997	99.91	107.67	99.91	19.4	42.68	510.22	168.78	22.31	69.84	172.66	40.74
16103	16694.7	18052.7	10736	1016.56	2479.32	144379	149398	13664.4	111.55	118.34	86.33	159.08	141.62	17.46	23396.4	73.72	54.32	108.64	215.34	42.68	994.25	212.43	80.51	186.24	283.24	81.48
89146.9	863.3	25300.5	143757	13658.6	142.59	54532.4	104214	860.39	111.55	75.66	70.81	231.83	28.13	8.73002	809.95	169.75	113.49	109.61	122.22	12.61	192.06	192.06	105.73	84.39	96.03	106.7
49023.8	30801.4	33908.3	567.45	10470.2	7195.46	41711.9	14080.5	13969.9	107.67	125.13	87.3	14685.8	7919.08	136.77	124.16	1332.78	164.9	210.49	66.93	63.05	132.89	62.08	39.77	93.12	44.62	18.43
75172.1	60036.2	32743.3	43835.3	909.86	27706.1	99.91	80008.5	17195.2	114.46	97.97	69.84	1384.19	8197.47	83.42	705.19	886.58	12.61	239.59	163.93	-9.69998	375.39	352.11	19.4	50.44	128.04	31.04
121405	99236.8	20445.7	990.37	2205.78	63.05	70025.3	8799.84	15692.7	24.25	45.59	146.47	83.42	826.44	656.69	193.03	34.92	44.62	91.18	158.11	27.16	363.75	125.13	21.34	-6.78998	23.28	43.65
198401	7998.62	711.01	6038.25	738.17	11628.4	161179	34432.1	21296.4	-82.45	50.44	-38.8	888.52	1233.84	155.2	74.69	29.1	84.39	76.63	64.02	56.26	349.2	363.75	28.13	137.74	180.42	57.23
3498.79	6568.84	28829.4	132545	58754.8	1474.4	98627.7	30454.1	20868.6	43.65	78.57	30.07	207.58	63.05	560.66	194.97	2217.42	51.41	85.36	49.47	78.57	140.65	104.76	112.52	151.32	48.5	51.41
249730	1775.1	16941.1	82918.5	34435	8811.48	2563.71	14260.9	13557.7	169.75	189.15	89.24	736.23	189.15	76.63	210.49	592.67	88.27	49.47	33.95	50.44	113.49	194.97	205.64	192.06	64.02	18.43
1566.55	1894.41	24752.5	1712.05	19902.5	10393.6	116539	288.09	301.67	116.4	14.55	85.36	264.81	98.94	116.4	196.91	964.18	28.13	76.63	82.45	96.03	259.96	154.23	40.74	115.43	6.78998	3.87997
2268.83	33881.1	44189.3	52514.8	28682.9	12703.1	65916.4	4429.99	10567.2	172.66	66.93	14.55	6289.48	170.72	22.31	246.38	72.75	55.29	96.03	310.4	49.47	113.49	105.73	12.61	79.54	112.52	105.73
3262.11	133716	276.45	156219	272.57	251.23	25197.7	142397	12682.8	95.06	138.71	111.55	103.79	-1.93998	110.58	120.28	78.57	197.88	73.72	237.65	66.93	75.66	276.45	126.1	94.09	53.35	69.84
651.84	129490	19152.7	8055.85	3956.63	90.21	6078.02	55434.5	958.36	187.21	96.03	82.45	49.47	-7.75999	62.08	4036.17	92.15	208.55	71.78	254.14	76.63	99.91	116.4	95.06	159.08	152.29	37.83
50543.8	2233.91	1516.11	68085.3	8967.65	6904.46	43166	16187.4	316.22	132.89	68.87	-34.92	2794.57	1440.45	46.56	170.72	132.89	1712.05	197.88	74.69	23.28	218.25	-10.67	115.43	201.76	23.28	171.69
173562	588.79	2980.81	3461.93	51452.7	3563.78	99005	9531.22	258.02	226.01	174.6	-1.93998	-82.45	46.56	47.53	165.87	147.44	130.95	202.73	101.85	34.92	176.54	100.88	61.11	140.65	273.54	50.44
102363	87471.7	11333.5	3160.26	870.09	2643.25	36622.4	1678.1	25084.2	-1.93998	69.84	128.04	215.34	128.04	31.04	163.93	7729.93	45.59	138.71	113.49	67.9	391.88	196.91	176.54	260.93	51.41	69.84
1242.57	6751.2	25456.7	100958	341.44	7899.68	144330	26792.4	8145.09	223.1	168.78	57.23	51.41	171.69	33.95	255.11	112.52	103.79	51.41	177.51	67.9	178.48	102.82	43.65	172.66	56.26	186.24
10024	1449.18	9733.95	80119.1	637.29	255.11	152134	23857.2	573.27	-64.99	44.62	2.90997	359.87	2971.11	60.14	92.15	63.05	2831.43	145.5	31.04	135.8	345.32	64.02	78.57	75.66	97.97	111.55
5198.23	17107.9	22789.2	56610.2	255.11	5764.71	65721.4	16417.3	239.59	72.75	113.49	124.16	50.44	119.31	33.95	199.82	46.56	31.04	178.48	252.2	85.36	118.34	380.24	137.74	134.83	56.26	167.81
182975	8870.65	11143.4	167843	50421.6	3912.98	121749	33345.7	7330.29	3926.56	81.48	79.54	189.15	-8.73002	1027.23	131.92	652.81	36.86	136.77	159.08	5.81997	145.5	79.54	36.86	138.71	120.28	48.5
15909.9	149290	833.23	1887.62	35341	3472.6	55924.4	147706	21133.4	884.64	84.39	90.21	321.07	324.95	118.34	279.36	142.59	47.53	232.8	133.86	48.5	273.54	55.29	89.24	82.45	140.65	31.04
153481	1504.47	1560.73	52035.7	16311.5	1579.16	452.99	963.21	995.22	8.73002	247.35	-30.07	3003.12	12999.9	43.65	258.99	513.13	140.65	3716.07	100.88	36.86	117.37	156.17	99.91	194.97	118.34	7.75999
118174	6009.15	25970.8	9943.47	27975.8	11489.7	51882.4	121579	3039.98	106.7	123.19	178.48	1037.9	8095.62	40.74	1620.87	4634.66	38.8	60556.1	113.49	33.95	97	97	66.93	165.87	82.45	129.01
262139	225.04	12857.3	39379.1	40526.6	582	187879	97447.2	14116.4	137.74	40.74	98.94	4093.4	64.02	51.41	651.84	26.19	472.39	202.73	128.04	21.34	112.52	62.08	52.38	91.18	121.25	93.12
65444	1036.93	499.55	100634	10999.8	2490.96	111089	12903.9	485.97	258.02	77.6	98.94	2713.09	135.8	182.36	712.95	3298	168.78	169.75	20.37	61.11	211.46	184.3	54.32	48.5	178.48	95.06
136.77	1274.58	15262	65065.6	3776.21	1099.98	69207.5	9266.41	1483.13	129.98	81.48	109.61	93.12	91.18	78.57	161.99	34.92	15.52	-59.17	170.72	85.36	212.43	13.58	59.17	305.55	169.75	96.03
170148	18657.9	29470.5	579.09	36995.8	218.25	9647.62	3193.24	14200.8	91.18	112.52	55.29	122.22	104.76	13.58	148.41	724.59	-22.31	159.08	101.85	143.56	268.69	60.14	96.03	95.06	19.4	166.84
972.91	88794.8	1417.17	48815.3	41638.2	103.79	212302	4333.96	13628.5	46.56	159.08	38.8	82.45	27.16	32.01	2845.98	125.13	54.32	-5.81997	2.90997	90.21	407.4	135.8	16.49	196.91	152.29	77.6
8573.83	1499.62	17383.4	21371	4769.49	5103.17	1539.39	32633.7	705.19	137.74	69.84	66.93	346.29	64.99	290.03	782.79	3935.29	56.26	83.42	74.69	174.6	323.98	96.03	115.43	170.72	94.09	47.53
12973.7	3074.9	14491.8	30261.1	42881.8	8380.8	8441.91	22113.1	284.21	16.49	148.41	62.08	4804.41	132.89	2095.2	2323.15	797.34	86.33	49.47	7.75999	57.23	81.48	126.1	66.93	137.74	111.55	121.25
115700	355.99	42872.1	604.31	8750.37	14726.5	171151	1415.23	21849.2	134.83	258.99	66.93	109.61	124.16	26.19	55.29	55.29	23.28	102.82	115.43	-0.96999	124.16	151.32	124.16	81.48	136.77	-0.96999
181260	33178.8	642.14	55879.8	2209.66	58.2	163590	27727.5	384.12	156.17	322.04	99.91	146.47	83.42	140.65	66.93	280.33	-47.53	161.02	143.56	74.69	320.1	124.16	87.3	235.71	138.71	66.93
1798.38	2439.55	378.3	10567.2	14597.5	5767.62	31415.4	155666	10423.6	49.47	145.5	154.23	1780.92	130.95	906.95	317.19	867.18	93.12	214.37	51.41	94.09	201.76	152.29	57.23	232.8	49.47	45.59
1191.16	119297	8010.26	46877.2	893.37	5762.77	56201.8	18260.2	15053.4	155.2	-13.58	50.44	209.52	5540.64	45.59	212.43	81.48	-20.37	195.94	238.62	34.92	66.93	179.45	98.94	117.37	49.47	74.69
26798.2	79814.5	28390.9	280.33	29216.4	6757.99	1053.42	54919.5	709.07	49.47	87.3	229.89	367.63	52.38	60.14	152.29	4064.3	50.44	63.05	62.08	147.44	271.6	32.98	47.53	166.84	54.32	13.58
54955.4	626.62	1197.95	36681.5	1016.56	564.54	28597.5	442.32	44660.7	203.7	76.63	102.82	276.45	2.90997	79.54	1537.45	29.1	131.92	81.48	14.55	78.57	161.02	36.86	96.03	395.76	184.3	82.45
537.38	15109.7	20521.3	2755.77	70944.8	2543.34	75837.5	672.21	9583.6	172.66	-0.96999	93.12	160.05	182.36	79.54	147.44	3890.67	42.68	83.42	45.59	100.88	-47.53	68.87	16.49	332.71	132.89	65.96
219586	26736.1	5108.02	14949.6	74666.7	3438.65	491.79	74781.2	13572.2	63.05	62.08	29.1	241.53	95.06	305.55	112.52	127.07	91.18	108.64	124.16	155.2	149.38	133.86	91.18	63.05	80.51	129.98
5101.23	70193.1	14174.6	172.66	277.42	4082.73	2704.36	9529.28	1297.86	111.55	171.69	95.06	90.21	2754.8	135.8	-6.78998	1171.76	34.92	0.96999	48.5	-22.31	171.69	-32.98	57.23	30.07	184.3	42.68
43534.6	937.99	1632.51	484.03	22838.6	3111.76	156963	20341.9	1208.62	210.49	89.24	135.8	97	27.16	72.75	31.04	3144.74	183.33	156.17	134.83	107.67	179.45	60.14	84.39	12.61	26.19	79.54
223885	45762.6	23033.6	528.65	804.13	214.37	2732.49	505.37	1444.33	122.22	64.02	49.47	1309.5	246.38	290.03	54.32	85.36	100.88	79.54	163.93	133.86	209.52	136.77	176.54	249.29	35.89	142.59
4025.5	1216.38	385.09	2794.57	800.25	4753.97	81170.6	31476.5	161.02	172.66	147.44	64.99	59.17	189.15	97	281.3	2425.97	49.47	51.41	76.63	104.76	232.8	185.27	81.48	175.57	55.29	129.98
102373	1348.3	7020.86	406.43	41712.9	12283.1	12030.9	37727.2	10817.4	242.5	42.68	95.06	182.36	108.64	99.91	61.11	33.95	57.23	104.76	65.96	-2.90997	301.67	72.75	182.36	134.83	100.88	109.61
18230.2	80281.1	270.63	53548.9	31225.3	1181.46	70900.2	83934.1	29222.2	290.03	133.86	108.64	2486.11	200.79	33.95	133.86	51.41	199.82	106.7	58.2	57.23	407.4	97.97	20.37	172.66	38.8	60.14
183145	133659	161.99	103358	44237.8	6668.75	1912.84	1412.32	534.47	109.61	194.97	59.17	66.93	596.55	2147.58	66.93	79.54	156.17	39.77	64.02	81.48	214.37	167.81	34.92	345.32	98.94	103.79
249287	2978.87	18017.8	29182.4	782.79	3596.76	95735.1	129.01	104.76	200.79	35.89	156.17	14256.1	2038.94	28.13	175.57	489.85	1767.34	161.99	122.22	67.9	133.86	238.62	41.71	97.97	17.46	41.71
134761	149270	59041	5308.81	15560.7	343.38	95302.5	40334.5	769.21	130.95	120.28	43.65	94.09	297.79	103.79	26.19	182.36	268.69	3.87997	-0.96999	66.93	172.66	101.85	97	151.32	138.71	42.68
157742	81384.9	340.47	70827.5	4144.81	6890.88	7077.12	30409.5	4165.18	109.61	183.33	23.28	120.28	157.14	116.4	176.54	995.22	73.72	66.93	114.46	52.38	121.25	155.2	83.42	64.02	161.99	97
13622.7	1676.16	4330.08	59822.8	203.7	2162.13	262139	22684.4	415.16	118.34	69.84	76.63	141.62	332.71	55.29	23.28	108.64	133.86	154.23	171.69	49.47	224.07	114.46	183.33	319.13	157.14	48.5
101303	18160.3	6348.65	574.24	3048.71	16085.5	615.95	1195.04	2427.91	83.42	140.65	24.25	597.52	113.49	36.86	581.03	440.38	1869.19	162.96	261.9	71.78	47.53	69.84	57.23	176.54	93.12	64.02
7313.8	162408	5078.92	72212.6	1844.94	2957.53	7071.3	16192.2	17986.7	121.25	198.85	100.88	141.62	4776.28	61.11	133.86	4676.37	-1.93998	92.15	108.64	260.93	216.31	219.22	48.5	140.65	129.01	99.91
41528.6	3433.8	889.49	2181.53	11700.1	13507.2	125674	2754.8	12932	454.93	49.47	99.91	115.43	64.02	58.2	8636.88	335.62	62.08	46.56	108.64	32.98	138.71	166.84	69.84	104.76	88.27	62.08
198158	172113	26893.2	1056.33	38959.1	283.24	234964	3559.9	13736.2	51.41	66.93	32.98	470.45	12.61	116.4	7.75999	3083.63	69.84	96.03	95.06	47.53	150.35	146.47	189.15	90.21	170.72	-12.61
146404	2315.39	811.89	1611.17	2241.67	4162.27	94619.6	70341.5	406.43	-60.14	112.52	95.06	87.3	143.56	67.9	221.16	1715.93	42.68	23.28	192.06	68.87	106.7	69.84	67.9	11.64	287.12	98.94
83615	627.59	22995.8	10634.1	26306.4	237.65	2451.19	107808	318.16	-67.9	80.51	103.79	568.42	1631.54	50.44	116.4	203.7	2.90997	158.11	101.85	76.63	201.76	26.19	79.54	88.27	181.39	32.98
132571	765.33	598.49	56229.9	11339.3	125.13	121651	30639.4	21095.6	232.8	97.97	120.28	862.33	175.57	36.86	8066.52	145.5	26.19	169.75	100.88	121.25	83.42	223.1	59.17	294.88	44.62	-17.46
56612.1	30862.5	13768.2	2018.57	30878	505.37	76658.1	7532.05	17904.3	111.55	148.41	44.62	755.63	392.85	654.75	291.97	70.81	100.88	198.85	37.83	221.16	221.16	103.79	111.55	182.36	89.24	100.88
255831	13006.7	241.53	124.16	15377.4	13581	108170	212232	64406.1	298.76	68.87	50.44	506.34	226.01	80.51	12811.8	252.2	334.65	103.79	32.01	7.75999	476.27	192.06	167.81	155.2	42.68	90.21
14770.2	98263.9	15972	2736.37	17941.1	9556.44	62072.3	2623.85	810.92	31.04	171.69	90.21	145.5	184.3	51.41	8633	87.3	94.09	38.8	95.06	-1.93998	203.7	-25.22	15.52	-69.84	118.34	56.26
2393.96	269.66	3747.11	48034.4	28687.8	12660.4	262139	5797.69	762.42	6066.38	203.7	70.81	131.92	100.88	56.26	53.35	116.4	167.81	93.12	146.47	40.74	252.2	144.53	87.3	225.04	106.7	68.87
138108	14493.7	11422.7	39631.3	15227.1	18729.7	11527.5	81430.5	14916.7	220.19	94.09	38.8	10619.6	4412.53	1130.05	97.97	3.87997	77.6	136.77	139.68	43.65	43.65	316.22	76.63	107.67	165.87	33.95
206723	55550.9	55243.4	5680.32	504.4	319.13	162373	73690.9	13136.7	327.86	108.64	30.07	322.04	90.21	27.16	130.95	125.13	18.43	52.38	43.65	46.56	81.48	21.34	29.1	129.01	185.27	119.31
1819.72	64569	150.35	61890.8	33820	5623.09	141500	66038.6	16004	49.47	56.26	37.83	16681.1	274.51	151.32	2651.98	52.38	100.88	24.25	161.02	29.1	250.26	72.75	144.53	147.44	177.51	-11.64
11079.3	785.7	42194	42306.6	17968.3	11971.7	262139	526.71	984.55	187.21	83.42	60.14	6706.58	122.22	8.73002	32.98	155.2	1872.1	137.74	149.38	-16.49	118.34	215.34	77.6	92.15	8.73002	71.78
3173.84	19615.3	13192	57367.8	21062.6	8306.11	36083	116555	755.63	129.01	20.37	112.52	101.85	23.28	133.86	22219.8	41.71	236.68	171.69	126.1	70.81	31.04	218.25	110.58	313.31	71.78	53.35
588.79	86926.5	449.11	1120.35	23235.4	15259.1	10557.5	35582.5	15008.8	170.72	72.75	7.75999	108.64	28.13	43.65	135.8	98.94	5193.38	96.03	0	91.18	401.58	245.41	63.05	153.26	104.76	194
3977.97	83898.2	2645.19	1301.74	17919.8	5591.08	45107.9	767.27	53664.3	81.48	-35.89	11.64	394.79	55.29	95.06	-33.95	95.06	11.64	88.27	133.86	72.75	216.31	117.37	29.1	139.68	349.2	6.78998
194490	115205	13804.1	25372.3	3146.68	6461.17	1444.33	56573.3	135.8	99.91	80.51	52.38	357.93	38.8	93.12	12.61	72.75	112.52	276.45	174.6	137.74	410.31	190.12	156.17	84.39	169.75	13.58
86552.1	71945.9	21768.7	16591.8	17866.4	19363.1	2191.23	341.44	622.74	220.19	42.68	123.19	2463.8	-1.93998	74.69	118.34	64.99	113.49	70.81	70.81	165.87	152.29	85.36	-1.93998	389.94	65.96	28.13
172349	55015.5	3810.16	29300.8	24565.2	10844.6	182063	597.52	23926	51.41	127.07	25.22	206.61	13.58	1426.87	64.99	206.61	55.29	118.34	97.97	51.41	172.66	17.46	116.4	111.55	261.9	26.19
255216	123.19	4434.84	15517.1	5372.83	124.16	7352.6	54344.3	49683.4	84.39	109.61	61.11	325.92	144.53	865.24	13315.2	13.58	74.69	124.16	135.8	-30.07	252.2	160.05	125.13	220.19	91.18	-12.61
174607	95191	437.47	46878.2	289.06	8425.42	23654.4	47788	20086.8	72.75	51.41	50.44	4565.79	79.54	152.29	56.26	1842.03	37.83	213.4	104.76	-2.90997	246.38	86.33	31.04	317.19	65.96	32.01
68.87	3663.69	303.61	216.31	11801	1990.44	4638.54	465.6	3033.19	-9.69998	128.04	30.07	218.25	88.27	45.59	155.2	378.3	1476.34	161.02	42.68	-8.73002	171.69	69.84	138.71	1238.69	109.61	79.54
15155.3	127925	10213.1	113051	189.15	152.29	1513.2	35656.2	28170.7	182.36	16.49	71.78	204.67	850.69	96.03	46.56	83.42	2964.32	127.07	146.47	35.89	136.77	87.3	28.13	250.26	99.91	17.46
3776.21	29618	399.64	73111.8	950.6	8022.87	8222.69	14979.7	489.85	115.43	122.22	77.6	1043.72	88.27	73.72	10446.9	107.67	14.55	-10.67	277.42	51.41	88.27	197.88	1.93998	170.72	-14.55	56.26
455.9	19722	27273.5	51797	58.2	9935.71	358.9	1183.4	10871.8	210.49	-18.43	14.55	178.48	32.98	32.01	326.89	56.26	99.91	55.29	124.16	107.67	329.8	91.18	171.69	130.95	78.57	82.45
188343	150493	9281.93	49800.8	32166.2	6332.16	1055.36	89264.2	24181.1	97.97	47.53	15.52	214.37	90.21	49.47	2956.56	21.34	697.43	183.33	172.66	61.11	134.83	103.79	136.77	260.93	141.62	172.66
80456.7	30415.3	14682.9	2220.33	46377.6	4403.8	495.67	68459.7	808.98	216.31	82.45	104.76	76.63	159.08	125.13	189.15	58.2	61.11	319.13	2.90997	42.68	668.33	25.22	83.42	36.86	129.01	17.46
112182	491.79	13002.9	37846.5	26980.5	463.66	5603.69	409.34	1148.48	75.66	65.96	48.5	347.26	1020.44	13.58	161.99	112.52	95.06	336.59	94.09	11.64	452.99	355.02	72.75	133.86	122.22	116.4
42364.7	28472.4	163.93	59594.9	733.32	7597.04	1139.75	8967.65	3514.31	48.5	54.32	-7.75999	1229.96	86.33	34.92	168.78	13495.6	893.37	61.11	49.47	8.73002	464.63	35.89	44.62	-11.64	60.14	86.33
475.3	10323.7	10804.8	121553	35426.3	13447.1	73070.1	596.55	2310.54	89.24	28.13	2.90997	78.57	433.59	416.13	166.84	419.04	347.26	177.51	170.72	46.56	375.39	48.5	74.69	175.57	151.32	150.35
62275	103176	3473.57	1467.61	21656.2	307.49	4348.51	679.97	28392.9	114.46	32.01	72.75	150.35	-36.86	34.92	21.34	94.09	6.78998	37.83	129.98	145.5	93.12	101.85	55.29	289.06	48.5	70.81
205813	35512.7	1056.33	10531.3	34776.4	1236.75	71243.6	46183.7	6389.39	239.59	70.81	26.19	263.84	292.94	61.11	7246.87	108.64	-6.78998	129.98	31.04	53.35	209.52	230.86	46.56	119.31	221.16	54.32
127958	41012.6	20099.4	57740.2	46879.1	224.07	100829	78728.1	22979.3	210.49	114.46	67.9	202.73	176.54	701.31	6904.46	5940.28	690.64	216.31	64.02	37.83	41.71	74.69	73.72	64.02	64.99	37.83
87164.2	144373	1121.32	4437.75	3110.79	1423.96	188481	70386.1	119.31	2489.02	80.51	20.37	302.64	131.92	6949.08	1473.43	168.78	139.68	138.71	85.36	111.55	583.94	109.61	-2.90997	244.44	76.63	82.45
14772.1	1163.03	25688.5	49233.3	965.15	108.64	76146	95732.2	19692.9	301.67	166.84	74.69	133.86	346.29	122.22	117.37	53.35	195.94	146.47	71.78	52.38	193.03	43.65	77.6	69.84	194.97	149.38
262139	57166	12103.7	1336.66	997.16	2033.12	75752.2	32078.9	33612.4	104.76	99.91	102.82	1475.37	110.58	108.64	183.33	40.74	25.22	79.54	36.86	45.59	121.25	90.21	89.24	113.49	119.31	-1.93998
187712	150035	46765.6	13783.7	411.28	375.39	93036.6	707.13	33218.6	226.01	154.23	1.93998	44.62	126.1	95.06	609.16	147.44	-14.55	419.04	32.01	144.53	151.32	-25.22	158.11	137.74	114.46	-3.87997
1993.35	45259.2	2327.03	112648	8563.16	3066.17	148210	86654	5073.1	183.33	88.27	100.88	378.3	1.93998	2746.07	487.91	1847.85	600.43	45.59	49.47	116.4	276.45	83.42	134.83	42.68	133.86	52.38
72410.5	85749	1660.64	7245.9	26934	643.11	173396	108993	28810	208.55	126.1	61.11	4552.21	127.07	69.84	333.68	-5.81997	1543.27	115.43	10.67	47.53	406.43	140.65	29.1	331.74	134.83	0.96999
1327.93	11843.7	1890.53	5885.96	109122	22614.6	46681.2	8901.69	1209.59	157.14	43.65	107.67	538.35	125.13	88.27	183.33	293.91	724.59	103.79	170.72	20.37	219.22	165.87	25.22	41.71	73.72	95.06
8050.03	38627.3	15019.5	1090.28	7442.81	16078.7	116000	72203.9	23774.7	12.61	82.45	92.15	7996.68	62.08	229.89	2611.24	50.44	83.42	119.31	25.22	-57.23	129.01	-0.96999	61.11	65.96	84.39	56.26
64665	133602	21618.4	53600.3	44298.9	5532.88	127671	2523.94	15226.1	22.31	75.66	94.09	24.25	107.67	6751.2	4320.38	63.05	45.59	108.64	159.08	47.53	371.51	136.77	65.96	220.19	147.44	50.44
2800.39	116466	15187.3	19143	7498.1	1327.93	55484	83777	11662.3	70.81	15230.9	48.5	182.36	9394.45	50.44	932.17	145.5	334.65	122.22	200.79	106.7	277.42	134.83	-2.90997	5.81997	153.26	102.82
13361.8	39444.1	5459.16	1626.69	25928.1	12375.3	79919.3	75157.6	40361.7	115.43	130.95	37.83	6284.63	296.82	47.53	115.43	80.51	126.1	113.49	79.54	79.54	73.72	232.8	15.52	29.1	132.89	117.37
7526.23	10700.1	62110.1	20431.1	29375.5	8613.6	32894.6	102776	92.15	70.81	107.67	77.6	160.05	138.71	188.18	135.8	48.5	46.56	268.69	135.8	25.22	274.51	97.97	210.49	208.55	138.71	151.32
206060	10067.6	22263.4	14852.6	13247.3	841.96	6595.03	79877.6	16868.3	107.67	-19.4	-10.67	9481.75	88.27	54.32	77.6	487.91	48.5	117.37	77.6	62.08	173.63	119.31	70.81	94.09	76.63	147.44
231614	57860.5	286.15	1116.47	2145.64	15521	7893.86	75151.7	6854.99	217.28	23.28	183.33	96.03	924.41	65.96	29.1	100.88	53.35	97	107.67	89.24	334.65	139.68	108.64	158.11	86.33	88.27
18625.9	14492.8	920.53	2515.21	2472.53	146.47	120547	1708.17	10584.6	110.58	195.94	106.7	8060.7	107.67	45.59	501.49	155.2	64.99	146.47	4.84997	72.75	178.48	212.43	45.59	74.69	68.87	176.54
5225.39	2068.04	5075.04	47818.1	28099	1030.14	96768.2	32138	9155.83	156.17	61.11	65.96	115.43	70.81	26.19	208.55	197.88	107.67	32.98	218.25	141.62	279.36	93.12	116.4	126.1	109.61	122.22
182667	2278.53	34777.4	36225.6	380.24	66.93	2800.39	61022.7	19968.4	189.15	194.97	8.73002	81.48	60.14	85.36	122.22	58.2	64.99	47.53	88.27	40.74	109.61	131.92	154.23	138.71	116.4	43.65
104905	6318.58	7987.95	1516.11	12092	252.2	2730.55	958.36	242.5	36.86	175.57	163.93	209.52	1164.97	91.18	150.35	177.51	55.29	60.14	116.4	44.62	509.25	279.36	122.22	175.57	126.1	67.9
193651	64886.2	745.93	50166.5	12194.8	32308.8	138711	74084.7	27850.6	175.57	318.16	114.46	184.3	461.72	40.74	33.95	165.87	314.28	47.53	17.46	128.04	246.38	84.39	122.22	194.97	121.25	21.34
66610.9	646.99	17493.9	1316.29	472.39	8267.31	141432	2144.67	450.08	159.08	218.25	57.23	250.26	64.99	36.86	5889.84	20.37	91.18	112.52	68.87	47.53	375.39	2.90997	192.06	326.89	47.53	83.42
39005.6	636.32	380.24	230.86	3204.88	511.19	556.78	63661.1	21681.4	328.83	119.31	23.28	846.81	95.06	80.51	149.38	352.11	29.1	124.16	157.14	124.16	189.15	111.55	155.2	113.49	3356.2	64.99
2818.82	2360.01	17128.3	4212.71	5601.75	6463.11	129865	45718	16074.8	174.6	159.08	66.93	43.65	24.25	78.57	330.77	165.87	75.66	217.28	43.65	37.83	75.66	177.51	13.58	234.74	76.63	97
48914.2	36002.5	128.04	97314.3	1610.2	187.21	6902.52	29876	21711.5	130.95	80.51	121.25	2190.26	119.31	63.05	91.18	151.32	26.19	100.88	39.77	62.08	282.27	124.16	-5.81997	59.17	110.58	52.38
543.2	110317	18704.5	22607.8	5977.14	731.38	995.22	61098.4	481.12	74.69	48.5	21.34	421.95	58.2	195.94	103.79	193.03	71.78	103.79	143.56	67.9	370.54	129.01	116.4	79.54	-5.81997	89.24
68803.1	27617.8	11789.4	23585.5	653.78	8150.91	16752.9	8253.73	862.33	149.38	137.74	16.49	51.41	41.71	430.68	208.55	1004.92	4.84997	28.13	17.46	63.05	123.19	75.66	32.01	366.66	236.68	0.96999
2151.46	67089.1	331.74	46127.4	129.01	7852.15	134071	665.42	859.42	121.25	137.74	0	21451.5	101.85	186.24	131.92	135.8	27.16	347.26	90.21	179.45	348.23	666.39	240.56	156.17	90.21	44.62
262139	94760.3	3451.26	4536.69	8035.48	197.88	32826.7	796.37	9414.82	244.44	117.37	37.83	1.93998	141.62	62.08	47.53	58.2	56.26	121.25	132.89	174.6	73.72	280.33	134.83	79.54	60.14	73.72
11793.3	10431.4	6077.05	66860.2	926.35	4744.27	99579.2	14144.5	54117.3	314.28	98.94	60.14	170.72	101.85	86.33	-14.55	79.54	119.31	106.7	2631.61	75.66	317.19	149.38	-7.75999	20.37	108.64	123.19
245716	11513.9	20103.2	40925.3	592.67	238.62	38643.8	14.55	212.43	187.21	94.09	60.14	137.74	157.14	135.8	127.07	165.87	85.36	72.75	64.99	138.71	241.53	88.27	175.57	59.17	47.53	85.36
262139	12513	11708.9	65399.3	1061.18	9086.96	80576.9	8846.4	14486	-50.44	112.52	86.33	204.67	68.87	2506.48	74.69	125.13	106.7	126.1	54.32	-0.96999	360.84	257.05	116.4	128.04	93.12	235.71
2853.74	1572.37	19813.2	37912.5	3094.3	4548.33	56408.4	69.84	443.29	217.28	105.73	-40.74	-4.84997	56.26	106.7	15.52	387.03	29.1	152.29	170.72	32.98	195.94	35.89	48.5	123.19	72.75	86.33
233451	24690.4	202.73	1579.16	8546.67	7176.06	29418.2	27599.4	6991.76	234.74	41.71	97	179.45	372.48	63.05	2197.05	23.28	202.73	130.95	16.49	54.32	68.87	152.29	62.08	113.49	68.87	8.73002
19933.5	1403.59	5081.83	336.59	1258.09	11190.9	11984.3	198.85	28111.6	55.29	137.74	24.25	5970.35	157.14	104.76	178.48	1483.13	26.19	52.38	55.29	18.43	266.75	73.72	34.92	259.96	10.67	135.8
108284	56877.9	27003.8	5280.68	7255.6	612.07	97138.7	979.7	8821.18	347.26	103.79	32.01	14183.3	149.38	52.38	157.14	28.13	98.94	55.29	45.59	47.53	162.96	139.68	138.71	290.03	100.88	37.83
80724.4	65184	11984.3	10467.3	784.73	9734.92	33140	1304.65	15503.5	227.95	101.85	91.18	36.86	50.44	72.75	298.76	80.51	63.05	44.62	78.57	171.69	41.71	115.43	64.02	144.53	61.11	87.3
262139	4044.9	16348.4	8611.66	32630.8	11367.4	19077	6450.5	29202.8	0	34.92	55.29	1168.85	885.61	69.84	176.54	80.51	86.33	179.45	-0.96999	77.6	126.1	150.35	66.93	42.68	57.23	214.37
40902	1802.26	45142.8	30909.1	3966.33	1961.34	86858.6	914.71	11701.1	34.92	25.22	29.1	259.96	103.79	63.05	172.66	14.55	1150.42	37.83	78.57	196.91	272.57	193.03	121.25	147.44	69.84	35.89
1661.61	82340.4	24071.5	6306.94	22436.1	12208.4	1154.3	24896	957.39	-26.19	210.49	168.78	145.5	45.59	484.03	86.33	-36.86	31.04	59.17	26.19	133.86	57.23	117.37	68.87	66.93	123.19	32.98
26085.2	8281.86	1593.71	26623.6	2366.8	3640.41	118890	979.7	110.58	97	148.41	190.12	2890.6	200.79	23.28	158.11	71.78	17.46	78.57	217.28	83.42	605.28	70.81	78.57	88.27	30.07	82.45
563.57	49867.7	34681.4	36214.9	61431.1	2693.69	100932	2028.27	27001.9	227.95	261.9	97	88.27	5068.25	101.85	98.94	3285.39	27.16	80.51	133.86	-42.68	87.3	179.45	0.96999	250.26	104.76	75.66
11376.2	76990.9	40351	38417.8	27631.4	165.87	51065.7	47235.1	7607.71	203.7	120.28	52.38	1266.82	139.68	97	155.2	578.12	69.84	29.1	41.71	72.75	273.54	421.95	146.47	319.13	52.38	72.75
87859.7	1843	242.5	9795.06	42291	4302.92	136951	87941.2	14958.4	227.95	79.54	54.32	32.98	65.96	1235.78	79.54	35.89	13.58	109.61	283.24	75.66	42.68	211.46	136.77	3.87997	83.42	71.78
82658.5	52411	21088.8	3134.07	6304.03	6874.39	101067	21681.4	15585	101.85	34.92	76.63	226.01	116.4	91.18	173.63	996.19	50.44	140.65	131.92	57.23	133.86	233.77	128.04	194	311.37	32.01
1106.77	57391	13785.6	22326.5	16285.3	413.22	109272	37614.7	1847.85	70.81	73.72	68.87	13827.4	106.7	106.7	103.79	151.32	82.45	88.27	178.48	32.01	328.83	137.74	184.3	45.59	9.69998	91.18
140028	69989.4	2044.76	96726.4	20654.2	224.07	50006.4	109400	37106.4	126.1	131.92	99.91	152.29	0.96999	66.93	93.12	21.34	135.8	0.96999	45.59	43.65	134.83	194	60.14	259.96	18.43	114.46
223669	60786	15.52	9694.18	11297.6	609.16	148234	12815.6	7404.98	46.56	135.8	27.16	355.02	6399.09	801.22	159.08	336.59	211.46	167.81	182.36	73.72	101.85	44.62	51.41	82.45	103.79	23.28
23570	27737.1	307.49	94353.8	3317.4	337.56	19013.9	492.76	22747.5	43.65	140.65	77.6	183.33	653.78	15.52	2601.54	1903.14	50.44	86.33	139.68	56.26	2.90997	146.47	84.39	82.45	125.13	47.53
1050.51	1009.77	39935.9	10641.9	19369	1006.86	43461.8	19074.1	30730.6	272.57	25.22	89.24	116.4	88.27	86.33	194.97	115.43	680.94	336.59	90.21	76.63	144.53	203.7	133.86	11.64	31.04	28.13
5496.02	6362.23	2812.03	2959.47	6238.07	1969.1	116669	911.8	14706.2	178.48	158.11	54.32	355.02	46.56	56.26	333.68	54.32	1422.02	137.74	72.75	66.93	318.16	80.51	93.12	175.57	31.04	33.95
92545.8	49530.1	3558.93	15243.6	106.7	10081.2	1004.92	120169	17532.8	363.75	55111.5	64.02	117.37	161.99	4323.29	12554.7	16.49	343.38	400.61	13.58	64.99	110.58	235.71	56.26	96.03	81.48	97
80883.4	84084.4	17257.3	28675.1	1783.83	1161.09	121847	339.5	2009.84	46.56	23.28	146.47	50127.7	704.22	1167.88	83.42	174.6	51.41	98.94	105.73	95.06	705.19	202.73	83.42	108.64	178.48	132.89
4209.8	452.99	38050.2	1493.8	53097.8	298.76	262139	38352.8	1017.53	285.18	-0.96999	92.15	124.16	37.83	523.8	1235.78	261.9	92.15	97	129.98	38.8	217.28	125.13	50.44	258.02	99.91	142.59
124979	5121.6	1666.46	2172.8	77936.6	5208.9	88126.4	33062.4	29286.2	270.63	150.35	34.92	9.69998	73.72	57.23	83.42	97.97	114.46	91.18	66.93	114.46	60.14	60.14	89.24	193.03	64.02	215.34
92687.4	137402	4434.84	18725.9	17453.2	258.02	1246.45	87101.2	1453.06	175.57	65.96	66.93	70.81	69.84	70.81	180.42	80.51	97	57.23	164.9	37.83	97	7.75999	188.18	116.4	114.46	83.42
44040.9	53209.4	7020.86	2662.65	24809.7	13883.6	72788.8	58573.4	36242.1	171.69	65.96	150.35	30.07	110.58	25.22	532.53	187.21	81.48	119.31	60.14	91.18	202.73	32.01	70.81	206.61	161.99	25.22
211143	108876	20061.5	477.24	4613.32	25251	800.25	129128	7782.31	112.52	16.49	27.16	210.49	19.4	112.52	146.47	101.85	1573.34	85.36	58.2	59.17	259.96	108.64	113.49	89.24	72.75	68.87
4777.25	67551.8	580.06	56752.8	25314.1	518.95	90895.8	21560.2	11146.3	210.49	64.99	65.96	130.95	4904.32	86.33	5830.67	68.87	90.21	234.74	51.41	113.49	95.06	103.79	107.67	191.09	97	161.99
4063.33	193.03	660.57	37411	41985.5	906.95	45721.9	1256.15	16133	236.68	64.02	69.84	210.49	9513.76	49.47	-0.96999	15730.5	62.08	76.63	80.51	74.69	111.55	137.74	-3.87997	97.97	130.95	73.72
1869.19	785.7	6927.74	92893	32044.9	2989.54	20484.5	129062	1112.59	296.82	88.27	100.88	300.7	293.91	190.12	155.2	64.99	135.8	224.07	125.13	77.6	82.45	13.58	18.43	225.04	67.9	113.49
95043.5	47276.8	694.52	70177.6	22272.2	8712.54	42842.9	86183.5	2330.91	259.96	183.33	56.26	6870.51	34.92	54.32	129.98	39.77	50.44	235.71	162.96	66.93	51.41	60.14	110.58	81.48	106.7	49.47
578.12	73962.5	26052.3	15500.6	46500.8	1654.82	185806	154157	11486.7	548.05	94.09	129.01	387.03	87.3	1095.13	115.43	104.76	24.25	129.01	291.97	37.83	161.02	209.52	138.71	364.72	97.97	53.35
1002.98	104582	23618.5	18930.5	30618	6761.87	2047.67	141010	1245.48	-20.37	542.23	64.99	151.32	438.44	100.88	325.92	13223	306.52	48.5	87.3	16.49	107.67	93.12	79.54	183.33	41.71	87.3
60182.7	61925.8	3743.23	22778.5	8843.49	3267.93	44424.1	10930.9	11072.6	202.73	151.32	31.04	305.55	6157.56	93.12	180.42	209.52	197.88	53.35	106.7	150.35	129.98	206.61	137.74	39.77	198.85	42.68
138371	2965.29	17862.6	26612	21329.3	6733.74	86843.2	18362.1	14225	154.23	146.47	75.66	65.96	129.01	1888.59	9673.81	34.92	255.11	57.23	82.45	226.01	181.39	52.38	18.43	216.31	75.66	27.16
255.11	2225.18	727.5	56438.5	25594.4	180.42	33332.1	46837.4	16014.7	10.67	180.42	73.72	137.74	123.19	175.57	174.6	77.6	88.27	262.87	41.71	61.11	54.32	105.73	52.38	64.99	22.31	140.65
35389.5	91213	53876.7	6305	32117.7	418.07	35449.6	34191.5	11455.7	158.11	121.25	64.02	58.2	1068.94	41.71	85.36	123.19	154.23	175.57	159.08	134.83	231.83	183.33	22.31	35.89	11.64	50.44
52662.3	122459	751.75	64135.4	22016.1	4055.57	43376.5	70126.1	1819.72	219.22	106.7	7.75999	14803.2	41.71	0	172.66	106.7	100.88	123.19	39.77	68.87	185.27	82.45	-1.93998	57.23	-17.46	98.94
262139	192.06	567.45	62238.1	371.51	19289.4	9452.65	3556.02	46107	114.46	228.92	17.46	37.83	57.23	2863.44	1527.75	8870.65	190.12	127.07	97.97	106.7	123.19	66.93	40.74	69.84	109.61	93.12
2838.22	38188.9	24881.5	834.2	52361.6	804.13	259662	271.6	8476.83	91.18	27.16	60.14	4627.87	601.4	1573.34	1289.13	26.19	53.35	-15.52	310.4	111.55	332.71	19.4	-16.49	2.90997	86.33	110.58
247690	1685.86	345.32	50927.9	657.66	25932	220178	15656.8	705.19	58.2	10.67	54.32	269.66	97.97	671.24	550.96	660.57	45.59	70.81	116.4	30.07	229.89	273.54	69.84	155.2	166.84	70.81
1101.92	21946.2	8240.15	69355	2909.03	13288	21566	2498.72	13324.9	205.64	82.45	20.37	6783.21	139.68	167.81	630.5	341.44	58.2	214.37	265.78	169.75	403.52	266.75	103.79	256.08	150.35	101.85
4832.54	50440	353.08	1127.14	13977.7	921.5	165816	1232.87	29528.7	162.96	44.62	99.91	3029.31	64.99	451.05	248.32	107.67	142.59	232.8	94.09	50.44	298.76	235.71	56.26	42.68	99.91	120.28
1954.55	5878.2	24117.1	28481.1	289.06	225.04	3111.76	434.56	1550.06	62.08	251.23	97	127.07	23.28	1702.35	1954.55	768.24	57.23	248.32	10.67	32.01	392.85	55.29	70.81	234.74	-14.55	25.22
148680	5224.42	12723.5	101954	13932.1	2318.3	64780.5	680.94	14911.8	191.09	127.07	31.04	14939.9	326.89	66.93	103.79	153.26	160.05	159.08	32.01	49.47	190.12	161.99	105.73	211.46	57.23	95.06
262139	4370.82	8583.53	42922.5	6126.52	550.96	3150.56	1139.75	28802.2	138.71	147.44	126.1	-20.37	129.98	121.25	321.07	87.3	113.49	76.63	32.98	47.53	214.37	122.22	9.69998	91.18	273.54	35.89
2462.83	1117.44	561.63	46300.1	4843.21	7295.37	1390.98	570.36	295.85	217.28	110.58	77.6	16437.6	89.24	70.81	23811.6	-29.1	85.36	71.78	337.56	38.8	189.15	187.21	58.2	96.03	170.72	21.34
3338.74	67478	22896.9	36759.1	16071	316.22	2664.59	118781	266.75	162.96	86.33	98.94	57.23	136.77	47.53	81.48	114.46	65.96	26.19	-14.55	94.09	63.05	200.79	104.76	259.96	105.73	41.71
101740	676.09	49536.9	20297.3	28750.8	8811.48	98252.3	93908.6	572.3	127.07	38.8	32.98	82.45	97.97	141.62	129.98	5981.99	251.23	63.05	87.3	107.67	238.62	170.72	44.62	204.67	-0.96999	20.37
77911.4	15624.8	135.8	45438.7	34325.4	3803.37	187489	16309.6	24841.7	64.02	72.75	22.31	106.7	669.3	159.08	230.86	525.74	156.17	21.34	88.27	98.94	466.57	74.69	106.7	131.92	-31.04	98.94
1495.74	11385.9	46416.5	9926.01	44748	10434.3	107993	103177	5642.49	326.89	7.75999	91.18	1055.36	17396	129.01	588.79	14.55	338.53	580.06	32.01	38.8	79.54	229.89	83.42	142.59	188.18	66.93
8541.82	5002.29	50404.1	712.95	16936.2	14975.8	105418	2424.03	20425.3	289.06	-63.05	126.1	290.03	229.89	308.46	81.48	97	873	140.65	135.8	44.62	108.64	80.51	205.64	166.84	17.46	32.98
22526.3	11272.4	16367.8	28257.1	23692.2	253.17	4513.41	87955.7	1015.59	386.06	97	158.11	687.73	96.03	261.9	238.62	75.66	72.75	101.85	59.17	96.03	97	113.49	103.79	70.81	119.31	22.31
9231.49	755.63	2015.66	3108.85	6474.75	368.6	47.53	18776.3	194.97	39.77	97	111.55	1547.15	111.55	32.98	12508.2	77.6	51.41	68.87	2.90997	131.92	396.73	55.29	97	96.03	53.35	95.06
925.38	142730	191.09	32325.2	13863.2	12963.1	139273	25994.1	937.99	107.67	115.43	83.42	335.62	112.52	307.49	251.23	5491.17	77.6	69.84	106.7	96.03	283.24	109.61	189.15	93.12	169.75	66.93
3919.77	157664	420.01	11054.1	780.85	9257.68	135804	66136.5	893.37	250.26	30.07	77.6	125.13	5.81997	12.61	119.31	203.7	131.92	146.47	336.59	138.71	298.76	127.07	116.4	160.05	122.22	2.90997
149041	3989.61	16429.9	70395.8	14576.2	527.68	2234.88	836.14	21400.1	199.82	57.23	141.62	136.77	143.56	15876	4834.48	99.91	49.47	102.82	144.53	74.69	100.88	314.28	68.87	113.49	124.16	69.84
3469.69	25353.9	526.71	2811.06	32082.8	6736.65	49180	68726.5	26447	161.02	7.75999	63.05	977.76	258.02	135.8	83.42	10.67	91.18	146.47	95.06	72.75	42.68	215.34	225.04	161.99	35.89	69.84
4752.03	104987	19608.6	624.68	373.45	348.23	91812.4	63021.9	27437.4	127.07	2403.66	21.34	970	245.41	25.22	63.05	0.96999	76.63	399.64	75.66	85.36	59.17	169.75	98.94	29.1	112.52	64.02
205602	90223.6	27781.8	69.84	928.29	353.08	17096.2	118571	72.75	280.33	31.04	80.51	209.52	93.12	60.14	113.49	538.35	157.14	126.1	119.31	114.46	371.51	360.84	179.45	12.61	61.11	-10.67
262139	112185	11043.5	31728.7	2532.67	4226.29	1465.67	1495.74	7139.2	223.1	56.26	153.26	1746	3096.24	33.95	847.78	144.53	1974.92	-16.49	116.4	148.41	187.21	47.53	74.69	40.74	122.22	32.98
82562.5	5674.5	12952.4	54410.2	50132.5	258.99	228397	22249.9	376.36	151.32	34.92	134.83	1100.95	56.26	192.06	35.89	316.22	242.5	140.65	72.75	60.14	227.95	62.08	54.32	87.3	91.18	109.61
109116	146660	1670.34	850.69	8468.1	328.83	51283.9	2080.65	1720.78	-1.93998	153.26	64.99	76.63	52.38	-41.71	161.02	68.87	240.56	38.8	201.76	26.19	166.84	30.07	90.21	97	80.51	159.08
749.81	178545	15180.5	1180.49	708.1	3676.3	73089.5	600.43	18490.1	245.41	97	60.14	74.69	103.79	90.21	8087.86	2294.05	145.5	152.29	-4.84997	-7.75999	212.43	251.23	-7.75999	75.66	100.88	54.32
3183.54	42768.3	237.65	15164	18845.2	1506.41	144355	10928	28391.9	17.46	22.31	42.68	97.97	170.72	27.16	2869.26	5644.43	46.56	30.07	70.81	82.45	147.44	120.28	74.69	201.76	122.22	24.25
64769.8	-16.49	13821.5	48089.7	39869.9	5344.7	23897.9	24898	26235.6	146.47	102.82	75.66	187.21	-26.19	68.87	268.69	0	104.76	97	79.54	43.65	115.43	114.46	33.95	113.49	64.02	100.88
2323.15	47798.7	24125.8	6502.88	355.02	394.79	26348.1	16463.8	9254.77	220.19	85.36	106.7	84.39	658.63	8.73002	2399.78	466.57	246.38	-6.78998	107.67	85.36	208.55	129.98	68.87	140.65	112.52	190.12
77680.5	36667.9	2916.79	74841.3	291.97	2253.31	51795.1	310.4	4801.5	356.96	35.89	77.6	120.28	137.74	123.19	155.2	61.11	57.23	60.14	142.59	-1.93998	163.93	126.1	64.02	120.28	77.6	39.77
1593.71	61972.3	86.33	25221	96541.2	8591.29	203224	69909.8	31784	85.36	58.2	111.55	252.2	140.65	59.17	6.78998	240.56	40.74	15.52	103.79	299.73	56.26	179.45	39.77	79.54	28.13	127.07
262139	10707.8	7964.67	11213.2	16463.8	12374.3	80453.8	3691.82	4713.23	528.65	94.09	137.74	744.96	111.55	128.04	82.45	923.44	66.93	131.92	104.76	328.83	124.16	384.12	79.54	278.39	97.97	36.86
94634.2	1676.16	874.94	54532.4	1130.05	4657.94	3532.74	3313.52	532.53	246.38	79.54	39.77	236.68	122.22	4606.53	-20.37	-18.43	314.28	207.58	50.44	87.3	149.38	103.79	55.29	277.42	79.54	23.28
262139	53158.9	30343.5	218.25	11958.2	237.65	160138	46400.9	24864	733.32	89.24	90.21	98.94	65.96	118.34	26.19	97.97	16.49	108.64	103.79	62.08	362.78	161.02	33.95	41.71	155.2	37.83
196589	19014.9	16318.3	21977.3	675.12	199.82	34554.3	9203.36	16569.5	8.73002	27.16	37.83	12871.9	269.66	32.01	172.66	225.04	15.52	238.62	67.9	62.08	80.51	199.82	146.47	74.69	97	-27.16
318.16	679	21668.8	95359.7	17996.4	6240.01	105851	61003.3	28624.7	145.5	-29.1	103.79	2143.7	149.38	63.05	115.43	2370.68	86.33	153.26	97.97	83.42	87.3	65.96	102.82	65.96	273.54	45.59
236319	73648.2	26927.2	9750.44	28122.2	6272.02	35400.2	41844.8	8583.53	55.29	142.59	86.33	164.9	91.18	52.38	1753.76	131.92	42.68	118.34	144.53	-2.90997	69.84	125.13	83.42	227.95	36.86	56.26
14302.7	18709.4	8115.99	52393.6	7979.22	7242.02	182090	512.16	515.07	222.13	124.16	71.78	8854.16	188.18	137.74	19584.3	120.28	51.41	99.91	115.43	102.82	211.46	394.79	298.76	214.37	68.87	95.06
28245.4	58497.8	8056.82	4080.79	18327.2	113.49	40941.8	78461.3	1746	203.7	-5.81997	62.08	17653	66.93	241.53	67.9	2448.28	73.72	139.68	126.1	88.27	266.75	153.26	57.23	1013.65	141.62	58.2
91440.9	93678.7	26776.9	37246.1	14939	10357.7	116762	53015.4	50740.7	59.17	112.52	48.5	149.38	124.16	69.84	167.81	5678.38	114.46	61.11	54.32	87.3	119.31	35.89	171.69	37.83	80.51	126.1
157503	22103.4	414.19	56894.4	37162.6	964.18	161668	821.59	22467.1	71.78	78.57	79.54	20222.6	5704.57	72.75	160.05	7168.3	5709.42	171.69	31.04	39.77	23.28	144.53	73.72	186.24	214.37	121.25
241184	70780.9	1875.01	25625.5	60490.2	213.4	88340.8	29348.3	18924.7	116.4	81.48	28.13	125.13	96.03	144.53	123.19	201.76	702.28	114.46	43.65	81.48	206.61	24.25	171.69	108.64	77.6	49.47
202164	4101.16	15120.4	10522.6	2447.31	811.89	42320.1	18065.3	9964.81	92.15	55.29	94.09	149.38	58.2	55.29	137.74	94.09	137.74	51.41	41.71	48.5	-5.81997	163.93	34.92	75.66	332.71	82.45
262139	20018.9	18472.7	22961.8	21510.7	5211.81	1505.44	1164	408.37	1.93998	84.39	21.34	79.54	166.84	177.51	149.38	5551.31	70.81	104.76	90.21	95.06	534.47	11.64	22.31	183.33	330.77	149.38
164916	42530.6	20957.8	71893.5	4816.05	9177.17	147118	13680.9	65.96	306.52	65.96	11.64	440.38	84.39	83.42	26.19	3308.67	380.24	52.38	71.78	5.81997	199.82	174.6	69.84	79.54	118.34	-12.61
43295	1505.44	31064.3	179137	33666.8	4702.56	4746.21	16953.7	371.51	164.9	135.8	28.13	1684.89	17008	114.46	111.55	370.54	74.69	110.58	55.29	206.61	391.88	24.25	180.42	107.67	186.24	31.04
92680.6	16460.9	24215.1	66684.6	23494.4	1055.36	203857	90139.2	19395.1	59.17	10.67	136.77	2644.22	89.24	0.96999	129.98	92.15	193.03	199.82	64.02	59.17	491.79	111.55	138.71	79.54	109.61	93.12
24241.3	65778.6	21959.8	610.13	51227.6	3138.92	113777	46030.4	47713.3	1.93998	63.05	79.54	199.82	167.81	70.81	200.79	95.06	57.23	228.92	255.11	88.27	280.33	31.04	256.08	134.83	81.48	118.34
99391.1	4494.01	287.12	53954.3	9375.05	10821.3	80147.2	895.31	5163.31	187.21	84.39	65.96	6572.72	85.36	458.81	141.62	82.45	89.24	160.05	83.42	60.14	162.96	150.35	78.57	130.95	88.27	75.66
106269	109157	45871.3	21147.9	1286.22	6948.11	289.06	74107	12207.4	57.23	64.02	10.67	139.68	183.33	68.87	228.92	71.78	140.65	110.58	165.87	57.23	258.99	95.06	70.81	204.67	122.22	22.31
156.17	7945.27	14787.6	2652.95	876.88	12067.8	147230	123143	21493.3	240.56	32.01	48.5	352.11	21.34	53.35	110.58	4090.49	61.11	108.64	125.13	205.64	163.93	135.8	12.61	96.03	112.52	14.55
9766.93	51765	61933.5	208.55	4503.71	2700.48	71527.8	106115	7209.04	99.91	81.48	125.13	441.35	-2.90997	968.06	146.47	831.29	55.29	71.78	163.93	79.54	19.4	158.11	107.67	41.71	89.24	70.81
114754	110930	20411.7	25126.9	5548.4	288.09	95342.3	78818.3	8253.73	135.8	23299.4	105.73	1374.49	-19.4	30.07	88.27	187.21	178.48	4.84997	114.46	133.86	-124.16	362.78	102.82	122.22	195.94	-5.81997
3467.75	51896.9	16304.7	2584.08	32462	184.3	66386.8	701.31	27233.7	128.04	50.44	60.14	1605.35	199.82	811.89	672.21	161.99	117.37	101.85	93.12	33.95	99.91	134.83	22.31	127.07	23.28	74.69
230012	98565.6	1018.5	1589.83	240.56	2786.81	129405	2098.11	15057.3	155.2	-32.01	104.76	99.91	9090.84	249.29	663.48	249.29	30.07	38.8	80.51	59.17	269.66	109.61	71.78	313.31	52.38	87.3
416.13	67843.7	4250.54	110372	58975	13555.8	47454.3	54686.7	2250.4	210.49	166.84	22.31	103.79	81.48	76.63	24.25	115.43	70.81	182.36	83.42	116.4	575.21	126.1	32.98	209.52	146.47	89.24
162509	103292	1541.33	62350.6	21184.8	5317.54	3903.28	72634.6	18444.5	96.03	189.15	61.11	787.64	63.05	67.9	158.11	109.61	66.93	237.65	103.79	81.48	529.62	63.05	80.51	75.66	91.18	136.77
39028	28174.6	10233.5	72474.5	7412.74	15876	57268.8	7094.58	5431.03	159.08	117.37	21.34	10.67	2327.03	65.96	109.61	196.91	288.09	216.31	92.15	-34.92	297.79	65.96	57.23	276.45	26.19	2.90997
87930.5	21213.9	11590.5	3045.8	26775.9	7230.38	4084.67	1796.44	21835.7	226.98	62.08	89.24	282.27	81.48	69.84	130.95	85.36	42.68	167.81	55.29	87.3	380.24	47.53	40.74	297.79	50.44	8.73002
85127.2	29169.8	635.35	17994.5	21928.8	5912.15	124274	1193.1	14133.9	74.69	11.64	26.19	10551.7	173.63	402.55	161.99	653.78	74.69	15.52	117.37	7.75999	338.53	154.23	97	34.92	20.37	21.34
99264	39985.3	201.76	10692.3	407.4	15108.7	118628	24694.3	203.7	130.95	84.39	86.33	7833.72	1087.37	392.85	76.63	0	27.16	425.83	13.58	105.73	448.14	147.44	31.04	60.14	79.54	132.89
191652	54162.9	34417.5	118404	31509.5	17180.6	7294.4	1431.72	107.67	113.49	87.3	81.48	215.34	154.23	307.49	219.22	114.46	96.03	226.01	26.19	29.1	629.53	162.96	27.16	412.25	150.35	145.5
173168	60642.5	27210.4	66604.1	20548.5	4857.76	115029	47111	202.73	66.93	133.86	71.78	175.57	1584.98	89.24	78.57	75.66	163.93	-7.75999	39.77	114.46	411.28	88.27	149.38	143.56	134.83	83.42
174258	59043.9	14098.9	2323.15	17462.9	237.65	13881.7	27887.5	118.34	64.02	17.46	118.34	129.01	181.39	396.73	124.16	46.56	88.27	65.96	87.3	139.68	441.35	25.22	111.55	120.28	38.8	166.84
243415	90569.9	583.94	12258.9	193.03	4070.12	99175.7	20665.9	6787.09	124.16	88.27	-5.81997	244.44	54.32	988.43	110.58	-35.89	321.07	209.52	103.79	55.29	328.83	84.39	64.02	133.86	101.85	97.97
54082.4	1382.25	42095.1	48650.4	30206.8	387.03	106113	572.3	23240.2	262.87	69593.6	38.8	163.93	134.83	12.61	326.89	102.82	5.81997	21.34	65.96	54.32	594.61	121.25	-4.84997	59.17	139.68	213.4
1580.13	33203.1	249.29	28845.9	578.12	161.02	22131.5	9022.94	22583.5	84.39	81.48	71.78	268.69	340.47	136.77	35.89	3143.77	1610.2	348.23	222.13	50.44	94.09	257.05	137.74	233.77	110.58	113.49
242939	613.04	20723.1	62667.8	22464.2	593.64	2486.11	116172	53.35	74.69	166.84	89.24	290.03	-0.96999	78.57	243.47	90.21	76.63	104.76	38.8	33.95	327.86	17.46	55.29	166.84	432.62	141.62
889.49	121961	15875	17577.4	27796.3	4659.88	7965.64	56303.7	4022.59	207.58	67.9	225.04	267.72	97	83.42	206.61	69.84	48.5	110.58	100.88	39.77	298.76	109.61	123.19	84.39	-12.61	71.78
158842	53958.2	1375.46	45860.6	1516.11	14549	131.92	19013.9	17584.2	361.81	19.4	115.43	96.03	106.7	201.76	20.37	97.97	172.66	172.66	193.03	131.92	186.24	42.68	126.1	256.08	48.5	133.86
37291.6	50441.9	40282.2	53551.8	2231	1379.34	51776.7	55927.3	721.68	412.25	73.72	58.2	555.81	124.16	11.64	120.28	99.91	1765.4	74.69	18.43	94.09	269.66	77.6	57.23	45.59	138.71	123.19
190290	7858.94	12859.3	35387.5	31937.2	614.98	3039.01	38359.6	228.92	7.75999	30.07	39.77	132.89	3448.35	40.74	83.42	106.7	3168.02	140.65	34.92	47.53	296.82	387.03	61.11	35.89	6.78998	183.33
252585	635.35	5759.86	668.33	670.27	1053.42	92737.8	44263	94.09	-12.61	68.87	62.08	113.49	325.92	-11.64	71.78	80.51	48.5	75.66	121.25	75.66	176.54	85.36	193.03	123.19	135.8	58.2
1699.44	69890.5	46046.9	16074.8	12902	6678.45	10505.1	179279	732.35	36.86	70.81	129.98	84.39	66.93	78.57	17588	179.45	573.27	148.41	142.59	80.51	114.46	303.61	124.16	30.07	102.82	66.93
119407	11052.2	4859.7	72092.4	2099.08	11064.8	542.23	2775.17	24349.9	97.97	255.11	14.55	292.94	101.85	80.51	2921.64	566.48	55.29	67.9	133.86	80.51	131.92	112.52	75.66	32.98	35.89	20.37
262139	45290.3	1152.36	32659.9	483.06	8672.77	95191	8116.96	16470.6	17.46	100.88	64.02	472.39	77.6	117.37	56.26	602.37	98.94	308.46	77.6	110.58	86.33	63.05	66.93	110.58	154.23	103.79
104200	25740.9	16320.3	18039.1	5682.26	295.85	181101	18973.2	13188.1	-16.49	60.14	98.94	212.43	148.41	84.39	193.03	121.25	135.8	101.85	117.37	156.17	271.6	21.34	158.11	194	110.58	144.53
5908.27	104712	17041	25706	60622.1	24792.2	45302.9	6983.03	23978.4	168.78	215.34	97	201.76	149.38	62.08	112.52	8045.18	102.82	97.97	106.7	48.5	125.13	242.5	56.26	97.97	24.25	162.96
1378.37	1559.76	582.97	1509.32	873	1094.16	18751.1	37347.9	9815.43	153.26	123.19	168.78	287.12	277.42	63.05	3478.42	196.91	73.72	1975.89	183.33	61.11	153.26	52.38	119.31	75.66	6.78998	78.57
87538.6	874.94	3447.38	1446.27	21394.3	8115.99	92096.6	33278.8	18133.2	270.63	112.52	83.42	10471.1	5447.52	61.11	2714.06	90.21	694.52	25.22	74.69	50.44	337.56	109.61	45.59	78.57	132.89	48.5
245609	262139	7499.07	845.84	63040.3	2910	166040	60171	21113	97	199.82	88.27	159.08	841.96	99.91	121.25	93.12	137.74	211.46	49.47	52.38	333.68	4969.31	72.75	29.1	160.05	88.27
135508	46.56	26409.2	79298.5	23805.7	7828.87	34596	58484.2	12104.6	-11.64	111.55	76.63	63.05	87.3	110.58	14.55	76.63	64.02	93.12	102.82	19.4	300.7	324.95	93.12	-32.01	255.11	70.81
100167	318.16	46260.3	18270.9	120.28	10019.1	2742.19	65958.1	8022.87	56.26	76.63	22.31	603.34	136.77	874.94	9424.52	23.28	73.72	71.78	-16.49	63.05	273.54	304.58	53.35	105.73	95.06	166.84
100876	1580.13	1406.5	53607	23153.9	9069.5	50000.6	559.69	940.9	170.72	69.84	71.78	327.86	27.16	72.75	162.96	149.38	134.83	306.52	59.17	65.96	117.37	22.31	92.15	152.29	82.45	30.07
389.94	54224	16174.8	196.91	654.75	12981.5	89532.9	3439.62	8589.35	626.62	53.35	44.62	2506.48	78.57	74.69	105.73	248.32	986.49	172.66	1721.75	46.56	302.64	62.08	12.61	117.37	22.31	24.25
6446.62	6929.68	2528.79	22327.5	1392.92	22869.7	81148.3	135288	34146.9	180.42	111.55	19.4	74.69	3285.39	180.42	175.57	-3.87997	977.76	1738.24	180.42	110.58	355.02	209.52	9.69998	129.98	113.49	67.9
141800	13994.2	342.41	4914.99	560.66	8805.66	2820.76	114290	12892.3	207.58	12.61	48.5	2878.96	12079.4	102.82	31.04	72.75	3181.6	173.63	31.04	61.11	-12.61	124.16	10.67	93.12	112.52	34.92
2284.35	1410.38	28093.1	680.94	4330.08	434.56	68624.6	60558.1	4790.83	85.36	129.01	61.11	5575.56	1774.13	125.13	81.48	-24.25	94.09	110.58	163.93	47.53	286.15	82.45	152.29	22.31	111.55	-0.96999
224.07	91578.7	13895.2	56652.8	19497	4246.66	2081.62	14858.5	1305.62	125.13	62.08	23.28	173.63	135.8	110.58	267.72	177.51	161.02	167.81	-15.52	84.39	208.55	208.55	28.13	104.76	94.09	-4.84997
107614	37572	22089.8	73118.6	23256.7	1738.24	95898.1	1148.48	8093.68	90.21	80.51	97.97	212.43	122.22	106.7	163.93	-16.49	194.97	291	-4.84997	45.59	245.41	42.68	33.95	228.92	32.98	16.49
2239.73	15165	16357.1	14036.9	552.9	9628.22	76087.8	58816.9	424.86	95.06	33.95	51.41	194.97	107.67	111.55	14806.1	83.42	542.23	85.36	187.21	59.17	144.53	339.5	89.24	13.58	38.8	70.81
262139	57711.1	634.38	53802	2383.29	61.11	84497.7	693.55	1340.54	71.78	47.53	89.24	195.94	61.11	59.17	214.37	164.9	58.2	209.52	4.84997	-2.90997	311.37	68.87	57.23	104.76	124.16	66.93
52586.6	46281.6	294.88	1409.41	11220	17070.1	9058.83	20178.9	13134.8	159.08	78.57	73.72	185.27	229.89	86.33	80.51	159.08	49.47	82.45	65.96	56.26	139.68	180.42	123.19	37.83	97	32.98
62567.9	2139.82	10697.2	1875.01	367.63	9178.14	123619	49435.1	474.33	142.59	36.86	12.61	259.96	76.63	86.33	102.82	60.14	64.99	126.1	147.44	53.35	423.89	138.71	169.75	62.08	187.21	30.07
68088.2	132567	8692.17	19344.7	36474.9	647.96	93255.8	2500.66	7297.31	159.08	62.08	182.36	153.26	162.96	617.89	-68.87	2363.89	51.41	39.77	84.39	2.90997	265.78	74.69	96.03	365.69	208.55	3.87997
1376.43	6927.74	1442.39	75.66	27375.3	120.28	139158	2846.95	22199.4	142.59	68.87	63.05	933.14	65.96	32.98	59.17	658.63	2208.69	87.3	98.94	27.16	1.93998	294.88	170.72	193.03	44.62	153.26
5366.04	1219.29	28959.4	120100	50054.9	13579	1293.01	65990.1	4165.18	214.37	106.7	102.82	87.3	723.62	118.34	43.65	73.72	382.18	261.9	176.54	70.81	135.8	225.04	132.89	222.13	248.32	64.02
59741.3	68318.1	24286.9	801.22	50272.2	40.74	87090.5	641.17	563.57	30.07	182.36	61.11	555.81	1042.75	287.12	12.61	117.37	587.82	56.26	-13.58	34.92	404.49	71.78	128.04	260.93	36.86	0.96999
262139	52209.3	26427.7	34489.3	21753.2	3168.02	165125	25121.1	493.73	283.24	103.79	57.23	463.66	103.79	278.39	336.59	57.23	110.58	146.47	105.73	32.98	210.49	190.12	61.11	133.86	33.95	-68.87
19364.1	17737.4	24025	52068.6	447.17	15400.7	568.42	576.18	14160.1	140.65	118.34	82.45	241.53	12925.3	122.22	199.82	129.98	65.96	265.78	79.54	51.41	319.13	167.81	28.13	140.65	62.08	49.47
1325.99	54224.9	35084.9	63403.1	7806.56	196.91	19018.8	1180.49	3531.77	144.53	99.91	9.69998	323.01	110.58	-21.34	343.38	49.47	1179.52	1584.98	29.1	155.2	73.72	96.03	35.89	36.86	77.6	1.93998
141707	4080.79	26038.7	20568.8	2785.84	5614.36	14106.7	4957.67	11075.5	-56.26	77.6	66.93	236.68	130.95	112.52	164.9	1134.9	29.1	69.84	-6.78998	55.29	281.3	87.3	42.68	131.92	360.84	57.23
26839.9	32293.2	21050	38978.5	435.53	324.95	98420.1	116386	1058.27	274.51	129.98	-14.55	187.21	3602.58	67.9	122.22	129.98	16.49	48.5	32.98	65.96	184.3	113.49	59.17	104.76	35.89	76.63
27022.3	192319	974.85	5608.54	1156.24	17946	1229.96	10689.4	1848.82	147.44	85.36	101.85	157.14	54.32	79.54	78.57	101.85	5878.2	359.87	160.05	90.21	254.14	108.64	193.03	124.16	45.59	25.22
72762.6	17044.8	276.45	17539.5	15794.5	189.15	108324	-3.87997	17199.1	212.43	162.96	67.9	5129.36	53.35	29.1	129.98	90.21	39.77	228.92	43.65	49.47	349.2	320.1	127.07	40.74	353.08	23.28
116676	2113.63	4962.52	43000.1	730.41	4094.37	262139	21374.9	1255.18	107.67	38.8	35.89	46.56	54.32	76.63	132.89	42.68	41.71	63.05	251.23	-12.61	226.98	151.32	35.89	158.11	132.89	171.69
16046.7	33511.6	54358.8	571.33	26371.4	3772.33	18561	59652.1	1819.72	118.34	29.1	123.19	35.89	55.29	11.64	219.22	138.71	149.38	200.79	108.64	33.95	83.42	12.61	9.69998	320.1	249.29	16.49
110.58	110262	11858.3	32051.7	12761.3	2325.09	4019.68	61565.9	19679.4	451.05	102.82	32.98	780.85	80.51	2651.98	1078.64	137.74	264.81	48.5	127.07	103.79	110.58	91.18	46.56	129.01	-3.87997	55.29
201.76	107123	13985.5	9749.47	975.82	241.53	3200.03	49349.7	25657.5	66.93	60.14	17.46	195.94	154.23	147.44	202.73	84.39	108.64	38.8	175.57	135.8	86.33	74.69	51.41	265.78	-30.07	65.96
19161.4	28344.4	17970.2	746.9	25092	856.51	111670	1263.91	12396.6	145.5	91.18	44.62	148.41	150.35	64.99	9172.32	191.09	40.74	155.2	76.63	120.28	145.5	133.86	150.35	169.75	58.2	28.13
2951.71	29263	3416.34	161651	3449.32	848.75	36219.8	47630.9	813.83	141.62	59.17	78.57	163.93	234.74	25.22	212.43	273.54	1.93998	165.87	42.68	70.81	190.12	74.69	107.67	323.01	64.02	193.03
206229	66883.5	10626.4	4234.05	1231.9	8131.51	743.02	22502.1	16934.3	130.95	72.75	11.64	596.55	64.99	48.5	57.23	117.37	32.98	199.82	80.51	83.42	111.55	98.94	95.06	341.44	120.28	72.75
211474	1646.09	8712.54	12989.3	6325.37	12247.2	938.96	33109	1256.15	177.51	288.09	39.77	3423.13	41.71	116.4	266.75	69.84	472.39	71.78	92.15	63.05	30.07	80.51	-9.69998	86.33	73.72	79.54
35867.7	28104.8	24061.8	32993.6	475.3	14081.5	8469.07	70630.5	4074.97	39.77	104.76	-0.96999	303.61	250.26	21.34	109.61	61.11	107.67	194.97	148.41	139.68	235.71	152.29	108.64	170.72	59.17	95.06
235776	72212.6	53758.4	3373.66	347.26	6311.79	2038.94	10159.8	26565.4	-45.59	103.79	41.71	13162.9	5241.88	340.47	310.4	17.46	605.28	120.28	33.95	96.03	143.56	180.42	108.64	77.6	30.07	70.81
2438.58	13354	13117.3	63170.3	50201.4	163.93	140263	38439.2	294.88	199.82	48.5	44.62	77.6	1608.26	60.14	3958.57	3093.33	1877.92	186.24	150.35	-23.28	331.74	82.45	129.01	108.64	21.34	222.13
47628	126942	17434.8	22882.3	855.54	10092.9	64983.2	50699	30104	-17.46	56.26	7.75999	499.55	76.63	203.7	19610.5	40.74	514.1	88.27	18.43	30.07	218.25	96.03	162.96	129.01	133.86	36.86
17756.8	59906.2	25452.8	1078.64	12763.3	3724.8	30038	15885.7	18422.2	177.51	152.29	59.17	3362.02	87.3	63.05	89.24	13.58	64.99	31.04	138.71	114.46	302.64	161.99	-1.93998	226.98	48.5	106.7
83384.1	108126	1344.42	14230.9	2358.07	323.98	773.09	909.86	573.27	759.51	206.61	85.36	226.01	208.55	77.6	205.64	40.74	22.31	120.28	131.92	125.13	100.88	104.76	131.92	254.14	171.69	93.12
74244.8	71449.2	18316.5	95881.6	29772.2	16390.1	14713	2069.01	23710.7	103.79	16.49	45.59	97	-5.81997	115.43	56.26	6496.09	32.98	114.46	0	49.47	458.81	63.05	63.05	190.12	134.83	53.35
193610	26709.9	26543.1	64826.1	3213.61	6516.46	63937.6	49158.6	7465.12	158.11	178.48	68.87	77.6	6526.16	28.13	221.16	5.81997	97.97	110.58	132.89	62.08	262.87	147.44	64.02	103.79	166.84	83.42
80045.4	77437.1	40709	1393.89	479.18	346.29	62551.4	1918.66	389.94	165.87	82.45	31.04	2218.39	1.93998	116.4	150.35	94.09	45.59	149.38	129.98	129.98	446.2	142.59	89.24	170.72	131.92	64.02
20887	23795.1	3323.22	10285.9	7453.48	2641.31	54103.7	3070.05	33785.1	85.36	144.53	8.73002	159.08	3162.2	39.77	16.49	59.17	111.55	7.75999	258.99	101.85	145.5	74.69	114.46	59.17	-28.13	75.66
10996.9	41755.6	9019.06	59353.3	425.83	369.57	86347.5	41432.6	88.27	-24.25	62.08	68.87	249.29	59.17	101.85	56.26	2162.13	89.24	243.47	210.49	0.96999	64.99	252.2	32.01	145.5	174.6	-29.1
2975.96	33773.5	15262.9	3314.49	29043.7	363.75	2231	4899.47	6096.45	382.18	32.01	26.19	308.46	59.17	97.97	3188.39	482.09	3414.4	224.07	416.13	101.85	390.91	486.94	64.02	151.32	31.04	26.19
79773.8	86574.4	2840.16	62635.8	4182.64	10581.7	62478.7	78249.9	17425.1	155.2	368.6	90.21	11139.5	3452.23	1876.95	81.48	28.13	145.5	64.99	209.52	53.35	220.19	107.67	87.3	134.83	178.48	34.92
175524	5018.78	53064.8	2541.4	13475.2	24245.2	1684.89	19519.3	9344.98	26.19	7.75999	73.72	317.19	46.56	58.2	97.97	0.96999	74.69	32.01	178.48	120.28	314.28	80.51	168.78	98.94	242.5	10.67
3395.97	225.04	21045.1	1053.42	743.99	331.74	67575.1	1271.67	14065	116.4	8.73002	-5.81997	175.57	149.38	1253.24	123.19	2367.77	1391.95	14.55	49.47	17.46	202.73	163.93	51.41	151.32	160.05	113.49
32511.5	1190.19	37702.9	32537.7	20568.8	12620.7	5211.81	931.2	130.95	12.61	61.11	-3.87997	210.49	57.23	28.13	40.74	116.4	83.42	25.22	90.21	102.82	260.93	249.29	38.8	265.78	61.11	72.75
1333.75	63586.4	26721.6	37533.2	22887.1	3368.81	581.03	4051.69	45022.6	25.22	54.32	13.58	99.91	263.84	3626.83	4573.55	3994.46	21.34	-28.13	112.52	72.75	161.02	61.11	59.17	531.56	162.96	104.76
530.59	30466.7	9180.08	5265.16	376.36	3339.71	111115	20201.2	1184.37	52.38	44.62	-14.55	300.7	126.1	37.83	140.65	263.84	195.94	134.83	68.87	9.69998	516.04	131.92	17.46	93.12	203.7	48.5
450.08	14221.2	465.6	1599.53	36949.2	10680.7	220122	127264	14930.2	178.48	157.14	126.1	446.2	102.82	84.39	87.3	869.12	135.8	156.17	124.16	73.72	161.02	164.9	157.14	101.85	143.56	13.58
262139	39.77	16526.9	24554.6	1185.34	1733.39	62081.9	138637	20175	151.32	83.42	73.72	121.25	2265.92	18.43	111.55	216.31	1593.71	203.7	16.49	103.79	44.62	198.85	69.84	124.16	96.03	59.17
573.27	258.02	486.94	113113	441.35	10623.4	800.25	492.76	19994.6	-18.43	96.03	82.45	-58.2	1595.65	1826.51	126.1	54.32	1480.22	44.62	65.96	41.71	194.97	101.85	77.6	128.04	116.4	87.3
717.8	12302.5	4018.71	1002.98	263.84	5450.43	6839.47	237.65	13089.2	51.41	25.22	74.69	3017.67	86.33	129.98	14.55	201.76	1263.91	32.01	71.78	90.21	168.78	215.34	61.11	95.06	162.96	77.6
97456.9	11806.8	5103.17	14135.8	7210.01	12103.7	8220.75	3814.04	34943.3	95.06	20102.3	93.12	327.86	1739.21	29.1	10494.4	149.38	85.36	60.14	153.26	-1.93998	277.42	99.91	142.59	33.95	171.69	91.18
15873.1	79575.9	591.7	684.82	137.74	315.25	1963.28	1808.08	18649.2	122.22	73.72	137.74	1920.6	443.29	61.11	150.35	22.31	3947.9	110.58	48.5	55.29	170.72	44.62	53.35	238.62	148.41	64.99
35905.5	1158.18	490.82	214.37	12343.2	15608.3	3646.23	47503.8	452.99	150.35	416.13	107.67	97.97	194.97	37.83	139.68	100.88	130.95	163.93	110.58	108.64	228.92	116.4	184.3	67.9	31.04	48.5
138582	1331.81	4638.54	2115.57	27678.9	4926.63	406.43	1681.01	86.33	61.11	151.32	39.77	100.88	48.5	149.38	152.29	175.57	45.59	79.54	-25.22	152.29	24.25	409.34	68.87	128.04	140.65	116.4
115936	49864.8	30219.4	75773.5	20570.8	1318.23	3143.77	319.13	12373.3	264.81	28.13	133.86	5.81997	-2.90997	1689.74	121.25	194.97	62.08	88.27	120.28	64.02	118.34	124.16	21.34	144.53	92.15	62.08
238149	43141.7	16139.8	86705.4	1218.32	311.37	103501	58652	22835.7	124.16	142.59	124.16	12361.7	49.47	182.36	161.99	139.68	16.49	38.8	43.65	73.72	90.21	317.19	60.14	52.38	62.08	153.26
12642	46522.2	3146.68	814.8	12655.6	4209.8	95063.9	50248.9	33170.1	119.31	160.05	32.98	2927.46	70.81	473.36	485.97	46.56	186.24	0	83.42	12.61	165.87	62.08	81.48	131.92	217.28	121.25
935.08	1890.53	19945.1	15216.4	21734.8	425.83	25763.2	41779.8	7000.49	164.9	35.89	79.54	49.47	233.77	12.61	144.53	3516.25	86.33	146.47	106.7	93.12	111.55	163.93	151.32	175.57	1872.1	104.76
116862	132235	3129.22	204.67	48034.4	547.08	90099.4	55000	13560.6	198.85	85.36	58.2	185.27	70.81	15.52	5458.19	784.73	86.33	145.5	154.23	72.75	197.88	122.22	121.25	250.26	53.35	90.21
220539	30589.9	20755.1	970	13264.8	7864.76	115712	37107.4	3766.51	0.96999	217.28	160.05	136.77	231.83	71.78	114.46	32.98	57.23	125.13	97	49.47	161.99	7.75999	123.19	118.34	87.3	31.04
2780.99	111660	23254.8	44797.5	571.33	513.13	131928	78678.6	7737.69	150.35	91.18	50.44	2107.81	102.82	2618.03	105.73	6.78998	4042.96	127.07	145.5	56.26	50.44	143.56	13.58	245.41	102.82	145.5
108409	1366.73	22147	947.69	18831.6	6605.7	3192.27	8295.44	1969.1	67.9	75.66	-0.96999	214.37	324.95	-19.4	139.68	1176.61	106.7	159.08	154.23	61.11	55.29	62.08	83.42	170.72	69.84	161.02
60703.6	138929	29320.2	42329.8	24112.3	19066.3	18271.9	39111.4	637.29	205.64	143.56	89.24	83.42	95.06	58.2	164.9	259.96	22.31	82.45	54.32	309.43	356.96	95.06	41.71	49.47	41.71	94.09
73600.7	49158.6	5261.28	638.26	13723.6	11709.8	120993	76325.4	32494	129.01	31.04	133.86	80.51	113.49	72.75	65.96	182.36	90.21	14.55	216.31	16.49	369.57	122.22	98.94	144.53	122.22	130.95
32102.1	109705	2587.96	2584.08	10294.6	2799.42	705.19	52102.6	56861.4	122.22	188.18	99.91	119.31	59.17	59.17	161.99	7589.28	37.83	153.26	118.34	114.46	138.71	296.82	29.1	169.75	123.19	21.34
483.06	65873.7	806.07	19918.9	18239.9	6868.57	109625	43555.9	1945.82	137.74	229.89	101.85	183.33	103.79	970.97	73.72	93.12	68.87	153.26	115.43	47.53	127.07	50.44	71.78	163.93	104.76	199.82
251285	28998.1	339.5	1169.82	58923.6	14635.4	1170.79	98173.7	248.32	242.5	125.13	28.13	230.86	136.77	708.1	999.1	-7.75999	80.51	35.89	81.48	105.73	146.47	106.7	113.49	98.94	44.62	109.61
135859	297.79	165.87	36509.8	45593.9	682.88	34613.5	39834	3177.72	172.66	123.19	5383.5	156.17	8877.44	3841.2	43.65	120.28	46.56	18.43	78.57	68.87	131.92	61.11	141.62	143.56	38.8	109.61
1444.33	36303.2	28576.2	36714.5	15594.7	228.92	2475.44	45169	8143.15	8.73002	307.49	36.86	129.98	1774.13	112.52	7819.17	102.82	116.4	29.1	70.81	14.55	89.24	29.1	32.98	-22.31	74.69	204.67
139201	1065.06	808.01	34727.9	1067.97	6735.68	49561.2	73702.5	5054.67	108.64	201.76	36.86	225.04	64.02	93.12	111.55	78.57	188.18	90.21	113.49	59.17	142.59	113.49	76.63	67.9	403.52	19.4
23225.7	60445.6	34029.5	685.79	3975.06	12379.1	173.63	565.51	37136.5	95.06	186.24	89.24	164.9	49.47	2481.26	156.17	241.53	19.4	216.31	27.16	94.09	704.22	170.72	54.32	322.04	105.73	47.53
82105.6	90343.8	2780.02	55842.9	6299.18	146.47	1580.13	6225.46	26158	178.48	113.49	43.65	5942.22	1128.11	514.1	12756.5	182.36	107.67	112.52	39.77	29.1	331.74	119.31	-25.22	258.02	87.3	47.53
11953.3	322.04	5311.72	136006	28553.9	158.11	54011.5	870.09	464.63	217.28	146.47	86.33	679.97	59.17	120.28	97	2000.14	92.15	51.41	10977.5	62.08	165.87	99.91	69.84	172.66	61.11	71.78
11323.8	1523.87	2519.09	5325.3	5598.84	158.11	300.7	71279.5	7700.83	535.44	78.57	24.25	3747.11	76.63	83.42	8235.3	195.94	127.07	270.63	157.14	90.21	370.54	-2.90997	74.69	52.38	109.61	39.77
86620	166080	13316.2	13359.8	12458.7	19938.4	147935	1742.12	1351.21	104.76	109.61	56.26	7399.16	5741.43	160.05	1648.03	88.27	38.8	130.95	76.63	99.91	89.24	182.36	17.46	223.1	109.61	85.36
216484	1972.98	15816.8	3231.07	26609	578.12	12308.3	33702.6	201.76	194.97	129.98	144.53	2125.27	181.39	9.69998	52.38	209.52	6.78998	97.97	65.96	62.08	361.81	183.33	18.43	56.26	147.44	86.33
199483	135442	39822.4	11722.5	2679.14	65.96	241321	95.06	11962	141.62	234.74	158.11	588.79	23.28	97	664.45	591.7	223.1	78.57	0.96999	65.96	234.74	63.05	110.58	142.59	187.21	46.56
62272.1	4458.12	10249	16545.3	33540.7	147.44	162167	31514.3	17571.5	207.58	117.37	40.74	3604.52	40.74	50.44	1090.28	8711.57	82.45	115.43	168.78	150.35	487.91	136.77	159.08	100.88	79.54	161.02
6570.78	2269.8	17228.2	9736.86	76493.2	17362	130939	56964.2	313.31	194	131.92	137.74	72.75	285.18	35.89	-6.78998	37.83	110.58	27.16	118.34	83.42	39.77	133.86	173.63	136.77	422.92	78.57
19873.4	1498.65	8336.18	1085.43	71450.2	237.65	75183.7	34921	22220.8	133.86	60.14	22.31	69.84	2363.89	48.5	2583.11	120.28	151.32	63.05	79.54	122.22	149.38	292.94	31.04	122.22	247.35	49.47
125469	70452.1	161.99	1211.53	468.51	12323.9	2070.95	294.88	18841.3	155.2	111.55	43.65	9.69998	11.64	7653.3	84.39	67.9	2843.07	-5.81997	-2.90997	49.47	177.51	215.34	147.44	70.81	9.69998	82.45
138361	149269	18462	23075.3	69134.8	1089.31	107495	57257.2	869.12	75.66	73.72	16.49	118.34	102.82	51.41	1057.3	66.93	403.52	77.6	14.55	68.87	422.92	258.02	39.77	301.67	216.31	30.07
70522.9	3467.75	3324.19	31886.8	38479.9	5886.93	208.55	46753	175.57	104.76	65.96	38.8	407.4	137.74	137.74	870.09	9.69998	67.9	184.3	119.31	110.58	397.7	204.67	18.43	99.91	213.4	11.64
120814	369.57	15040.8	24882.4	6885.06	3366.87	141384	58319.3	15468.6	69.84	179.45	136.77	56.26	314.28	87.3	-54.32	567.45	60.14	102.82	61.11	20.37	199.82	-10.67	86.33	164.9	179.45	157.14
6187.63	1816.81	2544.31	28518	6305.97	22056.8	17235.9	1323.08	7106.22	136.77	100.88	163.93	408.37	280.33	72.75	117.37	152.29	190.12	62.08	41.71	-34.92	71.78	97.97	55.29	199.82	245.41	143.56
46310.7	43072.8	174.6	91335.2	202.73	13987.4	32525.1	326.89	15813.9	37.83	31.04	128.04	233.77	62.08	126.1	112.52	60.14	59.17	94.09	199.82	80.51	254.14	217.28	68.87	62.08	67.9	79.54
6540.71	3219.43	714.89	573.27	495.67	2282.41	25127.9	273.54	12069.7	238.62	48.5	11.64	43.65	129.98	4.84997	980.67	39.77	54.32	32.01	146.47	29.1	252.2	181.39	82.45	51.41	137.74	121.25
6382.6	82925.3	23024.9	1176.61	5432	5343.73	6743.44	379.27	6371.93	138.71	42.68	47.53	176.54	262.87	36.86	411.28	2705.33	28.13	110.58	-26.19	52.38	90.21	116.4	35.89	119.31	350.17	228.92
260744	14571.3	1254.21	2127.21	41907.9	1668.4	5235.09	64328.5	11214.2	175.57	90.21	102.82	21.34	24.25	368.6	581.03	253.17	1280.4	128.04	137.74	1.93998	291.97	153.26	85.36	164.9	123.19	2.90997
8148.97	53236.5	37023	756.6	58.2	12104.6	4092.43	55902.1	30922.6	192.06	90.21	59.17	117.37	617.89	68.87	1648.03	91.18	61.11	63.05	17.46	49.47	294.88	191.09	51.41	212.43	159.08	44.62
188287	20685.3	18487.2	1873.07	424.86	23113.2	662.51	74765.7	4920.81	83.42	71.78	28.13	-13.58	1600.5	81.48	97.97	340.47	105.73	102.82	45.59	123.19	63.05	164.9	53.35	42.68	123.19	43.65
6899.61	550.96	341.44	976.79	2719.88	4013.86	1336.66	14154.2	34346.7	63.05	97	39.77	185.27	245.41	87.3	75.66	2277.56	60.14	175.57	130.95	117.37	186.24	58.2	57.23	126.1	97	39.77
1848.82	4647.27	327.86	89919	17680.2	578.12	138824	4820.9	14222.1	82.45	39.77	81.48	1570.43	71.78	208.55	162.96	56.26	1728.54	173.63	119.31	77.6	344.35	121.25	39.77	241.53	117.37	114.46
47140.1	104769	30106.9	36744.6	3237.86	3921.71	34934.6	43961.4	29548.1	6.78998	56.26	37.83	238.62	100.88	44.62	93.12	145.5	107.67	118.34	32.98	106.7	628.56	249.29	86.33	61.11	82.45	86.33
262139	78980.3	5396.11	27339.5	468.51	5457.22	60593	107115	2643.25	99.91	100.88	67.9	335.62	651.84	53.35	4772.4	28.13	35.89	209.52	244.44	21.34	217.28	293.91	1.93998	72.75	289.06	193.03
195267	97215.3	492.76	90582.5	29819.7	8006.38	60147.7	1274.58	11363.6	-2.90997	85.36	11.64	279.36	294.88	3676.3	109.61	81.48	164.9	84.39	64.02	46.56	122.22	144.53	88.27	-8.73002	109.61	94.09
110838	4506.62	1686.83	95716.7	47093.5	3508.49	78148.1	4637.57	572.3	39.77	201.76	111.55	7820.14	57.23	307.49	239.59	124.16	48.5	67.9	115.43	81.48	317.19	110.58	92.15	200.79	134.83	47.53
56171.7	60761.8	20116.8	2602.51	7372	18527	69642.1	791.52	10977.5	79.54	114.46	108.64	153.26	68.87	260.93	1562.67	146.47	-6.78998	57.23	42.68	88.27	524.77	192.06	166.84	161.02	216.31	123.19
11690.4	37938.6	26998	390.91	51158.8	240.56	6865.66	614.98	23927	143.56	128.04	45.59	289.06	46.56	87.3	-5.81997	41.71	126.1	93.12	15.52	-10.67	293.91	107.67	202.73	32.98	127.07	69.84
871.06	42998.2	11645.8	747.87	518.95	704.22	94515.8	64018.1	676.09	-16.49	105.73	108.64	13269.6	62.08	86.33	444.26	1154.3	110.58	81.48	55.29	46.56	240.56	87.3	88.27	281.3	95.06	32.98
723.62	3529.83	641.17	65351.8	25755.4	495.67	3065.2	42376.4	202.73	113.49	194	90.21	224.07	8591.29	33.95	410.31	609.16	2100.05	6.78998	218.25	111.55	251.23	76.63	42.68	200.79	79.54	97
125818	38763.1	14926.4	2252.34	280.33	2060.28	8975.41	1631.54	1456.94	226.01	62.08	52.38	226.01	72.75	87.3	112.52	29.1	3794.64	48.5	92.15	17.46	452.99	130.95	99.91	188.18	126.1	137.74
713.92	172594	11985.3	510.22	28320.1	1073.79	26690.5	51654.5	25458.6	69.84	123.19	75.66	1098.04	60.14	92.15	3325.16	202.73	76.63	47.53	62.08	107.67	196.91	397.7	21.34	429.71	97	33.95
72549.2	32129.3	47217.6	127458	6341.86	14690.7	2790.69	7443.78	337.56	130.95	161.99	59.17	3264.05	157.14	58.2	2542.37	-14.55	1597.59	96.03	239.59	55.29	232.8	107.67	71.78	167.81	70.81	-35.89
4675.4	167724	40738.1	1676.16	4012.89	9753.35	8633	130887	696.46	174.6	128.04	11.64	1965.22	139.68	601.4	209.52	4231.14	91.18	106.7	59.17	53.35	323.01	6.78998	219.22	190.12	87.3	23.28
943.81	99276.6	278.39	29578.2	4838.36	3710.25	116919	25722.5	579.09	161.02	86.33	101.85	219.22	152.29	6772.54	96.03	83.42	226.01	131.92	63.05	29.1	384.12	55.29	147.44	181.39	164.9	89.24
108770	16934.3	28348.3	47496	291.97	135.8	2389.11	22605.8	22198.5	258.02	32.98	32.98	122.22	18.43	64.02	104.76	8841.55	118.34	143.56	63.05	97	210.49	133.86	110.58	24.25	24.25	177.51
6607.64	5457.22	901.13	91387.6	19672.6	8233.36	2583.11	75702.7	19218.6	1318.23	121.25	36.86	360.84	286.15	105.73	1937.09	43.65	-18.43	44.62	188.18	91.18	234.74	67.9	17.46	87.3	65.96	166.84
91932.7	79175.3	25592.5	52367.4	19238	12161.9	3046.77	58765.5	21023.8	279.36	37.83	77.6	36.86	22.31	16.49	1517.08	24.25	93.12	223.1	-3.87997	82.45	547.08	160.05	59.17	255.11	47.53	99.91
4448.42	987.46	5084.74	579.09	24409.1	2259.13	45428	38575	378.3	217.28	81.48	18.43	226.01	84.39	1008.8	27.16	69.84	471.42	287.12	99.91	54.32	332.71	90.21	0	247.35	274.51	75.66
2244.58	76658.1	26911.7	3520.13	1684.89	7778.43	190840	99129.1	14887.6	268.69	128.04	62.08	4191.37	64.99	61.11	74.69	324.95	1180.49	171.69	62.08	78.57	20.37	140.65	134.83	182.36	62.08	57.23
70.81	15636.4	14822.6	220.19	1070.88	12598.4	1236.75	41362.7	870.09	64.99	73.72	81.48	231.83	304.58	5.81997	44.62	134.83	162.96	143.56	206.61	52.38	63.05	92.15	37.83	63.05	63.05	76.63
102312	39722.5	19045	1182.43	614.01	282.27	3302.85	41707.1	30211.6	91.18	41.71	54.32	1002.01	188.18	74.69	374.42	14.55	154.23	106.7	228.92	186.24	199.82	109.61	94.09	21.34	129.98	78.57
3210.7	2372.62	33018.8	5393.2	683.85	574.24	67298.6	1269.73	808.01	105.73	62.08	87.3	834.2	49.47	985.52	223.1	190.12	793.46	49.47	159.08	67.9	483.06	399.64	13.58	64.02	184.3	182.36
12932	100052	2436.64	10693.3	24096.7	376.36	17474.6	20990.8	3012.82	201.76	132.89	97	110.58	6153.68	33.95	277.42	2042.82	94.09	135.8	46.56	24.25	738.17	71.78	27.16	135.8	138.71	67.9
1827.48	46732.7	10283	11791.3	31317.4	5497.96	94041.5	195991	27475.2	128.04	110.58	55.29	85.36	97.97	124.16	7713.44	226.01	475.3	144.53	75.66	105.73	-19.4	170.72	8.73002	149.38	129.98	9.69998
189094	29038.9	1796.44	1054.39	21377.8	354.05	1552	70437.5	500.52	89.24	23.28	91.18	7280.82	105.73	388	290.03	15612.2	96.03	840.99	110.58	85.36	56.26	40.74	117.37	54.32	137.74	19.4
144203	11815.6	50387.6	10593.4	15557.8	158.11	4672.49	196.91	15055.4	181.39	64.99	164.9	314.28	42.68	159.08	108.64	89.24	25.22	103.79	159.08	81.48	145.5	129.98	147.44	165.87	132.89	62.08
148650	56005.9	13694.5	69868.1	2196.08	2555.95	95635.2	21747.4	19478.6	105.73	9.69998	252.2	246.38	50.44	-8.73002	159.08	5354.4	50.44	111.55	-10.67	49.47	-18.43	235.71	110.58	-48.5	92.15	61.11
130007	161.99	7284.7	38657.4	8916.24	3342.62	897.25	29124.2	998.13	129.98	110.58	79.54	189.15	489.85	86.33	10241.3	107.67	272.57	133.86	77.6	48.5	163.93	177.51	145.5	50.44	175.57	237.65
2897.39	61502.9	17185.5	14924.4	5417.45	10338.3	1496.71	30393	420.01	112.52	164.9	71.78	295.85	37.83	47.53	55.29	51.41	4117.65	248.32	51.41	110.58	208.55	240.56	52.38	169.75	10.67	88.27
168492	51359.6	15884.7	14898.2	36370.1	800.25	46485.3	97635.3	924.41	-3.87997	116.4	95.06	248.32	53.35	70.81	-33.95	252.2	32.98	194.97	170.72	95.06	368.6	239.59	52.38	161.02	65.96	21.34
143779	196.91	10016.2	56011.7	4840.3	7496.16	26409.2	37406.1	672.21	80.51	35.89	131.92	125.13	64.02	6416.55	2922.61	2902.24	382.18	135.8	47.53	88.27	80.51	155.2	165.87	51.41	28.13	74.69
121540	1032.08	4155.48	66889.3	5277.77	5155.55	3001.18	2118.48	268.69	350.17	161.02	60.14	156.17	268.69	435.53	194	1919.63	77.6	57.23	107.67	32.98	274.51	188.18	103.79	154.23	196.91	153.26
202381	84728.5	1505.44	30497.8	14468.5	9703.88	55812.8	6899.61	3532.74	42.68	2.90997	3.87997	118.34	165.87	133.86	220.19	97	44.62	119.31	7.75999	20.37	195.94	100.88	83.42	55.29	123.19	168.78
16125.3	44320.3	41851.6	17168	18653.1	93.12	147140	90150.8	13551.9	253.17	121.25	51.41	412.25	116.4	27.16	7422.44	4974.16	0.96999	128.04	240.56	48.5	263.84	363.75	51.41	197.88	125.13	87.3
2925.52	15719.8	460.75	55380.2	534.47	8359.46	187579	10221.9	737.2	124.16	68.87	150.35	156.17	431.65	78.57	433.59	88.27	17.46	88.27	38.8	41.71	259.96	110.58	39.77	157.14	33.95	56.26
1101.92	323.01	190.12	23296.5	20742.5	6262.32	144663	3860.6	1372.55	138.71	22.31	-3.87997	1079.61	203.7	-3.87997	461.72	80.51	55.29	36.86	53.35	84.39	287.12	142.59	43.65	66.93	178.48	114.46
28592.7	117.37	12771	139726	8209.11	8503.02	9042.34	45893.6	242.5	192.06	88.27	84.39	92.15	1760.55	56.26	139.68	594.61	111.55	96.03	211.46	100.88	194.97	146.47	12.61	110.58	39.77	26.19
1576.25	2178.62	2677.2	57564.7	13772.1	4681.22	2651.98	650.87	390.91	139.68	109.61	57.23	179.45	95.06	12.61	133.86	63.05	70.81	-80.51	66.93	243.47	165.87	143.56	116.4	107.67	75.66	42.68
217401	86130.2	4245.69	83353.1	23997.8	197.88	6373.87	51163.6	12312.2	178.48	38.8	111.55	186.24	154.23	16.49	293.91	190.12	29.1	140.65	20.37	-10.67	53.35	104.76	99.91	96.03	120.28	37.83
2866.35	726.53	8504.96	20817.2	946.72	2936.19	41508.2	98544.2	781.82	86.33	102.82	49.47	32.98	158.11	65.96	96.03	196.91	160.05	131.92	124.16	74.69	182.36	174.6	164.9	51.41	20.37	61.11
126661	109455	331.74	625.65	20478.6	9754.32	18346.6	17581.2	1732.42	-5.81997	93.12	126.1	144.53	66.93	175.57	232.8	172.66	63.05	9439.07	63.05	64.02	97	256.08	72.75	356.96	45.59	48.5
121646	2350.31	8236.27	444.26	32604.6	6915.13	114094	146.47	299.73	129.98	195.94	58.2	103.79	120.28	60.14	6420.43	57.23	625.65	91.18	48.5	77.6	220.19	101.85	36.86	64.99	42.68	146.47
3540.5	5428.12	13350.1	33154.6	69405.4	6911.25	24073.5	646.02	20627.1	105.73	561.63	68.87	127.07	164.9	104.76	302.64	47.53	3633.62	84.39	81.48	58.2	458.81	88.27	121.25	77.6	225.04	58.2
8529.21	47007.2	825.47	1165.94	770.18	7946.24	87070.1	53992.1	18343.7	101.85	-12.61	36.86	3212.64	78.57	2448.28	133.86	117.37	183.33	95.06	69.84	109.61	46.56	106.7	119.31	62.08	114.46	9.69998
13018.4	32940.2	658.63	14683.9	23516.7	325.92	10446.9	160479	3605.49	200.79	1.93998	86.33	102.82	47.53	37.83	225.04	58.2	32.01	79.54	153.26	9.69998	343.38	149.38	34.92	233.77	193.03	53.35
161402	56021.4	9058.83	59178.7	39838.9	6802.61	13419	25972.7	179.45	190.12	115.43	139.68	298.76	69.84	76.63	7562.12	70.81	201.76	285.18	1215.41	107.67	416.13	91.18	42.68	184.3	125.13	132.89
786.67	98366.7	10261.6	639.23	25542	15692.7	74472.7	39365.5	32548.4	152.29	143.56	103.79	139.68	7523.32	20.37	365.69	120.28	158.11	126.1	92.15	65.96	117.37	67.9	150.35	376.36	64.99	25.22
350.17	22501.1	36700.9	40340.3	18429	9173.29	91912.4	274.51	2046.7	5.81997	97	118.34	6062.5	43.65	97.97	178.48	194	1386.13	165.87	82.45	64.99	248.32	65.96	105.73	105.73	46.56	71.78
21617.4	24525.5	6900.58	29367.7	12603.2	8060.7	109.61	31889.7	8524.36	73.72	130.95	44.62	19485.4	414.19	65.96	135.8	29.1	26.19	84.39	97.97	137.74	80.51	52.38	99.91	228.92	30.07	35.89
91336.2	1886.65	16774.2	42571.4	24053.1	8048.09	221751	1195.04	310.4	192.06	246.38	46.56	3039.98	68.87	162.96	264.81	153.26	72.75	98.94	-24.25	69.84	291.97	475.3	-2.90997	43.65	78.57	117.37
98107.8	91513.7	1818.75	52537.1	483.06	6813.28	1424.93	57841.1	22489.4	114.46	-0.96999	70.81	55.29	2905.15	157.14	9371.17	138.71	46.56	105.73	197.88	81.48	190.12	53.35	130.95	55.29	226.01	41.71
2062.22	320.1	2181.53	4570.64	54.32	556.78	60324.3	30610.3	518.95	67.9	107.67	115.43	251.23	80.51	1038.87	224.07	979.7	79.54	76.63	107.67	4.84997	196.91	32.01	67.9	231.83	117.37	12.61
72259.2	795.4	12213.3	29232.9	10077.3	316.22	17147.7	2601.54	5671.59	114.46	73.72	26.19	461.72	169.75	108.64	77.6	64.02	2159.22	216.31	162.96	83.42	373.45	35.89	41.71	169.75	157.14	78.57
1878.89	6668.75	2390.08	10131.6	2361.95	1635.42	140469	1554.91	25711.8	187.21	209.52	68.87	708.1	100.88	64.02	946.72	76.63	63.05	42.68	137.74	36.86	95.06	238.62	45.59	165.87	41.71	6.78998
127251	79981.3	67077.4	52661.3	6366.11	9459.44	119021	74241.9	29695.6	339.5	51.41	95.06	40.74	105.73	58.2	252.2	41.71	99.91	170.72	32.01	189.15	373.45	101.85	125.13	251.23	262.87	48.5
743.99	107379	16512.3	16805.3	2801.36	723.62	507.31	3010.88	24706.9	35.89	172.66	103.79	221.16	102.82	24.25	784.73	120.28	67.9	334.65	246.38	-0.96999	229.89	352.11	41.71	157.14	109.61	-7.75999
1680.04	75.66	36060.7	582.97	1443.36	115.43	2904.18	35046.1	546.11	18.43	103.79	53.35	654.75	177.51	146.47	107.67	912.77	72.75	178.48	178.48	95.06	353.08	70.81	28.13	144.53	47.53	61.11
140479	6516.46	31279.6	111248	398.67	11898	23386.7	53025	17296.1	35.89	62.08	114.46	30.07	3595.79	2082.59	401.58	5498.93	2599.6	216.31	49.47	44.62	346.29	117.37	19.4	112.52	65.96	194.97
101157	8551.52	2306.66	35924.9	3110.79	1334.72	7918.11	1211.53	525.74	19.4	256.08	87.3	92.15	90.21	46.56	2821.73	376.36	69.84	72.75	83.42	-21.34	205.64	177.51	26.19	27.16	93.12	197.88
177368	98591.8	13238.6	80748.6	16154.4	589.76	178301	99835.3	13397.6	127.07	185.27	61.11	175.57	76.63	58.2	2268.83	102.82	87.3	120.28	48.5	60.14	136.77	129.98	25.22	210.49	28.13	-6.78998
142001	51211.1	3538.56	84640.3	7779.4	1014.62	7122.71	69096	20114.9	196.91	61.11	102.82	4132.2	40.74	154.23	121.25	56.26	79.54	99.91	84.39	129.01	491.79	412.25	109.61	95.06	94.09	10.67
3891.64	9.69998	365.69	6239.04	29980.8	13939.9	146128	824.5	424.86	151.32	38.8	114.46	24052.1	228.92	43.65	3101.09	42.68	174.6	94.09	98.94	53.35	59.17	243.47	24.25	73.72	19.4	68.87
3728.68	12029	29147.5	68049.4	28371.5	15434.6	262139	84593.7	9378.93	238.62	102.82	9.69998	26.19	85.36	133.86	64.99	119.31	167.81	109.61	69.84	97	193.03	198.85	193.03	110.58	200.79	112.52
262139	6285.6	7737.69	58424.1	2611.24	7788.13	64735.8	3578.33	1131.99	128.04	-16.49	8.73002	272.57	121.25	15.52	146.47	71.78	237.65	-1.93998	97.97	17.46	184.3	132.89	97.97	139.68	199.82	76.63
209180	54156.1	968.06	81768.1	28247.4	397.7	3007	31777.2	541.26	18.43	95.06	86.33	140.65	108.64	246.38	1054.39	69.84	57.23	87.3	12.61	53.35	181.39	67.9	74.69	186.24	80.51	119.31
37810.6	81327.7	405.46	941.87	39426.6	388.97	254166	10716.6	12676.9	94.09	180.42	88.27	11381	24.25	6185.69	172.66	97.97	94.09	12.61	115.43	36.86	185.27	13.58	-14.55	129.01	218.25	33.95
11727.3	33970.4	358.9	741.08	668.33	17698.6	45199.1	1021.41	2450.22	243.47	97.97	32.98	291.97	77.6	58.2	357.93	864.27	64.02	144.53	79.54	31.04	695.49	254.14	66.93	70.81	3.87997	152.29
126481	5113.84	9381.84	3221.37	627.59	9593.3	15544.3	10931.9	317.19	47.53	180.42	129.98	-23.28	187.21	96.03	695.49	96.03	26.19	60.14	2032.15	12.61	171.69	180.42	130.95	147.44	97.97	106.7
107880	1019.47	25987.3	41597.5	17410.5	578.12	3675.33	11205.4	18982.9	120.28	64.99	47.53	129.01	67.9	53.35	1090.28	-10.67	25.22	168.78	64.02	70.81	284.21	111.55	75.66	195.94	94.09	22.31
98974.9	4816.05	24377.1	33126.5	9174.26	562.6	110102	2972.08	10900.9	109.61	149.38	61.11	15975.9	90.21	95.06	174.6	128.04	50.44	73.72	131.92	103.79	81.48	61.11	44.62	159.08	115.43	89.24
923.44	548.05	18220.5	1124.23	42485	5657.04	97890.4	2406.57	21556.3	123.19	-21.34	83.42	74.69	76.63	69.84	119.31	3690.85	89.24	-7.75999	-10.67	15.52	166.84	29.1	103.79	119.31	72.75	14.55
97.97	38009.5	1085.43	2642.28	58137	15135.9	50555.4	306.52	24843.6	153.26	92.15	65.96	1215.41	271.6	97.97	145.5	60.14	68.87	127.07	38.8	19.4	145.5	224.07	180.42	193.03	173.63	17.46
6336.04	1168.85	15060.2	48305	40043.5	3192.27	262139	28332.7	26275.4	6.78998	164.9	53.35	1323.08	251.23	63.05	29772.2	152.29	104.76	235.71	22.31	64.02	156.17	186.24	77.6	146.47	0	116.4
11676.9	100647	1634.45	80513.9	22658.2	12183.2	249.29	1550.06	19968.4	102.82	63.05	60.14	319.13	111.55	57.23	14614	442.32	15.52	28.13	89.24	-6.78998	97	158.11	82.45	117.37	71.78	87.3
128192	30806.2	38778.7	1238.69	4252.48	4744.27	2166.01	153548	3091.39	185.27	259.96	148.41	4618.17	219.22	57.23	201.76	502.46	27.16	81.48	199.82	60.14	153.26	177.51	97	-15.52	176.54	93.12
91681.5	676.09	14264.8	45325.2	35105.3	133.86	8804.69	40724.5	19832.6	140.65	40.74	94.09	280.33	154.23	2768.38	79.54	91.18	213.4	55.29	151.32	50.44	386.06	149.38	221.16	310.4	300.7	30.07
15885.7	59429.9	403.52	14850.7	23747.5	2957.53	139578	59002.2	9109.27	98.94	36.86	25.22	87.3	1994.32	40.74	95.06	339.5	61.11	29.1	255.11	21.34	297.79	112.52	58.2	249.29	95.06	16.49
92328.5	2812.03	19986.9	113413	90232.3	3424.1	55355	56175.6	230.86	116.4	151.32	84.39	3688.91	64.99	966.12	380.24	85.36	115.43	64.02	70.81	194	136.77	64.02	141.62	173.63	9.69998	38.8
605.28	65116.1	936.05	173.63	13793.4	201.76	14116.4	19406.8	9914.37	36.86	84.39	-7.75999	87.3	57.23	81.48	306.52	39.77	92.15	84.39	97.97	35.89	142.59	155.2	72.75	170.72	75.66	114.46
117670	42788.6	1800.32	8455.49	35352.6	2989.54	65821.3	174264	628.56	258.99	129.01	649.9	4927.6	583.94	134.83	236.68	49.47	129.98	102.82	180.42	61.11	365.69	285.18	64.02	128.04	-41.71	104.76
181043	338.53	11563.4	39375.2	9466.23	6177.93	123342	51434.2	9182.99	375.39	56.26	129.98	265.78	4.84997	42.68	8192.62	52.38	110.58	112.52	222.13	-2.90997	184.3	117.37	27.16	97.97	144.53	106.7
262139	70820.7	1320.17	47889.9	15885.7	1705.26	251917	76285.7	2782.93	85.36	110.58	17.46	11122	1657.73	37.83	116.4	1245.48	254.14	61.11	207.58	93.12	37.83	53.35	187.21	59.17	13.58	64.99
64046.2	13698.3	852.63	25294.7	23569.1	489.85	34159.5	445.23	16379.4	66.93	224.07	120.28	318.16	30.07	64.99	78.57	133.86	2224.21	108.64	97	88.27	300.7	392.85	70.81	231.83	41.71	53.35
176394	17343.6	3438.65	3079.75	10195.7	274.51	16285.3	18441.6	314.28	0	30.07	58.2	358.9	10102.5	1408.44	123.19	287.12	56.26	220.19	64.99	68.87	17.46	57.23	54.32	151.32	45.59	76.63
70.81	3392.09	8515.63	54589.7	3381.42	12248.2	172341	107489	10573	110.58	31.04	109.61	117.37	82.45	53.35	91.18	188.18	82.45	5.81997	58.2	71.78	259.96	257.05	52.38	16.49	112.52	71.78
72445.4	49863.8	4504.68	5209.87	22498.2	1906.05	1257.12	86911	343.38	49.47	130.95	89.24	176.54	166.84	153.26	2375.53	34.92	82.45	79.54	88.27	58.2	161.99	170.72	20.37	133.86	143.56	193.03
2658.77	808.98	14158.1	101023	25774.8	18354.3	1361.88	72160.2	271.6	169.75	109.61	20.37	172.66	41.71	365.69	150.35	1940	78.57	-50.44	115.43	89.24	150.35	162.96	26.19	116.4	107.67	138.71
7846.33	96228.9	8155.76	62854.1	307.49	10824.2	1656.76	3105.94	12425.7	162.96	109.61	119.31	835.17	-44.62	52.38	3863.51	11387.8	51.41	67.9	83.42	18.43	140.65	90.21	102.82	-43.65	153.26	17.46
3308.67	32568.7	17775.2	52776.7	1119.38	14559.7	18757.9	31.04	20868.6	244.44	162.96	29.1	335.62	174.6	65.96	11537.2	88.27	3.87997	63.05	123.19	118.34	170.72	185.27	-8.73002	220.19	66.93	45.59
250400	4261.21	23211.1	156213	418.07	10137.5	38392.6	5981.02	1477.31	86.33	73.72	64.99	90.21	5282.62	92.15	160.05	99.91	-13.58	127.07	195.94	82.45	244.44	258.02	40.74	383.15	70.81	21.34
206728	58765.5	1554.91	76876.4	365.69	17073	1848.82	89625.1	12899.1	53.35	125.13	73.72	161.99	77.6	241.53	266.75	117.37	56.26	160.05	54.32	46.56	57.23	234.74	-31.04	194	158.11	102.82
696.46	47341.8	1792.56	16232	2019.54	1162.06	1258.09	56728.5	932.17	182.36	24.25	49.47	248.32	124.16	90.21	14333.7	103.79	1580.13	124.16	-15.52	47.53	226.01	154.23	136.77	303.61	201.76	64.02
29042.8	41745.9	3678.24	1940	28746.9	11211.3	6463.11	37084.1	13654.7	9.69998	83.42	156.17	605.28	-1.93998	65.96	14143.6	525.74	223.1	78.57	150.35	116.4	309.43	217.28	15.52	233.77	240.56	73.72
160965	2517.15	10052.1	754.66	707.13	23974.5	175732	103722	3727.71	355.99	53.35	56.26	81.48	3560.87	42.68	135.8	103.79	3762.63	109.61	46.56	5.81997	34.92	368.6	60.14	405.46	29.1	60.14
148003	47084.8	7394.31	1931.27	76922.9	9808.64	1162.06	2748.01	14934.1	27.16	40.74	37.83	22.31	141.62	102.82	196.91	144.53	84.39	25.22	147.44	120.28	204.67	62.08	57.23	225.04	154.23	131.92
397.7	85.36	21941.4	1334.72	19814.2	8749.4	72.75	80343.2	509.25	23.28	100.88	50.44	75.66	111.55	38.8	1308.53	200.79	118.34	280.33	30.07	82.45	255.11	146.47	168.78	261.9	24.25	92.15
7312.83	1912.84	887.55	20143	645.05	5728.82	425.83	61936.4	211.46	82.45	59.17	110.58	2797.48	176.54	97	75.66	135.8	38.8	81.48	135.8	-3.87997	113.49	169.75	133.86	92.15	19.4	65.96
33723	82260.9	412.25	97033	18282.6	10492.5	5176.89	34996.6	154.23	140.65	87.3	146.47	176.54	393.82	77.6	4068.18	107.67	270.63	107.67	43.65	11.64	237.65	382.18	135.8	73.72	103.79	-46.56
50650.5	44130.2	358.9	3060.35	35.89	2447.31	2958.5	22596.2	12410.2	144.53	74.69	43.65	149.38	318.16	194.97	141.62	98.94	55.29	23.28	77.6	157.14	159.08	372.48	108.64	41.71	211.46	24.25
253577	118577	27841.9	41796.3	37282.9	5654.13	28663.5	607.22	28509.3	-7.75999	85.36	24.25	165.87	163.93	66.93	152.29	4374.7	356.96	133.86	119.31	18.43	374.42	113.49	91.18	202.73	129.01	89.24
126397	58789.8	14641.2	646.02	39984.4	383.15	3615.19	1267.79	22699	342.41	-21.34	42.68	75.66	94.09	686.76	6563.99	115.43	160.05	170.72	137.74	98.94	152.29	12.61	102.82	72.75	81.48	42.68
212244	1374.49	22744.6	790.55	16163.1	13032	464.63	10950.3	1323.08	182.36	49.47	48.5	80.51	226.01	26.19	97.97	82.45	1099.98	-21.34	183.33	36.86	247.35	194	43.65	39.77	107.67	140.65
1546.18	24264.5	20415.6	18677.4	2768.38	215.34	262139	24034.7	19593	162.96	83.42	170.72	131.92	13.58	28.13	151.32	-7.75999	41.71	66.93	98.94	50.44	58.2	53.35	50.44	155.2	242.5	165.87
68427.7	243658	252.2	31348.5	20049.9	1301.74	1713.99	605.28	35407	103.79	34.92	99.91	86.33	112.52	1121.32	7571.82	61.11	57.23	108.64	88.27	25.22	114.46	117.37	167.81	111.55	193.03	132.89
485	5255.46	14289.1	34534.9	828.38	3882.91	166.84	32662.8	412.25	110.58	116.4	97.97	2313.45	141.62	119.31	474.33	6570.78	165.87	153.26	64.99	100.88	359.87	150.35	47.53	63.05	106.7	192.06
262139	3166.08	36061.7	8148.97	609.16	8209.11	105547	16211.6	15049.6	43.65	4.84997	15.52	107.67	144.53	120.28	115.43	198.85	76.63	129.01	62.08	80.51	291.97	111.55	111.55	203.7	168.78	44.62
167317	139451	22858	51936.7	32920.8	10107.4	3664.66	67258.8	14872	119.31	1.93998	55.29	20945.2	5192.41	460.75	136.77	879.79	198.85	338.53	97	136.77	261.9	80.51	107.67	154.23	126.1	23.28
434.56	106562	17319.3	1099.01	25806.8	428.74	22527.3	2004.99	483.06	-18.43	9.69998	70.81	403.52	37.83	6.78998	144.53	220.19	34.92	43.65	71.78	96.03	204.67	194	73.72	273.54	118.34	63.05
15551	35821.1	40183.2	822.56	41653.8	6104.21	104797	96051.3	20929.7	60.14	4.84997	109.61	98.94	49.47	554.84	163.93	143.56	82.45	106.7	97	-15.52	263.84	117.37	76.63	406.43	123.19	118.34
262139	60428.1	31051.6	4802.47	29066.1	1210.56	245390	139438	424.86	17.46	97	67.9	406.43	1499.62	116.4	166.84	683.85	67.9	120.28	105.73	67.9	349.2	189.15	50.44	402.55	58.2	21.34
148047	67176.4	524.77	42052.4	28204.7	8752.31	17449.3	1403.59	49687.3	27.16	108.64	22.31	177.51	192.06	145.5	28.13	70.81	241.53	76.63	84.39	114.46	210.49	119.31	168.78	205.64	175.57	40.74
87748.1	96331.7	620.8	17882	20488.3	10694.2	22524.4	8203.29	20009.2	-15.52	29.1	39.77	157.14	27.16	92.15	169.75	217.28	125.13	186.24	153.26	26.19	229.89	296.82	105.73	388.97	291	-0.96999
141156	441.35	31393.1	30940.1	14505.4	2254.28	152077	20550.4	738.17	235.71	106.7	245.41	108.64	158.11	62.08	486.94	16.49	1192.13	80.51	144.53	117.37	145.5	104.76	105.73	104.76	43.65	5.81997
5510.57	35552.4	31615.2	132510	16904.2	13458.8	933.14	885.61	342.41	83.42	47.53	64.02	2279.5	119.31	62.08	97.97	129.98	93.12	3338.74	47.53	72.75	213.4	186.24	131.92	95.06	156.17	24.25
2822.7	19418.4	35065.5	49749.4	1896.35	21859.9	33494.1	58347.4	287.12	70.81	54.32	34.92	76.63	11399.4	74.69	77.6	90.21	85.36	255.11	64.99	123.19	178.48	82.45	28.13	327.86	54.32	22.31
4744.27	85576.3	13756.5	27374.4	25846.6	15614.1	100912	22900.7	4642.42	50.44	-14.55	138.71	219.22	60.14	79.54	470.45	55.29	15.52	156.17	60.14	-12.61	290.03	303.61	43.65	180.42	215.34	259.96
225913	96187.2	20209	1827.48	34485.4	8186.8	3050.65	592.67	419.04	-31.04	204.67	25.22	210.49	65.96	76.63	75.66	136.77	2584.08	247.35	50.44	11.64	485	161.02	58.2	670.27	73.72	83.42
59771.4	1242.57	1065.06	810.92	5918.94	3568.63	9801.85	1878.89	2831.43	197.88	43.65	31.04	306.52	293.91	51.41	50.44	87.3	143.56	62.08	71.78	65.96	420.98	64.99	20.37	70.81	103.79	63.05
812.86	10000.7	37228.6	12522.7	10644.8	1357.03	157293	286.15	1188.25	78.57	79.54	36.86	69.84	222.13	3.87997	256.08	0	119.31	169.75	21.34	64.02	453.96	2333.82	52.38	219.22	-6.78998	44.62
543.2	267.72	4974.16	70240.6	16995.4	139.68	3153.47	1126.17	2927.46	-8.73002	58.2	74.69	100.88	1063.12	54.32	3091.39	148.41	150.35	85.36	107.67	115.43	443.29	204.67	150.35	96.03	113.49	111.55
1251.3	2438.58	30704.4	30874.1	21546.6	940.9	2385.23	1674.22	23928.9	22.31	124.16	56.26	112.52	111.55	134.83	1291.07	586.85	53.35	157.14	82.45	26.19	391.88	99.91	107.67	398.67	95.06	35.89
44635.5	7697.92	17513.3	24401.3	489.85	6669.72	22212	53439.2	1345.39	201.76	50.44	34.92	126.1	194.97	73.72	185.27	8.73002	111.55	68.87	52.38	1.93998	109.61	154.23	73.72	135.8	42.68	127.07
79447.9	75129.4	172.66	138168	39114.3	3055.5	156567	19948.1	29378.4	-29.1	139.68	12.61	261.9	215.34	45.59	223.1	33.95	67.9	71.78	117.37	53.35	211.46	132.89	86.33	120.28	96.03	98.94
99957.6	26341.3	641.17	10381.9	5674.5	5487.29	632.44	107925	12743.9	95.06	114.46	44.62	265.78	3026.4	41.71	116.4	88.27	47.53	96.03	105.73	133.86	181.39	239.59	51.41	231.83	154.23	53.35
118164	42543.2	31389.2	4050.72	49950.2	6045.04	106511	14796.4	1103.86	2307.63	64.99	4.84997	44.62	224.07	74.69	2059.31	136.77	-3.87997	178.48	117.37	104.76	305.55	169.75	92.15	235.71	156.17	43.65
245485	57600.5	692.58	59404.7	7427.29	14620.8	28901.2	37024.9	561.63	62.08	171.69	50.44	68.87	574.24	165.87	190.12	184.3	81.48	28.13	7.75999	56.26	292.94	144.53	39.77	38.8	44.62	95.06
67039.6	2770.32	22497.2	3950.81	26491.7	25413	14040.8	13832.2	1581.1	308.46	64.99	88.27	273.54	109.61	40.74	238.62	199.82	39.77	111.55	107.67	-12.61	102.82	428.74	106.7	102.82	67.9	12.61
840.99	8766.86	114.46	50571	14885.6	14667.4	22318.7	73430.9	1084.46	-2.90997	97.97	80.51	281.3	1126.17	82.45	262.87	125.13	454.93	112.52	124.16	73.72	204.67	44.62	-3.87997	87.3	63.05	157.14
6067.35	87771.4	31290.3	84743.1	175.57	8064.58	142307	80527.5	5036.24	145.5	99.91	68.87	2028.27	1125.2	400.61	109.61	151.32	97	31.04	36.86	103.79	101.85	275.48	111.55	87.3	200.79	83.42
9430.34	124026	8091.74	19037.2	2480.29	3168.02	43701.4	137945	232.8	85.36	129.98	94.09	10573	118.34	93.12	161.02	-8.73002	721.68	602.37	48.5	92.15	156.17	157.14	108.64	43.65	38.8	66.93
31847	113212	27733.3	12547.9	6392.3	12582.8	1543.27	196.91	817.71	112.52	48.5	29.1	316.22	188.18	581.03	80.51	95.06	2.90997	231.83	30.07	135.8	104.76	100.88	35.89	335.62	38.8	110.58
85656.8	65998.8	166.84	51006.5	661.54	821.59	78867.8	82096.9	16480.3	110.58	37.83	151.32	160.05	201.76	93.12	6724.04	58.2	71.78	172.66	100.88	91.18	35.89	97	122.22	212.43	24.25	47.53
1514.17	49671.8	121.25	36929.8	380.24	8162.55	100476	91693.1	197.88	36.86	148.41	24.25	205.64	96.03	179.45	291	1373.52	75.66	131.92	109.61	91.18	148.41	216.31	144.53	162.96	95.06	149.38
1476.34	121765	329.8	956.42	46498.9	210.49	409.34	135015	6149.8	112.52	168.78	-7.75999	11005.6	204.67	83.42	11372.3	1060.21	339.5	269.66	155.2	63.05	134.83	198.85	92.15	345.32	120.28	29.1
1514.17	1492.83	9820.28	74357.3	55776	3685.03	133264	88158.5	51053	96.03	97.97	12.61	5230.24	399.64	77.6	200.79	57.23	96.03	96.03	161.02	140.65	474.33	180.42	155.2	137.74	146.47	10.67
15683	60928.6	25882.5	43636.4	239.59	513.13	1093.19	199.82	2987.6	68.87	-19.4	48.5	3015.73	146.47	73.72	94.09	47.53	69.84	293.91	131.92	149.38	37.83	126.1	43.65	358.9	46.56	92.15
13960.2	16103	14639.2	89685.3	215.34	995.22	117279	26795.3	18934.4	105.73	136.77	75.66	34.92	116.4	36.86	73.72	168.78	888.52	257.05	127.07	120.28	372.48	97.97	70.81	63.05	76.63	104.76
106561	1135.87	22960.9	44012.8	256.08	3.87997	105738	469.48	2535.58	49.47	119.31	34.92	51.41	102.82	535.44	74.69	54.32	12.61	275.48	52.38	143.56	77.6	284.21	63.05	164.9	73.72	149.38
160027	1305.62	12.61	39873.8	712.95	337.56	37650.5	23055.9	20897.7	215.34	113.49	111.55	9055.92	113.49	1452.09	-7.75999	77.6	78.57	51.41	58.2	117.37	167.81	90.21	102.82	67.9	129.98	80.51
42028.2	5386.41	15272.6	13459.7	4285.46	778.91	175448	33132.3	2848.89	199.82	65.96	53.35	-39.77	44.62	244.44	4199.13	379.27	150.35	57.23	54.32	31.04	338.53	355.99	3.87997	120.28	105.73	51.41
42428.8	64133.5	16470.6	68852.5	21509.8	156.17	136807	62394.3	189.15	115.43	109.61	152.29	-11.64	56.26	1397.77	81.48	70.81	138.71	161.99	105.73	54.32	258.02	36.86	81.48	273.54	112.52	36.86
22709.6	74.69	11755.4	21533	78.57	14939	5743.37	47430.1	29640.3	34.92	75.66	92.15	98.94	27.16	-10.67	1128.11	147.44	161.02	220.19	233.77	48.5	65.96	478.21	45.59	200.79	54.32	124.16
226103	2751.89	34708.6	71057.3	67199.7	6445.65	21616.4	6674.57	24569.1	151.32	111.55	64.02	323.98	206.61	78.57	11630.3	115.43	35.89	65.96	156.17	111.55	285.18	166.84	48.5	296.82	59.17	74.69
193474	4888.8	45.59	40175.5	28391.9	904.04	3493.94	163361	279.36	156.17	23.28	-3.87997	142.59	174.6	38.8	52.38	230.86	19.4	104.76	182.36	48.5	296.82	155.2	40.74	19.4	25.22	83.42
38758.3	79401.3	2220.33	2502.6	31366.9	10305.3	7469	2933.28	3473.57	400.61	86.33	38.8	226.98	175.57	22.31	214.37	83.42	26.19	97.97	166.84	107.67	239.59	104.76	108.64	338.53	45.59	23.28
103371	751.75	1253.24	2444.4	581.03	7592.19	181.39	3278.6	14627.6	435.53	49.47	72.75	4808.29	14952.5	85.36	148.41	336.59	3691.82	100.88	78.57	52.38	345.32	19.4	28.13	20.37	95.06	96.03
262139	68663.4	889.49	18689	228.92	8696.05	177446	6868.57	9492.42	142.59	89.24	24.25	14955.5	373.45	647.96	107.67	189.15	111.55	129.98	124.16	44.62	139.68	89.24	40.74	141.62	91.18	117.37
110785	92733	4562.88	75934.5	666.39	255.11	1194.07	1245.48	11129.8	217.28	-17.46	71.78	79.54	180.42	2419.18	131.92	54.32	99.91	191.09	39.77	54.32	240.56	78.57	6.78998	130.95	84.39	4.84997
217786	128.04	22380.8	6570.78	5619.21	7069.36	35599	1314.35	21559.2	1.93998	20.37	28.13	161.99	1967.16	106.7	8860.95	3516.25	140.65	101.85	130.95	128.04	222.13	113.49	112.52	201.76	176.54	28.13
107589	897.25	582	89697.8	5006.17	12947.6	102515	72843.1	24027.9	89.24	89.24	117.37	194	144.53	94.09	41.71	783.76	127.07	143.56	83.42	55.29	120.28	387.03	120.28	121.25	84.39	125.13
191419	155.2	16409.5	13994.2	6038.25	161.99	170366	7134.35	608.19	93.12	139.68	62.08	748.84	287.12	88.27	6215.76	53.35	194.97	18.43	142.59	28.13	388.97	174.6	51.41	62.08	182.36	117.37
2929.4	114419	127.07	10768.9	20483.5	3698.61	262139	58532.7	22424.5	65.96	263.84	57.23	5313.66	101.85	68.87	3632.65	755.63	33.95	187.21	23.28	129.01	206.61	80.51	23.28	21.34	64.99	89.24
114033	528.65	26001.8	85904.2	11860.2	14269.7	33791.9	1180.49	20016	74.69	208.55	41.71	177.51	78.57	3568.63	2588.93	254.14	97	161.99	165.87	118.34	226.98	127.07	47.53	136.77	203.7	70.81
157495	21198.4	27542.2	59771.4	12163.8	205.64	26170.6	40935	772.12	118.34	91.18	101.85	145.5	1780.92	22.31	352.11	61.11	98.94	55.29	355.99	56.26	486.94	98.94	56.26	160.05	56.26	-2.90997
114124	45454.2	36019	468.51	349.2	12250.1	77532.1	49685.3	9861.99	25.22	108.64	2.90997	228.92	108.64	2497.75	53.35	23.28	71.78	136.77	243.47	-4.84997	646.02	49.47	168.78	357.93	73.72	104.76
78375.1	79491.5	295.85	776.97	3599.67	9012.27	1469.55	122054	22667	73.72	252.2	89.24	118.34	51.41	110.58	-26.19	53.35	49.47	80.51	135.8	4.84997	109.61	270.63	19.4	182.36	214.37	22.31
31104	49718.3	694.52	2205.78	1184.37	7960.79	612.07	25766.1	2207.72	64.02	221.16	69.84	983.58	182.36	42.68	325.92	139.68	83.42	130.95	51.41	32.01	326.89	267.72	14.55	281.3	138.71	162.96
771.15	1026.26	19989.8	27683.8	500.52	9525.4	156.17	1120.35	11646.8	139.68	91.18	90.21	291.97	79.54	49.47	377.33	16611.2	230.86	97	182.36	19.4	456.87	364.72	67.9	178.48	64.99	137.74
68753.6	11125.9	38078.3	1612.14	7644.57	1650.94	1613.11	1609.23	10810.6	129.98	37.83	43.65	2883.81	3966.33	1054.39	301.67	257.05	83.42	210.49	81.48	40.74	42.68	82.45	0.96999	216.31	118.34	70.81
147347	41311.3	15949.7	1325.02	2470.59	14174.6	874.94	59235	4493.04	99.91	208.55	119.31	9514.73	106.7	129.01	71.78	793.46	-56.26	83.42	39213.2	72.75	318.16	223.1	83.42	167.81	55.29	28.13
69391.9	68559.6	10139.4	714.89	519.92	7229.41	1524.84	517.01	8708.66	68.87	151.32	55.29	2471.56	41.71	32.01	6148.83	13.58	17.46	295.85	75.66	88.27	357.93	178.48	76.63	175.57	135.8	78.57
97534.5	900.16	4751.06	18996.5	17046.8	6552.35	30202.9	56873.1	12634.2	243.47	137.74	70.81	116.4	125.13	122.22	800.25	76.63	87.3	201.76	-34.92	125.13	572.3	72.75	156.17	40.74	139.68	44.62
3529.83	12025.1	30649.1	61883.1	21271.1	427.77	3791.73	21.34	27486.9	104.76	35.89	20.37	127.07	127.07	2730.55	7872.52	179.45	40.74	72.75	166.84	-8.73002	457.84	114.46	69.84	18.43	39.77	75.66
192218	285.18	25659.4	70903.1	9912.43	4449.39	1816.81	446.2	15887.6	70.81	94.09	18.43	120.28	135.8	293.91	123.19	1584.01	-19.4	253.17	7.75999	86.33	223.1	159.08	123.19	172.66	39.77	21.34
136397	135.8	3370.75	42.68	33728.8	905.01	28381.2	80100.7	207.58	213.4	153.26	204.67	106.7	152.29	145.5	90.21	789.58	76.63	63.05	83.42	103.79	294.88	153.26	64.99	194	86.33	39.77
144035	72066.1	16006.9	12920.4	72413.4	12421.8	262139	615.95	6462.14	403.52	92.15	40.74	13005.8	25.22	69.84	114.46	152.29	61.11	9814.46	78.57	173.63	111.55	89.24	67.9	262.87	71.78	151.32
591.7	155296	10294.6	118095	11445	9711.64	36887.2	22750.4	20442.8	73.72	52.38	32.01	120.28	24.25	13.58	209.52	64.99	134.83	107.67	123.19	23.28	130.95	86.33	91.18	275.48	72.75	70.81
97519.9	12887.4	7314.77	4010.95	6051.83	22992.9	86438.6	7748.36	146.47	213.4	88.27	60.14	302.64	295.85	2579.23	187.21	1048.57	444.26	47.53	97.97	150.35	216.31	137.74	90.21	116.4	107.67	33.95
112411	31129.2	9472.05	3654.96	15652.9	5228.3	10413	504.4	12186.1	135.8	-11.64	46.56	198.85	74.69	45.59	159.08	104.76	39.77	72.75	87.3	27.16	482.09	87.3	165.87	528.65	48.5	97
11799.1	218037	10412	104852	17497.8	4362.09	120102	214.37	19829.7	66.93	85.36	77.6	534.47	313.31	31.04	123.19	50.44	837.11	76.63	-46.56	94.09	525.74	2.90997	-17.46	12.61	54.32	116.4
124257	12771	5376.71	110978	47051.8	9518.61	15700.4	32663.8	5012.96	127.07	84.39	165.87	165.87	1137.81	110.58	118.34	94.09	828.38	94.09	145.5	22.31	498.58	180.42	48.5	134.83	74.69	102.82
5325.3	2219.36	316.22	10997.9	20248.8	255.11	3083.63	63023.8	16362	177.51	-3.87997	24.25	466.57	122.22	72.75	148.41	295.85	105.73	193.03	75.66	32.01	328.83	-46.56	32.01	85.36	69.84	101.85
2522.97	679	33827.8	54650.8	1909.93	6424.31	262139	19530.9	418.07	155.2	65.96	127.07	134.83	51.41	1835.24	465.6	2407.54	61.11	246.38	126.1	43.65	376.36	15.52	148.41	42.68	56.26	58.2
1369.64	187023	791.52	6334.1	15733.4	208.55	40809.9	93679.7	3138.92	227.95	84.39	20.37	8387.59	2.90997	97	1201.83	6911.25	211.46	32.98	149.38	81.48	262.87	68.87	193.03	199.82	62.08	130.95
54666.3	17000.2	1414.26	864.27	34690.1	233.77	81996	15479.3	304.58	86.33	157.14	45.59	240.56	8325.51	408.37	108.64	83.42	95.06	13.58	272.57	32.01	601.4	101.85	17.46	134.83	172.66	46.56
63928.8	146826	33156.5	4384.4	2990.51	4794.71	2154.37	27334.6	19631.8	83.42	236.68	107.67	49.47	8.73002	1111.62	-25.22	2203.84	133.86	95.06	113.49	105.73	231.83	67.9	138.71	378.3	159.08	11.64
70463.7	1708.17	1523.87	8758.13	524.77	138.71	5464.01	35670.8	9377.96	83.42	151.32	67.9	226.01	176.54	40.74	129.98	16372.6	41.71	86.33	91.18	99.91	41.71	124.16	141.62	154.23	25.22	111.55
39520.7	9669.93	1547.15	27022.3	1293.98	2650.04	116778	34864.7	12153.1	107.67	-6.78998	44.62	4799.56	129.98	58.2	97.97	137.74	67.9	134.83	41.71	58.2	300.7	57.23	88.27	103.79	127.07	104.76
70159.1	4810.23	1241.6	768.24	4332.02	5459.16	4222.41	209668	35036.4	272.57	88.27	19.4	423.89	256.08	75.66	113.49	21.34	53.35	53.35	198.85	66.93	354.05	266.75	59.17	209.52	61.11	78.57
211440	1168.85	20157.6	86213.6	6672.63	3752.93	3520.13	5734.64	35844.4	-8.73002	64.99	31.04	2553.04	121.25	3820.83	150.35	1226.08	63.05	11.64	-4.84997	137.74	322.04	226.98	145.5	83.42	100.88	94.09
132646	109756	114.46	14275.5	13098.9	7456.39	230842	676.09	28881.8	196.91	90.21	27.16	751.75	6817.16	23.28	1862.4	118.34	2774.2	112.52	110.58	143.56	222.13	223.1	66.93	268.69	192.06	7.75999
153387	41559.6	2227.12	57037.9	44842.1	2211.6	100708	1423.96	4526.02	129.98	361.81	97	193.03	70.81	67.9	382.18	140.65	168.78	82.45	114.46	73.72	259.96	74.69	100.88	81.48	170.72	63.05
16935.2	103580	25369.4	25624.5	1249.36	381.21	86778.1	1623.78	39711.8	9.69998	92.15	66.93	97.97	53.35	-5.81997	496.64	145.5	126.1	228.92	-49.47	190.12	141.62	250.26	104.76	175.57	75.66	78.57
38898	49912.3	1545.21	1047.6	10897	10914.4	262139	1013.65	471.42	51.41	52.38	50.44	5151.67	149.38	6991.76	147.44	174.6	80.51	205.64	108.64	43.65	97.97	160.05	-2.90997	98.94	101.85	64.02
1527.75	2513.27	1132.96	16495.8	399.64	243.47	97651.8	4569.67	13635.3	104.76	82.45	64.99	71.78	64.99	16.49	305.55	93.12	551.93	91.18	95.06	226.01	233.77	184.3	92.15	110.58	434.56	45.59
2582.14	55161.9	27372.4	31195.2	9330.43	266.75	51867.8	84045.6	10750.5	81.48	31.04	66.93	-3.87997	6.78998	64.99	30501.7	28.13	1546.18	18.43	62.08	96.03	217.28	252.2	29.1	64.99	161.99	109.61
262139	2089.38	34406.9	46080.8	9757.23	9954.14	18259.3	53051.2	51804.8	-7.75999	86.33	115.43	2836.28	97.97	428.74	2061.25	116.4	25.22	4.84997	112.52	131.92	411.28	143.56	22.31	193.03	130.95	42.68
102490	15417.2	16766.5	302.64	732.35	16946.9	78583.6	84902.2	679	137.74	62.08	65.96	8.73002	48.5	45.59	318.16	198.85	458.81	108.64	160.05	137.74	107.67	129.01	62.08	271.6	129.98	15.52
45358.2	11029.9	4751.06	4798.59	314.28	2533.64	43878.9	750.78	493.73	210.49	116.4	118.34	127.07	97	200.79	75.66	731.38	24.25	292.94	29.1	39.77	298.76	165.87	75.66	110.58	199.82	91.18
260759	22703.8	1396.8	105908	2973.05	12849.6	3340.68	2404.63	22838.6	172.66	-0.96999	52.38	186.24	79.54	14.55	99.91	851.66	102.82	277.42	168.78	47.53	250.26	73.72	115.43	71.78	178.48	57.23
128093	111990	594.61	3881.94	345.32	3974.09	1461.79	27187.2	721.68	256.08	2.90997	3.87997	34854	64.99	50.44	7705.68	5454.31	118.34	100.88	87.3	60.14	44.62	64.99	134.83	30.07	194.97	71.78
105510	68868.1	73.72	25863.1	26797.2	739.14	1880.83	17392.1	592.67	179.45	30.07	-3.87997	559.69	158.11	47.53	139.68	166.84	1465.67	158.11	-9.69998	102.82	285.18	275.48	194	160.05	166.84	53.35
167467	21313.8	62.08	20225.5	2863.44	821.59	48926.8	1182.43	32496	240.56	58.2	78.57	795.4	3408.58	114.46	167.81	2264.95	58.2	64.99	298.76	116.4	689.67	113.49	133.86	223.1	117.37	86.33
101770	83558.7	23023.9	1263.91	19060.5	472.39	116389	447.17	6266.2	2599.6	110.58	30.07	173.63	5920.88	363.75	1116.47	97.97	1.93998	127.07	47.53	65.96	219.22	138.71	166.84	140.65	262.87	9.69998
229409	1572.37	3050.65	805.1	7585.4	10370.3	21216.8	40398.6	1576.25	181.39	99.91	70.81	1853.67	-64.02	4368.88	157.14	64.99	55.29	110.58	-22.31	38.8	248.32	122.22	122.22	6.78998	241.53	108.64
262139	43114.6	877.85	4799.56	2149.52	3824.71	131710	9462.35	5270.98	83.42	44.62	144.53	1043.72	324.95	83.42	89.24	82.45	65.96	90.21	120.28	88.27	3.87997	45.59	102.82	112.52	173.63	69.84
32401.9	27052.3	30619	38686.5	1310.47	12635.2	58167	41974.8	6202.18	223.1	139.68	26.19	267.72	19995.6	181.39	1420.08	96.03	153.26	-17.46	107.67	51.41	-22.31	198.85	67.9	86.33	238.62	88.27
5316.57	6428.19	44027.3	1134.9	17516.3	651.84	2612.21	62659.1	15006.9	113.49	129.01	-23.28	508.28	558.72	2515.21	592.67	82.45	59.17	90.21	156.17	214.37	234.74	231.83	145.5	223.1	208.55	117.37
1279.43	121472	21044.1	1271.67	27406.4	156.17	11345.1	9922.13	496.64	140.65	74.69	15.52	1486.04	228.92	59.17	64.02	286.15	94.09	58.2	27.16	89.24	32.98	99.91	162.96	128.04	84.39	55.29
134412	52824.3	19459.2	24798.1	1835.24	19330.2	145550	2183.47	20379.7	204.67	74.69	60.14	289.06	599.46	1745.03	3.87997	976.79	102.82	183.33	95.06	39.77	388.97	360.84	75.66	112.52	129.01	61.11
3059.38	141525	13296.8	26862.2	65413.9	6653.23	160526	53131.7	20126.5	80.51	133.86	82.45	577.15	227.95	81.48	45.59	86.33	233.77	159.08	99.91	83.42	-9.69998	174.6	49.47	145.5	388.97	127.07
126799	15704.3	179.45	52706.9	30857.6	22125.7	216570	14671.2	19914.1	100.88	82.45	-0.96999	148.41	311.37	190.12	92.15	96.03	85.36	115.43	-11.64	113.49	348.23	286.15	50.44	97.97	115.43	105.73
90471.9	3042.89	4119.59	79692.3	5265.16	8294.47	79152	12111.4	5500.87	95.06	57.23	108.64	-0.96999	49.47	166.84	74.69	59.17	77.6	147.44	121.25	26.19	362.78	152.29	63.05	111.55	234.74	27.16
55650.9	3247.56	811.89	12614.8	6027.58	6621.22	21333.2	2253.31	37848.4	1569.46	70.81	17.46	600.43	5271.95	60.14	182.36	133.86	18.43	83.42	105.73	159.08	324.95	197.88	52.38	166.84	134.83	-1.93998
115445	2903.21	29264.9	35825	22104.4	88.27	10493.5	140824	4982.89	108.64	173.63	120.28	170.72	142.59	17.46	1681.98	497.61	64.99	131.92	99.91	59.17	89.24	215.34	63.05	303.61	135.8	26.19
26756.5	29369.7	24539.1	46482.4	17997.4	106.7	143768	11614.8	64708.7	65.96	81.48	79.54	2629.67	69.84	168.78	128.04	97	39.77	83.42	77.6	83.42	155.2	246.38	124.16	66.93	-64.99	169.75
2465.74	49096.5	5170.1	109064	22366.3	2415.3	19249.6	1378.37	340.47	113.49	60.14	127.07	104.76	4397.98	91.18	245.41	371.51	63.05	35.89	72.75	108.64	179.45	221.16	121.25	368.6	114.46	95.06
7921.99	29688.8	1822.63	8154.79	40383	7158.6	131042	1752.79	16128.2	151.32	319.13	60.14	3283.45	78.57	83.42	171.69	108.64	235.71	139.68	127.07	125.13	573.27	162.96	71.78	152.29	87.3	96.03
664.45	71942	7696.95	64134.5	14985.5	232.8	73280.6	1571.4	8400.2	200.79	51.41	111.55	413.22	1976.86	58.2	292.94	206.61	83.42	43.65	145.5	41.71	446.2	109.61	60.14	182.36	65.96	94.09
5240.91	30609.3	32093.4	49432.2	17473.6	2335.76	2415.3	47382.6	677.06	33.95	109.61	73.72	260.93	237.65	97	125.13	72.75	324.95	2.90997	161.99	31.04	231.83	140.65	72.75	89.24	152.29	66.93
176165	1067	11251	708.1	45708.4	20476.7	89411.7	40712.8	9706.79	176.54	150.35	73.72	138.71	234.74	46.56	175.57	66.93	231.83	249.29	87.3	87.3	164.9	-12.61	60.14	194.97	64.99	39.77
154454	50422.5	30922.6	75456.3	13107.6	7563.09	147296	100925	248.32	-56.26	182.36	110.58	121.25	104.76	3814.04	145.5	1626.69	60.14	86.33	105.73	84.39	32.01	224.07	79.54	83.42	242.5	194.97
1026.26	111508	24736.9	39571.1	58009.9	16766.5	262139	572.3	34792.9	99.91	161.99	9.69998	1604.38	807.04	88.27	94.09	28.13	49.47	242.5	92.15	57.23	445.23	104.76	47.53	164.9	247.35	37.83
2453.13	34103.3	1218.32	46247.7	13062	11168.6	224961	1572.37	624.68	195.94	101.85	59.17	113.49	86.33	96.03	137.74	2343.52	75.66	157.14	97	120.28	220.19	88.27	127.07	98.94	125.13	9.69998
262139	74406.8	24112.3	36661.1	11650.7	249.29	19524.2	297.79	764.36	82.45	146.47	59.17	355.02	575.21	35.89	63.05	71.78	630.5	253.17	133.86	203.7	316.22	95.06	212.43	110.58	177.51	134.83
235487	1610.2	49060.7	110901	744.96	23165.5	105717	41236.7	1022.38	266.75	81.48	177.51	42.68	119.31	109.61	82.45	517.01	-6.78998	223.1	148.41	44.62	139.68	109.61	82.45	268.69	77.6	177.51
126639	1469.55	260.93	93600.2	3653.99	147.44	118137	49093.6	534.47	-34.92	113.49	64.02	4424.17	108.64	68.87	110.58	164.9	50.44	1688.77	60.14	129.01	494.7	350.17	59.17	291.97	158.11	161.99
90927.8	47025.6	437.47	92619.5	10259.7	506.34	90278.9	1272.64	6369.02	156.17	157.14	149.38	19559.1	12673.1	141.62	2752.86	87.3	6309.85	153.26	184.3	22.31	100.88	193.03	72.75	39.77	0	110.58
41707.1	65289.7	14759.5	2309.57	4075.94	263.84	17768.5	12784.6	37368.3	72.75	2.90997	49.47	2254.28	82.45	176.54	87.3	99.91	122.22	86.33	77.6	99.91	169.75	77.6	94.09	368.6	157.14	61.11
161122	26942.7	29206.7	73079.8	408.37	2870.23	167152	700.34	22702.8	186.24	99.91	131.92	47.53	86.33	5486.32	24.25	75.66	335.62	59.17	-30.07	93.12	638.26	93.12	7.75999	138.71	58.2	68.87
110596	1451.12	28045.6	94820.4	60982.9	3996.4	137652	11011.4	50952.2	14.55	101.85	39.77	308.46	36.86	71.78	9958.99	102.82	23.28	203.7	69.84	28.13	395.76	35.89	109.61	360.84	121.25	128.04
539.32	722.65	5788.96	28818.7	20049.9	9450.71	1770.25	1702.35	13487.9	209.52	92.15	64.02	91.18	79.54	86.33	18.43	3003.12	615.95	68.87	34.92	67.9	169.75	222.13	46.56	107.67	64.02	141.62
58719.9	262139	6949.08	16341.6	40631.4	1031.11	5357.31	31717.1	238.62	66.93	119.31	65.96	76.63	32.98	90.21	280.33	210.49	70.81	65.96	99.91	58.2	243.47	95.06	24.25	106.7	126.1	222.13
102926	16636.5	10112.2	1095.13	7565.03	5392.23	202600	17420.2	20687.2	164.9	38.8	57.23	385.09	54.32	60.14	194.97	257.05	142.59	147.44	83.42	106.7	395.76	90.21	52.38	125.13	73.72	94.09
101805	108927	1001.04	925.38	46678.3	261.9	3286.36	16973.1	7772.61	198.85	72.75	64.99	83.42	7440.87	4688.01	112.52	-19.4	1296.89	116.4	108.64	112.52	165.87	58.2	97.97	16.49	194.97	-25.22
97204.7	4025.5	3596.76	51735.9	13034.9	1075.73	154430	37934.8	15145.6	29.1	81.48	108.64	286.15	154.23	55.29	81.48	247.35	88.27	61.11	76.63	86.33	481.12	147.44	61.11	128.04	77.6	5.81997
258906	3453.2	1067	9371.17	28844.9	2455.07	1151.39	17476.5	19582.4	171.69	113.49	73.72	142.59	1315.32	65.96	3734.5	127.07	25.22	132.89	121.25	149.38	113.49	211.46	130.95	100.88	146.47	106.7
65573	22584.5	31390.2	57210.6	27565.5	511.19	1005.89	78444.9	745.93	37.83	31.04	116.4	113.49	41.71	543.2	430.68	70.81	855.54	39.77	138.71	45.59	176.54	154.23	21.34	-5.81997	240.56	110.58
517.98	79368.3	1963.28	114011	30470.6	3282.48	224177	322.04	33.95	39.77	0.96999	18.43	397.7	81.48	11.64	-31.04	16501.6	145.5	59.17	292.94	77.6	204.67	50.44	105.73	93.12	31.04	98.94
3253.38	15001.1	2866.35	799.28	554.84	9829.98	127650	30355.2	704.22	354.05	106.7	72.75	262.87	158.11	179.45	2023.42	920.53	99.91	10.67	146.47	251.23	256.08	191.09	104.76	168.78	65.96	113.49
17827.6	159814	435.53	83510.2	105.73	990.37	57327	66084.2	2537.52	187.21	81.48	41.71	94.09	85.36	24.25	599.46	205.64	19.4	201.76	132.89	49.47	214.37	67.9	48.5	108.64	91.18	130.95
1004.92	94603.2	1164	66770.9	36764	15995.3	92382.8	2994.39	2848.89	166.84	67.9	50.44	84.39	84.39	188.18	112.52	73.72	39.77	46.56	150.35	-1.93998	271.6	143.56	52.38	54.32	189.15	-25.22
22653.4	1291.07	22640.8	68733.2	20223.5	2460.89	4082.73	1048.57	6907.37	31.04	192.06	101.85	59.17	52.38	641.17	82.45	145.5	65.96	76.63	196.91	115.43	312.34	42.68	4.84997	52.38	178.48	37.83
262139	2164.07	23773.7	10699.1	3788.82	409.34	23335.3	29654.8	730.41	114.46	19.4	77.6	693.55	113.49	101.85	791.52	112.52	199.82	64.99	91.18	93.12	188.18	369.57	-20.37	61.11	153.26	161.02
439.41	99464.8	21501	49701.8	3747.11	11970.8	72514.3	1484.1	9737.83	2.90997	214.37	42.68	111.55	373.45	124.16	88.27	79.54	50.44	149.38	176.54	19.4	321.07	32.01	101.85	121.25	32.01	88.27
104464	52598.3	14047.5	30919.7	947.69	19031.4	12366.5	3076.84	19879.2	16.49	144.53	64.99	147.44	10.67	41.71	27.16	85.36	398.67	100.88	83.42	47.53	213.4	194	57.23	108.64	-2.90997	23.28
206462	65785.4	429.71	71259.1	538.35	331.74	29304.7	23570	12544	144.53	54.32	210.49	455.9	163.93	101.85	190.12	49.47	111.55	106.7	69.84	103.79	464.63	78.57	64.99	78.57	11.64	5.81997
6801.64	13684.8	59314.5	8216.87	33427.2	1514.17	10548.8	7412.74	502.46	202.73	20.37	99.91	179.45	80.51	270.63	38.8	160.05	79.54	100.88	7.75999	119.31	77.6	98.94	46.56	106.7	87.3	39.77
959.33	893.37	30.07	719.74	25266.6	388	62513.6	77848.3	264.81	138.71	42.68	85.36	1163.03	64.99	2303.75	32.01	433.59	61.11	155.2	95.06	120.28	211.46	198.85	95.06	117.37	79.54	65.96
208686	132549	20320.5	85271.7	52498.3	321.07	740.11	112937	31204.9	33.95	112.52	-18.43	583.94	17107.9	79.54	27.16	126.1	678.03	238.62	93.12	107.67	335.62	74.69	25.22	278.39	101.85	25.22
3800.46	77673.7	954.48	2273.68	29454.1	380.24	3549.23	1359.94	1529.69	29.1	51.41	70.81	233.77	179.45	44.62	425.83	95.06	95.06	70.81	183.33	21.34	127.07	291.97	92.15	166.84	24.25	0.96999
1436.57	64072.4	15288.2	5707.48	38558.5	365.69	39111.4	2155.34	122.22	119.31	77.6	77.6	76.63	77.6	244.44	1294.95	206.61	486.94	163.93	14.55	85.36	72.75	352.11	35.89	146.47	43.65	91.18
1076.7	18710.3	2327.03	773.09	56748.9	15125.2	30471.6	966.12	22460.4	39.77	128.04	45.59	0.96999	470.45	181.39	108.64	137.74	493.73	208.55	141.62	129.98	156.17	110.58	53.35	124.16	236.68	113.49
262139	7857.97	15715	10564.3	24088	12127.9	121266	2028.27	40176.4	171.69	159.08	90.21	150.35	4286.43	103.79	184.3	131.92	1159.15	31.04	32.01	58.2	355.99	193.03	47.53	212.43	221.16	147.44
11063.8	65430.4	20363.2	55838	9692.24	12425.7	129354	1129.08	4652.12	204.67	-21.34	68.87	6361.26	420.98	41.71	127.07	71.78	1080.58	82.45	155.2	96.03	410.31	235.71	75.66	35.89	262.87	129.98
3132.13	22827	6585.33	126771	459.78	1059.24	1307.56	13961.2	34654.2	-63.05	22.31	89.24	17.46	43.65	3.87997	172.66	64.02	1237.72	129.01	193.03	61.11	199.82	58.2	221.16	29.1	254.14	-4.84997
4978.04	23859.1	12620.7	629.53	15438.5	1882.77	152914	1505.44	13352.1	21.34	139.68	79.54	105.73	698.4	100.88	4130.26	26.19	6.78998	57.23	35.89	21.34	122.22	73.72	38.8	209.52	83.42	51.41
113405	45203.9	550.96	1326.96	52513.9	8058.76	32249.6	1168.85	32090.5	54.32	105.73	98.94	851.66	1493.8	50.44	1576.25	40.74	1154.3	122.22	87.3	58.2	309.43	22.31	78.57	77.6	63.05	48.5
33794.8	69452	7246.87	1218.32	5852.98	6465.05	440.38	27859.4	1619.9	184.3	129.98	182.36	263.84	150.35	-13.58	64.99	170.72	29.1	125.13	83.42	34.92	50.44	109.61	41.71	126.1	104.76	99.91
4018.71	45747.1	208.55	20850.2	8435.12	188.18	14827.4	110661	5860.74	198.85	87.3	94.09	223.1	184.3	47.53	1328.9	221.16	77.6	153.26	-22.31	69.84	25.22	77.6	-48.5	42.68	60.14	27.16
2523.94	165997	7717.32	50759.1	571.33	7962.73	85967.2	5886.93	176.54	228.92	95.06	2.90997	170.72	58.2	44.62	238.62	273.54	75.66	143.56	33.95	71.78	55.29	236.68	81.48	135.8	109.61	20.37
2285.32	133292	25972.7	18990.7	76924.9	5433.94	125922	119.31	28912.8	31.04	148.41	55.29	1805.17	14859.4	11.64	1689.74	131.92	79.54	88.27	273.54	0.96999	73.72	265.78	153.26	36.86	111.55	87.3
469.48	34930.7	1531.63	47284.6	13638.2	1989.47	30367.8	82354	3805.31	103.79	77.6	71.78	268.69	124.16	87.3	336.59	92.15	677.06	45.59	32.98	68.87	242.5	124.16	60.14	-11.64	56.26	-22.31
2223.24	82242.4	9927.95	44257.2	32724.9	5260.31	130446	89774.5	14900.2	-0.96999	151.32	49.47	2016.63	51.41	47.53	8295.44	96.03	184.3	96.03	44.62	-11.64	532.53	47.53	78.57	59.17	108.64	121.25
68110.5	86488.1	30707.3	228.92	7490.34	811.89	176621	51810.6	25973.7	269.66	201.76	47.53	37.83	111.55	109.61	2565.65	5184.65	2045.73	78.57	109.61	64.02	144.53	59.17	184.3	76.63	73.72	85.36
36071.4	39944.6	9896.91	1325.02	23164.6	166.84	683.85	12791.4	9225.67	48.5	114.46	194.97	321.07	175.57	27.16	246.38	1937.09	24.25	156.17	102.82	44.62	43.65	223.1	1.93998	174.6	171.69	159.08
3482.3	144642	7324.47	70430.7	1291.07	557.75	15231.9	93.12	2348.37	105.73	112.52	41.71	234.74	100.88	-16.49	24.25	57.23	459.78	161.99	0.96999	44.62	299.73	127.07	59.17	274.51	54.32	134.83
200343	36973.5	64280.9	5502.81	705.19	12401.4	73387.3	4008.04	32020.7	-6.78998	80.51	94.09	101.85	517.98	155.2	210.49	65.96	56.26	214.37	158.11	146.47	196.91	122.22	86.33	130.95	64.02	88.27
123123	204249	16656.8	22408.9	33946.1	166.84	40886.5	36789.2	14865.2	42.68	35.89	38.8	91.18	1222.2	95.06	301.67	4303.89	41.71	200.79	149.38	72.75	168.78	179.45	140.65	54.32	51.41	13.58
17708.3	127691	308.46	21885.1	43405.6	243.47	192554	2025.36	6175.99	102.82	80.51	2.90997	628.56	50.44	238.62	89.24	92.15	42.68	148.41	101.85	58.2	168.78	175.57	19.4	101.85	59.17	97.97
1965.22	9954.14	5753.07	20387.5	509.25	11987.3	49196.5	540.29	835.17	93.12	85.36	14.55	6506.76	121.25	244.44	1.93998	195.94	70.81	154.23	31.04	92.15	65.96	170.72	112.52	38.8	68.87	232.8
262139	91179	9781.48	2380.38	1290.1	7319.62	147288	299.73	526.71	122.22	39.77	48.5	149.38	5890.81	582	88.27	196.91	59.17	41.71	115.43	49.47	452.99	106.7	29.1	33.95	105.73	30.07
34967.5	1217.35	37019.1	28328.9	918.59	8343.94	81270.5	213.4	617.89	146.47	50.44	55.29	355.99	3757.78	1339.57	290.03	4342.69	86.33	243.47	210.49	148.41	413.22	236.68	42.68	85.36	63.05	59.17
99336.8	79201.4	18271.9	18033.3	5797.69	847.78	5675.47	49066.5	13172.6	47.53	76.63	84.39	711.01	12.61	1708.17	1496.71	107.67	41.71	81.48	23.28	69.84	273.54	137.74	101.85	34.92	194.97	124.16
1036.93	81212.3	365.69	16908.1	28656.7	11794.2	96303.5	94207.4	10889.2	288.09	174.6	-18.43	62.08	-8.73002	1345.39	62.08	578.12	228.92	35.89	122.22	48.5	122.22	60.14	98.94	59.17	45.59	40.74
53573.1	93180.2	48069.3	1051.48	9507.94	282.27	13218.2	1398.74	549.02	110.58	61.11	64.02	15098	127.07	1.93998	145.5	573.27	72.75	-3.87997	157.14	65.96	448.14	49.47	125.13	159.08	251.23	29.1
8096.59	62339	17250.5	417.1	1313.38	15983.7	5033.33	5884.02	1655.79	135.8	100.88	31.04	2392.02	599.46	4.84997	1773.16	2085.5	82.45	165.87	273.54	85.36	248.32	234.74	28.13	92.15	69.84	26.19
155709	2771.29	43438.6	71575.3	16324.1	453.96	15890.5	1468.58	387.03	185.27	64.99	49.47	66.93	87.3	90.21	480.15	742.05	268.69	118.34	236.68	64.02	182.36	16.49	66.93	68.87	49.47	94.09
6185.69	2469.62	6528.1	7016.01	14717.8	17227.2	75719.2	47590.1	12874.8	184.3	-25.22	20.37	512.16	1610.2	1292.04	11284	1294.95	56.26	109.61	-7.75999	27.16	106.7	265.78	37.83	22121.8	201.76	113.49
1752.79	77705.7	569.39	53619.7	43612.2	399.64	3265.99	132888	324.95	70.81	128.04	46.56	187.21	363.75	3052.59	226.98	52.38	101.85	173.63	106.7	60.14	465.6	107.67	118.34	57.23	76.63	81.48
95258.8	9157.77	12579.9	774.06	839.05	7244.93	146261	434.56	20084.8	-17.46	208.55	33.95	1311.44	339.5	41.71	82.45	56.26	59.17	104.76	105.73	61.11	161.02	220.19	70.81	162.96	35.89	32.01
2631.61	35475.8	938.96	119026	30696.6	7543.69	126119	1851.73	17742.3	158.11	40.74	115.43	96.03	88.27	66.93	130.95	-7.75999	115.43	488.88	84.39	80.51	268.69	44.62	138.71	-7.75999	143.56	210.49
1942.91	98665.5	15770.3	4115.71	12.61	346.29	746.9	3621.98	1976.86	214.37	85.36	64.02	3879.03	60.14	74.69	151.32	1459.85	75.66	96.03	45.59	37.83	168.78	268.69	198.85	92.15	-23.28	81.48
6962.66	6499.97	25.22	4318.44	6488.33	490.82	23723.3	1132.96	355.02	87.3	73.72	92.15	173.63	1543.27	193.03	12566.3	1820.69	97	549.99	252.2	41.71	329.8	157.14	66.93	277.42	76.63	106.7
94201.6	534.47	925.38	23894	49018	10052.1	99486.1	30379.4	8592.26	209.52	-0.96999	63.05	125.13	945.75	939.93	218.25	191.09	62.08	51.41	65.96	75.66	743.99	164.9	82.45	210.49	122.22	92.15
149846	25644.9	45391.1	1749.88	22190.7	9732.98	13069.8	11398.5	11110.4	211.46	81.48	49.47	12046.4	208.55	4.84997	160.05	52.38	88.27	44.62	-9.69998	8.73002	242.5	139.68	80.51	25.22	71.78	0
8400.2	1478.28	12496.5	759.51	32235	13067.8	170198	29802.3	13463.6	170.72	43.65	33.95	85.36	30.07	79.54	130.95	65.96	84.39	75.66	73.72	84.39	332.71	87.3	36.86	175.57	24.25	25.22
1728.54	97470.4	201.76	71463.8	38780.6	4087.58	120842	916.65	33466.9	115.43	81.48	82.45	10363.5	106.7	4601.68	234.74	185.27	126.1	85.36	83.42	2.90997	277.42	193.03	162.96	111.55	187.21	52.38
1520.96	39801	16955.6	33035.3	15073.8	175.57	5736.58	29231.9	15232.9	103.79	98.94	32.98	323.98	3071.02	6.78998	9224.7	70.81	121.25	234.74	205.64	133.86	84.39	78.57	157.14	181.39	90.21	39.77
112692	25435.3	42367.7	41159.1	198.85	156.17	87568.7	42723.7	393.82	25.22	170.72	38.8	156.17	103.79	100.88	314.28	26.19	64.99	60.14	178.48	77.6	232.8	212.43	98.94	64.99	70.81	116.4
136464	815.77	17903.3	121010	6273.96	3441.56	72759.7	75330.2	14693.6	26.19	44.62	32.98	129.01	670.27	46.56	112.52	126.1	240.56	12.61	179.45	246.38	353.08	101.85	-32.01	117.37	59.17	102.82
43231	38955.2	13184.2	26636.2	14922.5	5891.78	101661	18564.8	19884	128.04	79.54	59.17	3171.9	418.07	58.2	106.7	114.46	294.88	103.79	188.18	113.49	191.09	35.89	51.41	32.01	137.74	173.63
159075	112054	25126.9	24520.6	12385	8394.38	173412	681.91	31567.7	108.64	120.28	107.67	128.04	97	54.32	40.74	107.67	41.71	95.06	46.56	171.69	415.16	173.63	90.21	349.2	147.44	9.69998
141916	309.43	3657.87	6182.78	4894.62	587.82	21493.3	40066.8	1458.88	133.86	102.82	13.58	1774.13	139.68	22.31	7549.51	99.91	1359.94	77.6	143.56	-32.98	508.28	348.23	72.75	176.54	63.05	120.28
19974.2	3542.44	5700.69	2470.59	1663.55	10593.4	172952	1885.68	13186.2	233.77	72.75	106.7	203.7	54.32	50.44	447.17	98.94	1612.14	97	98.94	44.62	69.84	203.7	165.87	1066.03	79.54	150.35
5023.63	43965.3	38984.3	137173	4231.14	15639.3	132727	43534.6	6960.72	115.43	146.47	35.89	1637.36	45.59	163.93	0.96999	53.35	-30.07	325.92	187.21	-19.4	260.93	199.82	111.55	251.23	148.41	126.1
195413	5035.27	15993.4	51881.4	101.85	1299.8	136099	11654.5	946.72	193.03	96.03	63.05	157.14	24.25	99.91	149.38	46.56	85.36	73.72	-7.75999	53.35	247.35	169.75	73.72	-32.01	71.78	124.16
1346.36	71039.9	7439.9	3752.93	35286.7	2300.84	8688.29	39643.9	28163	27.16	29.1	64.02	11636.1	307.49	1660.64	282.27	386.06	172.66	135.8	180.42	19.4	287.12	107.67	74.69	189.15	142.59	157.14
114714	77876.5	23377	3261.14	427.77	6234.19	262139	37864	7551.45	-12.61	21.34	46.56	599.46	125.13	98.94	3201	113.49	145.5	229.89	292.94	24.25	73.72	92.15	108.64	116.4	129.01	29.1
135.8	60821.9	409.34	813.83	39641	972.91	79124.8	882.7	713.92	303.61	372.48	129.01	231.83	1230.93	397.7	65.96	48.5	67.9	97	116.4	45.59	117.37	326.89	102.82	418.07	69.84	55.29
3415.37	883.67	3623.92	33972.3	24396.5	5581.38	177045	43543.3	1362.85	84.39	78.57	38.8	26.19	4603.62	67.9	66.93	91.18	793.46	74.69	117.37	-8.73002	244.44	164.9	47.53	139.68	143.56	106.7
262139	45821.8	4115.71	1508.35	12752.6	306.52	3043.86	101340	12174.5	209.52	131.92	2.90997	130.95	200.79	110.58	537.38	641.17	101.85	10.67	137.74	176.54	122.22	55.29	57.23	355.99	105.73	102.82
2521.03	5099.29	14793.5	-20.37	1167.88	1975.89	104530	237.65	1346.36	334.65	126.1	64.99	1749.88	231.83	36.86	462.69	6741.5	79.54	211.46	228.92	69.84	259.96	183.33	70.81	312.34	51.41	41.71
82159	3836.35	691.61	39754.5	1953.58	3139.89	51038.5	20062.5	190.12	199.82	114.46	120.28	35.89	1130.05	646.99	2607.36	59.17	60.14	168.78	137.74	70.81	189.15	214.37	175.57	353.08	168.78	130.95
83664.4	120682	42792.5	81620.6	41902.1	12140.5	152726	508.28	28709.1	230.86	50.44	42.68	52.38	195.94	124.16	161.99	147.44	1.93998	283.24	128.04	79.54	229.89	116.4	207.58	240.56	155.2	176.54
249972	1576.25	8372.07	44710.2	1411.35	12733.2	131500	101581	5066.31	88.27	47.53	32.01	536.41	131.92	4458.12	39.77	768.24	72.75	144.53	50.44	212.43	137.74	126.1	38.8	433.59	141.62	66.93
1116.47	61918	518.95	4655.03	1325.02	7246.87	1405.53	570.36	2827.55	239.59	56.26	100.88	243.47	301.67	75.66	62.08	19.4	54.32	197.88	106.7	57.23	307.49	427.77	139.68	260.93	86.33	117.37
204394	18507.6	13023.2	11695.3	258.99	134.83	263.84	123046	29607.3	168.78	101.85	8.73002	111.55	17.46	64.99	302.64	224.07	1057.3	366.66	93.12	82.45	140.65	89.24	73.72	170.72	42.68	99.91
3992.52	1262.94	310.4	1798.38	5899.54	161.02	6841.41	3509.46	24637	67.9	-73.72	28.13	262.87	129.01	119.31	2689.81	54.32	54.32	41.71	8.73002	205.64	187.21	145.5	42.68	370.54	122.22	121.25
233208	93518.7	5034.3	5277.77	7328.35	12116.3	1159.15	63137.3	18341.7	65.96	121.25	21.34	122.22	191.09	2457.98	337.56	7306.04	120.28	230.86	122.22	1.93998	264.81	13.58	89.24	470.45	97.97	17.46
217488	1576.25	7556.3	917.62	613.04	5979.08	13112.5	1447.24	13004.8	78.57	26.19	109.61	198.85	8824.09	84.39	143.56	97	53.35	253.17	257.05	42.68	77.6	257.05	161.02	249.29	26.19	59.17
178970	4558.03	5721.06	1085.43	2673.32	1850.76	97680	2445.37	108.64	254.14	148.41	54.32	1054.39	24.25	40.74	136.77	159.08	-8.73002	149.38	209.52	120.28	141.62	24.25	104.76	362.78	63.05	110.58
220663	8015.11	53766.1	137.74	18230.2	503.43	111591	12400.5	3095.27	112.52	140.65	10.67	28.13	579.09	108.64	1396.8	17513.3	2393.96	62.08	76.63	107.67	279.36	324.95	-4.84997	361.81	96.03	79.54
1754.73	144709	31244.7	63740.6	17295.1	4341.72	140905	4218.53	19845.2	123.19	99.91	131.92	211.46	101.85	35.89	154.23	8695.08	110.58	185.27	87.3	249.29	287.12	229.89	165.87	187.21	78.57	49.47
170471	60266.1	30693.7	56676.1	2265.92	6173.08	137170	13985.5	20536.8	727.5	50.44	54.32	269.66	103.79	2727.64	-32.01	48.5	3491.03	59.17	274.51	101.85	331.74	166.84	65.96	395.76	50.44	149.38
76688.2	10074.4	24663.2	2729.58	632.44	3318.37	242.5	60254.5	1900.23	90.21	156.17	63.05	97	1283.31	84.39	149.38	66.93	32.01	64.02	109.61	91.18	163.93	165.87	69.84	526.71	-4.84997	257.05
262139	26736.1	19903.4	3439.62	5625.03	2316.36	82713.8	46612.4	637.29	54.32	63.05	54.32	132.89	174.6	51.41	102.82	20.37	39.77	24.25	-1.93998	39.77	183.33	100.88	32.98	685.79	24.25	152.29
138.71	58361	21846.3	146294	44013.7	8600.02	83756.6	4758.82	20424.3	118.34	229.89	160.05	228.92	4412.53	128.04	428.74	1559.76	103.79	153.26	138.71	54.32	105.73	410.31	58.2	711.98	70.81	77.6
65875.6	56416.2	1371.58	26896.2	53038.6	40.74	60030.4	126219	147.44	135.8	103.79	107.67	207.58	2683.99	80.51	58.2	141.62	1635.42	233.77	109.61	43.65	582	161.99	61.11	760.48	75.66	77.6
162507	948.66	3679.21	68167.7	25144.3	1979.77	11856.3	4997.44	562.6	130.95	54.32	59.17	110.58	131.92	109.61	25770	47.53	3359.11	33.95	320.1	31.04	234.74	216.31	119.31	322.04	126.1	31.04
98323.1	58038	274.51	119045	33706.5	7618.38	2254.28	45352.4	13170.7	129.98	109.61	81.48	735.26	16.49	69.84	148.41	129.01	667.36	119.31	118.34	33.95	214.37	91.18	63.05	276.45	174.6	68.87
252351	69623.7	14525.8	45357.2	765.33	6754.11	49085.9	3444.47	3258.23	114.46	75.66	27.16	1142.66	74.69	0.96999	148.41	78.57	237.65	13.58	84.39	17.46	185.27	136.77	164.9	403.52	125.13	93.12
9623.37	44053.5	31649.2	96377.3	577.15	12514.9	59434.8	126825	15973	2.90997	69.84	95.06	1484.1	204.67	801.22	161.02	50.44	122.22	349.2	48.5	270.63	108.64	240.56	39.77	233.77	139.68	83.42
77860	97.97	27369.5	21843.4	888.52	2001.11	355.02	7720.23	9916.31	296.82	118.34	13.58	-63.05	2713.09	82.45	40190	0	1908.96	216.31	17.46	0.96999	313.31	311.37	51.41	260.93	163.93	-6.78998
55065	849.72	342.41	7155.69	490.82	7826.93	234720	33557.2	17574.5	908.89	-20.37	-4.84997	198.85	149.38	89.24	129.98	112.52	20.37	91.18	38.8	-4.84997	123.19	354.05	88.27	300.7	51.41	12.61
204204	83467.5	11559.5	37040.4	2994.39	13881.7	94652.6	8804.69	9597.18	120.28	100.88	11.64	78.57	0.96999	53.35	227.95	-8.73002	41.71	7.75999	119.31	51.41	92.15	164.9	87.3	167.81	92.15	13.58
144733	27194.9	26982.5	19166.2	17572.5	8395.35	72791.7	14797.4	1321.14	101.85	212.43	52.38	2811.06	56.26	450.08	212.43	84.39	66.93	90.21	191.09	85.36	32.01	226.98	37.83	294.88	45.59	88.27
204044	780.85	18672.5	731.38	379.27	131.92	25286	1594.68	1322.11	87.3	44.62	-29.1	118.34	181.39	111.55	78.57	51.41	39.77	68.87	135.8	111.55	158.11	208.55	15.52	318.16	5.81997	85.36
35724.1	46205	252.2	98130.1	43908	22273.1	8656.28	51529.3	34660.1	142.59	142.59	43.65	127.07	71.78	11.64	7318.65	722.65	16.49	-9.69998	38.8	-10.67	214.37	206.61	175.57	158.11	93.12	120.28
2158.25	2069.98	12820.5	652.81	27872	9702.91	25053.2	1571.4	25752.5	146.47	110.58	14.55	129.01	111.55	79.54	7.75999	100.88	26.19	186.24	152.29	80.51	98.94	82.45	43.65	312.34	63.05	129.01
181930	3362.02	40609	4782.1	23790.2	582	66122	4661.82	13540.2	67.9	197.88	92.15	274.51	83.42	19.4	12924.3	45.59	57.23	102.82	111.55	56.26	165.87	163.93	119.31	145.5	304.58	93.12
80407.2	1293.98	37290.7	22065.6	15250.3	9513.76	29101	580.06	28132.9	-48.5	39.77	41.71	117.37	99.91	9.69998	84.39	10930.9	134.83	29.1	180.42	102.82	544.17	147.44	148.41	285.18	69.84	82.45
6097.42	5084.74	6715.31	2037	27043.6	2531.7	125751	79886.3	8587.41	220.19	137.74	57.23	208.55	144.53	137.74	2242.64	50.44	178.48	64.02	-3.87997	-18.43	441.35	143.56	188.18	211.46	156.17	28.13
98091.3	62375.9	12591.6	14648.9	128.04	2718.91	66704.9	571.33	16799.4	225.04	138.71	77.6	179.45	141.62	73.72	89.24	69.84	1655.79	73.72	59.17	45.59	223.1	105.73	9.69998	32.01	19.4	0
932.17	63555.4	27722.6	775.03	23252.8	8023.84	234481	57904.2	12694.4	0.96999	-15.52	47.53	211.46	531.56	233.77	51.41	73.72	80.51	340.47	579.09	175.57	567.45	157.14	89.24	465.6	19.4	18.43
73266.1	5102.2	558.72	125758	34103.3	13850.6	926.35	10346	6324.4	31.04	71.78	47.53	188.18	237.65	38.8	168.78	78.57	225.04	232.8	194	34.92	97.97	122.22	74.69	132.89	41.71	56.26
135687	30964.3	620.8	44893.6	63836.7	64.02	18839.3	1072.82	33502.8	129.98	76.63	11.64	2535.58	48.5	10497.3	252.2	50.44	64.02	121.25	70.81	-1.93998	305.55	70.81	129.01	83.42	26.19	94.09
3492	23470.1	20742.5	20118.8	15199.9	418.07	1917.69	59713.2	18014.8	86.33	95.06	73.72	180.42	2923.58	82.45	200.79	238.62	112.52	409.34	133.86	82.45	221.16	180.42	38.8	274.51	112.52	-7.75999
140273	34026.6	62461.2	773.09	10030.8	20213.8	2085.5	44958.5	16751.9	46.56	7.75999	54.32	144.53	77.6	63.05	3491.03	2743.16	738.17	343.38	116.4	46.56	110.58	214.37	51.41	261.9	108.64	42.68
58781	164645	50129.6	15354.1	2487.08	30817.9	133521	570.36	1361.88	8.73002	20.37	71.78	116.4	38.8	176.54	12156	14.55	87.3	6799.7	118.34	93.12	272.57	111.55	67.9	359.87	189.15	92.15
5236.06	31287.4	7533.99	1188.25	1820.69	15825.6	115604	30336.8	32242.8	134.83	138.71	21.34	201.76	55.29	1618.93	17.46	83.42	37.83	76.63	152.29	111.55	76.63	14.55	12.61	143.56	54.32	117.37
201254	3530.8	9577.78	352.11	180.42	597.52	638.26	1133.93	10430.4	226.98	49.47	31.04	71.78	150.35	237.65	11194.8	633.41	194	152.29	96.03	74.69	71.78	101.85	71.78	352.11	127.07	148.41
78504	65364.4	20834.6	68687.6	1479.25	180.42	25533.3	14517	11058	143.56	134.83	121.25	408.37	192.06	0.96999	17.46	231.83	125.13	54.32	139.68	110.58	510.22	166.84	154.23	125.13	32.98	95.06
128432	24653.5	159.08	79627.3	19208.9	1632.51	26487.8	31628.8	28713.9	582	1.93998	91.18	4873.28	-2.90997	39.77	3276.66	1344.42	67.9	131.92	26.19	161.99	122.22	143.56	108.64	126.1	78.57	79.54
163888	76943.3	16107.8	106510	685.79	216.31	13177.4	639.23	1638.33	126.1	53.35	144.53	145.5	700.34	55.29	849.72	229.89	106.7	331.74	175.57	112.52	47.53	132.89	66.93	111.55	218.25	134.83
99157.3	32076	238.62	110904	833.23	113.49	39216.1	93.12	18505.7	66.93	182.36	129.01	287.12	731.38	76.63	760.48	147.44	44.62	56.26	3.87997	36.86	138.71	301.67	109.61	262.87	262.87	145.5
10929	265.78	24367.4	20639.7	465.6	13200.7	262139	52794.2	513.13	237.65	56.26	6.78998	328.83	200.79	444.26	267.72	9021	149.38	117.37	122.22	111.55	411.28	313.31	36.86	154.23	197.88	74.69
62908.4	111042	32328.2	1141.69	9288.72	31534.7	2887.69	408.37	22176.1	161.02	46.56	34.92	9505.03	1332.78	91.18	3530.8	32.01	122.22	200.79	110.58	142.59	30.07	271.6	22.31	398.67	139.68	64.02
3419.25	58722.8	23265.5	4884.92	15619.9	9541.89	43051.5	9728.13	6757.02	117.37	98.94	114.46	155.2	-12.61	64.02	24727.2	26.19	24.25	47.53	118.34	58.2	143.56	102.82	70.81	286.15	112.52	127.07
3698.61	24181.1	623.71	81916.5	46993.6	113.49	22490.4	7181.88	30980.8	142.59	50.44	40.74	140.65	170.72	3730.62	3855.75	3.87997	67.9	55.29	181.39	32.01	729.44	210.49	47.53	82.45	151.32	39.77
1358	20164.4	584.91	2027.3	1479.25	81.48	95266.6	6322.46	4992.59	274.51	138.71	32.98	89.24	15.52	679.97	125.13	77.6	39.77	184.3	55.29	3.87997	469.48	139.68	54.32	284.21	154.23	105.73
126257	95479	186.24	69612.1	24636.1	7613.53	210228	63480.7	26670.2	5444.61	130.95	44.62	62.08	43.65	176.54	21.34	70.81	1421.05	194.97	167.81	64.99	242.5	95.06	45.59	295.85	94.09	65.96
3066.17	36531.2	21407.9	37021	5965.5	113.49	26826.3	55582	424.86	194	54.32	28.13	1791.59	21.34	490.82	150.35	40.74	111.55	170.72	91.18	88.27	403.52	189.15	84.39	298.76	46.56	92.15
172736	7472.88	1011.71	113320	3838.29	2400.75	301.67	200.79	26006.7	-22.31	410.31	91.18	186.24	45.59	1676.16	333.68	58.2	73.72	11.64	44.62	21.34	204.67	134.83	94.09	40.74	85.36	89.24
51675.8	13228.9	255.11	117067	34771.6	27150.3	69935	60044.9	12156	269.66	111.55	58.2	653.78	61.11	81.48	1086.4	154.23	121.25	178.48	-3.87997	205.64	283.24	50.44	113.49	-33.95	-35.89	73.72
14126.1	3015.73	4980.95	35167.4	373.45	12570.2	34007.2	3816.95	16869.3	129.01	202.73	82.45	97.97	69.84	86.33	71.78	29.1	195.94	76.63	10.67	71.78	7.75999	14.55	116.4	84.39	172.66	45.59
80775.8	2366.8	16222.3	74556.1	7450.57	351.14	228295	21917.1	679.97	501.49	132.89	140.65	75.66	10703.9	82.45	132.89	3741.29	72.75	17.46	80.51	84.39	389.94	150.35	38.8	302.64	61.11	-1.93998
4961.55	643.11	13186.2	83475.3	36979.3	16397.9	117108	79453.7	7553.39	111.55	61.11	20.37	144.53	1564.61	561.63	11205.4	17142.8	78.57	132.89	111.55	0.96999	147.44	62.08	37.83	137.74	262.87	249.29
1781.89	776.97	31133.1	45721.9	1706.23	44.62	110658	83116.4	14304.6	575.21	140.65	62.08	210.49	207.58	24.25	276.45	142.59	58.2	143.56	87.3	67.9	132.89	68.87	64.99	361.81	77.6	112.52
91653.3	1405.53	520.89	1074.76	28478.2	2836.28	23281.9	590.73	5844.25	239.59	60.14	69.84	3417.31	126.1	227.95	124.16	193.03	74.69	102.82	84.39	32.01	274.51	93.12	1.93998	139.68	128.04	39.77
2243.61	23929.9	555.81	139098	373.45	297.79	185770	1469.55	919.56	150.35	68.87	74.69	153.26	127.07	454.93	410.31	47.53	74.69	42.68	-1.93998	132.89	109.61	180.42	97	16.49	99.91	54.32
3434.77	15167.9	16515.2	168492	9350.8	866.21	16213.6	133911	23453.6	60.14	99.91	134.83	171.69	210.49	182.36	47.53	209.52	129.01	109.61	306.52	106.7	262.87	130.95	24.25	255.11	11.64	109.61
1557.82	3364.93	6850.14	7867.67	9078.23	7967.58	5727.85	942.84	144.53	425.83	205.64	12.61	124.16	3649.14	2126.24	4970.28	0	343.38	271.6	101.85	155.2	134.83	35.89	150.35	148.41	163.93	32.01
46612.4	68510.1	34806.5	19087.7	156.17	7371.03	3450.29	67260.8	317.19	611.1	54.32	58.2	14752.7	45.59	136.77	162.96	146.47	40.74	226.01	24.25	120.28	64.02	130.95	155.2	169.75	68.87	113.49
114094	37402.2	1943.88	93833.9	9306.18	14753.7	3379.48	4209.8	27689.6	101.85	103.79	67.9	2190.26	81.48	5044	179.45	45.59	125.13	130.95	152.29	48.5	23.28	81.48	141.62	128.04	56.26	34.92
232912	187048	31526.9	38176.3	19377.7	7401.1	31614.2	57396.8	168450	148.41	-26.19	110.58	447.17	114.46	108.64	420.98	65.96	2664.59	206.61	26.19	105.73	216.31	250.26	76.63	345.32	106.7	7.75999
262139	892.4	297.79	1196.01	5200.17	6586.3	13364.7	2189.29	71199.9	248.32	197.88	-5.81997	142.59	127.07	15.52	1007.83	120.28	89.24	348.23	59.17	18.43	34.92	48.5	88.27	123.19	48.5	126.1
209766	2450.22	12019.3	286.15	49614.5	9184.93	29636.4	14724.6	1486.04	108.64	72.75	10.67	100.88	124.16	62.08	84.39	136.77	2522.97	139.68	12736.1	59.17	755.63	74.69	136.77	51.41	358.9	119.31
92037.5	10518.7	36930.8	9601.06	33241.9	3591.91	657.66	2626.76	10882.4	100.88	55.29	79.54	115.43	41.71	99.91	1299.8	605.28	99.91	119.31	323.98	178.48	232.8	89.24	96.03	56.26	22.31	164.9
112020	66182.1	395.76	2979.84	4579.37	4571.61	148453	76511.7	4397.98	100.88	96.03	117.37	3923.65	75.66	-1.93998	5960.65	34.92	537.38	174.6	21.34	104.76	240.56	116.4	123.19	200.79	83.42	97
168466	17763.6	18699.7	106.7	2801.36	9241.19	184320	8651.43	-34.92	137.74	160.05	84.39	2011.78	1552	61.11	143.56	113.49	57.23	155.2	58.2	40.74	384.12	383.15	65.96	153.26	97.97	134.83
187946	88549.3	454.93	34293.4	4202.04	17336.8	186629	24234.5	9996.82	189.15	119.31	71.78	5460.13	183.33	118.34	51.41	50.44	137.74	31.04	251.23	65.96	110.58	152.29	73.72	205.64	109.61	119.31
167791	167723	2786.81	68974.8	31396	7451.54	47843.3	3535.65	6263.29	200.79	117.37	82.45	141.62	238.62	89.24	134.83	62.08	31.04	162.96	226.98	57.23	234.74	-9.69998	64.99	116.4	89.24	90.21
8670.83	45795.7	11808.8	1181.46	1055.36	17338.7	55222.1	48543.6	22462.3	53.35	183.33	20.37	291.97	146.47	149.38	225.04	37.83	-0.96999	35.89	208.55	87.3	143.56	238.62	20.37	50.44	74.69	63.05
24.25	94360.6	387.03	1394.86	637.29	300.7	2845.98	233.77	622.74	91.18	91.18	28.13	144.53	215.34	415.16	80.51	3890.67	199.82	88.27	92.15	98.94	296.82	181.39	139.68	140.65	361.81	-4.84997
37572	1092.22	8889.08	4579.37	12339.4	7525.26	188783	7305.07	4276.73	50.44	72.75	9.69998	176.54	9.69998	141.62	64.99	290.03	58.2	205.64	31.04	45.59	127.07	-21.34	37.83	176.54	119.31	-30.07
226137	27175.5	12497.5	3636.53	916.65	56.26	2524.91	118485	21033.5	80.51	51.41	40.74	7108.16	138.71	38.8	97	251.23	32.98	149.38	142.59	20.37	257.05	141.62	37.83	259.96	143.56	68.87
68422.8	20708.5	56909.9	95642	10179.2	3035.13	125519	44497.8	15604.4	87.3	141.62	67.9	105.73	72.75	661.54	131.92	545.14	80.51	132.89	159.08	71.78	117.37	122.22	164.9	243.47	169.75	92.15
119944	1184.37	18471.7	55571.3	14163	9031.67	3151.53	102366	20900.6	143.56	327.86	35.89	90.21	46.56	349.2	90.21	119.31	1569.46	128.04	123.19	81.48	271.6	184.3	221.16	179.45	178.48	113.49
7478.7	52697.2	21877.4	88812.2	4632.72	324.95	62355.5	1990.44	18993.6	201.76	78.57	26.19	178.48	57.23	138.71	139.68	54.32	38.8	132.89	142.59	21.34	75.66	100.88	152.29	147.44	139.68	80.51
34317.6	42549.1	723.62	79350.9	18880.1	4306.8	600.43	41571.3	7761.94	28.13	48.5	104.76	287.12	143.56	589.76	65.96	50.44	37.83	151.32	31.04	-1.93998	141.62	254.14	41.71	52.38	103.79	-17.46
247559	69747.9	143.56	112975	26206.5	1671.31	10745.7	949.63	7220.68	201.76	100.88	19.4	1076.7	192.06	62.08	194	123.19	154.23	120.28	97.97	96.03	288.09	108.64	-18.43	290.03	134.83	99.91
22456.5	22683.5	7436.99	11619.6	310.4	861.36	118350	26527.6	14701.3	48.5	158.11	70.81	66.93	291	-6.78998	115.43	158.11	469.48	71.78	116.4	85.36	156.17	80.51	48.5	326.89	165.87	21.34
23306.2	4768.52	14647	14896.3	706.16	6007.21	3074.9	10423.6	812.86	178.48	90.21	45.59	-18.43	2987.6	9.69998	2798.45	53.35	821.59	66.93	109.61	96.03	117.37	38.8	95.06	139.68	108.64	43.65
262139	2819.79	24216.1	1562.67	22931.8	808.98	127938	22945.3	247.35	-3.87997	194.97	105.73	81.48	5194.35	4.84997	294.88	22.31	26.19	77.6	36.86	78.57	227.95	285.18	83.42	84.39	130.95	89.24
6693.97	98712.1	12673.1	212.43	24535.2	11909.7	186162	28264.8	18057.5	75.66	112.52	19.4	236.68	108.64	315.25	107.67	57.23	35.89	107.67	121.25	5.81997	178.48	81.48	71.78	219.22	109.61	116.4
31755.9	35417.6	26068.8	35427.3	36332.3	7067.42	99919.7	551.93	3487.15	126.1	55.29	66.93	167.81	98.94	155.2	175.57	1573.34	434.56	133.86	165.87	1.93998	340.47	98.94	95.06	275.48	-12.61	127.07
199819	207.58	262.87	54664.4	12945.6	214.37	31528.9	84031.1	27519.9	232.8	27.16	94.09	120.28	1037.9	47.53	33.95	4129.29	201.76	125.13	73.72	119.31	145.5	234.74	99.91	48.5	105.73	-2.90997
166885	22079.1	1930.3	2115.57	11117.2	1107.74	3442.53	109950	10359.6	166.84	170.72	127.07	118.34	325.92	194	148.41	58.2	268.69	161.02	96.03	-2.90997	83.42	109.61	80.51	135.8	168.78	35.89
116359	60070.2	19553.3	946.72	7677.55	10026.9	262139	101889	6494.15	93.12	69.84	264.81	123.19	165.87	48.5	81.48	37.83	37.83	209.52	128.04	81.48	156.17	215.34	33.95	56.26	151.32	18.43
885.61	43666.5	582.97	16726.7	46103.1	3940.14	708.1	37652.5	743.02	72.75	64.99	48.5	97.97	148.41	94.09	793.46	1584.98	211.46	98.94	154.23	112.52	113.49	271.6	114.46	172.66	189.15	7.75999
9340.13	128.04	8379.83	199098	7521.38	1345.39	83130.9	17255.3	51304.3	46.56	177.51	106.7	95.06	-10.67	64.02	447.17	203.7	149.38	159.08	55.29	67.9	191.09	104.76	5.81997	206.61	53.35	93.12
2656.83	52974.6	284.21	594.61	14863.3	977.76	4646.3	55780.8	22314.8	183.33	89.24	0	80.51	6.78998	53.35	864.27	249.29	104.76	77.6	206.61	97	79.54	-17.46	94.09	249.29	94.09	-32.01
67868	7307.01	1714.96	2419.18	15661.6	3576.39	2707.27	53423.7	1144.6	57.23	89.24	43.65	70.81	747.87	97	130.95	322.04	110.58	68.87	80.51	98.94	142.59	68.87	119.31	247.35	-47.53	250.26
3375.6	873.97	32877.2	14960.3	1484.1	18925.7	1507.38	463.66	4554.15	178.48	111.55	38.8	4082.73	113.49	55.29	41.71	225.04	145.5	101.85	105.73	2.90997	177.51	64.02	135.8	150.35	9.69998	71.78
250.26	16429.9	176.54	202.73	36573.9	254.14	758.54	57674.3	18865.5	173.63	192.06	50.44	-47.53	98.94	28.13	86.33	120.28	1732.42	96.03	-20.37	81.48	121.25	72.75	8.73002	-54.32	53.35	43.65
34556.3	94350	10.67	56153.3	1479.25	105.73	129627	639.23	3194.21	448.14	55.29	68.87	130.95	745.93	70.81	95.06	146.47	52.38	216.31	154.23	188.18	307.49	232.8	35.89	71.78	196.91	34.92
6913.19	2425.97	6670.69	15050.5	39128.8	4240.84	1874.04	1296.89	22517.6	171.69	36.86	96.03	201.76	43.65	2287.26	388.97	46.56	614.01	212.43	15.52	-30.07	125.13	119.31	61.11	38.8	78.57	94.09
177234	45688.9	12963.1	27798.3	47812.3	54.32	1876.95	34686.2	18310.7	194.97	23.28	44.62	74.69	43.65	41.71	103.79	108.64	427.77	79.54	94.09	41.71	358.9	200.79	65.96	90.21	241.53	105.73
22879.4	90278.9	1217.35	65554.6	21376.9	226.98	39126.9	100440	633.41	297.79	1167.88	197.88	25.22	183.33	102.82	258.02	60.14	82.45	219.22	94.09	94.09	298.76	107.67	39.77	152.29	150.35	-6.78998
16621.9	73261.2	5955.8	1478.28	692.58	1378.37	2957.53	93202.4	21712.5	94.09	49.47	161.02	172.66	1616.02	85.36	3768.45	188.18	122.22	147.44	58.2	38.8	327.86	97	174.6	33.95	46.56	137.74
4039.08	831.29	17135	25758.3	683.85	201.76	26353.9	3754.87	6877.3	178.48	38.8	30.07	90.21	37.83	150.35	117.37	13.58	1280.4	180.42	97	53.35	154.23	140.65	9.69998	236.68	112.52	181.39
6883.12	16551.1	8533.09	2465.74	28832.3	16024.4	225341	116087	13905.9	63.05	59.17	72.75	552.9	393.82	225.04	57.23	194	39.77	164.9	152.29	73.72	337.56	72.75	102.82	243.47	114.46	33.95
116194	1340.54	27816.7	5438.79	2360.98	9043.31	192341	55013.5	2953.65	61.11	93.12	32.01	89.24	226.01	1170.79	-13.58	93.12	110.58	154.23	102.82	69.84	143.56	104.76	42.68	303.61	155.2	131.92
91807.6	29906.1	24312.1	1476.34	50302.3	1620.87	796.37	1208.62	5140.03	230.86	67.9	64.99	819.65	104.76	67.9	131.92	73.72	215.34	45.59	192.06	-1.93998	355.02	68.87	70.81	49.47	37.83	149.38
34210.9	449.11	101512	30823.7	997.16	7402.07	3028.34	133792	2552.07	174.6	153.26	114.46	117.37	87.3	92.15	103.79	146.47	141.62	186.24	69.84	46.56	208.55	59.17	232.8	249.29	136.77	38.8
69198.8	26976.7	22621.4	2710.18	27399.6	4206.89	2509.39	153552	12321.9	7.75999	180.42	67.9	97	150.35	199.82	118.34	51.41	81.48	212.43	23.28	82.45	423.89	145.5	26.19	104.76	244.44	37.83
135677	1776.07	5838.43	1070.88	2020.51	10103.5	79007.5	92633.1	32375.7	212.43	83.42	37.83	77.6	2246.52	-9.69998	7104.28	112.52	2102.96	60.14	29.1	47.53	134.83	57.23	212.43	102.82	115.43	157.14
93657.4	66005.6	5222.48	93450.8	37256.7	307.49	166412	273.54	19301.1	73.72	99.91	104.76	181.39	169.75	776.97	8.73002	4857.76	0	108.64	71.78	94.09	193.03	65.96	29.1	194	64.02	170.72
9863.93	1901.2	10480.8	30755.8	5768.59	2426.94	232048	763.39	31848	261.9	71.78	-2.90997	132.89	131.92	30.07	89.24	20.37	145.5	106.7	111.55	94.09	145.5	142.59	161.99	251.23	252.2	122.22
171175	58042.9	32261.2	203.7	29016.6	2389.11	75322.5	26780.7	26892.3	86.33	468.51	27.16	225.04	160.05	136.77	108.64	164.9	58.2	142.59	44.62	97	636.32	195.94	133.86	172.66	106.7	48.5
189759	60081.8	1256.15	1913.81	269.66	26867.1	125337	1127.14	28042.7	251.23	191.09	-9.69998	150.35	97.97	21.34	166.84	21.34	50.44	80.51	68.87	50.44	567.45	301.67	-7.75999	323.98	164.9	7.75999
163614	7727.02	28928.3	775.03	28098	7100.4	234281	204127	1934.18	188.18	161.02	47.53	79.54	38.8	702.28	84.39	1601.47	-13.58	189.15	65.96	47.53	346.29	97.97	181.39	161.99	134.83	33.95
110179	33437.8	81.48	117467	24093.8	11528.5	4347.54	29716	18472.7	386.06	3.87997	24.25	1875.98	115.43	101.85	12731.2	202.73	36.86	12.61	42.68	64.99	329.8	158.11	158.11	256.08	194.97	25.22
104496	15073.8	12083.3	67757.4	13700.3	129.01	91886.2	48600.9	11950.4	6.78998	43.65	99.91	2503.57	33.95	76.63	1219.29	3991.55	67.9	171.69	81.48	28.13	184.3	156.17	163.93	130.95	238.62	65.96
135195	49670.8	8053.91	42696.5	14963.2	8139.27	99566.6	34592.1	906.95	243.47	109.61	23.28	12007.6	86.33	567.45	1552	1061.18	2231	64.02	154.23	30.07	385.09	44.62	56.26	52.38	148.41	129.98
3973.12	31554.1	5788.96	969.03	24396.5	2508.42	15166.9	35770.7	20491.3	161.02	39.77	73.72	137.74	10526.4	62.08	8001.53	-20.37	128.04	64.02	166.84	122.22	204.67	26.19	58.2	184.3	385.09	88.27
227718	26539.2	2444.4	123.19	17019.6	3353.29	171673	28727.5	10975.5	33.95	32.01	123.19	326.89	1623.78	75.66	166.84	74.69	0.96999	110.58	238.62	119.31	114.46	83.42	83.42	154.23	100.88	74.69
848.75	1341.51	5753.07	17575.4	29166	13405.4	101147	58363	35959.9	77.6	-13.58	57.23	28301.7	60.14	405.46	476.27	187.21	96.03	74.69	107.67	159.08	265.78	27.16	82.45	32.01	302.64	245.41
38336.3	2048.64	14480.2	85728.6	29263.9	173.63	3569.6	67967.9	12799.2	234.74	79.54	30.07	264.81	69.84	103.79	71.78	196.91	2835.31	826.44	20.37	93.12	133.86	323.01	149.38	245.41	63.05	103.79
118914	80696.2	19814.2	77328.4	1023.35	1080.58	260390	102552	15689.7	161.02	137.74	-5.81997	967.09	76.63	67.9	180.42	859.42	193.03	200.79	221.16	79.54	210.49	128.04	132.89	70.81	43.65	66.93
49350.7	47903.5	44960.5	7446.69	1209.59	20.37	262139	845.84	31313.5	717.8	73.72	46.56	248.32	2500.66	122.22	95.06	64.02	97.97	109.61	209.52	34.92	72.75	163.93	161.02	176.54	49.47	-1.93998
8219.78	35127.6	17061.3	3617.13	34392.3	10356.7	42301.7	81071.6	7231.35	164.9	196.91	67.9	47.53	425.83	328.83	215.34	104.76	179.45	-8.73002	223.1	82.45	56.26	124.16	123.19	33.95	157.14	55.29
18820.9	2569.53	1635.42	13535.4	16681.1	3933.35	74962.6	38676.8	16749	269.66	157.14	95.06	157.14	116.4	60.14	321.07	1086.4	120.28	52.38	179.45	136.77	380.24	24.25	52.38	286.15	62.08	115.43
24760.2	303.61	16976	10080.2	9443.92	806.07	168128	90418.6	6642.56	263.84	55.29	94.09	873.97	68.87	66.93	226.01	171.69	71.78	64.99	269.66	85.36	417.1	13.58	148.41	151.32	104.76	111.55
82689.6	64662.1	2187.35	17720	2306.66	15030.2	57178.6	890.46	41938	162.96	36.86	83.42	130.95	118.34	32.01	209.52	721.68	78.57	64.02	37.83	132.89	328.83	132.89	106.7	-12.61	206.61	37.83
117939	156748	13930.2	2063.19	18032.3	5223.45	15140.7	1316.29	28678	134.83	181.39	95.06	108.64	81.48	77.6	32.98	92.15	70.81	67.9	73.72	122.22	248.32	230.86	213.4	86.33	85.36	108.64
1093.19	70741.1	485.97	15758.6	41686.7	12631.3	29657.7	18657	1159.15	-15.52	37.83	73.72	8043.24	8622.33	58.2	46.56	5564.89	410.31	117.37	295.85	92.15	72.75	96.03	58977	154.23	212.43	52.38
138816	1444.33	14357	131921	1494.77	9124.79	163400	67287.9	18678.3	165.87	89.24	70.81	99.91	226.98	906.95	2183.47	53.35	136.77	144.53	14.55	106.7	116.4	169.75	62.08	120.28	268.69	46.56
129315	71599.6	21133.4	990.37	2313.45	7940.42	125106	1185.34	9643.74	81.48	62.08	22.31	53.35	59.17	51.41	191.09	114.46	136.77	152.29	3.87997	68.87	113.49	131.92	63.05	101.85	74.69	81.48
16518.1	4539.6	743.99	49437	10900.9	11342.2	95820.5	6077.05	7922.96	-2.90997	111.55	48.5	845.84	114.46	83.42	1055.36	89.24	32.98	0	8.73002	184.3	143.56	196.91	64.02	154.23	86.33	56.26
66377.1	29973	235.71	20250.7	41140.6	13037.8	7313.8	22590.3	1314.35	74.69	112.52	138.71	177.51	119.31	28.13	88.27	50.44	42.68	143.56	177.51	64.02	198.85	168.78	12.61	178.48	46.56	100.88
32125.4	30260.1	17844.1	25177.3	12750.7	302.64	2908.06	33606.6	13247.3	291.97	77.6	69.84	161.99	251.23	59.17	55.29	97	117.37	366.66	9.69998	56.26	200.79	92.15	192.06	239.59	248.32	62.08
55040.7	49439.9	24801	20914.2	13203.6	183.33	12451.9	84817.8	4363.06	134.83	225.04	103.79	42.68	1211.53	24.25	44.62	148.41	63.05	208.55	82.45	109.61	565.51	76.63	108.64	291	131.92	145.5
21144.1	128617	1244.51	17165.1	20796.8	2597.66	90185.8	109340	13519.9	158.11	5.81997	65.96	23322.7	195.94	165.87	100.88	462.69	89.24	369.57	185.27	105.73	278.39	42.68	27.16	258.02	65.96	-5.81997
74398	5431.03	546.11	81356.8	5054.67	11884.4	2526.85	103211	452.99	155.2	174.6	0	62.08	1818.75	235.71	1348.3	26.19	59.17	84.39	13.58	63.05	350.17	136.77	20.37	237.65	59.17	104.76
5315.6	11401.4	1449.18	66382.9	9069.5	13386	1946.79	70541.3	1226.08	458.81	150.35	42.68	27.16	77.6	93.12	358.9	106.7	834.2	225.04	187.21	10.67	169.75	130.95	200.79	27.16	161.02	96.03
245451	4162.27	16413.4	534.47	25475.1	845.84	426.8	59877.1	12940.8	808.01	25.22	95.06	128.04	111.55	111.55	2265.92	10.67	103.79	84.39	73.72	145.5	129.01	123.19	83.42	100.88	26.19	58.2
2645.19	93175.3	20636.7	7285.67	463.66	14207.6	1286.22	49974.4	23723.3	212.43	100.88	35.89	40.74	753.69	33.95	211.46	102.82	15.52	793.46	34.92	52.38	69.84	17.46	111.55	59.17	62.08	88.27
235093	135814	2448.28	3125.34	2763.53	426.8	118423	903.07	156.17	188.18	240.56	61.11	111.55	94.09	77.6	57.23	5923.79	2453.13	142.59	33.95	56.26	141.62	126.1	59.17	324.95	45.59	107.67
262.87	34832.7	606.25	33272.9	30233.9	12061	1264.88	17742.3	36496.3	73.72	80.51	30.07	166.84	87.3	49.47	38.8	50.44	83.42	192.06	34.92	69.84	517.98	141.62	100.88	66.93	30.07	103.79
733.32	18334	36384.7	1296.89	16447.3	9992.94	33434	54361.7	24917.4	213.4	55.29	49.47	8116.96	85.36	109.61	9254.77	1852.7	3693.76	140.65	97.97	58.2	246.38	163.93	-6.78998	98.94	90.21	114.46
488.88	481.12	384.12	6655.17	40876.8	232.8	1024.32	79169.4	5922.82	49.47	155.2	83.42	142.59	69.84	394.79	4487.22	47.53	55.29	194.97	68.87	54.32	50.44	64.02	195.94	188.18	133.86	40.74
993.28	155071	21186.7	777.94	26799.2	5406.78	83096	58476.5	969.03	81.48	135.8	141.62	66.93	55.29	273.54	164.9	118.34	4.84997	129.98	97.97	81.48	277.42	201.76	177.51	180.42	173.63	148.41
57444.4	32608.5	38769.9	89530	10752.5	74.69	4379.55	83989.4	23187.9	39.77	110.58	48.5	258.99	177.51	33.95	153.26	1290.1	100.88	161.02	112.52	56.26	208.55	92.15	105.73	102.82	150.35	65.96
151400	85220.3	23353.7	9271.26	30412.4	1541.33	1486.04	3330.98	1181.46	116.4	131.92	179.45	31823.8	67.9	62.08	8288.65	620.8	2.90997	46.56	-33.95	33.95	339.5	72.75	87.3	133.86	53.35	131.92
261411	1569.46	38896	648.93	17802.4	521.86	13716.8	827.41	2481.26	311.37	49.47	76.63	-70.81	108.64	96.03	252.2	101.85	61.11	75.66	70.81	66.93	247.35	246.38	141.62	156.17	137.74	49.47
2908.06	14148.4	28098	18551.3	428.74	103.79	17161.2	37734.9	28545.2	155.2	52.38	32.98	108.64	376.36	75.66	1035.96	44.62	112.52	280.33	97.97	151.32	77.6	355.99	45.59	116.4	-3.87997	46.56
46126.4	20086.8	4254.42	36704.8	1233.84	2942.01	2691.75	139808	4883.95	150.35	213.4	51.41	544.17	161.99	845.84	14837.1	30.07	246.38	197.88	217.28	122.22	289.06	59.17	68.87	222.13	35.89	103.79
5091.53	98252.3	14789.6	39061.9	1798.38	3556.99	1144.6	4998.41	15481.2	226.01	95.06	43.65	276.45	78.57	1191.16	198.85	492.76	1188.25	144.53	55.29	146.47	162.96	72.75	86.33	532.53	76.63	-5.81997
26843.8	126580	379.27	534.47	8538.91	401.58	67440.2	42525.8	27635.3	56.26	128.04	97	188.18	123.19	41.71	5.81997	11.64	407.4	72.75	70.81	73.72	45.59	185.27	22.31	81.48	192.06	43.65
178236	1295.92	23105.4	45833.5	11187	4711.29	8137.33	47962.6	21754.2	652.81	102.82	23.28	25567.3	808.98	99.91	9281.93	4386.34	113.49	97	115.43	94.09	170.72	195.94	43.65	137.74	22.31	84.39
209974	2056.4	47072.2	2324.12	2391.05	7092.64	20739.6	111.55	1198.92	186.24	90.21	124.16	295.85	354.05	3372.69	259.96	195.94	1178.55	74.69	100.88	123.19	175.57	133.86	77.6	130.95	147.44	6.78998
1826.51	1232.87	51531.2	103.79	679.97	1887.62	60.14	250.26	1446.27	183.33	63.05	39.77	475.3	99.91	200.79	245.41	271.6	113.49	92.15	59.17	70.81	102.82	-34.92	44.62	76.63	38.8	215.34
86915.9	146.47	26211.3	18429	190.12	4061.39	217631	10378	12262.7	245.41	143.56	53.35	4993.56	166.84	-0.96999	65.96	26.19	65.96	279.36	117.37	193.03	276.45	93.12	131.92	244.44	41.71	55.29
262139	126.1	1356.06	15934.2	2133.03	204.67	223954	21593.2	14739.2	94.09	-31.04	26.19	388.97	109.61	84.39	100.88	151.32	41.71	66.93	92.15	41.71	392.85	88.27	97	458.81	29.1	43.65
686.76	64198.5	39180.2	4183.61	16414.3	644.08	50144.2	22947.3	12257.9	28.13	85.36	80.51	389.94	79.54	67.9	57.23	78.57	635.35	61.11	138.71	48.5	197.88	103.79	129.98	116.4	144.53	93.12
1661.61	224973	10807.7	12094	24719.5	4458.12	2194.14	26534.4	6552.35	104.76	66.93	91.18	484.03	104.76	1019.47	192.06	159.08	745.93	286.15	71.78	145.5	571.33	82.45	116.4	102.82	14.55	73.72
40612	59088.5	10535.2	249.29	403.52	500.52	877.85	2234.88	20718.2	140.65	132.89	13.58	400.61	63.05	76.63	251.23	55.29	56.26	102.82	113.49	73.72	589.76	137.74	132.89	63.05	228.92	96.03
73203.9	87146.8	819.65	39447	439.41	6444.68	80686.5	73226.3	17812.1	133.86	164.9	28.13	535.44	187.21	52.38	71.78	160.05	2442.46	238.62	167.81	109.61	339.5	340.47	70.81	107.67	196.91	115.43
19745.3	1761.52	18078.9	4979.01	29693.6	490.82	3685.03	1393.89	2524.91	91.18	210.49	49.47	2903.21	85.36	147.44	18997.4	12.61	38.8	123.19	71.78	0.96999	123.19	185.27	79.54	126.1	40.74	83.42
1445.3	131631	1300.77	215.34	4843.21	4120.56	7132.41	6045.04	19926.7	295.85	102.82	31.04	475.3	2562.74	93.12	147.44	167.81	43.65	201.76	64.02	47.53	404.49	213.4	52.38	245.41	116.4	114.46
1224.14	83290	17569.6	26221	6952.96	6717.25	925.38	76031.5	51535.1	149.38	55.29	10.67	522.83	163.93	295.85	2971.11	38.8	98.94	434.56	131.92	93.12	153.26	32.98	63.05	237.65	124.16	89.24
2056.4	262139	4929.54	105839	34588.3	13473.3	85139.8	40035.8	16048.6	128.04	84.39	77.6	353.08	213.4	49.47	211.46	431.65	939.93	122.22	187.21	10.67	509.25	4.84997	56.26	170.72	65.96	92.15
144502	16966.3	2500.66	3451.26	19616.3	1702.35	79760.2	3718.98	6051.83	158.11	189.15	84.39	3259.2	23510.9	45.59	808.98	3.87997	33.95	309.43	149.38	45.59	168.78	141.62	112.52	104.76	141.62	79.54
35115	46414.5	631.47	55972.9	44474.5	300.7	8160.61	82535.4	24502.2	255.11	110.58	72.75	324.95	1138.78	73.72	246.38	17.46	-10.67	155.2	361.81	38.8	113.49	132.89	67.9	359.87	-24.25	39.77
160162	1495.74	30185.4	4410.59	538.35	4151.6	2765.47	1236.75	3128.25	246.38	147.44	27.16	805.1	188.18	50.44	8568.98	556.78	59.17	179.45	7100.4	105.73	166.84	56.26	40.74	80.51	85.36	20.37
25001.7	73074	939.93	3101.09	236.68	8815.36	10058.9	12456.7	368.6	132.89	740.11	138.71	782.79	30.07	14.55	-3.87997	12882.6	40.74	22.31	89.24	60.14	148.41	253.17	63.05	539.32	166.84	97
65709.8	178660	2776.14	66840.8	71685.9	2145.64	115997	1912.84	7691.13	200.79	295.85	23.28	793.46	274.51	319.13	223.1	12.61	92.15	31.04	151.32	65.96	354.05	188.18	96.03	204.67	362.78	107.67
160542	260.93	85.36	86242.7	14424.9	3018.64	49935.6	67807.8	20125.6	558.72	219.22	68.87	394.79	5797.69	78.57	17399.9	54.32	169.75	151.32	127.07	51.41	358.9	88.27	41.71	316.22	111.55	78.57
35521.4	83844.9	7882.22	44826.6	546.11	1180.49	159674	867.18	15889.6	60.14	194.97	92.15	603.34	195.94	39.77	197.88	259.96	82.45	226.01	11.64	209.52	112.52	258.99	142.59	375.39	54.32	83.42
12185.1	6660.02	30781	104800	12915.6	649.9	205725	447.17	19854	102.82	122.22	58.2	258.02	58.2	151.32	27728.4	283.24	15.52	129.01	51.41	34.92	324.95	89.24	50.44	232.8	149.38	117.37
199521	168.78	46847.1	893.37	6514.52	3879.03	86.33	73174.9	17938.2	101.85	-2.90997	20.37	349.2	94.09	35.89	-9.69998	64.02	111.55	245.41	265.78	30.07	179.45	86.33	54.32	442.32	28.13	61.11
174062	38335.4	18387.3	93.12	11674.9	2351.28	124707	35938.5	325.92	47.53	73.72	97.97	406.43	41.71	631.47	100.88	98.94	844.87	151.32	148.41	84.39	437.47	567.45	94.09	174.6	74.69	31.04
99788.8	12940.8	26571.2	33204.1	5699.72	7246.87	1008.8	1222.2	460.75	3.87997	165.87	72.75	7075.18	583.94	147.44	139.68	215.34	138.71	113.49	386.06	140.65	302.64	27.16	34.92	150.35	109.61	45.59
852.63	27824.5	10680.7	951.57	45773.3	11347.1	1422.99	684.82	10636	231.83	134.83	0.96999	5348.58	98.94	75.66	707.13	743.02	3448.35	189.15	51.41	-8.73002	72.75	95.06	35.89	9.69998	204.67	171.69
146404	918.59	32.98	38605	23115.1	1274.58	16569.5	43032.1	11700.1	85.36	88.27	110.58	560.66	5473.71	91.18	200.79	48.5	78.57	61.11	144.53	40.74	135.8	135.8	63.05	175.57	32.01	129.01
141201	17508.5	31210.7	106627	21353.6	47.53	111163	39077.4	1147.51	283.24	69.84	28.13	16734.4	87.3	81.48	66.93	134.83	7.75999	32.01	75.66	98.94	109.61	37.83	23.28	37.83	140.65	129.01
5686.14	103744	466.57	2498.72	875.91	7367.15	2208.69	280.33	16857.6	216.31	180.42	35.89	1129.08	179.45	4363.06	36.86	263.84	827.41	151.32	88.27	67.9	243.47	221.16	52.38	56.26	52.38	-6.78998
19500.9	28929.3	13645	53020.2	6230.31	477.24	7648.45	1448.21	758.54	143.56	93.12	118.34	559.69	63.05	69.84	21997.7	83.42	50.44	129.01	78.57	97.97	32.98	143.56	88.27	56.26	134.83	89.24
33925.8	68124.1	671.24	2665.56	47098.4	20682.3	139260	8492.35	14920.5	178.48	85.36	24.25	321.07	32.98	41.71	81.48	86.33	103.79	371.51	38241.3	81.48	202.73	129.01	47.53	8154.79	-15.52	78.57
90989.9	49151.8	9574.87	658.63	32591	2231	22674.7	63829.9	25282.1	97.97	88.27	59.17	2575.35	80.51	353.08	164.9	105.73	719.74	-33.95	-7.75999	32.01	165.87	-8.73002	143.56	430.68	18.43	92.15
464.63	54670.2	2627.73	6242.92	15597.6	333.68	22561.2	1396.8	669.3	255.11	123.19	42.68	452.02	58.2	82.45	74.69	7.75999	180.42	42.68	143.56	101.85	200.79	111.55	17.46	98.94	144.53	279.36
106318	169220	3545.35	51930.9	7781.34	4477.52	21465.1	235.71	717.8	140.65	59.17	132.89	2608.33	41.71	87.3	117.37	22.31	94.09	294.88	112.52	26.19	230.86	177.51	163.93	108.64	44.62	66.93
262139	1480.22	35167.4	33759.9	16382.3	7377.82	31743.2	27355.9	17.46	48.5	89.24	58.2	665.42	160.05	133.86	361.81	2253.31	66.93	84.39	86.33	36.86	65.96	144.53	100.88	165.87	181.39	-2.90997
139991	651.84	20026.6	318.16	1997.23	9874.6	8204.26	78352.7	29078.7	195.94	81.48	89.24	218.25	959.33	162.96	1555.88	365.69	57.23	169.75	46.56	174.6	179.45	155.2	96.03	200.79	33.95	147.44
4671.52	2146.61	23347.9	8887.14	1112.59	10549.7	129611	65489.6	904.04	194.97	142.59	143.56	632.44	253.17	16.49	884.64	105.73	139.68	161.02	103.79	98.94	479.18	108.64	165.87	270.63	225.04	115.43
30391.1	3520.13	11263.6	79313	46845.2	199.82	184649	140861	1003.95	126.1	146.47	44.62	416.13	44.62	55.29	4224.35	68.87	94.09	150.35	35.89	61.11	638.26	2060.28	61.11	8.73002	165.87	114.46
2081.62	8378.86	940.9	976.79	21118.8	7512.65	69838.1	46466.9	77985.1	120.28	-4.84997	72.75	8555.4	310.4	26.19	2822.7	113.49	64.99	105.73	186.24	76.63	312.34	93.12	132.89	28.13	162.96	65.96
3273.75	93305.3	5581.38	109209	116.4	8992.87	81576	69462.7	2417.24	-12.61	101.85	12.61	1315.32	27.16	801.22	13699.3	75.66	676.09	98.94	172.66	59.17	336.59	48.5	-19.4	22.31	67.9	17.46
123779	526.71	565.51	30039	22342	6822.01	86592.9	9781.48	13283.2	33.95	74.69	17.46	566.48	5391.26	592.67	17.46	59.17	1166.91	365.69	103.79	36.86	30.07	99.91	89.24	33.95	113.49	44.62
132605	9133.52	22150	3374.63	1987.53	5367.01	10199.6	84652.9	25576	49.47	164.9	74.69	627.59	131.92	797.34	80.51	185.27	36.86	119.31	283.24	125.13	144.53	108.64	12.61	38.8	126.1	197.88
262139	71558.8	12387.9	40149.3	3679.21	6208.97	40055.2	36039.4	169.75	439.41	235.71	150.35	12412.1	16081.6	4774.34	110.58	68.87	39.77	139.68	98.94	72.75	165.87	224.07	87.3	240.56	123.19	70.81
2303.75	75419.5	8306.11	54466.5	362.78	174.6	212298	621.77	5871.41	161.02	34.92	129.01	1981.71	3207.79	109.61	717.8	250.26	84.39	192.06	60.14	42.68	446.2	91.18	18.43	104.76	56.26	145.5
199096	94605.1	17918.8	2868.29	349.2	14016.5	45191.3	62838.5	324.95	462.69	88.27	186.24	4266.06	83.42	1121.32	245.41	149.38	78.57	105.73	111.55	95.06	409.34	88.27	1.93998	253.17	119.31	105.73
35683.4	102829	29657.7	699.37	945.75	26077.5	8276.04	26215.2	14820.6	-23.28	62.08	132.89	305.55	122.22	70.81	232.8	291.97	13.58	158.11	43.65	91.18	239.59	123.19	97.97	164.9	138.71	-18.43
19611.5	59148.6	485.97	714.89	14608.2	10999.8	1464.7	288.09	9908.55	254.14	20.37	122.22	264.81	45.59	101.85	262139	301.67	92.15	89.24	41.71	72.75	279.36	43.65	69.84	73.72	141.62	69.84
13811.8	1639.3	15947.8	625.65	12842.8	19249.6	61.11	101476	25502.3	149.38	196.91	106.7	6400.06	109.61	1918.66	6204.12	11.64	5.81997	88.27	79.54	109.61	281.3	164.9	14.55	245.41	139.68	212.43
29566.6	3342.62	938.96	89628	977.76	565.51	112602	758.54	27509.2	107.67	36.86	7.75999	202.73	1648.03	79.54	425.83	56.26	51.41	47.53	210.49	181.39	286.15	87.3	53.35	338.53	14.55	94.09
61446.6	42778.9	7861.85	72536.6	35.89	4370.82	224366	196524	5829.7	279.36	157.14	55.29	326.89	682.88	88.27	270.63	167.81	612.07	191.09	37.83	90.21	239.59	165.87	108.64	157.14	157.14	137.74
1238.69	6083.84	581.03	47541.6	423.89	236.68	177890	70077.7	2058.34	167.81	174.6	53.35	90.21	20.37	30.07	180.42	69.84	1465.67	167.81	133.86	124.16	275.48	118.34	57.23	39.77	-9.69998	14.55
1372.55	55964.2	346.29	4729.72	16642.3	13680.9	45781.1	44967.3	22744.6	164.9	387.03	25.22	281.3	671.24	81.48	581.03	66.93	43.65	130.95	231.83	14.55	470.45	164.9	134.83	301.67	153.26	58.2
13642.1	69796.4	585.88	35307	7360.36	114.46	219190	13379.2	419.04	-100.88	70.81	62.08	230.86	27.16	136.77	116.4	113.49	2127.21	80.51	211.46	-7.75999	324.95	67.9	23.28	614.98	104.76	89.24
41963.2	523.8	830.32	38671	6845.29	237.65	5308.81	30590.9	6625.1	233.77	25.22	57.23	678.03	127.07	207.58	61.11	22.31	122.22	78.57	148.41	99.91	175.57	191.09	50.44	299.73	32.98	203.7
5528.03	44344.5	11254.9	48972.4	992.31	2038.94	17240.8	715.86	2932.31	33.95	-0.96999	40.74	268.69	4226.29	6073.17	85.36	96.03	23.28	171.69	132.89	49.47	103.79	39.77	136.77	332.71	32.98	77.6
2296.96	46878.2	702.28	69979.7	525.74	2295.99	52938.7	26825.4	562.6	174.6	161.99	194	1223.17	76.63	40.74	182.36	108.64	105.73	117.37	63.05	58.2	31.04	101.85	81.48	271.6	44.62	96.03
125372	81290.9	260.93	827.41	36085.9	4008.04	174646	1309.5	29277.5	418.07	18.43	89.24	1231.9	277.42	226.01	21.34	204.67	126.1	236.68	49.47	50.44	280.33	54.32	33.95	67.9	103.79	57.23
96371.5	55569.4	54321	33852	7951.09	416.13	76042.2	83153.3	325.92	193.03	207.58	78.57	324.95	94.09	508.28	20167.3	12265.7	6.78998	172.66	-14.55	36.86	508.28	65.96	41.71	87.3	137.74	57.23
230007	89666.8	278.39	9806.7	1935.15	4779.19	43804.2	111565	6256.5	69.84	191.09	18.43	91.18	88.27	94.09	224.07	14.55	56.26	139.68	68.87	36.86	123.19	307.49	74.69	188.18	138.71	12.61
55837.1	82795.3	447.17	54255	1057.3	32924.7	147912	5724.94	640.2	48.5	68.87	64.02	108.64	36.86	15.52	5256.43	152.29	12.61	312.34	54.32	165.87	83.42	216.31	9.69998	143.56	77.6	84.39
29293	19184.7	6047.95	70290.1	25844.7	8005.41	169089	39219.1	35194.5	94.09	62.08	112.52	28.13	86.33	73.72	226.98	132.89	123.19	246.38	-19.4	40.74	262.87	-28.13	58.2	205.64	86.33	56.26
116543	40435.4	4164.21	504.4	46322.3	4199.13	4221.44	102546	11402.4	127.07	0.96999	13.58	246.38	166.84	46.56	167.81	93.12	51.41	218.25	155.2	8.73002	429.71	117.37	116.4	138.71	73.72	44.62
36158.7	45071	1332.78	32737.5	18449.4	5554.22	59250.5	41556.8	1412.32	210.49	36.86	37.83	590.73	153.26	62.08	53.35	88.27	45.59	158.11	75.66	122.22	681.91	108.64	78.57	203.7	39.77	42.68
78570	182461	61681.3	44193.2	19307.8	475.3	11928.1	28157.2	475.3	28.13	111.55	154.23	685.79	33.95	23.28	89.24	82.45	1020.44	203.7	177.51	70.81	264.81	154.23	106.7	202.73	299.73	148.41
327.86	33975.2	84.39	50419.6	4284.49	1296.89	703.25	39021.2	1104.83	336.59	7.75999	11.64	240.56	24.25	110.58	1013.65	304.58	123.19	172.66	125.13	74.69	199.82	119.31	60.14	281.3	58.2	17.46
76120.8	18127.4	17036.1	13981.6	21574.7	4297.1	3693.76	5972.29	4025.5	234.74	69.84	3.87997	425.83	32.01	139.68	50.44	12.61	120.28	77.6	25.22	75.66	337.56	354.05	61.11	81.48	74.69	27.16
98327	778.91	11566.3	63021.9	1231.9	19147.8	105328	1150.42	300.7	374.42	9.69998	40.74	402.55	30.07	139.68	699.37	74.69	67.9	159.08	134.83	70.81	221.16	116.4	59.17	490.82	189.15	98.94
1277.49	34692.1	35802.7	57976.9	810.92	14804.1	111601	5802.54	17828.6	252.2	101.85	110.58	2602.51	95.06	267.72	113.49	3248.53	64.99	79.54	175.57	32.98	732.35	194	104.76	119.31	80.51	144.53
107136	67410.1	24996.9	64933.7	970	241.53	95065.8	394.79	6034.37	186.24	175.57	14.55	591.7	240.56	96.03	43.65	310.4	120.28	-10.67	141.62	55.29	361.81	154.23	56.26	166.84	154.23	37.83
38626.4	34145.9	369.57	53503.3	2066.1	7511.68	15173.7	21029.6	20853.1	77.6	103.79	5.81997	38.8	2810.09	35.89	9.69998	86.33	125.13	50.44	237.65	60.14	175.57	74.69	26.19	65.96	306.52	224.07
6601.82	2042.82	218.25	33392.3	551.93	4095.34	8177.1	9601.06	2121.39	45.59	124.16	152.29	4020.65	109.61	129.98	124.16	-34.92	-26.19	134.83	89.24	56.26	112.52	95.06	32.98	29.1	311.37	5.81997
111989	67913.6	1637.36	13651.8	23568.1	3533.71	35471.9	1970.07	42831.3	17.46	94.09	24.25	129.01	429.71	58.2	69.84	1338.6	577.15	129.01	276.45	122.22	204.67	197.88	119.31	4.84997	81.48	147.44
1196.98	44593.8	7941.39	49322.6	855.54	819.65	1271.67	10389.7	11468.3	18.43	152.29	121.25	200.79	671.24	43.65	147.44	361.81	32.98	122.22	212.43	72.75	341.44	109.61	119.31	56.26	41.71	22.31
135550	8076.22	3792.7	76621.3	59598.7	5440.73	3855.75	46973.2	9933.77	78.57	78.57	0.96999	222.13	136.77	37.83	158.11	131.92	198.85	34.92	110.58	34.92	172.66	219.22	131.92	166.84	88.27	-4.84997
84639.3	118721	26476.1	56591.8	4701.59	9887.21	1447.24	17770.4	18616.2	127.07	129.98	45.59	1746.97	1365.76	23.28	171.69	132.89	180.42	113.49	175.57	-7.75999	121.25	253.17	49.47	155.2	231.83	3.87997
42412.3	6010.12	167.81	18033.3	125319	496.64	62028.6	256.08	10972.6	160.05	133.86	17.46	264.81	65.96	68.87	11046.4	39.77	131.92	144.53	113.49	117.37	29.1	193.03	109.61	99.91	205.64	10.67
218351	1754.73	3236.89	273.54	27.16	12211.3	151649	4207.86	12506.2	353.08	93.12	133.86	177.51	127.07	83.42	141.62	25.22	42.68	172.66	93.12	-19.4	432.62	15.52	137.74	18.43	32.98	31.04
28460.8	129214	17954.7	63098.5	321.07	4484.31	262139	34909.3	25124	189.15	69.84	118.34	292.94	217.28	129.01	61.11	161.02	97	-25.22	47.53	202.73	420.98	194.97	140.65	46.56	139.68	74.69
35730.9	29521.9	2313.45	52602.1	9690.3	4867.46	5217.63	37094.7	35293.4	180.42	68.87	52.38	170.72	1454.03	354.05	3026.4	2.90997	50.44	151.32	233.77	112.52	299.73	206.61	34.92	30.07	215.34	162.96
25185.1	36106.3	466.57	10664.2	23007.4	2367.77	262139	188.18	1077.67	139.68	9.69998	39.77	323.01	2651.01	-2.90997	377.33	149.38	72.75	182.36	103.79	65.96	476.27	220.19	16.49	51.41	32.98	30.07
19041.1	132033	5092.5	21310.9	46128.3	10273.3	18994.5	3628.77	7934.6	129.98	22.31	57.23	1981.71	279.36	97	155.2	44.62	64.99	75.66	48.5	15.52	395.76	263.84	117.37	98.94	83.42	41.71
48727.9	41665.4	4770.46	4158.39	39465.4	8945.34	30466.7	17712.2	12164.8	97	2.90997	64.02	-106.7	261.9	87.3	302.64	260.93	144.53	26.19	17.46	120.28	242.5	192.06	77.6	491.79	46.56	85.36
817.71	779.88	1400.68	97218.3	1658.7	13321	145415	17813.1	15931.3	-67.9	112.52	55.29	440.38	578.12	121.25	194	163.93	74.69	100.88	51.41	24.25	182.36	114.46	175.57	80.51	98.94	49.47
114160	2936.19	22032.6	8432.21	10333.4	316.22	81471.3	60142.9	3111.76	89.24	90.21	68.87	224.07	539.32	91.18	231.83	11057	82.45	123.19	171.69	80.51	155.2	178.48	74.69	205.64	24.25	38.8
3515.28	6529.07	9068.53	79532.2	6405.88	215.34	262139	36021	13595.5	644.08	39.77	64.02	20.37	230.86	32.01	129.98	173.63	183.33	135.8	21.34	2.90997	582	164.9	66.93	111.55	173.63	72.75
111796	2923.58	22070.4	97581	16053.5	494.7	31302.9	82322.9	48544.6	521.86	82.45	-10.67	122.22	46.56	80.51	6641.59	50.44	30.07	124.16	51.41	18.43	404.49	178.48	81.48	117.37	145.5	54.32
58058.4	534.47	14601.4	5700.69	221.16	107.67	64603.9	11748.6	18069.2	53.35	92.15	162.96	184.3	61.11	1020.44	6.78998	6501.91	32.98	266.75	221.16	25.22	207.58	220.19	75.66	11.64	89.24	84.39
178960	2402.69	564.54	2294.05	70232.8	19279.7	81887.4	2884.78	11729.2	125.13	156.17	873	145.5	303.61	161.02	18141.9	255.11	28.13	22.31	63.05	62.08	303.61	247.35	108.64	63.05	283.24	241.53
143801	1240.63	22450.7	65335.3	4026.47	8947.28	2330.91	36962.8	1247.42	7193.52	17.46	49.47	146.47	590.73	72.75	105.73	93.12	2.90997	52.38	-12.61	32.98	385.09	159.08	121.25	53.35	113.49	82.45
7252.69	681.91	116.4	34198.3	1918.66	144.53	15498.7	11310.2	5983.93	124.16	162.96	81.48	1026.26	98.94	98.94	74.69	104.76	32.01	108.64	145.5	58.2	257.05	66.93	20.37	117.37	72.75	187.21
9651.5	57978.8	456.87	44325.1	4753.97	10622.5	170780	93241.3	8954.07	99.91	84.39	79.54	753.69	72.75	188.18	346.29	173.63	-0.96999	111.55	138.71	74.69	548.05	274.51	126.1	437.47	132.89	30.07
4723.9	40796.3	5498.93	85531.7	483.06	610.13	3068.11	533.5	6854.99	-22.31	-6.78998	154.23	158.11	185.27	15.52	87.3	41.71	203.7	-7.75999	161.99	6.78998	388.97	96.03	124.16	40.74	44.62	42.68
66123	1971.04	1673.25	9541.89	922.47	1235.78	50397.3	72730.6	153.26	-59.17	67.9	171.69	40.74	108.64	89.24	166.84	915.68	116.4	200.79	129.98	64.02	277.42	334.65	112.52	141.62	121.25	42.68
140026	97286.1	10600.2	140513	647.96	11442.1	12049.3	144.53	517.01	126.1	135.8	80.51	13793.4	3189.36	84.39	188.18	554.84	435.53	350.17	151.32	129.01	163.93	125.13	41.71	118.34	186.24	154.23
97539.3	6705.61	8860.95	61125.5	16314.4	6022.73	22265.4	74112.9	1387.1	59.17	81.48	-2.90997	72.75	140.65	84.39	372.48	40.74	53.35	187.21	37.83	73.72	399.64	253.17	90.21	58.2	161.02	97.97
1233.84	42999.1	265.78	8484.59	667.36	8722.24	156281	86139.9	952.54	194	160.05	43.65	1473.43	87.3	44.62	3032.22	84.39	85.36	143.56	42.68	92.15	291.97	277.42	29.1	140.65	268.69	73.72
72211.7	242.5	301.67	89891.8	7761.94	6434.98	1316.29	15840.1	6323.43	85.36	58.2	95.06	162.96	97	458.81	64.02	117.37	42.68	108.64	154.23	166.84	279.36	121.25	99.91	251.23	167.81	31.04
19585.3	564.54	1861.43	40982.5	7972.43	154.23	258872	76356.5	1584.98	98.94	139.68	28.13	69.84	50.44	87.3	56.26	3682.12	729.44	172.66	295.85	12.61	363.75	240.56	38.8	56.26	59.17	134.83
45960.5	1257.12	204.67	1160.12	17763.6	638.26	89015.9	71.78	934.11	178.48	99.91	64.02	124.16	154.23	111.55	203.7	125.13	39.77	208.55	158.11	37.83	272.57	573.27	135.8	-51.41	40.74	40.74
221325	50534.1	17112.7	50350.8	3664.66	4296.13	225483	88557.1	14772.1	116.4	116.4	36.86	891.43	1570.43	188.18	452.99	1178.55	89.24	123.19	211.46	46.56	127.07	31.04	20.37	323.98	161.99	112.52
203184	1898.29	825.47	31187.4	36160.6	176.54	133507	1569.46	3384.33	149.38	107.67	83.42	389.94	822.56	14.55	104.76	121.25	159.08	98.94	68.87	9.69998	210.49	53.35	116.4	131.92	79.54	-13.58
113384	18380.5	47667.8	2390.08	20081.9	22327.5	259105	34697.9	231.83	119.31	132.89	107.67	153.26	185.27	34.92	345.32	1958.43	135.8	135.8	113.49	12.61	394.79	68.87	152.29	617.89	83.42	217.28
29298.8	109018	175.57	65218.9	13029	2405.6	91417.7	85.36	10459.5	139.68	139.68	91.18	91.18	5.81997	2191.23	110.58	3841.2	80.51	200.79	65.96	217.28	327.86	161.99	123.19	-24.25	10.67	66.93
129430	93128.8	18661.8	596.55	310.4	1955.52	102800	68877.8	25350.9	200.79	120.28	36.86	225.04	132.89	29.1	113.49	14.55	1311.44	289.06	173.63	135.8	75.66	241.53	76.63	63.05	99.91	51.41
235016	18722.9	30748	11456.7	10127.8	705.19	31604.6	57216.4	459.78	537.38	165.87	37.83	80.51	485.97	59.17	-36.86	45.59	2205.78	40.74	156.17	27.16	355.99	11.64	132.89	48.5	56.26	-7.75999
920.53	60007.1	1905.08	8889.08	892.4	3288.3	2708.24	254.14	2844.04	63.05	217.28	40.74	216.31	86.33	104.76	182.36	101.85	64.02	146.47	184.3	272.57	244.44	124.16	64.99	129.98	76.63	108.64
118212	167633	1455.97	672.21	13842.9	1469.55	2284.35	52452.8	14844.9	52.38	119.31	19.4	25303.4	164.9	91.18	606.25	5153.61	328.83	34.92	-8.73002	148.41	107.67	200.79	91.18	155.2	65.96	151.32
195050	157469	13725.5	27814.8	21675.6	13486.9	131033	4358.21	14398.7	156.17	33.95	117.37	25042.5	79.54	53.35	2123.33	67.9	42.68	96.03	70.81	97.97	351.14	161.02	110.58	18.43	128.04	74.69
4935.36	86030.3	507.31	60772.4	1099.98	274.51	67528.5	16560.8	7597.04	115.43	120.28	94.09	449.11	7068.39	131.92	121.25	3732.56	88.27	194	139.68	13.58	134.83	113.49	41.71	226.98	75.66	147.44
25188	10596.3	1196.98	8572.86	28753.7	12250.1	31170.9	67181.2	12382	282.27	-6.78998	109.61	59.17	355.99	55.29	161.99	168.78	54.32	109.61	232.8	128.04	175.57	96.03	64.99	165.87	261.9	43.65
30525.9	19038.2	12638.1	45412.5	617.89	9906.61	198057	65447.9	174.6	107.67	146.47	167.81	246.38	81.48	-54.32	204.67	149.38	30.07	40.74	337.56	104.76	212.43	45.59	138.71	148.41	135.8	0.96999
7985.04	27274.5	5468.86	245.41	2134.97	1131.99	126038	529.62	32181.7	148.41	301.67	80.51	407.4	330.77	29.1	250.26	49.47	39.77	194	168.78	8677.62	242.5	215.34	40.74	165.87	90.21	121.25
46653.1	79278.1	3393.06	28058.2	662.51	3188.39	67730.2	2457.01	20537.8	123.19	63.05	49.47	89.24	136.77	112.52	2447.31	33.95	515.07	99.91	232.8	138.71	127.07	208.55	54.32	151.32	162.96	69.84
262139	5195.32	10638	27966.1	6563.99	65.96	114024	1617.96	10664.2	168.78	191.09	33.95	276.45	12.61	594.61	442.32	1078.64	53.35	96.03	130.95	39.77	701.31	27.16	76.63	140.65	75.66	84.39
262139	62025.7	28151.3	83986.5	22868.7	295.85	94990.1	71627.7	44279.5	19.4	63.05	110.58	18832.5	55.29	1572.37	128.04	1171.76	15.52	67.9	155.2	26.19	192.06	98.94	48.5	164.9	156.17	207.58
35599	2510.36	28720.7	448.14	691.61	9785.36	73178.7	88408.7	31704.4	14.55	31.04	2.90997	54.32	25.22	793.46	994.25	684.82	-0.96999	101.85	91.18	37.83	126.1	220.19	108.64	76.63	106.7	77.6
183702	3894.55	28795.4	17192.3	712.95	6262.32	87988.7	22730	19055.6	283.24	76.63	37.83	7650.39	166.84	21.34	55.29	3542.44	284.21	314.28	97	97	365.69	101.85	99.91	141.62	75.66	10.67
144993	70933.2	19825.8	59696.7	16667.5	1950.67	3805.31	16988.6	951.57	26.19	132.89	56.26	-19.4	2413.36	77.6	126.1	1567.52	127.07	198.85	153.26	97.97	262.87	178.48	66.93	130.95	284.21	0.96999
212129	11552.7	8089.8	95521.7	17663.7	272.57	173450	11240.4	51605	74.69	30.07	73.72	1083.49	99.91	1.93998	-18.43	81.48	190.12	200.79	129.01	58.2	276.45	0	80.51	212.43	-40.74	-43.65
123276	24713.7	427.77	6578.54	30538.5	368.6	133508	15310.5	11151.1	144.53	-12.61	20.37	724.59	-4.84997	75.66	217.28	118.34	49.47	-12.61	2.90997	74.69	179.45	155.2	94.09	171.69	108.64	56.26
3269.87	35748.4	296.82	36932.8	44196.1	10927	67197.7	1016.56	28261.9	83.42	-58.2	98.94	886.58	56.26	0	152.29	97	100.88	215.34	83.42	42.68	218.25	108.64	156.17	102.82	105.73	61.11
77995.8	540.29	15403.6	129477	21646.5	4189.43	3415.37	372.48	418.07	76.63	-5.81997	43.65	677.06	89.24	105.73	4915.96	136.77	126.1	54.32	40.74	13.58	146.47	20.37	22.31	149.38	243.47	61.11
141429	100346	23969.7	3856.72	24090.9	9204.33	30573.4	1066.03	7058.69	65.96	51.41	68.87	1561.7	192.06	83.42	165.87	56.26	53.35	423.89	66.93	67.9	176.54	186.24	50.44	48.5	66.93	91.18
1626.69	55323.9	56697.5	25624.5	5.81997	3295.09	45158.4	2369.71	4573.55	112.52	67.9	56.26	346.29	155.2	9.69998	32.98	102.82	90.21	153.26	51.41	80.51	232.8	65.96	32.98	160.05	161.02	150.35
262139	44428.9	6685.24	44484.2	31383.4	2069.01	2295.99	25498.4	667.36	51.41	23.28	32.98	614.01	51.41	49.47	202.73	79.54	123.19	-12.61	34.92	71.78	26.19	163.93	63.05	148.41	153.26	100.88
136.77	83290	41503.4	16330.9	1353.15	199.82	216951	1781.89	28231.8	132.89	35.89	38.8	240.56	93.12	426.8	168.78	820.62	116.4	191.09	94.09	86.33	185.27	135.8	53.35	149.38	114.46	27.16
66256.8	281.3	9570.02	133281	22944.4	649.9	62322.5	4377.61	2659.74	232.8	17.46	70.81	1255.18	807.04	65.96	626.62	0	57.23	123.19	244.44	21.34	206.61	58.2	187.21	94.09	167.81	64.02
85207.7	2610.27	16402.7	92582.6	5081.83	7262.39	78746.5	199565	8289.62	224.07	55.29	108.64	981.64	142.59	1628.63	2683.99	53.35	237.65	70.81	83.42	237.65	256.08	129.98	26.19	74.69	48.5	97
8416.69	38648.7	13475.2	95100.7	64251.8	330.77	809.95	30422.1	1277.49	70.81	109.61	38.8	189.15	98.94	92.15	323.01	305.55	104.76	104.76	175.57	44.62	241.53	123.19	113.49	98.94	23.28	54.32
262139	8306.11	25743.8	6790	17649.2	30.07	15485.1	38719.5	1615.05	88.27	48.5	31.04	38.8	130.95	148.41	64.99	63.05	111.55	120.28	-33.95	48.5	143.56	60.14	146.47	235.71	156.17	-24.25
78077.3	6744.41	19500.9	41967	20772.6	2964.32	172570	66935.8	20153.7	99.91	171.69	44.62	-78.57	114.46	79.54	71.78	116.4	105.73	161.02	46.56	101.85	273.54	205.64	50.44	133.86	77.6	93.12
2919.7	190723	234.74	32264.1	24265.5	9281.93	164650	282.27	20642.6	118.34	32.01	-34.92	134.83	6653.23	114.46	4480.43	138.71	56.26	112.52	42.68	15.52	173.63	179.45	21.34	104.76	32.98	59.17
127333	85524.9	140.65	576.18	45106.9	114.46	75835.6	38477	9507.94	80.51	150.35	144.53	1367.7	1035.96	84.39	1867.25	107.67	38.8	234.74	256.08	71.78	238.62	188.18	113.49	73.72	155.2	64.02
73383.4	34143	1980.74	45293.2	5244.79	651.84	7566	50746.5	7488.4	63.05	-16.49	159.08	3859.63	596.55	24.25	-24.25	94.09	92.15	50.44	140.65	93.12	125.13	77.6	74.69	220.19	115.43	113.49
12403.4	24410.1	30517.2	54902	57011.7	5899.54	100055	9158.74	5380.59	310.4	113.49	50.44	42.68	193.03	492.76	526.71	4404.77	8.73002	105.73	70.81	64.02	122.22	65.96	102.82	485	61.11	129.98
108876	25301.5	12680.8	1465.67	32447.5	144.53	79227.7	722.65	2951.71	272.57	144.53	34.92	244.44	2.90997	43.65	214.37	83.42	2806.21	150.35	129.98	40.74	272.57	147.44	127.07	215.34	55.29	75.66
3437.68	85165	193.03	21534	28045.6	4680.25	107999	715.86	13211.4	143.56	208.55	34.92	144.53	108.64	148.41	225.04	35.89	803.16	68.87	129.98	252.2	175.57	244.44	61.11	130.95	75.66	39.77
150305	52909.6	6784.18	8676.65	440.38	11970.8	888.52	18579.4	6647.41	228.92	83.42	54.32	60.14	188.18	198.85	291.97	101.85	87.3	187.21	129.98	70.81	262.87	148.41	64.02	309.43	33.95	45.59
5863.65	40896.2	97	62209	530.59	6690.09	85300.8	94407.2	8994.81	6.78998	327.86	52.38	127.07	3478.42	183.33	185.27	156.17	79.54	192.06	108.64	98.94	184.3	173.63	140.65	137.74	227.95	64.02
80816.5	73818	24581.7	3439.62	14754.7	1145.57	262139	10412	33628.9	56.26	161.99	97	270.63	65.96	58.2	2769.35	2955.59	44.62	13.58	122.22	72.75	205.64	73.72	97.97	46.56	76.63	117.37
90596.1	14807	83.42	32200.1	10496.4	11258.8	745.93	3119.52	15013.7	118.34	182.36	87.3	83.42	224.07	45.59	156.17	2976.93	49.47	130.95	149.38	90.21	201.76	199.82	75.66	94.09	334.65	121.25
22677.6	31813.1	32417.4	84775.1	3366.87	2878.96	4364.03	8768.8	12154.1	31.04	136.77	33.95	116.4	147.44	173.63	34.92	76.63	242.5	6.78998	81.48	107.67	-5.81997	313.31	102.82	406.43	71.78	63.05
12882.6	34185.7	1491.86	5653.16	260.93	5632.79	65724.3	133282	27617.8	228.92	248.32	142.59	97	122.22	89.24	527.68	14.55	1564.61	318.16	8.73002	139.68	198.85	48.5	105.73	430.68	71.78	71.78
81836	4300.01	373.45	21882.2	42579.1	6871.48	135313	91362.4	2973.05	183.33	100.88	128.04	-40.74	206.61	130.95	238.62	106.7	130.95	194	216.31	94.09	118.34	123.19	49.47	5902.45	60.14	143.56
157397	24836.9	11081.3	128.04	16526.9	7163.45	10720.4	23014.2	11961.1	145.5	81.48	137.74	7605.77	621.77	71.78	140.65	5728.82	170.72	72.75	327.86	148.41	14.55	88.27	45.59	180.42	-25.22	151.32
53220	1996.26	31164.2	125917	5716.21	10994	37451.7	99468.6	11903.8	356.96	151.32	25.22	118.34	37.83	98.94	7132.41	3282.48	69.84	346.29	91.18	103.79	254.14	73.72	19.4	398.67	12.61	25.22
206557	39824.3	1329.87	14083.4	4473.64	3188.39	33849.1	41025.2	30427.9	167.81	85.36	124.16	17290.2	112.52	43.65	226.01	94.09	103.79	1825.54	86.33	98.94	205.64	150.35	66.93	67.9	124.16	159.08
1578.19	50610.7	21055.8	1005.89	73863.6	10774.8	198819	614.98	17582.2	232.8	92.15	136.77	17461	33.95	62.08	115.43	117.37	43.65	9.69998	252.2	194.97	369.57	213.4	15.52	180.42	157.14	161.02
93633.1	239683	16626.8	15779	4635.63	228.92	39561.4	34978.2	441.35	241.53	216.31	128.04	154.23	132.89	596.55	161.02	376.36	97	161.99	29.1	24.25	273.54	87.3	171.69	126.1	118.34	133.86
1574.31	2428.88	23442	731.38	13205.6	6705.61	7751.27	35381.7	821.59	169.75	366.66	81.48	156.17	151.32	58.2	291	133.86	1585.95	2496.78	52.38	115.43	197.88	152.29	137.74	150.35	41.71	91.18
134840	384.12	18337.9	468.51	265.78	11650.7	358.9	46695.8	16030.2	177.51	81.48	23.28	3058.41	1701.38	144.53	49.47	121.25	52.38	136.77	99.91	32.98	231.83	156.17	236.68	142.59	98.94	188.18
2510.36	4815.08	5592.05	21523.3	36150	6308.88	79914.4	88264.2	23020	214.37	78.57	33.95	1180.49	182.36	9.69998	350.17	385.09	58.2	30.07	-14.55	125.13	188.18	186.24	137.74	280.33	85.36	112.52
203564	19142	14724.6	1110.65	15734.4	9534.13	228303	10351.8	22587.4	169.75	100.88	172.66	267.72	45.59	106.7	977.76	3436.71	17.46	28.13	165.87	161.99	300.7	202.73	88.27	165.87	17.46	125.13
32012.9	42208.6	4276.73	10480.8	14705.2	182.36	9498.24	33248.7	17782	21.34	71.78	74.69	445.23	149.38	82.45	21.34	53.35	97.97	97.97	96.03	60.14	247.35	252.2	44.62	78.57	78.57	-24.25
132397	3113.7	37983.3	3522.07	34909.3	10716.6	2224.21	1265.85	15413.3	135.8	59.17	3.87997	176.54	1870.16	14.55	171.69	89.24	54.32	55.29	111.55	196.91	283.24	64.02	20.37	38.8	228.92	60.14
52312.1	105517	18183.6	5739.49	22424.5	286.15	110396	415.16	34783.2	168.78	132.89	93.12	123.19	208.55	2153.4	170.72	20.37	1261	256.08	97	-14.55	365.69	50.44	139.68	101.85	31.04	53.35
1368.67	1148.48	1410.38	14436.5	37516.7	7738.66	86285.4	11182.2	17.46	79.54	214.37	0	1356.06	121.25	32.01	26.19	1953.58	94.09	106.7	72.75	-13.58	68.87	153.26	76.63	166.84	106.7	90.21
11916.4	105946	12705.1	38633.2	460.75	1737.27	43571.4	5090.56	67.9	117.37	88.27	129.01	105.73	108.64	136.77	34.92	53.35	4386.34	130.95	92.15	29.1	534.47	156.17	19.4	13222.1	52.38	120.28
68444.2	1271.67	12098.8	15632.5	558.72	113.49	35077.1	83715.8	53429.6	184.3	92.15	8.73002	227.95	-1.93998	41.71	392.85	352.11	40.74	46.56	196.91	89.24	281.3	226.98	10.67	88.27	67.9	49.47
3796.58	4352.39	161.02	914.71	8610.69	97	97929.3	50250.8	8980.26	47.53	55.29	57.23	1159.15	179.45	64.02	8733.88	129.01	73.72	106.7	232.8	103.79	432.62	129.01	70.81	210.49	60.14	50.44
176140	195203	181.39	20078	19698.8	335.62	48049.9	9307.15	19959.7	194	177.51	111.55	130.95	90.21	251.23	8197.47	148.41	222.13	150.35	52.38	74.69	179.45	131.92	50.44	252.2	27.16	163.93
262139	2910	12123.1	42688.7	607.22	15075.7	198.85	29755.7	5240.91	202.73	191.09	179.45	440.38	273.54	52.38	123.19	222.13	120.28	198.85	140.65	89.24	442.32	93.12	138.71	179.45	200.79	62.08
3688.91	67019.2	1122.29	391.88	23371.2	15599.5	152689	29628.6	290.03	91.18	109.61	-20.37	70.81	6449.53	138.71	1382.25	4074	521.86	51.41	139.68	97	105.73	173.63	97.97	239.59	98.94	25.22
517.98	8239.18	15893.4	72617.1	35010.2	9199.48	15669.4	9662.17	3028.34	87.3	96.03	25.22	17.46	626.62	90.21	89.24	126.1	106.7	81.48	98.94	172.66	606.25	281.3	-10.67	91.18	188.18	54.32
24473.1	1709.14	107.67	41371.5	20436	15780	250383	1552.97	20129.4	248.32	-3.87997	101.85	1491.86	125.13	525.74	151.32	85.36	65.96	14.55	221.16	72.75	7763.88	60.14	100.88	204.67	113.49	89.24
136977	28480.2	377.33	18981	41379.2	10624.4	524.77	38371.3	17307.7	114.46	161.02	74.69	-14.55	42.68	67.9	427.77	109.61	83.42	90.21	159.08	38.8	314.28	107.67	104.76	385.09	79.54	109.61
74189.5	843.9	88.27	1292.04	35605.8	6545.56	2897.39	52051.2	16960.5	120.28	11.64	64.02	0	1025.29	1295.92	149.38	154.23	92.15	118.34	71.78	31.04	197.88	112.52	117.37	115.43	209.52	10.67
3497.82	867.18	23974.5	14553.9	82602.3	122.22	216619	77510.8	32367	58.2	190.12	107.67	60.14	200.79	34.92	283.24	3782.03	76.63	228.92	17.46	93.12	159.08	18.43	108.64	113.49	33.95	54.32
67974.7	114427	432.62	50589.4	6735.68	7926.84	96688.6	28252.2	3155.41	82.45	158.11	32.01	215.34	37.83	92.15	183.33	108.64	34.92	102.82	59.17	98.94	1079.61	129.98	81.48	19.4	113.49	171.69
24907.7	1821.66	882.7	106024	834.2	469.48	35309	52900.9	500.52	28.13	4.84997	61.11	1202.8	135.8	178.48	49.47	117.37	228.92	194.97	77.6	52.38	344.35	196.91	24.25	102.82	139.68	72.75
7244.93	10842.7	11839.8	105543	6752.17	45.59	129202	2557.89	9401.24	101.85	219.22	79.54	9085.02	85.36	31.04	121.25	196.91	101.85	166.84	16.49	103.79	665.42	151.32	120.28	209.52	121.25	73.72
873.97	36412.8	1074.76	40996.1	40026.1	310.4	72397.9	725.56	5801.57	506.34	33.95	137.74	228.92	-0.96999	1546.18	1067.97	162.96	67.9	166.84	63.05	63.05	711.98	250.26	44.62	134.83	66.93	106.7
125596	6801.64	973.88	1885.68	29793.5	1401.65	120036	37843.6	1794.5	153.26	123.19	60.14	163.93	468.51	57.23	198.85	9223.73	239.59	78.57	79.54	61.11	84.39	233.77	71.78	54.32	98.94	214.37
219379	33862.7	4392.16	10231.6	4466.85	1167.88	205178	24184	21570.9	82.45	124.16	73.72	178.48	38.8	135.8	388	3451.26	62.08	106.7	117.37	97.97	324.95	128.04	13.58	369.57	125.13	0
1588.86	92582.6	22489.4	47346.7	1506.41	339.5	198110	5996.54	1047.6	190.12	247.35	36.86	257.05	226.98	82.45	187.21	2265.92	37.83	39.77	58.2	30.07	206.61	420.98	67.9	221.16	44.62	79.54
85943	97016.5	4068.18	11671	1169.82	951.57	3236.89	8100.47	24957.1	147.44	115.43	95.06	177.51	9569.05	35.89	147.44	148.41	-11.64	-0.96999	42.68	110.58	386.06	33.95	79.54	119.31	101.85	102.82
260203	5305.9	22.31	42082.5	33702.6	5265.16	69648	10673.9	30100.1	340.47	151.32	32.98	177.51	128.04	72.75	144.53	4087.58	199.82	8.73002	177.51	96.03	302.64	79.54	77.6	7.75999	64.99	134.83
2041.85	2080.65	3021.55	88.27	7568.91	1698.47	138365	75371.9	7181.88	111.55	32.98	97.97	-32.98	19.4	123.19	292.94	2112.66	42.68	9.69998	52.38	137.74	147.44	117.37	98.94	377.33	178.48	16.49
30724.7	14823.5	34434	961.27	6563.02	534.47	64805.7	68079.4	14702.3	104.76	103.79	5.81997	350.17	168.78	67.9	1810.99	64.99	79.54	174.6	50.44	106.7	211.46	125.13	55.29	153.26	53.35	39.77
36340.1	4657.94	22028.7	15560.7	135.8	11527.5	37862	35878.4	405.46	67.9	55.29	145.5	505.37	432.62	133.86	479.18	87.3	44.62	131.92	-16.49	172.66	234.74	29.1	78.57	133.86	106.7	65.96
57682	41040.7	26597.4	508.28	25537.2	16970.1	235202	80546.8	8446.76	321.07	-7.75999	129.01	131.92	8.73002	2601.54	2135.94	93.12	141.62	-1.93998	63.05	19.4	149.38	93.12	61.11	161.02	54.32	161.02
946.72	67.9	783.76	923.44	50898.8	14671.2	30622.9	26939.8	30053.5	251.23	62.08	48.5	200.79	100.88	6301.12	156.17	559.69	46.56	182.36	0	77.6	165.87	204.67	71.78	256.08	242.5	72.75
41081.4	1141.69	1738.24	24539.1	38.8	19162.3	1433.66	27552.9	6657.11	34.92	101.85	54.32	329.8	176.54	56.26	4809.26	78.57	78.57	31.04	92.15	38.8	263.84	215.34	91.18	103.79	107.67	49.47
80870.8	21155.7	32906.3	134805	653.78	77.6	61061.5	235.71	82.45	182.36	59.17	151.32	187.21	47.53	147.44	87.3	437.47	129.01	226.98	80.51	82.45	68.87	76.63	87.3	357.93	19.4	74.69
2187.35	39854.4	20261.4	53827.2	18408.7	5576.53	134092	71292.1	593.64	417.1	112.52	59.17	79.54	160.05	2193.17	29.1	335.62	16.49	78.57	34.92	34.92	594.61	203.7	49.47	197.88	104.76	130.95
191915	28646	10002.6	46420.3	23660.2	3912.01	1327.93	7787.16	696.46	226.01	152.29	50.44	1292.04	4.84997	367.63	247.35	130.95	1400.68	46.56	166.84	49.47	280.33	0.96999	46.56	106.7	179.45	40.74
210697	32428.1	59.17	28256.1	5408.72	9154.86	23817.4	52459.5	7447.66	1191.16	65.96	95.06	57.23	155.2	-3.87997	90.21	104.76	146.47	197.88	92.15	50.44	314.28	293.91	116.4	150.35	35.89	79.54
191304	1695.56	64265.4	18892.7	41324.9	17418.3	2579.23	125.13	16660.7	83.42	119.31	95.06	244.44	173.63	534.47	1995.29	40.74	95.06	107.67	127.07	124.16	95.06	139.68	63.05	221.16	122.22	73.72
99615.1	71189.3	363.75	56172.7	14064	835.17	4433.87	3542.44	14280.3	236.68	48.5	104.76	52.38	91.18	88.27	55.29	94.09	905.01	110.58	83.42	19.4	258.99	0	106.7	94.09	93.12	32.98
5314.63	884.64	17813.1	84626.7	25167.6	8131.51	145796	59034.2	1513.2	224.07	167.81	63.05	123.19	91.18	58.2	225.04	103.79	229.89	149.38	75.66	46.56	147.44	64.02	160.05	56.26	21.34	131.92
218821	2263.98	46073.1	1082.52	9044.28	7635.84	641.17	6228.37	29527.8	129.98	67.9	-18.43	302.64	244.44	78.57	9570.02	154.23	772.12	87.3	105.73	29.1	291.97	98.94	83.42	84.39	171.69	119.31
3315.46	27278.3	101119	21150.9	3583.18	14532.5	289.06	55722.6	1578.19	38.8	161.99	138.71	554.84	222.13	98.94	11.64	62.08	133.86	163.93	167.81	55.29	164.9	78.57	110.58	227.95	95.06	99.91
1940.97	41004.8	21092.6	43499.7	2063.19	4152.57	3073.93	47607.6	45951.8	68.87	75.66	109.61	687.73	1666.46	60.14	252.2	75.66	117.37	171.69	17.46	69.84	163.93	185.27	82.45	163.93	129.01	73.72
5528.03	4444.54	5591.08	64018.1	15756.7	978.73	129006	2406.57	10537.1	111.55	12.61	48.5	4668.61	13125.1	4379.55	197.88	133.86	79.54	112.52	248.32	61.11	258.99	20.37	110.58	280.33	6.78998	-18.43
114573	82253.1	22975.4	33880.2	5121.6	8095.62	813.83	62482.5	711.98	33.95	142.59	91.18	197.88	-17.46	64.99	139.68	69.84	55.29	54.32	69.84	100.88	323.98	157.14	105.73	330.77	289.06	79.54
69990.4	93267.4	45518.2	20362.2	387.03	11059	113130	2851.8	8429.3	225.04	194	21.34	82.45	8482.65	73.72	116.4	746.9	116.4	117.37	16.49	33.95	202.73	178.48	1.93998	385.09	128.04	78.57
22644.7	107751	9219.85	775.03	56526.7	12637.2	185785	40943.7	2166.01	233.77	191.09	45.59	6924.83	78.57	62.08	111.55	45.59	126.1	-25.22	75.66	104.76	328.83	105.73	101.85	127.07	217.28	133.86
2298.9	71896.4	1054.39	4231.14	17408.6	10941.6	132640	23571	22066.5	294.88	198.85	-1.93998	21.34	95.06	344.35	4569.67	2741.22	220.19	21.34	85.36	4.84997	170.72	0.96999	111.55	295.85	87.3	70.81
120231	111637	41042.6	69943.8	1235.78	8148.97	12346.2	36986.1	12320.9	149.38	161.02	59.17	179.45	90.21	88.27	519.92	80.51	456.87	54.32	142.59	80.51	142.59	63.05	28.13	166.84	94.09	5.81997
217921	948.66	898.22	6991.76	12507.2	323.01	108937	20392.3	2416.27	294.88	129.01	107.67	124.16	238.62	873.97	432.62	84.39	784.73	113.49	170.72	97	241.53	150.35	174.6	139.68	48.5	115.43
82205.6	26935.9	1688.77	21818.2	5661.89	99.91	3702.49	9521.52	5458.19	1.93998	283.24	123.19	165.87	50.44	42.68	484.03	109.61	16.49	89.24	162.96	39.77	409.34	188.18	81.48	59.17	71.78	66.93
217635	32580.4	33499	80694.3	633.41	6076.08	2093.26	497.61	6485.42	-11.64	93.12	67.9	288.09	110.58	346.29	108.64	198.85	27.16	-14.55	150.35	109.61	384.12	137.74	111.55	25.22	-13.58	179.45
6718.22	1646.09	20611.5	27738.1	2542.37	24155.9	80382.9	17704.4	15291.1	-24.25	147.44	66.93	21563.1	23.28	630.5	126.1	-21.34	125.13	67.9	5.81997	31.04	84.39	200.79	203.7	62.08	31.04	17.46
397.7	53693.4	860.39	11506.1	2696.6	603.34	102924	16145.7	32264.1	35.89	189.15	71.78	187.21	74.69	59.17	143.56	1106.77	67.9	175.57	118.34	-8.73002	291.97	206.61	27.16	498.58	61.11	72.75
6871.48	1334.72	31588	28738.2	11608	779.88	568.42	13711	9930.86	161.99	117.37	57.23	-14.55	116.4	136.77	222.13	76.63	84.39	91.18	54.32	109.61	322.04	104.76	73.72	207.58	118.34	23.28
262139	46143.9	235.71	3064.23	8664.04	20436.9	522.83	62114	19896.6	133.86	148.41	100.88	125.13	407.4	22.31	187.21	6310.82	73.72	167.81	138.71	63.05	428.74	467.54	59.17	177.51	220.19	24.25
124426	2748.01	797.34	1362.85	53872.8	1318.23	156743	23516.7	7605.77	69.84	190.12	112.52	87.3	114.46	177.51	350.17	179.45	99.91	71.78	44.62	23.28	284.21	134.83	43.65	90.21	137.74	24.25
561.63	94552.7	5028.48	1222.2	69776.9	6181.81	75073.1	7093.61	520.89	114.46	85.36	25.22	89.24	265.78	600.43	-0.96999	68.87	16.49	119.31	131.92	64.99	176.54	105.73	63.05	134.83	178.48	67.9
3506.55	441.35	6529.07	31365.9	12450	14467.6	80401.4	93403.2	30341.6	274.51	160.05	126.1	266.75	94.09	41.71	47.53	103.79	42.68	303.61	68.87	79.54	221.16	183.33	36.86	130.95	210.49	40.74
237206	49142.1	30642.3	746.9	64104.4	15832.3	206562	51217	367.63	98.94	199.82	70.81	113.49	519.92	116.4	178.48	1757.64	163.93	169.75	148.41	35.89	132.89	39.77	27.16	2.90997	81.48	50.44
214494	4732.63	278.39	7331.26	323.01	20250.7	16766.5	71184.4	5315.6	149.38	34.92	5.81997	100.88	405.46	201.76	169.75	1375.46	62.08	286.15	129.01	0	3.87997	99.91	104.76	36.86	179.45	15.52
94623.5	59302.9	25591.5	3880.97	5170.1	4410.59	124.16	8819.24	67798.2	79.54	133.86	79.54	161.99	407.4	389.94	325.92	84.39	826.44	113.49	70.81	59.17	11.64	184.3	45.59	179.45	63.05	27.16
37755.3	60784.1	34359.3	12343.2	6709.49	572.3	123405	45555.1	141.62	161.99	233.77	80.51	20043.1	106.7	55.29	3234.95	5686.14	48.5	117.37	242.5	52.38	196.91	4.84997	47.53	249.29	78.57	55.29
297.79	486.94	23276.1	7006.31	2605.42	123.19	877.85	4661.82	11403.3	35.89	84.39	87.3	443.29	48.5	31.04	3640.41	101.85	99.91	449.11	598.49	100.88	865.24	226.01	88.27	317.19	74.69	94.09
262139	26656.6	16274.7	101696	32473.7	18928.6	2802.33	82715.8	24423.6	125.13	95.06	51.41	121.25	125.13	180.42	251.23	385.09	662.51	33.95	86.33	90.21	240.56	68.87	66.93	293.91	124.16	78.57
4894.62	1018.5	5257.4	58261.1	466.57	2917.76	115700	41441.3	1326.96	100.88	140.65	83.42	406.43	72.75	179.45	1010.74	60.14	290.03	68.87	277.42	-0.96999	8.73002	166.84	151.32	35.89	100.88	54.32
1486.04	30075.8	237.65	107217	2942.01	13042.6	206140	840.99	24577.9	61.11	115.43	65.96	27.16	13.58	61.11	197.88	115.43	67.9	50.44	110.58	128.04	22.31	143.56	72.75	39.77	-0.96999	9.69998
93924.1	220.19	20963.6	966.12	35319.6	8333.27	177726	78365.3	192.06	269.66	-26.19	67.9	1140.72	1698.47	17.46	431.65	21.34	3459.99	48.5	151.32	55.29	167.81	205.64	84.39	336.59	75.66	132.89
165411	88101.2	2019.54	29923.5	34320.5	2500.66	262139	43275.6	21842.5	1099.98	79.54	116.4	326.89	1818.75	124.16	74.69	61.11	977.76	40.74	109.61	0.96999	101.85	59.17	78.57	194.97	120.28	221.16
7826.93	56548.1	74.69	58180.6	6258.44	7186.73	105991	715.86	4330.08	94.09	112.52	36.86	507.31	1681.98	82.45	2390.08	648.93	99.91	242.5	69.84	40.74	134.83	141.62	44.62	86.33	140.65	23.28
60787	22944.4	1155.27	1842.03	13148.4	185.27	125336	38793.2	18108.9	164.9	120.28	99.91	281.3	135.8	77.6	62.08	458.81	649.9	69.84	169.75	29.1	56.26	104.76	87.3	29.1	121.25	166.84
225141	123.19	11503.2	31921.7	1782.86	24062.8	124609	28133.9	344.35	370.54	90.21	68.87	89.24	172.66	72.75	543.2	550.96	56.26	107.67	98.94	107.67	456.87	203.7	1.93998	102.82	196.91	130.95
136772	65863	22586.4	69273.5	517.98	6957.81	183217	35555.4	25857.3	841.96	21.34	113.49	134.83	1192.13	84.39	330.77	82.45	98.94	94.09	64.99	99.91	410.31	100.88	151.32	106.7	6679.42	96.03
164795	75094.5	18811.2	20535.9	380.24	316.22	1205.71	714.89	23863.9	463.66	62.08	103.79	301.67	68.87	41.71	1143.63	101.85	402.55	113.49	170.72	95.06	620.8	426.8	174.6	209.52	71.78	89.24
168469	420.01	46697.7	1272.64	219.22	11333.5	69445.2	678.03	8695.08	121.25	43.65	132.89	722.65	95.06	40.74	279.36	54.32	131.92	41.71	69.84	78.57	211.46	65.96	141.62	7054.81	79.54	200.79
141270	71322.2	328.83	58579.3	13868.1	3612.28	146239	15542.3	368.6	239.59	57.23	64.99	58.2	131.92	135.8	91.18	185.27	1100.95	183.33	82.45	120.28	326.89	220.19	42.68	86.33	65.96	71.78
11206.4	75144	9655.38	13955.4	818.68	7268.21	132232	90369.1	12648.8	85.36	28.13	71.78	171.69	18.43	100.88	31.04	11408.2	95.06	155.2	93.12	39.77	97	270.63	14.55	172.66	93.12	24.25
5859.77	50797	4357.24	40674	12818.6	250.26	100100	48914.2	7206.13	63.05	72.75	30.07	584.91	163.93	2559.83	179.45	195.94	1339.57	106.7	136.77	48.5	268.69	64.99	3.87997	230.86	244.44	192.06
198817	9775.66	25744.8	31611.3	421.95	5638.61	1726.6	587.82	318.16	77.6	118.34	64.99	2407.54	163.93	119.31	78.57	520.89	21.34	69.84	2.90997	113.49	391.88	240.56	83.42	50.44	93.12	160.05
2191.23	2028.27	14950.6	218.25	30960.5	3020.58	240471	12457.7	22977.4	267.72	120.28	66.93	3108.85	279.36	73.72	997.16	63.05	14.55	71.78	148.41	108.64	172.66	110.58	97	108.64	114.46	25.22
45968.3	1652.88	20517.4	36041.3	27232.8	3374.63	104727	69.84	2735.4	92.15	157.14	7.75999	167.81	812.86	-22.31	-28.13	145.5	70.81	70.81	34.92	38.8	170.72	208.55	91.18	-39.77	-9.69998	92.15
2981.78	128088	24430.4	11234.5	3136.01	7791.04	67001.8	150650	7837.6	129.98	85.36	79.54	3621.01	57.23	159.08	102.82	133.86	43.65	112.52	151.32	27.16	262.87	181.39	166.84	100.88	139.68	164.9
1230.93	16759.7	65860.1	1795.47	12774.9	282.27	100311	22635.9	5820.97	205.64	86.33	130.95	1867.25	95.06	183.33	205.64	59.17	143.56	125.13	121.25	25.22	561.63	344.35	70.81	47.53	166.84	144.53
19918	36048.1	278.39	72540.5	18204	251.23	51195.6	3071.99	45801.5	231.83	128.04	135.8	0.96999	159.08	91.18	181.39	148.41	76.63	109.61	87.3	31.04	247.35	64.02	61.11	-4.84997	137.74	62.08
15628.6	88239	33246.8	38695.3	985.52	8070.4	16362.9	87070.1	30195.1	101.85	174.6	21.34	5213.75	48.5	38.8	94.09	164.9	168.78	420.01	146.47	19.4	283.24	308.46	65.96	43.65	47.53	114.46
55836.1	95351	26557.6	83767.3	19951	10431.4	62546.6	40192.9	7109.13	36570	81.48	82.45	0	72.75	2555.95	103.79	42.68	21.34	74.69	98.94	40.74	185.27	25.22	85.36	346.29	183.33	28.13
1808.08	411.28	19174	1746.97	17759.7	22382.8	28702.3	28040.8	600.43	3.87997	32.98	210.49	134.83	9079.2	2134.97	171.69	17.46	29.1	136.77	121.25	223.1	520.89	291.97	99.91	91.18	95.06	11.64
32853.9	882.7	63135.4	110882	851.66	4544.45	120731	11759.3	7410.8	134.83	99.91	29.1	78.57	126.1	53.35	161.99	-8.73002	92.15	86.33	97.97	104.76	147.44	169.75	72.75	323.01	21.34	121.25
63460.3	42594.6	4055.57	69476.3	8382.74	1349.27	102511	1611.17	39614.8	151.32	47.53	81.48	2959.47	140.65	4376.64	45.59	113.49	605.28	69.84	66.93	83.42	64.99	43.65	186.24	252.2	97	195.94
2513.27	93151	959.33	71090.3	23816.4	2500.66	61581.4	74418.4	16564.7	118.34	79.54	65.96	861.36	229.89	55.29	-4.84997	30.07	1848.82	120.28	119.31	65.96	-0.96999	179.45	77.6	10.67	24.25	22.31
240132	38131.7	9675.75	30531.7	15846.9	4356.27	53609	11185.1	34081.9	-28.13	160.05	62.08	253.17	166.84	47.53	179.45	107.67	82.45	10.67	92.15	16.49	183.33	145.5	64.99	116.4	84.39	174.6
49783.3	34612.5	7480.64	9490.48	639.23	137.74	64049.1	120258	6291.42	110.58	288.09	88.27	-74.69	204.67	353.08	174.6	664.45	61.11	127.07	83.42	40.74	341.44	74.69	25.22	62.08	128.04	11.64
141613	4791.8	729.44	9559.35	231.83	379.27	43239.7	32140	836.14	101.85	248.32	121.25	402.55	190.12	64.02	116.4	26.19	1535.51	123.19	11.64	-1.93998	168.78	-32.01	130.95	67.9	97.97	66.93
1455.97	473.36	2154.37	473.36	1587.89	8613.6	1783.83	123447	558.72	221.16	44.62	49.47	233.77	49.47	51.41	47.53	182.36	181.39	196.91	189.15	63.05	163.93	387.03	95.06	13.58	203.7	72.75
262139	114994	20864.7	4586.16	11059.9	8833.79	11939.7	46057.6	16397.9	118.34	97	84.39	283.24	100.88	16.49	807.04	7.75999	62.08	262.87	97	146.47	176.54	68.87	121.25	46.56	42.68	42.68
391.88	83325.9	459.78	805.1	10941.6	13661.5	107393	4662.79	1894.41	85.36	91.18	76.63	21003.4	131.92	48.5	251.23	48.5	58.2	8.73002	21.34	71.78	62.08	29.1	54.32	221.16	219.22	64.99
132667	22192.6	10024	16802.3	688.7	2344.49	141947	69.84	8470.04	79.54	124.16	158.11	6475.72	636.32	72.75	159.08	21.34	42.68	232.8	22.31	96.03	541.26	94.09	39.77	83.42	45.59	63.05
262139	38643.8	32811.2	1698.47	4634.66	8707.69	76981.2	439.41	7052.87	-9.69998	122.22	118.34	886.58	2.90997	61.11	71.78	48.5	72.75	136.77	161.99	147.44	254.14	8.73002	59.17	109.61	134.83	123.19
4164.21	1270.7	43471.5	1989.47	15717.9	120.28	117080	64572.9	8040.33	110.58	157.14	93.12	229.89	139.68	51.41	108.64	621.77	51.41	51.41	10.67	113.49	297.79	142.59	-26.19	206.61	82.45	90.21
8864.83	2073.86	37426.5	35219.7	57.23	7439.9	58545.3	118.34	17926.6	285.18	63.05	80.51	125.13	78.57	82.45	197.88	22.31	774.06	127.07	-10.67	111.55	333.68	128.04	137.74	233.77	253.17	101.85
176986	52060.9	23223.7	73694.8	12698.3	9876.54	11614.8	40400.5	5388.35	66.93	206.61	34.92	139.68	217.28	8385.65	151.32	37.83	102.82	117.37	130.95	19.4	-31.04	345.32	122.22	98.94	9.69998	78.57
2476.41	93951.3	3419.25	925.38	24383.9	272.57	17029.3	42718.8	306.52	212.43	142.59	92.15	8561.22	75.66	45.59	83.42	753.69	30.07	179.45	200.79	52.38	78.57	132.89	41.71	79.54	113.49	95.06
169997	23002.6	9944.44	39439.2	1052.45	18872.3	90717.3	82715.8	5265.16	130.95	172.66	31.04	61.11	64.99	133.86	175.57	482.09	68.87	157.14	291.97	103.79	134.83	390.91	117.37	249.29	68.87	20.37
262139	542.23	31817	25073.5	29749.9	298.76	85.36	43671.3	20964.6	73.72	54.32	64.99	52219	99.91	265.78	579.09	153.26	319.13	105.73	132.89	104.76	112.52	2905.15	0	276.45	77.6	70.81
186710	1612.14	3939.17	7439.9	10985.2	2413.36	54202.6	37089.9	25896.1	16.49	74.69	-2.90997	724.59	1052.45	1347.33	190.12	40.74	1096.1	636.32	86.33	-15.52	25.22	332.71	48.5	182.36	102.82	114.46
262139	10344.1	21508.8	27979.6	16124.3	4814.11	1110.65	3216.52	29951.7	258.02	95.06	21.34	314.28	130.95	885.61	474.33	160.05	96.03	190.12	42.68	114.46	98.94	225.04	126.1	366.66	93.12	85.36
196342	2231	451.05	42899.2	1077.67	6451.47	1064.09	98015.6	6371.93	85.36	137.74	25.22	5440.73	12.61	145.5	215.34	230.86	60.14	229.89	81.48	186.24	374.42	198.85	50.44	95.06	167.81	115.43
227659	80682.7	28325	22624.3	1061.18	9045.25	1323.08	51136.5	48818.2	391.88	77.6	52.38	479.18	144.53	1797.41	161.02	101.85	22.31	211.46	170.72	114.46	135.8	195.94	53.35	90.21	122.22	57.23
5591.08	104648	20760.9	952.54	5629.88	2787.78	107857	13039.7	242.5	157.14	77.6	51.41	1443.36	107.67	82.45	152.29	1522.9	100.88	118.34	111.55	100.88	48.5	96.03	68.87	27.16	107.67	97
96.03	21329.3	165.87	18958.7	25318.9	10821.3	941.87	1984.62	25368.4	166.84	207.58	84.39	228.92	142.59	42.68	432.62	199.82	2020.51	48.5	97	93.12	122.22	155.2	32.01	193.03	123.19	79.54
1244.51	1485.07	8792.08	98.94	27715.8	8611.66	39069.7	956.42	11710.8	175.57	124.16	130.95	217.28	115.43	43.65	4443.57	60.14	3893.58	53.35	407.4	74.69	336.59	107.67	99.91	89.24	114.46	32.98
19200.2	11418.8	24109.3	47872.4	26998	11653.6	24303.4	32365	319.13	395.76	102.82	9.69998	313.31	142.59	38.8	132.89	178.48	295.85	166.84	150.35	36.86	59.17	15.52	100.88	393.82	-45.59	29.1
79578.8	2638.4	674.15	1932.24	4062.36	412.25	111459	173032	13819.6	183.33	92.15	89.24	357.93	47.53	116.4	165.87	155.2	32.01	57.23	145.5	138.71	262.87	52.38	52.38	115.43	73.72	42.68
238561	17995.4	1647.06	3355.23	56022.3	18950.9	102500	52713.7	22430.3	258.99	205.64	-12.61	488.88	8.73002	73.72	108.64	1280.4	244.44	83.42	164.9	50.44	57.23	14.55	85.36	83.42	208.55	115.43
116608	8882.29	955.45	24322.8	23141.3	3171.9	170333	526.71	701.31	92.15	80.51	64.02	420.01	207.58	113.49	211.46	298.76	361.81	371.51	118.34	12.61	233.77	126.1	103.79	164.9	85.36	9.69998
36014.2	36960.9	26881.6	795.4	598.49	2703.39	29341.5	309.43	32202.1	185.27	-64.99	174.6	1003.95	15.52	38.8	5959.68	117.37	48.5	17988.6	-46.56	-2.90997	231.83	213.4	73.72	191.09	101.85	84.39
64697.1	109536	4086.61	5520.27	547.08	7680.46	1987.53	1056.33	583.94	233.77	58.2	61.11	277.42	0	97	187.21	6167.26	850.69	131.92	116.4	78.57	100.88	216.31	12.61	198.85	121.25	35.89
4237.93	2024.39	267.72	18173.9	16217.4	7364.24	126599	6276.87	77.6	687.73	215.34	72.75	167.81	67.9	1.93998	151.32	93.12	34.92	184.3	385.09	46.56	167.81	79.54	21.34	149.38	312.34	75.66
9825.13	2999.24	929.26	14237.7	5012.96	249.29	104217	551.93	773.09	294.88	95.06	76.63	1527.75	140.65	9.69998	233.77	98.94	45.59	175.57	99.91	74.69	277.42	330.77	58.2	177.51	115.43	149.38
182715	23844.5	18395.1	1482.16	13877.8	7824.99	52075.4	122241	15172.7	201.76	60.14	10.67	17265	149.38	91.18	230.86	67.9	365.69	270.63	71.78	181.39	313.31	28.13	64.99	115.43	101.85	71.78
154234	3362.99	532.53	68840.9	1206.68	5140.03	63550.5	8180.01	18727.8	181.39	122.22	26.19	182.36	98.94	137.74	18.43	1880.83	124.16	273.54	64.02	121.25	422.92	198.85	81.48	52.38	134.83	92.15
17990.6	58706.4	45667.6	58773.3	33621.2	8959.89	70756.6	1837.18	1344.42	142.59	171.69	161.02	169.75	23.28	129.01	206.61	78.57	9.69998	183.33	87.3	23.28	143.56	158.11	114.46	150.35	87.3	97
146710	61308.8	20173.1	88165.3	15198.9	504.4	77796.9	129178	569.39	144.53	140.65	48.5	114.46	0	64.02	198.85	47.53	83.42	27.16	124.16	51.41	97.97	50.44	97	284.21	271.6	32.98
1157.21	94900	48831.7	60787	1137.81	3821.8	102234	35189.7	38074.4	148.41	346.29	38.8	11691.4	13.58	191.09	497.61	112.52	39.77	200.79	50.44	64.99	593.64	99.91	92.15	128.04	31.04	27.16
143427	577.15	128.04	34306	2736.37	214.37	83069.8	6901.55	968.06	246.38	247.35	34.92	11891.2	193.03	71.78	251.23	193.03	89.24	108.64	171.69	71.78	494.7	66.93	88.27	-10.67	149.38	92.15
182508	38679.7	28037.8	2341.58	17041.9	1624.75	42.68	77449.6	689.67	3450.29	63.05	26.19	34049.9	55.29	18.43	5099.29	555.81	115.43	111.55	114.46	40.74	315.25	140.65	33.95	388	100.88	44.62
213652	19622.1	50278	2931.34	2626.76	1474.4	1963.28	19417.5	12055.2	90.21	97	0.96999	10907.7	177.51	48.5	419.04	1068.94	129.98	12.61	54.32	78.57	144.53	251.23	136.77	266.75	78.57	68.87
258522	19200.2	321.07	677.06	53908.7	444.26	41078.5	112.52	12688.6	52.38	162.96	32.98	3155.41	1275.55	646.02	88.27	43.65	2041.85	83.42	42.68	62.08	198.85	74.69	87.3	150.35	7.75999	88.27
256676	4.84997	38209.3	112409	1133.93	569.39	89739.5	35434.1	20105.2	222.13	164.9	37.83	1558.79	612.07	69.84	1246.45	126.1	174.6	124.16	28.13	220.19	111.55	25.22	86.33	151.32	161.02	106.7
7302.16	882.7	5494.08	143777	157.14	6115.85	1987.53	7678.52	7398.19	87.3	102.82	49.47	308.46	373.45	48.5	527.68	117.37	99.91	2557.89	83.42	167.81	453.96	90.21	15.52	74.69	250.26	88.27
43257.1	72060.3	524.77	11858.3	13040.7	1207.65	177667	55.29	8232.39	255.11	170.72	133.86	219.22	50.44	85.36	643.11	207.58	1228.02	227.95	89.24	80.51	37.83	152.29	31.04	226.01	-6.78998	75.66
93097.7	1504.47	22618.5	37840.7	1315.32	5056.61	98078.6	1736.3	26446.1	541.26	126.1	7.75999	37.83	134.83	348.23	3949.84	103.79	79.54	134.83	83.42	95.06	283.24	159.08	172.66	167.81	278.39	50.44
23549.7	7346.78	4608.47	5436.85	35178	899.19	121978	2779.05	533.5	126.1	83.42	84.39	1842.03	191.09	120.28	111.55	24.25	71.78	139.68	70.81	114.46	315.25	354.05	47.53	499.55	101.85	84.39
158382	675.12	33568.8	5611.45	31754.9	4272.85	3440.59	150671	110.58	41.71	289.06	78.57	153.26	95.06	19.4	5664.8	3510.43	1505.44	156.17	23.28	121.25	932.17	180.42	215.34	168.78	68.87	19.4
72785.9	57319.3	41527.6	892.4	38947.4	13765.3	52726.3	34080	15882.8	36.86	34.92	63.05	177.51	31.04	74.69	5626	71.78	87.3	57.23	225.04	97.97	464.63	212.43	82.45	113.49	99.91	26.19
67092	113552	366.66	19668.7	35278.9	6388.42	35038.3	10684.5	26561.5	162.96	66.93	138.71	188.18	1327.93	258.02	85.36	145.5	671.24	65.96	194.97	92.15	64.02	38.8	100.88	26.19	142.59	93.12
4995.5	503.43	28814.8	17840.2	610.13	12556.7	11711.8	27506.3	4818.96	339.5	82.45	129.01	2506.48	150.35	59.17	3760.69	9.69998	99.91	57.23	52.38	122.22	41.71	-0.96999	83.42	95.06	206.61	40.74
9109.27	131895	146.47	7270.15	444.26	67.9	168657	9281.93	50668.9	104.76	-47.53	49.47	411.28	527.68	81.48	92.15	517.98	671.24	168.78	195.94	110.58	77.6	62.08	79.54	218.25	83.42	107.67
117020	60470.8	17145.7	10637	28306.5	1488.95	23459.4	115051	11367.4	262139	105.73	48.5	94.09	7.75999	50.44	167.81	78.57	64.02	110.58	235.71	55.29	356.96	177.51	18.43	217.28	117.37	129.98
132906	103723	250.26	78946.3	40010.6	470.45	262139	20714.4	10218	110.58	67.9	88.27	203.7	180.42	25.22	519.92	70.81	8.73002	81.48	34.92	31.04	73.72	282.27	47.53	132.89	60.14	113.49
2269.8	100215	186.24	17135	160.05	1288.16	1660.64	60499.9	8667.92	148.41	96.03	66.93	12501.4	5884.02	55.29	6036.31	-4.84997	1292.04	103.79	137.74	116.4	74.69	97	-23.28	79.54	176.54	178.48
18979	60019.7	488.88	1745.03	68072.6	872.03	12597.4	3129.22	19117.7	119.31	85.36	97.97	95.06	252.2	63.05	323.98	76.63	54.32	4170.03	120.28	178.48	140.65	122.22	17.46	88.27	104.76	97
7436.99	712.95	549.02	9248.95	27421.9	1846.88	17222.3	40287	5499.9	150.35	18.43	92.15	656.69	13.58	60.14	176.54	141.62	101.85	215.34	191.09	66.93	301.67	235.71	129.98	105.73	90.21	58.2
35896.8	30086.5	843.9	1208.62	1005.89	343.38	103489	1524.84	16043.8	241.53	182.36	37.83	96.03	134.83	186.24	15361.9	89.24	160.05	90.21	150.35	39.77	299.73	300.7	121.25	149.38	243.47	24.25
164763	3080.72	527.68	62929.7	1343.45	4036.17	970.97	66333.5	252.2	214.37	39.77	67.9	873.97	143.56	63.05	300.7	903.07	149.38	124.16	67.9	27.16	127.07	146.47	53.35	202.73	66.93	94.09
986.49	1056.33	16685	30515.2	41035.8	653.78	43110.7	4866.49	2362.92	77.6	91.18	154.23	130.95	-9.69998	940.9	210.49	66.93	42.68	164.9	63.05	47.53	455.9	154.23	153.26	69.84	164.9	4.84997
13001.9	110535	2516.18	17374.6	3590.94	3097.21	109109	43508.4	4393.13	33.95	22.31	-22.31	3579.3	9.69998	119.31	103.79	1686.83	73.72	177.51	119.31	100.88	82.45	50.44	49.47	117.37	255.11	99.91
83899.2	47192.4	25891.2	63873.5	16430.8	166.84	3085.57	41509.2	332.71	34.92	149.38	96.03	7841.48	349.2	1451.12	82.45	48.5	78.57	29.1	191.09	32.98	176.54	73.72	63.05	81.48	206.61	100.88
12589.6	35353.6	20579.5	162367	13130.9	2224.21	5857.83	9949.29	15635.4	325.92	98.94	145.5	341.44	151.32	325.92	43.65	63.05	35.89	120.28	64.02	-13.58	211.46	45.59	45.59	198.85	127.07	-20.37
116880	37414.8	546.11	92144.2	30585.1	4471.7	10433.3	56426.8	-14.55	198.85	123.19	110.58	472.39	19.4	172.66	303.61	74.69	15.52	174.6	129.98	89.24	103.79	208.55	39.77	170.72	80.51	64.02
251250	43004	8012.2	124428	61249.7	3341.65	9166.5	7231.35	5571.68	-11.64	97	97.97	477.24	154.23	88.27	170.72	150.35	131.92	227.95	115.43	138.71	69.84	120.28	144.53	172.66	103.79	79.54
2385.23	8714.48	11510	12017.3	19549.4	8797.9	827.41	80523.6	955.45	257.05	-7.75999	226.01	993.28	49.47	41.71	157.14	14.55	205.64	141.62	290.03	91.18	126.1	198.85	159.08	556.78	95.06	169.75
4310.68	1066.03	1400.68	54588.7	39245.2	49.47	50685.4	2354.19	41269.6	502.46	164.9	37.83	115.43	2363.89	460.75	6635.77	168.78	25.22	63.05	85.36	52.38	104.76	117.37	28.13	274.51	128.04	105.73
6975.27	1886.65	7760.97	100816	6631.89	4684.13	66626.4	31485.2	51.41	20.37	-36.86	20.37	226.98	71.78	368.6	206.61	7133.38	93.12	244.44	67.9	129.01	281.3	127.07	94.09	111.55	66.93	6.78998
102884	79184	23617.6	4473.64	1111.62	462.69	284.21	47475.7	36140.3	161.99	53.35	14.55	2266.89	65.96	162.96	1431.72	199.82	79.54	135.8	111.55	93.12	138.71	123.19	160.05	380.24	159.08	116.4
2871.2	1001.04	6526.16	11787.4	1231.9	2577.29	2586.02	59016.7	15600.5	101.85	161.99	13.58	87.3	130.95	161.02	302.64	60.14	146.47	139.68	153.26	97	263.84	172.66	79.54	252.2	194.97	37.83
149109	116604	12226.9	148242	23008.4	8053.91	49535	1193.1	14997.2	183.33	91.18	133.86	101.85	111.55	107.67	123.19	129.98	83.42	144.53	161.02	131.92	328.83	97.97	131.92	88.27	129.98	0.96999
162394	47485.4	35642.6	398.67	7469	1321.14	4474.61	72152.5	12285	13.58	122.22	108.64	262.87	3852.84	25.22	421.95	78.57	91.18	129.01	28.13	18.43	674.15	59.17	63.05	37.83	86.33	38.8
127607	3239.8	5030.42	96781.7	7112.04	4475.58	3977	50537	338.53	23.28	65.96	45.59	292.94	61.11	-34.92	-22.31	92.15	751.75	195.94	64.02	163.93	-8.73002	135.8	26.19	54.32	184.3	19.4
1215.41	101140	17889.7	47962.6	27659.6	3579.3	20671.7	428.74	12449	134.83	71.78	158.11	138.71	2937.16	27.16	6200.24	38.8	74.69	87.3	156.17	74.69	52.38	121.25	236.68	419.04	50.44	0.96999
41880.7	50838.7	22871.6	95563.4	70904.1	1755.7	64413.8	31175.8	429.71	64.02	58.2	32.01	213.4	116.4	3638.47	20371.9	2213.54	43.65	70.81	76.63	52.38	183.33	46.56	83.42	-18.43	51.41	3.87997
82211.4	62784.2	623.71	73379.5	673.18	2151.46	159298	24447.9	7704.71	87.3	171.69	14.55	171.69	202.73	134.83	1152.36	8370.13	132.89	33.95	51.41	97.97	308.46	103.79	94.09	156.17	50.44	34.92
3478.42	188.18	62832.7	54014.4	10361.5	132.89	115046	129576	856.51	163.93	29.1	77.6	9837.74	119.31	666.39	20.37	63.05	33.95	38.8	67.9	57.23	398.67	203.7	72.75	179.45	-11.64	165.87
77029.6	64816.4	371.51	3019.61	4345.6	1259.06	57795.5	11462.5	384.12	185.27	106.7	24.25	391.88	285.18	14.55	153.26	25.22	101.85	132.89	56.26	55.29	323.98	144.53	89.24	148.41	151.32	276.45
1224.14	2286.29	12487.8	23605.9	59070.1	6070.26	232323	44031.2	1573.34	94.09	275.48	124.16	251.23	262.87	90.21	74.69	131.92	134.83	6.78998	214.37	37.83	157.14	104.76	15.52	229.89	25.22	132.89
21765.8	18254.4	1010.74	47625.1	481.12	15971	9106.36	34170.2	17072	324.95	357.93	36.86	199.82	4186.52	136.77	169.75	55.29	723.62	76.63	157.14	75.66	65.96	125.13	157.14	296.82	-17.46	76.63
64400.2	39419.8	994.25	4422.23	38500.3	2075.8	166125	31024.5	16165.1	76.63	22.31	103.79	233.77	1106.77	500.52	244.44	173.63	86.33	109.61	52.38	79.54	468.51	250.26	105.73	43.65	74.69	77.6
1414.26	66274.3	925.38	19563.9	704.22	12308.3	633.41	61.11	1189.22	327.86	100.88	10.67	1009.77	195.94	636.32	86.33	162.96	160.05	202.73	162.96	87.3	86.33	355.02	41.71	134.83	144.53	73.72
94598.3	418.07	30467.7	949.63	3524.98	4050.72	32172	22687.3	17526	134.83	148.41	32.01	16.49	105.73	1192.13	163.93	1403.59	88.27	251.23	255.11	75.66	90.21	94.09	167.81	128.04	145.5	22.31
32266.1	291.97	12897.1	63342.9	53755.4	508.28	235659	20890.9	815.77	121.25	106.7	184.3	-2.90997	273.54	66.93	139.68	60.14	51.41	118.34	97	211.46	208.55	42.68	131.92	5.81997	154.23	212.43
87968.3	71566.6	12494.6	77772.6	2411.42	145.5	659.6	1612.14	3991.55	252.2	110.58	161.02	125.13	176.54	70.81	212.43	748.84	1554.91	62.08	102.82	97	108.64	143.56	51.41	46.56	52.38	145.5
193909	3877.09	13303.6	760.48	563.57	216.31	37216.9	1912.84	963.21	111.55	52.38	45.59	258.02	211.46	85.36	329.8	623.71	721.68	202.73	125.13	-0.96999	163.93	197.88	27.16	185.27	169.75	86.33
746.9	46477.6	463.66	25532.3	1565.58	623.71	498.58	4187.49	10917.4	1.93998	176.54	150.35	106.7	25.22	30.07	302.64	142.59	60.14	160.05	66.93	106.7	157.14	198.85	40.74	182.36	0.96999	15.52
162780	46647.3	41.71	14342.4	32876.2	5837.46	5636.67	76712.5	115.43	394.79	280.33	38.8	-0.96999	325.92	18.43	112.52	939.93	329.8	74.69	115.43	15.52	165.87	153.26	54.32	95.06	17.46	136.77
114283	40645.9	25873.8	4951.85	27688.7	932.17	811.89	3903.28	322.04	126.1	119.31	83.42	364.72	312.34	63.05	177.51	237.65	87.3	107.67	102.82	91.18	67.9	68.87	142.59	220.19	78.57	131.92
142374	415.16	18688	496.64	14928.3	356.96	2739.28	30314.5	33512.5	213.4	178.48	34.92	-64.02	128.04	1685.86	183.33	294.88	29.1	123.19	97	-7.75999	-14.55	139.68	35.89	83.42	83.42	127.07
174067	728.47	70607.3	2990.51	8484.59	3752.93	29495.8	49615.5	26133.7	207.58	101.85	90.21	334.65	1982.68	11.64	197.88	1413.29	23.28	116.4	119.31	118.34	560.66	42.68	72.75	189.15	162.96	87.3
94905.8	2794.57	22577.7	170472	44549.2	323.01	4039.08	8502.05	225.04	106.7	156.17	22.31	120.28	5116.75	549.02	11927.1	729.44	287.12	14.55	198.85	45.59	133.86	155.2	149.38	93.12	81.48	108.64
5591.08	42370.6	2863.44	7075.18	8846.4	111.55	25680.7	48095.5	2400.75	-36.86	126.1	88.27	85.36	136.77	128.04	235.71	463.66	2304.72	58.2	2036.03	94.09	161.99	136.77	105.73	90.21	48.5	89.24
74376.7	47870.5	1364.79	3044.83	401.58	1864.34	184363	85161.2	14255.1	162.96	129.98	43.65	466.57	181.39	32.01	215.34	187.21	594.61	108.64	111.55	-2.90997	310.4	129.01	180.42	54.32	49.47	151.32
163792	114785	309.43	1535.51	24837.8	11808.8	7464.15	86370.7	35097.5	109.61	103.79	65.96	143.56	48.5	181.39	4431.93	213.4	89.24	80.51	100.88	35.89	147.44	98.94	33.95	166.84	322.04	35.89
11299.5	37751.4	22672.8	59664.7	1978.8	9918.25	18807.3	17466.8	1442.39	195.94	104.76	91.18	14877.9	905.01	131.92	70.81	1090.28	85.36	139.68	23.28	77.6	158.11	279.36	112.52	-51.41	261.9	-7.75999
41124.1	68651.8	49353.6	1912.84	33795.8	308.46	252248	31548.3	510.22	149.38	66.93	50.44	-28.13	11369.4	181.39	783.76	998.13	186.24	128.04	126.1	69.84	235.71	210.49	62.08	74.69	158.11	50.44
100522	1629.6	12726.4	71972.1	8325.51	375.39	1385.16	18995.5	20326.4	40.74	328.83	66.93	180.42	150.35	86.33	207.58	101.85	359.87	138.71	41.71	37.83	407.4	115.43	176.54	125.13	50.44	40.74
262139	451.05	28764.4	39609.9	38105.5	19023.6	71361	4768.52	84369.7	67.9	113.49	159.08	5082.8	507.31	73.72	151.32	122.22	9.69998	371.51	123.19	-4.84997	269.66	259.96	106.7	296.82	105.73	124.16
3781.06	87396	11838.9	4464.91	25156	15828.5	113263	372.48	20428.2	160.05	100.88	42.68	300.7	32.01	-1.93998	192.06	676.09	0.96999	91.18	82.45	32.01	521.86	126.1	128.04	103.79	102.82	124.16
171611	43948.8	25837.9	8123.75	9847.44	10597.2	6278.81	7997.65	23422.6	322.04	64.99	50.44	150.35	1054.39	101.85	74.69	55.29	235.71	90.21	105.73	7.75999	243.47	-74.69	103.79	93.12	195.94	110.58
209297	34386.5	32765.6	166130	28034	19605.6	202414	74178.8	799.28	349.2	406.43	23.28	139.68	1633.48	757.57	103.79	235.71	33.95	267.72	133.86	-17.46	509.25	80.51	32.98	125.13	96.03	175.57
6002.36	9609.79	17294.1	27031	23330.4	7042.2	78159.7	26538.2	1616.99	338.53	97.97	54.32	9470.11	674.15	934.11	209.52	88.27	2597.66	271.6	-45.59	38.8	71.78	19.4	61.11	85.36	125.13	26.19
9886.24	175556	856.51	9592.33	583.94	148.41	200710	3804.34	19918	206.61	61.11	109.61	340.47	136.77	32.98	72.75	15.52	88.27	99.91	75.66	171.69	553.87	157.14	62.08	160.05	120.28	50.44
7215.83	92734.9	25014.4	39642.9	82.45	26.19	658.63	45411.5	31433.8	407.4	89.24	79.54	416.13	187.21	52.38	111.55	42.68	295.85	304.58	58.2	93.12	119.31	113.49	69.84	168.78	103.79	61.11
147359	5052.73	1090.28	69471.4	409.34	8931.76	16554	32289.4	18854.9	193.03	166.84	64.99	6434.01	80.51	112.52	239.59	1174.67	2568.56	52.38	97	17.46	130.95	235.71	93.12	242.5	99.91	120.28
35598	993.28	434.56	358.9	29058.3	618.86	19330.2	33231.2	33304.9	177.51	45.59	78.57	184.3	67.9	50.44	105.73	85.36	86.33	322.04	119.31	57.23	22.31	119.31	40.74	161.02	210.49	59.17
111704	211.46	19757	37362.5	1344.42	1564.61	6899.61	67615.8	702.28	157.14	29.1	95.06	970	162.96	94.09	110.58	36.86	11.64	132.89	64.02	-4.84997	52.38	379.27	4.84997	116.4	92.15	102.82
101363	167530	8479.74	904.04	6442.74	15973	1099.01	1079.61	9891.09	169.75	140.65	90.21	270.63	1247.42	32.98	128.04	112.52	1335.69	87.3	223.1	78.57	192.06	188.18	144.53	64.02	76.63	73.72
2844.04	49902.6	40805	51337.2	28329.8	2082.59	118694	312.34	176.54	76.63	33.95	66.93	286.15	112.52	2495.81	59.17	284.21	956.42	59.17	65546.8	94.09	272.57	195.94	135.8	80.51	361.81	83.42
65926	151795	29078.7	11840.8	32946	2403.66	3662.72	1843.97	12731.2	136.77	8086.89	76.63	91.18	189.15	91.18	6060.56	93.12	46.56	522.83	32.98	32.01	273.54	172.66	85.36	232.8	62.08	65.96
256080	1670.34	16509.4	32788.9	24987.2	88.27	1871.13	10548.8	14893.4	6710.46	60.14	44.62	400.61	400.61	38.8	1206.68	769.21	117.37	193.03	143.56	109.61	356.96	69.84	65.96	376.36	184.3	198.85
1751.82	22121.8	3209.73	37647.6	31383.4	641.17	102648	909.86	140.65	58.2	26.19	31.04	382.18	1935.15	112.52	453.96	57.23	160.05	86.33	143.56	111.55	66.93	201.76	10.67	371.51	153.26	204.67
88.27	82968	15877	2449.25	1250.33	8008.32	2332.85	2067.07	3706.37	246.38	52.38	3.87997	686.76	205.64	64.99	9.69998	97.97	50.44	178.48	48.5	77.6	283.24	244.44	86.33	61.11	291	75.66
81985.4	2783.9	7272.09	48365.2	35556.3	11585.7	2293.08	81812.7	6178.9	188.18	189.15	4.84997	165.87	74.69	41.71	5098.32	119.31	69.84	89.24	45.59	83.42	346.29	145.5	123.19	275.48	95.06	146.47
229434	794.43	24886.3	21686.3	924.41	15035	24628.3	8568.01	25174.4	35.89	27.16	97.97	15977.8	101.85	17.46	1953.58	29.1	2396.87	69.84	103.79	-9.69998	162.96	110.58	136.77	364.72	129.98	31.04
8137.33	3475.51	27316.2	2436.64	32431.9	1163.03	5988.78	1120.35	16193.2	354.05	224.07	111.55	279.36	47.53	320.1	191.09	71.78	96.03	126.1	64.99	46.56	375.39	55.29	139.68	101.85	145.5	140.65
51960.9	55085.3	38017.2	458.81	32020.7	5058.55	172233	568.42	3996.4	151.32	240.56	129.98	364.72	4570.64	147.44	2023.42	51.41	-53.35	64.99	152.29	199.82	92.15	54.32	55.29	196.91	75.66	53.35
203241	1944.85	25094.9	72412.4	3475.51	7181.88	28847.8	3908.13	25651.6	114.46	129.01	112.52	268.69	84.39	136.77	306.52	48.5	356.96	129.01	108.64	47.53	194	240.56	65.96	66.93	134.83	138.71
3297.03	3096.24	45803.4	68470.4	100078	10618.6	47811.3	14853.6	485	84.39	73.72	53.35	291.97	19047.9	105.73	60.14	49.47	56.26	212.43	224.07	213.4	192.06	108.64	72.75	194.97	206.61	-8.73002
146776	202942	9583.6	1349.27	794.43	5752.1	123538	15141.7	8952.13	181.39	-25.22	43.65	112.52	120.28	24.25	38.8	53.35	70.81	233.77	66.93	85.36	275.48	76.63	11.64	220.19	92.15	74.69
4265.09	42189.2	432.62	29566.6	1567.52	1665.49	239559	1634.45	19742.4	115.43	37.83	139.68	21789.1	116.4	100.88	52.38	129.01	62.08	89.24	76.63	82.45	221.16	157.14	96.03	278.39	39.77	63.05
88562	2295.99	2778.08	8641.73	37422.6	1582.07	5940.28	65187.9	13703.2	166.84	78.57	36.86	16.49	58.2	134.83	10487.6	216.31	160.05	155.2	112.52	45.59	29.1	171.69	66.93	233.77	129.98	154.23
7710.53	72342.6	168.78	18311.7	34192.5	5404.84	79428.5	4421.26	4458.12	41.71	121.25	48.5	73.72	62.08	144.53	94.09	97	239.59	110.58	225.04	68.87	265.78	96.03	179.45	213.4	169.75	-22.31
186506	18234.1	38070.6	62813.3	32332	4003.19	112406	181687	2143.7	118.34	89.24	61.11	159.08	125.13	69.84	97	175.57	136.77	67.9	117.37	70.81	489.85	40.74	36.86	324.95	108.64	53.35
95626.5	3159.29	98.94	58072	61180.8	5594.96	50923.1	1381.28	30879.9	218.25	72.75	54.32	151.32	144.53	44.62	159.08	10066.7	119.31	81.48	90.21	53.35	226.98	222.13	16.49	85.36	70.81	161.99
262139	3523.04	26913.6	50664.1	13985.5	9736.86	100808	63936.6	6875.36	200.79	65.96	29.1	81.48	119.31	36.86	2799.42	25.22	90.21	199.82	115.43	162.96	228.92	69.84	46.56	95.06	136.77	-5.81997
47284.6	53722.5	8497.2	9015.18	10542.9	5883.05	881.73	41686.7	11341.2	110.58	252.2	167.81	124.16	220.19	415.16	-62.08	116.4	129.98	155.2	127.07	64.02	237.65	162.96	39.77	250.26	52.38	79.54
83841.9	49276	228.92	101193	25031.8	505.37	3269.87	109.61	1018.5	176.54	111.55	88.27	239.59	13901.1	113.49	210.49	126.1	204.67	60.14	73.72	68.87	44.62	66.93	45.59	92.15	189.15	79.54
11810.7	49435.1	6325.37	1469.55	40504.3	1281.37	45940.2	146.47	41599.4	269.66	151.32	92.15	19637.7	126.1	98.94	144.53	57.23	358.9	229.89	121.25	35.89	153.26	11.64	52.38	103.79	88.27	99.91
154811	72566.7	1713.99	129.01	13575.2	7840.51	3333.89	4397.01	20701.7	217.28	122.22	146.47	83.42	122.22	41.71	212.43	86.33	78.57	314.28	143.56	82.45	549.99	252.2	82.45	81.48	-4.84997	25.22
3928.5	9500.18	7979.22	1004.92	983.58	458.81	37442	498.58	14521.9	164.9	65.96	103.79	183.33	1043.72	72.75	161.99	276.45	97.97	182.36	290.03	105.73	238.62	99.91	116.4	117.37	76.63	68.87
4781.13	1689.74	262.87	38265.5	20723.1	177.51	124455	42061.1	8923.03	467.54	-51.41	75.66	4020.65	8744.55	525.74	182.36	812.86	36.86	107.67	180.42	43.65	84.39	139.68	16.49	434.56	51.41	93.12
163127	632.44	66.93	873.97	1661.61	17009	69359.9	4359.18	11598.3	256.08	-14.55	87.3	26.19	25.22	84.39	46.56	115.43	98.94	271.6	97	129.98	67.9	162.96	56.26	159.08	105.73	109.61
254.14	29155.3	47623.1	81202.6	14833.2	7677.55	82689.6	29524.9	3797.55	139.68	29.1	62.08	166.84	666.39	883.67	595.58	21.34	101.85	150.35	145.5	88.27	216.31	46.56	37.83	158.11	179.45	68.87
16098.1	48512.6	15552	1249.36	23368.3	214.37	2445.37	49610.6	41520.9	300.7	41.71	87.3	295.85	1307.56	102.82	129.01	356.96	19.4	297.79	84.39	88.27	84.39	210.49	-18.43	55.29	167.81	70.81
15892.5	66643.9	888.52	111074	20427.2	6769.63	108190	13099.9	6495.12	293.91	85.36	89.24	380.24	258.99	48.5	3502.67	109.61	45.59	107.67	32.01	125.13	348.23	124.16	91.18	238.62	269.66	118.34
2134.97	56706.2	55204.6	510.22	2018.57	2643.25	72539.5	11439.2	4750.09	112.52	274.51	163.93	359.87	896.28	44.62	7818.2	6062.5	41.71	60.14	67.9	23.28	334.65	61.11	68.87	71.78	102.82	29.1
220275	90118.8	34562.1	1449.18	1285.25	2843.07	1930.3	19243.8	34617.4	116.4	269.66	139.68	1369.64	3547.29	117.37	65.96	154.23	139.68	194	22.31	1.93998	109.61	109.61	97	354.05	188.18	78.57
4192.34	57996.3	8913.33	1024.32	22538	14718.8	83728.5	2774.2	5886.93	213.4	96.03	39.77	582.97	129.98	116.4	66.93	508.28	151.32	150.35	48.5	78.57	221.16	6.78998	70.81	177.51	117.37	103.79
262139	173163	869.12	3590.94	48028.6	21142.1	64079.2	37604	104.76	22.31	64.99	94.09	78.57	115.43	174.6	1270.7	389.94	95.06	91.18	114.46	69.84	222.13	169.75	61.11	186.24	161.99	35.89
153476	32369.9	15768.3	51157.8	198.85	348.23	2196.08	2944.92	17158.3	89.24	80.51	47.53	533.5	48.5	231.83	22.31	405.46	98.94	159.08	141.62	71.78	116.4	67.9	129.98	-3.87997	107.67	47.53
262139	96065.9	2583.11	48835.6	25097.8	541.26	60823.8	108371	13404.4	-4.84997	111.55	49.47	87.3	384.12	2.90997	3624.89	81.48	64.99	-21.34	32.98	117.37	161.99	93.12	77.6	143.56	57.23	19.4
122855	12416	8647.55	34138.2	587.82	15477.3	675.12	691.61	1151.39	90.21	148.41	66.93	10283.9	297.79	68.87	172.66	50.44	87.3	184.3	256.08	49.47	141.62	232.8	151.32	103.79	135.8	52.38
1286.22	53311.2	20726	335.62	1088.34	3596.76	2349.34	44264	953.51	197.88	106.7	97	1737.27	69.84	171.69	65.96	20.37	23.28	224.07	70.81	66.93	296.82	17.46	46.56	172.66	114.46	115.43
10007.5	6274.93	21296.4	655.72	258.99	875.91	1044.69	36199.4	7886.1	104.76	177.51	80.51	243.47	194	30.07	158.11	94.09	530.59	153.26	92.15	-42.68	358.9	170.72	117.37	228.92	53.35	58.2
135720	383.15	16430.8	40979.6	19555.2	1401.65	2430.82	2658.77	15770.3	128.04	194.97	71.78	301.67	77.6	5935.43	818.68	46.56	150.35	81.48	31.04	64.99	118.34	206.61	35.89	44.62	135.8	107.67
63620.4	21374	607.22	65720.4	2571.47	7468.03	32555.2	48953	30289.2	191.09	141.62	24.25	422.92	192.06	105.73	202.73	3983.79	11.64	154.23	67.9	34.92	152.29	150.35	88.27	399.64	73.72	82.45
262139	7074.21	28333.7	17528.9	8252.76	1946.79	50943.4	1167.88	707.13	66.93	101.85	103.79	331.74	134.83	87.3	19747.3	82.45	181.39	117.37	97	43.65	244.44	11.64	61.11	295.85	94.09	147.44
52075.4	49214.9	130.95	5845.22	2428.88	4713.23	88528	56685.8	132.89	180.42	103.79	29.1	761.45	5107.05	2.90997	43.65	52.38	124.16	204.67	39.77	-2.90997	171.69	109.61	53.35	164.9	69.84	146.47
36451.6	3621.01	1057.3	36510.8	564.54	2935.22	6707.55	1045.66	16210.6	245.41	35.89	19.4	313.31	94.09	46.56	96.03	111.55	126.1	80.51	192.06	127.07	202.73	88.27	67.9	101.85	135.8	108.64
145284	99001.1	29572.4	68543.1	30386.2	647.96	103395	898.22	1223.17	188.18	75.66	144.53	210.49	1669.37	88.27	512.16	41.71	108.64	4.84997	94.09	40.74	282.27	136.77	103.79	444.26	220.19	113.49
133313	119663	13840.9	8025.78	320.1	382.18	49590.3	1247.42	4545.42	194.97	98.94	86.33	4265.09	69.84	54.32	107.67	64.02	108.64	68.87	64.99	70.81	61.11	115.43	105.73	51.41	25.22	113.49
230670	66007.5	6977.21	793.46	36245	3444.47	27978.7	44728.6	23665.1	171.69	322.04	64.02	5468.86	137.74	100.88	260.93	8278.95	128.04	112.52	223.1	93.12	92.15	78.57	25.22	84.39	112.52	73.72
42269.7	3532.74	23234.4	9348.86	15749.9	733.32	136771	38753.4	2872.17	-11.64	127.07	24.25	121.25	99.91	71.78	79.54	88.27	147.44	130.95	76.63	97	215.34	81.48	99.91	239.59	63.05	97.97
22090.8	1304.65	263.84	6030.49	41618.8	604.31	5642.49	26357.8	18307.8	142.59	8.73002	46.56	3788.82	95.06	92.15	329.8	28.13	72.75	89.24	125.13	92.15	231.83	-11.64	173.63	136.77	113.49	175.57
3580.27	3003.12	36500.1	2310.54	22381.8	8805.66	48909.3	-17.46	11144.3	152.29	127.07	17.46	23671.9	129.01	701.31	77.6	2405.6	2356.13	348.23	248.32	75.66	365.69	170.72	129.98	160.05	31.04	98.94
9057.86	43351.2	13321	473.36	31837.3	5753.07	58205.8	450.08	14239.6	156.17	-12.61	19.4	297.79	103.79	105.73	83.42	50.44	457.84	243.47	173.63	140.65	114.46	65.96	192.06	23.28	41.71	-8.73002
31089.5	2719.88	6126.52	846.81	49861.9	3441.56	13933.1	44351.3	22496.2	116.4	100.88	37.83	250.26	313.31	51.41	194.97	177.51	2152.43	159.08	3.87997	95.06	420.98	318.16	36.86	351.14	84.39	129.01
100538	44092.3	788.61	10118.1	35469	3980.88	408.37	216.31	9740.74	45.59	120.28	20.37	4055.57	6160.47	66.93	98.94	33.95	1325.02	56.26	52.38	91.18	516.04	107.67	19.4	260.93	92.15	106.7
38749.6	57359	3602.58	101685	72664.6	5011.99	3503.64	80422.7	1554.91	234.74	34.92	97.97	174.6	105.73	81.48	206.61	142.59	65.96	108.64	-25.22	136.77	608.19	265.78	42.68	131.92	99.91	93.12
215457	66228.7	30771.3	46011	11917.4	10222.8	35020.9	141364	16633.6	151.32	86.33	67.9	4912.08	105.73	273.54	89.24	585.88	167.81	167.81	15.52	97.97	90.21	146.47	58.2	141.62	26.19	88.27
239326	113366	866.21	31030.3	41500.5	125.13	106706	398.67	8046.15	225.04	185.27	75.66	199.82	122.22	117.37	156.17	121.25	43.65	352.11	141.62	129.98	323.98	186.24	105.73	112.52	58.2	80.51
52385.8	43637.4	12684.7	1518.05	429.71	3032.22	106709	23142.3	11074.5	44.62	95.06	92.15	2394.93	117.37	1586.92	104.76	82.45	694.52	62.08	109.61	100.88	293.91	76.63	31.04	232.8	160.05	107.67
1488.95	29317.3	19912.2	2398.81	306.52	471.42	208427	31538.6	17143.8	333.68	474.33	31.04	2450.22	149.38	597.52	107.67	67.9	61.11	66.93	87.3	136.77	109.61	225.04	75.66	185.27	166.84	44.62
1065.06	30331.9	544.17	41583.9	6745.38	312.34	31357.2	3587.06	1057.3	61.11	69.84	81.48	13246.3	78.57	62.08	149.38	839.05	31.04	43.65	68.87	82.45	424.86	57.23	77.6	154.23	55.29	40.74
34016	16064.2	33746.3	4636.6	39857.3	1160.12	989.4	1546.18	13807	99.91	84.39	22.31	199.82	4269.94	1175.64	2913.88	158.11	86.33	-13.58	56.26	45.59	183.33	254.14	79.54	2.90997	644.08	53.35
94734.1	69787.6	9964.81	31542.5	10230.6	1250.33	18586.2	10107.4	37701	98.94	78.57	28.13	5763.74	745.93	6.78998	12663.3	680.94	119.31	117.37	79.54	29.1	203.7	289.06	66.93	172.66	89.24	199.82
76745.4	38143.3	23452.7	58819.8	878.82	215.34	43440.5	32017.8	639.23	33.95	138.71	52.38	476.27	36.86	1007.83	82.45	150.35	79.54	69.84	83.42	78.57	249.29	165.87	132.89	178.48	64.99	54.32
51153.9	29802.3	52541	30290.2	43537.5	16423.1	55331.7	67334.5	8515.63	222.13	39.77	30.07	105.73	39.77	89.24	13775.9	730.41	90.21	14.55	210.49	91.18	540.29	218.25	100.88	112.52	224.07	64.02
66191.9	1398.74	21306.1	52995	3977.97	4039.08	115281	1444.33	14489.9	131.92	138.71	104.76	161.02	115.43	80.51	148.41	181.39	3.87997	163.93	54.32	44.62	103.79	78.57	69.84	234.74	56.26	128.04
63896.8	62317.7	103.79	385.09	29590.8	11336.4	53679.8	2606.39	5258.37	26.19	242.5	87.3	193.03	155.2	242.5	241.53	540.29	54.32	83.42	323.98	97	204.67	205.64	109.61	166.84	48.5	38.8
262139	52456.6	19745.3	21643.6	29711.1	397.7	57705.3	4678.31	2650.04	311.37	273.54	108.64	169.75	153.26	10.67	399.64	154.23	2001.11	134.83	134.83	131.92	66.93	49.47	204.67	81.48	143.56	72.75
153546	135303	285.18	122526	4908.2	8869.68	820.62	33305.9	21922	295.85	20.37	58.2	528.65	105.73	167.81	396.73	64.99	72.75	31.04	104.76	29.1	250.26	55.29	93.12	104.76	144.53	58.2
2583.11	42931.2	9247.98	31.04	43629.6	138.71	1155.27	1424.93	18189.4	41.71	32.98	126.1	2136.91	180.42	2089.38	222.13	94.09	106.7	194.97	152.29	152.29	473.36	291.97	20.37	0	50.44	70.81
14300.7	648.93	10309.2	80192.8	6630.92	5846.19	43601.5	63365.3	620.8	464.63	181.39	47.53	3545.35	5610.48	158.11	158.11	387.03	209.52	46.56	49.47	47.53	79.54	104.76	75.66	61.11	110.58	42.68
63915.2	55359.8	21760	370.54	28725.6	15089.3	81677.9	118265	326.89	1136.84	-23.28	81.48	46.56	155.2	2255.25	301.67	154.23	32.98	243.47	69.84	83.42	191.09	291.97	102.82	218.25	31.04	68.87
239510	844.87	113.49	37158.8	482.09	3738.38	262139	12772	23260.6	85.36	72.75	31.04	257.05	304.58	15.52	108.64	12.61	262.87	25.22	61.11	44.62	235.71	35.89	101.85	119.31	66.93	84.39
262139	90261.4	11902.9	66652.6	19013.9	4637.57	187462	3026.4	246.38	70.81	153.26	80.51	179.45	31.04	258.99	204.67	187.21	114.46	8.73002	106.7	85.36	234.74	231.83	63.05	84.39	77.6	45.59
570.36	110007	6162.41	55644	29803.3	10529.4	25075.5	111398	731.38	265.78	121.25	52.38	24.25	31.04	107.67	48.5	58.2	258.02	95.06	173.63	88.27	151.32	113.49	15.52	201.76	121.25	1.93998
127150	1252.27	8251.79	1852.7	23605	11567.2	2268.83	29911.9	350.17	115.43	110.58	71.78	88.27	72.75	87.3	1468.58	104.76	102.82	73.72	173.63	3.87997	187.21	187.21	26.19	147.44	169.75	32.01
227384	5197.26	24055	36812.5	372.48	6084.81	14298.8	22447.7	26577	91.18	61.11	64.02	485.97	105.73	3152.5	124.16	64.99	51.41	28.13	36.86	96.03	252.2	223.1	63.05	207.58	183.33	32.98
112702	4790.83	1007.83	803.16	29036	4190.4	28070.8	29037.9	2586.02	32.01	64.02	76.63	21171.2	2758.68	3219.43	161.99	51.41	359.87	151.32	51.41	63.05	177.51	80.51	162.96	269.66	164.9	-15.52
206944	61944.2	594.61	41564.5	3080.72	13105.7	20044.1	38439.2	112.52	429.71	157.14	25.22	611.1	129.01	138.71	87.3	4062.36	69.84	76.63	165.87	110.58	154.23	122.22	25.22	161.02	91.18	95.06
189677	57702.4	37158.8	2580.2	649.9	6767.69	763.39	84517.1	1400.68	156.17	245.41	105.73	752.72	76.63	106.7	127.07	93.12	54.32	16.49	196.91	64.02	415.16	106.7	153.26	458.81	9.69998	162.96
99412.4	8556.37	295.85	9193.66	16561.8	7311.86	179068	44179.6	19413.6	162.96	70.81	148.41	277.42	89.24	30.07	68.87	276.45	154.23	180.42	125.13	76.63	72.75	163.93	31.04	244.44	192.06	82.45
2150.49	13038.7	44261.1	62367.1	14497.6	353.08	291.97	54365.6	8504.96	211.46	969.03	85.36	186.24	72.75	874.94	194	165.87	31.04	179.45	93.12	92.15	26.19	49.47	139.68	46.56	49.47	123.19
6459.23	13828.3	2587.96	36274.1	20353.5	121.25	81749.7	2248.46	50374	188.18	1319.2	33.95	189.15	34.92	127.07	44537.6	2606.39	54.32	126.1	130.95	82.45	84.39	72.75	140.65	339.5	196.91	123.19
146130	8891.99	4284.49	72487.1	161.99	15831.4	134642	38845.6	237.65	11.64	423.89	6084.81	696.46	1205.71	173.63	882.7	79.54	190.12	160.05	71.78	164.9	288.09	146.47	161.99	83.42	72.75	34.92
262139	5446.55	45373.7	10259.7	3103.03	6326.34	130253	1628.63	2364.86	23.28	50.44	71.78	399.64	6787.09	113.49	115.43	131.92	161.02	52.38	117.37	62.08	105.73	193.03	85.36	117.37	151.32	159.08
59404.7	62761.9	237.65	8887.14	18195.3	552.9	225.04	24645.8	42212.5	-103.79	79.54	55.29	503.43	361.81	1923.51	42.68	133.86	74.69	135.8	123.19	221.16	310.4	58.2	85.36	205.64	58.2	5.81997
156150	40267.6	191.09	29868.2	517.98	13082.4	78168.4	630.5	23469.2	332.71	160.05	12.61	1059.24	136.77	75.66	102.82	54.32	113.49	217.28	134.83	64.99	230.86	331.74	-21.34	65.96	96.03	14.55
204322	67057.1	5949.01	66171.4	23816.4	8914.3	95817.6	324.95	11071.6	189.15	69.84	101.85	126.1	158.11	51.41	426.8	179.45	176.54	178.48	118.34	45.59	378.3	155.2	79.54	99.91	93.12	72.75
130101	6744.41	840.99	41371.5	25220	6687.18	40665.3	31441.6	238.62	104.76	3257.26	12.61	131.92	61.11	54.32	83.42	158.11	80.51	74.69	57.23	128.04	345.32	92.15	11.64	187.21	95.06	64.99
262139	47059.6	122.22	24579.8	17167.1	2205.78	69659.6	3108.85	425.83	56.26	119.31	120.28	489.85	13193.9	54.32	8971.53	62.08	87.3	97	154.23	47.53	296.82	152.29	32.98	166.84	151.32	107.67
177037	56101.9	1859.49	10159.8	450.08	323.01	45238.9	16471.6	12422.8	151.32	175.57	46.56	120.28	3459.99	1196.98	95.06	78.57	167.81	103.79	89.24	93.12	68.87	153.26	165.87	226.01	210.49	47.53
24485.7	1619.9	22510.8	65027.8	26552.8	2421.12	177513	47767.7	42002.9	187.21	208.55	105.73	96.03	74.69	1021.41	87.3	32.01	123.19	103.79	116.4	94.09	136.77	-23.28	90.21	76.63	75.66	71.78
247780	569.39	31062.3	41517.9	10331.5	43.65	113398	54476.2	25462.5	9.69998	172.66	-6.78998	114.46	1471.49	181.39	3422.16	43.65	62.08	103.79	112.52	84.39	132.89	155.2	78.57	232.8	113.49	67.9
49270.2	930.23	81949.5	11378.1	28709.1	331.74	7984.07	170390	7162.48	155.2	190.12	56.26	145.5	57.23	278.39	430.68	2374.56	11.64	171.69	39.77	128.04	531.56	-5.81997	64.02	270.63	179.45	109.61
167935	135821	16897.4	10260.7	500.52	4686.07	9816.4	11162.8	455.9	102.82	129.01	65.96	35531.1	404.49	77.6	246.38	326.89	69.84	87.3	75.66	62.08	202.73	94.09	47.53	160.05	36.86	8.73002
20110	133609	3950.81	42098	1366.73	2843.07	30891.6	39006.6	20559.2	174.6	98.94	24.25	30255.3	126.1	47.53	378.3	35.89	351.14	25.22	138.71	75.66	83.42	135.8	155.2	288.09	452.02	44.62
262139	108192	29148.5	33872.4	10951.3	944.78	390.91	42482.1	4092.43	463.66	172.66	56.26	50011.3	111.55	1780.92	201.76	374.42	40.74	81.48	113.49	73.72	554.84	121.25	172.66	185.27	126.1	88.27
4344.63	74057.6	4783.07	107024	5205.02	16544.3	93407.1	92036.5	3542.44	226.01	-7.75999	96.03	494.7	244.44	76.63	207.58	290.03	262.87	25.22	99.91	0	98.94	197.88	51.41	32.98	215.34	64.02
196279	93847.5	98.94	873	4096.31	99.91	4421.26	3100.12	490.82	173.63	53.35	84.39	66.93	392.85	464.63	192.06	534.47	153.26	167.81	52.38	110.58	129.98	209.52	80.51	242.5	277.42	97.97
15265.9	43010.8	10619.6	954.48	17139.9	3625.86	78824.2	16113.6	11092	116.4	37.83	52.38	598.49	222.13	1008.8	3232.04	94.09	1928.36	164.9	196.91	33.95	194.97	85.36	30.07	15.52	88.27	42.68
127744	1294.95	2362.92	13328.8	10616.6	248.32	7520.41	9367.29	5240.91	-58.2	206.61	68.87	11527.5	147.44	112.52	87.3	91.18	63.05	106.7	56.26	32.98	234.74	265.78	-5.81997	369.57	54.32	74.69
88255.5	634.38	166.84	17501.7	486.94	42.68	13584.9	4643.39	34340.9	188.18	192.06	80.51	10113.2	6155.62	345.32	190.12	37.83	2848.89	40.74	171.69	112.52	40.74	55.29	38.8	156.17	43.65	-1.93998
95007.6	35134.4	30436.7	1839.12	3249.5	5466.92	1283.31	53955.3	24700.1	185.27	122.22	134.83	1364.79	133.86	90.21	6417.52	78.57	177.51	27.16	2116.54	84.39	119.31	57.23	84.39	39.77	143.56	75.66
129200	1977.83	34956.9	42835.2	21151.8	5537.73	2047.67	1811.96	24275.2	91.18	88.27	128.04	234.74	67.9	419.04	384.12	200.79	5336.94	241.53	53.35	71.78	51.41	357.93	29.1	151.32	169.75	175.57
170351	29500.6	416.13	19015.9	11855.3	5566.83	109562	780.85	10118.1	-0.96999	105.73	39.77	110.58	21.34	2794.57	536.41	63.05	77.6	130.95	280.33	88.27	55.29	78.57	64.02	147.44	158.11	96.03
67635.2	3249.5	26190	9718.43	37095.7	11622.5	5482.44	517.98	393.82	160.05	212.43	53.35	14350.2	125.13	854.57	249.29	127.07	118.34	111.55	315.25	67.9	273.54	59.17	-1.93998	181.39	257.05	-18.43
2077.74	14880.8	15382.3	120838	2181.53	10059.9	128149	1129.08	39051.2	28.13	53.35	89.24	191.09	102.82	2379.41	85.36	3062.29	107.67	118.34	136.77	107.67	539.32	83.42	72.75	96.03	-42.68	4.84997
11471.2	2103.93	1840.09	14341.5	24584.7	6482.51	164210	93.12	10883.4	61.11	134.83	111.55	251.23	42.68	-12.61	93.12	8792.08	43.65	11722.5	42.68	47.53	219.22	129.01	74.69	59.17	140.65	64.99
158705	1242.57	22323.6	70215.4	226.01	654.75	68573.2	47603.7	17935.3	90.21	14.55	72.75	185.27	221.16	66.93	199.82	15.52	63.05	128.04	129.98	223.1	352.11	160.05	48.5	259.96	92.15	37.83
1877.92	16687.9	2126.24	72383.3	2984.69	6861.78	1469.55	29306.6	215.34	171.69	30.07	86.33	168.78	41.71	-10.67	340.47	39.77	27.16	128.04	155.2	75.66	193.03	64.99	112.52	172.66	52.38	79.54
18079.8	1746.97	24504.1	5608.54	5418.42	8257.61	72898.4	14422	17076.9	191.09	-3.87997	38.8	210.49	1226.08	-21.34	1350.24	10.67	-8.73002	26.19	186.24	112.52	278.39	320.1	64.99	30.07	60.14	132.89
2352.25	1248.39	27884.6	14226	2333.82	2619.97	159003	23955.1	31402.8	422.92	77.6	47.53	6287.54	182.36	-3.87997	51.41	104.76	812.86	285.18	79.54	64.99	72.75	246.38	28.13	223.1	91.18	80.51
150079	131173	856.51	8031.6	17598.7	15952.6	98149.4	1500.59	421.95	190.12	140.65	138.71	12112.4	1791.59	165.87	420.98	28.13	103.79	216.31	174.6	88.27	6.78998	175.57	64.02	94.09	79.54	83.42
4070.12	118898	872.03	42872.1	15618	45.59	2152.43	58586.1	9887.21	88.27	71.78	80.51	3123.4	2970.14	291.97	1853.67	66.93	337.56	40.74	225.04	72.75	403.52	81.48	123.19	62.08	126.1	173.63
16717.9	61579.5	549.99	123707	42253.2	279.36	11717.6	2304.72	12279.2	153.26	-30.07	60.14	406.43	24.25	1837.18	186.24	117.37	1094.16	111.55	114.46	33.95	315.25	72.75	111.55	270.63	118.34	46.56
19338.9	25869.9	36125.7	60829.7	1121.32	6449.53	191668	39628.4	20495.1	260.93	186.24	95.06	831.29	119.31	143.56	83.42	46.56	476.27	288.09	143.56	120.28	11.64	149.38	232.8	131.92	157.14	20.37
131797	10356.7	871.06	9347.89	12891.3	10724.3	3602.58	2212.57	334.65	384.12	22.31	140.65	20389.4	511.19	3017.67	123.19	165.87	1081.55	67.9	92.15	43.65	18.43	260.93	23.28	85.36	172.66	50.44
115673	1787.71	549.99	82748.8	35147	5586.23	19050.8	138061	19521.3	74.69	31.04	116.4	20250.7	4284.49	2022.45	115.43	122.22	42.68	199.82	-32.01	49.47	541.26	183.33	63.05	489.85	60.14	157.14
40248.2	73903.3	1230.93	45292.2	5118.69	4207.86	16738.3	42659.6	3528.86	193.03	86.33	139.68	221.16	204.67	228.92	1569.46	60.14	15.52	228.92	70.81	52.38	195.94	309.43	63.05	129.01	140.65	40.74
2609.3	79877.6	314.28	2960.44	26902.9	21130.5	2711.15	44310.6	1336.66	2086.47	92.15	99.91	0.96999	181.39	219.22	22.31	172.66	209.52	263.84	129.98	-32.98	206.61	148.41	26.19	141.62	102.82	29.1
8553.46	230.86	1831.36	225.04	37080.2	263.84	1518.05	31601.6	37689.4	286.15	123.19	97	92.15	140.65	44.62	349.2	106.7	107.67	-6.78998	56.26	2.90997	283.24	130.95	58.2	32.01	90.21	59.17
6385.51	80389.7	29923.5	27353	873.97	11573.1	103709	52817.5	16667.5	194	263.84	139.68	4212.71	1239.66	743.02	216.31	261.9	30.07	130.95	43.65	260.93	88.27	184.3	71.78	165.87	82.45	79.54
20934.5	2040.88	14009.7	5782.17	39660.4	8902.66	19066.3	79292.6	504.4	195.94	3.87997	60.14	-121.25	32.01	57.23	97.97	112.52	101.85	120.28	5136.15	56.26	168.78	109.61	99.91	662.51	-9.69998	79.54
261109	40487.8	1071.85	742.05	41142.5	448.14	44880.9	116443	39933.9	114.46	53.35	83.42	39.77	62.08	92.15	4915.96	104.76	43.65	180.42	18.43	71.78	-9.69998	169.75	27.16	54.32	-27.16	-6.78998
262139	56099	33995.6	1314.35	7628.08	8965.71	176122	7840.51	24184	86.33	165.87	98.94	120.28	128.04	475.3	688.7	62.08	77.6	216.31	136.77	69.84	165.87	245.41	102.82	100.88	11.64	-29.1
2402.69	520.89	39593.5	53451.9	1510.29	12838	23648.6	142357	898.22	897.25	157.14	171.69	7984.07	67.9	1008.8	24.25	219.22	33.95	90.21	162.96	35.89	314.28	136.77	78.57	140.65	124.16	219.22
91257.6	64721.3	22050	8221.72	25920.3	383.15	96151.2	260.93	9769.84	56.26	130.95	165.87	129.01	548.05	339.5	15489	3508.49	90.21	189.15	152.29	33.95	455.9	156.17	161.02	288.09	37.83	66.93
103655	2899.33	41485	87458.1	808.01	4281.58	189717	3339.71	5049.82	115.43	93.12	162.96	272.57	161.02	298.76	174.6	106.7	-9.69998	257.05	81.48	57.23	186.24	188.18	146.47	295.85	116.4	97.97
3524.01	12758.4	257.05	37372.2	10622.5	5569.74	4044.9	26769.1	89.24	10087	107.67	229.89	110.58	305.55	95.06	848.75	230.86	35.89	106.7	132.89	144.53	55.29	356.96	90.21	291.97	150.35	59.17
4774.34	80261.7	3686	1293.01	3860.6	15197	65520.6	47086.7	6668.75	153.26	377.33	80.51	5758.89	153.26	76.63	86.33	107.67	97.97	147.44	7662.03	120.28	133.86	29.1	79.54	97.97	138.71	97
12587.7	92587.5	564.54	121504	688.7	516.04	124460	369.57	16350.3	928.29	175.57	132.89	241.53	204.67	80.51	167.81	3127.28	145.5	196.91	174.6	13.58	205.64	139.68	99.91	73.72	194	60.14
188673	25611.9	63537.9	42320.1	10437.2	84.39	163471	39226.8	17759.7	1.93998	114.46	31.04	10382.9	2067.07	6.78998	9768.87	3325.16	89.24	106.7	109.61	81.48	274.51	229.89	116.4	145.5	165.87	73.72
605.28	31385.3	3983.79	51443.9	7796.86	11084.2	74040.1	104325	2532.67	230.86	80.51	82.45	7058.69	2368.74	66.93	3492	7391.4	49.47	35.89	134.83	87.3	140.65	129.01	86.33	188.18	110.58	159.08
3508.49	714.89	33660	3935.29	510.22	3815.01	47024.6	113057	17100.1	144.53	298.76	184.3	7568.91	220.19	116.4	175.57	206.61	62.08	317.19	55.29	101.85	312.34	95.06	129.01	145.5	197.88	61.11
15514.2	24056	13309.4	76346.8	1265.85	674.15	91142.2	740.11	16441.5	67.9	114.46	174.6	4331.05	9770.81	99.91	48.5	123.19	41.71	135.8	106.7	70.81	60.14	123.19	96.03	67.9	110.58	75.66
14509.3	440.38	5564.89	52265.6	756.6	549.02	14672.2	26849.6	9992.94	-6.78998	31.04	96.03	228.92	209.52	784.73	239.59	5399.99	33.95	51.41	379.27	136.77	235.71	42.68	191.09	464.63	134.83	69.84
203353	10607	13330.7	26334.5	3425.07	901.13	80266.5	49361.4	14015.5	206.61	205.64	237.65	105.73	160.05	0.96999	78.57	121.25	1028.2	64.02	60.14	93.12	166.84	186.24	79.54	751.75	142.59	-24.25
16153.4	4286.43	19688.1	2531.7	773.09	4720.99	75686.2	2513.27	651.84	230.86	174.6	62.08	7017.95	5135.18	-5.81997	106.7	162.96	372.48	99.91	126.1	58.2	140.65	43.65	53.35	162.96	381.21	58.2
62655.2	3544.38	21676.6	107599	439.41	766.3	352.11	105319	4602.65	132.89	108.64	69.84	97	139.68	4995.5	106.7	1159.15	271.6	10.67	116.4	182.36	260.93	81.48	101.85	231.83	90.21	71.78
166027	42981.7	19514.5	6695.91	31181.6	15247.4	18138	37912.5	9888.18	50.44	93.12	146.47	150.35	138.71	72.75	201.76	53.35	90.21	230.86	74.69	36.86	677.06	185.27	134.83	73.72	90.21	116.4
63347.8	32967.4	27119.3	82390.8	32125.4	16759.7	24026.9	25411.1	8270.22	66.93	66.93	161.02	677.06	637.29	75.66	4557.06	95.06	39.77	129.98	31.04	86.33	388	139.68	16.49	79.54	75.66	69.84
94719.5	1036.93	17068.1	626.62	16608.3	3243.68	95784.6	963.21	294.88	206.61	119.31	111.55	14080.5	213.4	1080.58	167.81	37.83	60.14	34.92	82.45	102.82	135.8	267.72	18.43	110.58	126.1	49.47
918.59	39562.4	36853.2	67599.3	24328.6	985.52	144838	115043	13756.5	125.13	222.13	56.26	91.18	124.16	412.25	169.75	49.47	85.36	149.38	218.25	157.14	365.69	178.48	76.63	248.32	83.42	131.92
262139	4113.77	18851	46298.1	3257.26	118.34	1575.28	29069	21.34	134.83	166.84	79.54	706.16	13009.6	39.77	67.9	231.83	78.57	295.85	76.63	52.38	283.24	585.88	19.4	38061.8	86.33	90.21
4673.46	9532.19	12036.7	446.2	14325.9	8397.29	10833.9	1125.2	2105.87	1011.71	146.47	178.48	4.84997	141.62	46.56	147.44	120.28	71.78	200.79	-36.86	59.17	73.72	249.29	57.23	452.02	144.53	46.56
42850.7	72483.2	25693.4	10922.2	52227.7	382.18	211265	8829.91	18541.5	139.68	161.99	41.71	66.93	203.7	91.18	129.98	241.53	106.7	116.4	181.39	-36.86	213.4	160.05	66.93	233.77	101.85	114.46
2736.37	6670.69	1196.01	69345.3	7946.24	11767.1	2285.32	148594	2236.82	93.12	64.02	62.08	268.69	549.99	91.18	100.88	159.08	106.7	51.41	97	28.13	309.43	82.45	111.55	100.88	47.53	-3.87997
887.55	15996.3	13897.2	60200.1	333.68	3023.49	144601	27413.2	1710.11	255.11	69.84	140.65	516.04	60.14	563.57	36.86	64.02	66.93	248.32	168.78	40.74	253.17	140.65	46.56	242.5	99.91	37.83
115047	142186	19194.4	933.14	1248.39	141.62	513.13	14553.9	1805.17	138.71	304.58	103.79	121.25	67.9	107.67	99.91	146.47	-15.52	220.19	180.42	-6.78998	394.79	141.62	41.71	199.82	103.79	195.94
5316.57	63387.6	25020.2	1025.29	5972.29	8040.33	1984.62	2683.02	17668.6	198.85	194.97	51.41	5045.94	141.62	168.78	270.63	117.37	50.44	95.06	65.96	58.2	190.12	11.64	81.48	29.1	173.63	44.62
239080	60207.9	194	79127.8	1682.95	9610.76	2627.73	75864.7	6156.59	173.63	8.73002	339.5	277.42	258.99	38.8	4029.38	9743.65	70.81	32.98	282.27	50.44	141.62	101.85	60.14	-4.84997	164.9	58.2
20250.7	54278.3	15646.1	1681.98	3537.59	142.59	4741.36	75439.8	7362.3	25.22	180.42	186.24	35.89	590.73	77.6	85.36	51.41	56.26	227.95	41.71	96.03	87.3	156.17	107.67	32.01	77.6	58.2
262139	53859.2	334.65	33938.4	14363.8	726.53	185313	1206.68	773.09	138.71	91.18	168.78	94.09	182.36	236.68	219.22	463.66	194.97	94.09	89.24	66.93	248.32	136.77	156.17	226.01	225.04	28.13
136933	34886	1226.08	39882.5	3452.23	1415.23	162692	4187.49	794.43	82.45	45.59	170.72	1608.26	206.61	51.41	50.44	129.98	105.73	90.21	37.83	49.47	-45.59	429.71	102.82	491.79	190.12	86.33
131296	428.74	3520.13	4127.35	28695.5	5561.01	147642	226.98	14890.5	49.47	100.88	129.01	197.88	1694.59	15.52	149.38	59.17	4248.6	180.42	161.02	-7.75999	52.38	141.62	64.99	186.24	75.66	61.11
171864	1362.85	728.47	5877.23	35790.1	1396.8	162396	516.04	7661.06	37.83	122.22	80.51	11571.1	352.11	96.03	115.43	194.97	192.06	214.37	85.36	127.07	284.21	120.28	75.66	120.28	59.17	91.18
21689.2	923.44	33066.3	97493.7	21596.1	20721.1	198119	44098.1	11762.2	269.66	145.5	133.86	229.89	-20.37	3636.53	195.94	353.08	41.71	83.42	319.13	86.33	542.23	43.65	44.62	269.66	64.02	88.27
25950.4	3549.23	16428.9	17785.9	242.5	336.59	1136.84	1221.23	20425.3	107.67	68.87	142.59	160.05	276.45	985.52	232.8	33.95	-7.75999	51.41	121.25	81.48	172.66	78.57	42.68	388	114.46	49.47
109320	18569.7	24060.8	535.44	36677.6	7099.43	5971.32	706.16	465.6	132.89	129.98	75.66	380.24	61.11	1805.17	278.39	103.79	2524.91	140.65	110.58	73.72	283.24	101.85	42.68	141.62	0.96999	42.68
58453.2	1914.78	11549.8	1799.35	537.38	209.52	262139	27426.7	672.21	81.48	195.94	63.05	16798.5	207.58	81.48	28.13	102.82	64.02	28.13	55.29	77.6	260.93	178.48	58.2	97	39.77	15.52
79265.5	494.7	2926.49	37824.2	197.88	391.88	765.33	25247.2	5536.76	230.86	122.22	118.34	1141.69	3050.65	33.95	5287.47	128.04	0.96999	327.86	119.31	101.85	206.61	211.46	-10.67	275.48	78.57	67.9
209949	7254.63	10477	1576.25	23093.8	26958.2	7181.88	54806.9	30047.7	186.24	201.76	101.85	497.61	494.7	160.05	536.41	214.37	4.84997	146.47	46.56	40.74	143.56	44.62	101.85	176.54	45.59	126.1
68411.2	57479.3	28713	139678	31813.1	8741.64	1336.66	24266.5	196.91	107.67	376.36	46.56	73.72	108.64	61.11	143.56	-11.64	695.49	201.76	78.57	156.17	56.26	223.1	-7.75999	554.84	60.14	132.89
24931.9	50704.8	344.35	340.47	34133.3	7464.15	218175	468.51	281.3	111.55	208.55	129.01	200.79	63.05	50.44	411.28	20.37	61.11	240.56	75.66	71.78	192.06	163.93	118.34	134.83	51.41	152.29
3363.96	31169	20570.8	68552.8	834.2	7415.65	15416.2	99818.8	1458.88	31.04	90.21	199.82	292.94	140.65	114.46	796.37	134.83	199.82	289.06	64.99	90.21	231.83	48.5	73.72	92.15	14.55	143.56
47044	699.37	16635.5	18437.8	4370.82	401.58	14951.6	50603.9	18512.5	64.99	144.53	1.93998	388	323.98	54.32	712.95	1026.26	94.09	148.41	41.71	74.69	5.81997	64.02	59.17	126.1	104.76	52.38
239209	1825.54	535.44	1593.71	1538.42	19963.6	56642.2	25751.6	33789	210.49	13.58	149.38	513.13	113.49	70.81	253.17	78.57	111.55	197.88	283.24	116.4	377.33	39.77	130.95	288.09	89.24	203.7
25984.4	20602.8	18065.3	41172.6	23632.1	281.3	247250	782.79	13931.1	97.97	212.43	132.89	355.99	188.18	2755.77	141.62	446.2	104.76	81.48	104.76	38.8	3224.28	113.49	76.63	200.79	317.19	96.03
246349	1894.41	1214.44	672.21	35.89	5671.59	42836.2	62319.6	26307.4	173.63	150.35	145.5	4197.19	1659.67	50.44	212.43	8.73002	-13.58	43.65	54.32	2930.37	274.51	75.66	29.1	81.48	69.84	40.74
40249.2	19230.3	36122.8	68424.8	1898.29	625.65	66022.1	104203	955.45	78.57	292.94	94.09	316.22	-26.19	91.18	138.71	3652.05	170.72	103.79	15.52	115.43	236.68	100.88	-9.69998	94.09	41.71	94.09
13190.1	10794.2	8885.2	74715.2	36250.8	4917.9	17602.6	689.67	370.54	183.33	80.51	76.63	320.1	811.89	80.51	17.46	1536.48	2715.03	150.35	191.09	58.2	272.57	291.97	122.22	181.39	211.46	39.77
82248.2	769.21	19251.6	46582.3	54768.2	2688.84	59239.9	2510.36	35667.9	100.88	5138.09	150.35	216.31	2070.95	97.97	129.01	164.9	77.6	88.27	59.17	29.1	145.5	340.47	34.92	437.47	192.06	58.2
262139	478.21	1496.71	1406.5	46580.4	11752.5	83615.9	780.85	335.62	219.22	105.73	86.33	117.37	1026.26	65.96	191.09	67.9	160.05	113.49	132.89	13.58	387.03	34.92	134.83	8.73002	201.76	114.46
48498.1	121831	1156.24	53729.3	16006	12016.4	5849.1	36167.4	22011.2	153.26	265.78	67.9	7480.64	956.42	1122.29	194	89.24	409.34	213.4	31.04	95.06	456.87	329.8	75.66	182.36	67.9	48.5
2327.03	15478.3	21112	63412.8	3554.08	20411.7	230325	1305.62	9713.58	243.47	105.73	167.81	46.56	93.12	526.71	299.73	14.55	40.74	75.66	259.96	114.46	95.06	130.95	20.37	56.26	157.14	59.17
252948	41646	11317	17255.3	26267.6	9090.84	83554.8	49449.6	10916.4	23.28	-18.43	85.36	3956.63	135.8	87.3	344.35	103.79	81.48	140.65	184.3	41.71	125.13	95.06	144.53	115.43	49.47	93.12
41244.4	37748.5	601.4	5451.4	40286	6828.8	1595.65	34083.9	15167.9	85.36	148.41	93.12	1706.23	103.79	307.49	4036.17	207.58	101.85	150.35	83.42	49.47	205.64	175.57	9.69998	347.26	47.53	123.19
92440	93024	7007.28	16632.6	388.97	257.05	2545.28	33983	21109.1	277.42	125.13	54.32	305.55	95.06	92.15	100.88	55.29	335.62	93.12	119.31	39.77	525.74	460.75	102.82	1.93998	75.66	27.16
114249	2930.37	1929.33	34496.1	1547.15	11169.5	5633.76	20484.5	291	306.52	71.78	146.47	7.75999	64.99	186.24	38.8	129.01	68173.5	116.4	281.3	6.78998	336.59	604.31	26.19	77.6	53.35	133.86
119196	31935.3	238.62	20103.2	18803.5	45.59	485.97	14896.3	1585.95	352.11	48.5	50.44	1222.2	405.46	78.57	0.96999	216.31	126.1	59.17	160.05	49.47	280.33	119.31	103.79	31.04	161.99	30.07
16000.1	149410	1518.05	47112.9	41596.5	648.93	216573	907.92	13786.6	43.65	147.44	142.59	222.13	2125.27	939.93	610.13	669.3	247.35	29.1	33.95	100.88	321.07	75.66	41.71	7.75999	102.82	96.03
46048.8	14218.3	19237	39318.9	11341.2	1869.19	4939.24	18783.1	957.39	11.64	53.35	85.36	288.09	1550.06	25.22	128.04	98.94	47.53	39.77	95.06	157.14	333.68	169.75	6.78998	225.04	111.55	1.93998
12513	133.86	709.07	111872	450.08	1290.1	98731.5	41616.9	1274.58	160.05	29.1	79.54	322.04	630.5	37.83	98.94	6082.87	575.21	0	174.6	28.13	167.81	80.51	52.38	152.29	102.82	129.98
192748	86415.3	42190.1	44769.4	6026.61	8278.95	4599.74	79884.4	16348.4	59.17	116.4	97	96.03	643.11	111.55	204.67	58.2	72.75	61.11	163.93	129.01	322.04	85.36	40.74	-6.78998	173.63	111.55
117427	2376.5	23920.2	30255.3	19673.5	4025.5	478.21	39730.2	24659.3	80.51	436.5	39.77	206.61	185.27	101.85	138.71	7810.44	47.53	116.4	105.73	87.3	98.94	140.65	129.01	265.78	46.56	97
69808.9	1676.16	28411.3	1696.53	17246.6	6724.04	27151.3	36352.7	1903.14	151.32	13.58	33.95	383.15	135.8	98.94	61.11	179.45	134.83	83.42	73.72	120.28	424.86	152.29	38.8	48.5	132.89	32.98
1374.49	29946.8	1617.96	47475.7	10090.9	14204.7	2245.55	60410.6	18861.7	211.46	36.86	98.94	24419.8	1890.53	783.76	56.26	1900.23	82.45	-16.49	94.09	127.07	268.69	503.43	30.07	91.18	32.98	191.09
97359.9	149780	18841.3	1225.11	37322.7	8788.2	53491.6	59933.4	6718.22	115.43	124.16	73.72	350.17	101.85	814.8	94.09	173.63	49.47	95.06	208.55	50.44	71.78	85.36	55.29	733.32	64.02	157.14
111484	84973.9	17331	4859.7	32911.1	17634.6	13740	937.99	87.3	153.26	64.02	81.48	126.1	109.61	1523.87	241.53	54.32	805.1	146.47	231.83	71.78	415.16	67.9	62.08	191.09	74.69	73.72
1627.66	80.51	3211.67	53308.3	3807.25	6526.16	197.88	973.88	4710.32	134.83	-4.84997	181.39	119.31	20.37	291	153.26	52.38	54.32	31.04	148.41	85.36	249.29	194	5.81997	290.03	71.78	71.78
4765.61	13481.1	1074.76	26267.6	34539.8	941.87	26801.1	22538.9	22545.7	149.38	32.98	18.43	7062.57	83.42	129.01	69.84	211.46	151.32	-57.23	18.43	76.63	110.58	23.28	71.78	150.35	42.68	56.26
2190.26	782.79	408.37	1432.69	13528.6	399.64	92316.8	1425.9	41498.5	332.71	155.2	58.2	194.97	196.91	118.34	6618.31	103.79	91.18	51.41	88.27	32.98	64.99	52.38	118.34	31.04	43.65	138.71
174216	8555.4	80105.5	48312.8	621.77	15520	29010.8	46663.8	896.28	104.76	88.27	70.81	291.97	45.59	95.06	3389.18	551.93	107.67	71.78	126.1	133.86	291	323.98	172.66	174.6	148.41	16.49
4532.81	65608.9	2584.08	32786	12710.9	445.23	31882.9	1679.07	20737.6	59.17	204.67	45.59	4022.59	659.6	84.39	79.54	65.96	-32.98	26.19	180.42	45.59	549.99	152.29	27.16	193.03	114.46	52.38
81087.2	67730.2	30030.2	176960	29707.2	2249.43	687.73	8744.55	8773.65	20.37	241.53	128.04	69.84	430.68	40.74	11294.7	182.36	91.18	48.5	166.84	50.44	-12.61	126.1	54.32	86.33	160.05	106.7
163946	76569.9	19125.5	3267.93	18097.3	656.69	6643.53	516.04	85.36	-74.69	1630.57	73.72	113.49	-24.25	-1.93998	10880.5	16306.7	144.53	117.37	90.21	52.38	425.83	128.04	169.75	297.79	31.04	64.02
155157	18436.8	5535.79	89673.6	32154.5	257.05	159739	21600	967.09	107.67	215.34	68.87	143.56	1419.11	662.51	-25.22	49.47	69.84	40.74	17.46	73.72	216.31	129.98	102.82	178.48	36.86	65.96
208389	413.22	5009.08	1625.72	38138.5	8129.57	40355.9	36701.9	909.86	193.03	245.41	116.4	286.15	140.65	36.86	2853.74	167.81	1972.01	-7.75999	160.05	12.61	260.93	387.03	55.29	132.89	255.11	269.66
129121	88183.7	24537.1	16371.7	27111.5	10578.8	178009	68740	14660.6	128.04	64.99	95.06	10637	605.28	452.99	153.26	131.92	65.96	156.17	183.33	38.8	64.02	111.55	-66.93	101.85	130.95	50.44
72133.1	653.78	706.16	1943.88	6795.82	1820.69	34974.3	7803.65	21959.8	113.49	146.47	77.6	117.37	3270.84	159.08	324.95	661.54	157.14	158.11	155.2	68.87	71.78	201.76	41.71	198.85	32.98	130.95
122111	413.22	16967.2	2271.74	42677.1	799.28	97682.9	46589.1	39190.9	142.59	145.5	10.67	148.41	88.27	57.23	-68.87	89.24	89.24	90.21	159.08	54.32	449.11	92.15	58.2	147.44	67.9	141.62
212454	9583.6	10284.9	84456	1986.56	12419.9	123781	2683.02	586.85	193.03	179.45	101.85	548.05	47.53	34.92	18642.4	9.69998	472.39	123.19	64.99	55.29	236.68	226.98	65.96	155.2	171.69	32.98
207110	28342.4	45472.6	43431.7	11351.9	4329.11	72842.2	9666.05	17775.2	79.54	75.66	34.92	1082.52	47.53	37.83	267.72	-31.04	94.09	46.56	41.71	108.64	150.35	187.21	20.37	86.33	66.93	55.29
3174.81	16004	965.15	48904.5	40549.9	4629.81	8311.93	45132.2	2726.67	264.81	118.34	80.51	1678.1	101.85	-2.90997	5558.1	2864.41	116.4	24.25	-10.67	60.14	157.14	120.28	79.54	292.94	60.14	71.78
112290	930.23	29441.4	26528.5	606.25	8370.13	1303.68	14091.2	48.5	221.16	165.87	66.93	266.75	102.82	422.92	127.07	127.07	37.83	63.05	39.77	86.33	112.52	192.06	29.1	56.26	84.39	-21.34
110952	6802.61	946.72	32485.3	14099.9	3703.46	3377.54	815.77	51981.3	94.09	92.15	38.8	338.53	4.84997	18.43	153.26	116.4	54.32	151.32	11.64	37.83	356.96	183.33	128.04	204.67	99.91	177.51
39297.6	65841.6	29916.7	62715.4	21670.8	2909.03	10997.9	111049	10030.8	221.16	146.47	51.41	178.48	319.13	20.37	170.72	298.76	41.71	74.69	151.32	32.98	326.89	261.9	110.58	234.74	116.4	96.03
160363	3036.1	8734.85	758.54	14442.3	13097.9	13632.4	111586	42081.5	147.44	93.12	245.41	1422.99	152.29	86.33	618.86	4414.47	79.54	110.58	183.33	34.92	236.68	36.86	-11.64	165.87	113.49	154.23
1269.73	91829.9	17185.5	83733.3	834.2	9053.98	11054.1	2060.28	18215.6	66.93	89.24	146.47	96.03	55.29	90.21	189.15	224.07	2843.07	159.08	188.18	57.23	484.03	90.21	88.27	33.95	332.71	107.67
123492	1746.97	3786.88	128264	20700.8	5228.3	3089.45	96302.6	38914.5	69.84	252.2	43.65	552.9	1807.11	112.52	94.09	1214.44	43.65	109.61	84.39	63.05	192.06	64.02	63.05	157.14	82.45	74.69
119187	41629.5	10104.5	115607	613.04	302.64	231892	140116	25126.9	229.89	108.64	14.55	246.38	7152.78	77.6	97	174.6	92.15	96.03	127.07	37.83	129.01	167.81	58.2	196.91	179.45	36.86
72021.5	5858.8	36706.8	663.48	2552.07	14037.8	1323.08	76.63	16166	189.15	132.89	111.55	125.13	136.77	1329.87	262.87	1197.95	67.9	93.12	132.89	99.91	81.48	56.26	105.73	124.16	97.97	65.96
165615	16207.7	328.83	56462.7	811.89	14422	114891	27328.8	1689.74	271.6	156.17	24.25	9471.08	3557.96	-10.67	104.76	129.98	71.78	310.4	54.32	100.88	148.41	184.3	176.54	360.84	186.24	177.51
114062	35983.1	3730.62	34147.9	19804.5	46563.9	437.47	12500.4	38302.4	300.7	56.26	81.48	3758.75	13912.7	1844.94	230.86	159.08	256.08	71.78	179.45	45.59	178.48	83.42	92.15	158.11	61.11	139.68
235740	1342.48	44988.6	111742	29144.6	176.54	109045	71759.6	547.08	211.46	92.15	134.83	300.7	78.57	89.24	-34.92	187.21	95.06	403.52	143.56	84.39	129.01	23.28	93.12	201.76	144.53	52.38
77387.6	36915.3	447.17	416.13	73203	21044.1	3063.26	26910.7	21283.7	152.29	32.98	71.78	10192.8	161.99	44.62	81.48	69.84	88.27	144.53	13.58	64.02	739.14	260.93	42.68	167.81	90.21	25.22
5495.05	10827.1	20210.9	3701.52	41185.2	223.1	36126.7	596.55	20747.3	204.67	29.1	32.98	346.29	68.87	1.93998	118.34	136.77	117.37	70.81	134.83	75.66	251.23	14.55	37.83	125.13	88.27	111.55
131537	93584.7	2720.85	13511.1	27266.7	11129.8	94275.3	4234.05	23601.1	123.19	86.33	69.84	532.53	4367.91	109.61	211.46	731.38	52.38	225.04	34.92	177.51	132.89	219.22	40.74	221.16	99.91	54.32
1341.51	117996	274.51	3225.25	23917.3	21613.5	105084	45197.2	4076.91	284.21	164.9	94.09	96.03	42.68	138.71	124.16	81.48	246.38	195.94	149.38	141.62	35.89	69.84	-3.87997	124.16	261.9	81.48
4949.91	52401.3	22609.7	28087.3	20145	77.6	62806.5	2074.83	6585.33	428.74	232.8	-45.59	352.11	453.96	48.5	345.32	144.53	2505.51	59.17	108.64	118.34	275.48	18.43	76.63	436.5	107.67	98.94
86631.7	71663.6	612.07	84313.4	145.5	2090.35	2124.3	1507.38	9419.67	197.88	20.37	13.58	823.53	1318.23	85.36	164.9	143.56	236.68	119.31	150.35	50.44	208.55	279.36	75.66	78.57	160.05	-24.25
7159.57	88162.3	2221.3	880.76	2489.99	4594.89	13419	2916.79	181.39	106.7	140.65	63.05	-30.07	167.81	147.44	229.89	127.07	46.56	43.65	82.45	146.47	306.52	142.59	24.25	135.8	162.96	30.07
28711	44392.1	1111.62	2240.7	6004.3	106.7	90718.3	55268.7	8291.56	216.31	0.96999	-14.55	144.53	77.6	35.89	64.99	533.5	197.88	75.66	55.29	88.27	408.37	166.84	59.17	94.09	3.87997	10.67
110566	33806.4	82.45	674.15	24372.2	545.14	48333.1	1158.18	187.21	162.96	7.75999	51.41	77.6	50.44	53.35	153.26	546.11	266.75	199.82	172.66	55.29	477.24	28.13	36.86	306.52	74.69	91.18
218855	855.54	13064	23504.1	16515.2	4138.99	31922.7	544.17	255.11	241.53	189.15	27.16	3414.4	98.94	107.67	135.8	168.78	15.52	13.58	126.1	166.84	250.26	147.44	-8.73002	102.82	55.29	95.06
31297	92580.7	14098.9	33651.2	8151.88	5512.51	100952	47992.7	19951.9	632.44	96.03	112.52	147.44	150.35	72.75	16025.4	486.94	2889.63	91.18	70.81	1.93998	115.43	161.99	167.81	62.08	121.25	90.21
81418.9	21586.4	19243.8	46852.9	16376.5	7281.79	3377.54	8407.96	34419.5	258.99	39.77	43.65	253.17	10470.2	172.66	315.25	12.61	27.16	50.44	107.67	65.96	308.46	95.06	78.57	156.17	213.4	85.36
901.13	21772.6	37073.4	27159	2415.3	166.84	91384.6	48484.5	9944.44	256.08	84.39	113.49	289.06	67.9	76.63	12883.5	43.65	115.43	46.56	-4.84997	76.63	136.77	57.23	9.69998	278.39	78.57	45.59
127842	44065.2	13449.1	1429.78	10091.9	10392.6	130056	1665.49	816.74	578.12	90.21	98.94	3429.92	244.44	171.69	1181.46	107.67	39.77	26.19	268.69	18.43	26.19	88.27	50.44	225.04	26.19	121.25
110987	39089.1	31930.5	22178.1	699.37	7336.11	130396	72770.4	230.86	152.29	186.24	138.71	14196	101.85	1183.4	92.15	1164	316.22	159.08	109.61	64.99	122.22	60.14	67.9	419.04	437.47	52.38
262139	109738	28543.2	1093.19	8114.05	4596.83	10576.9	29583.1	16306.7	286.15	89.24	98.94	344.35	197.88	-11.64	38.8	82.45	91.18	292.94	26.19	12.61	349.2	24.25	64.99	310.4	44.62	15.52
2005.96	467.54	656.69	13695.4	21090.7	82170.6	137318	33952.9	2004.99	167.81	348.23	125.13	507.31	5341.79	80.51	153.26	122.22	97.97	40.74	113.49	73.72	336.59	225.04	22.31	122.22	157.14	75.66
43140.8	70646.1	3530.8	58376.6	2246.52	34.92	128433	145693	43430.8	378.3	46.56	80.51	156.17	51.41	75.66	121.25	1.93998	1380.31	94.09	136.77	-0.96999	92.15	180.42	91.18	92.15	92.15	89.24
19025.6	6428.19	21684.4	1525.81	2711.15	258.02	108147	844.87	6862.75	279.36	40.74	31.04	105.73	99.91	589.76	118.34	-7.75999	83.42	276.45	237.65	93.12	268.69	13.58	92.15	132.89	165.87	63.05
121288	103092	17082.7	1989.47	603.34	281.3	119805	47424.3	199.82	177.51	164.9	-36.86	142.59	3785.91	91.18	2439.55	146.47	51.41	286.15	80.51	86.33	137.74	116.4	61.11	175.57	79.54	71.78
212356	10908.6	31234	37786.4	8100.47	608.19	14806.1	270.63	129.98	236.68	129.98	38.8	5222.48	76.63	177.51	200.79	126.1	128.04	226.98	153.26	112.52	143.56	82.45	181.39	97	109.61	101.85
221634	143609	4744.27	1182.43	401.58	5072.13	69898.2	48938.5	298.76	248.32	57.23	93.12	57.23	225.04	66.93	25.22	-38.8	97	113.49	120.28	48.5	367.63	37.83	56.26	20.37	28.13	23.28
157810	31515.3	17367.8	98201.8	24893.1	615.95	187755	769.21	22947.3	147.44	161.02	17.46	151.32	115.43	116.4	8.73002	-0.96999	67.9	118.34	292.94	97.97	280.33	123.19	92.15	272.57	150.35	26.19
37836.8	16957.5	57462.8	619.83	40176.4	297.79	877.85	62730.9	546.11	355.99	274.51	0.96999	-43.65	698.4	2363.89	277.42	-0.96999	-1.93998	154.23	140.65	69.84	159.08	149.38	86.33	271.6	54.32	44.62
233610	124676	323.98	497.61	18422.2	2425	47118.7	695.49	49434.1	319.13	-26.19	34.92	157.14	79.54	144.53	145.5	125.13	-1.93998	307.49	114.46	35.89	286.15	153.26	87.3	399.64	106.7	49.47
29465.7	6513.55	29143.7	8124.72	2491.93	8615.54	50541.9	69534.5	6685.24	372.48	70.81	144.53	530.59	62.08	193.03	92.15	752.72	679	115.43	85.36	82.45	1.93998	0	67.9	436.5	166.84	57.23
186332	84596.6	14442.3	22216.9	1090.28	936.05	116625	75283.7	5441.7	130.95	170.72	57.23	464.63	41.71	34.92	246.38	249.29	38.8	226.98	64.99	70.81	282.27	231.83	129.98	167.81	224.07	99.91
198430	13537.3	8867.74	36563.2	31426.1	369.57	44549.2	94274.3	11273.3	118.34	310.4	149.38	415.16	17.46	408.37	69.84	123.19	108.64	154.23	189.15	38.8	146.47	228.92	76.63	189.15	77.6	89.24
170148	35979.2	10621.5	310.4	6244.86	10449.8	40832.1	19847.2	985.52	-18.43	192.06	66.93	68.87	3803.37	77.6	180.42	105.73	169.75	126.1	32.01	33.95	114.46	134.83	144.53	149.38	34.92	69.84
808.98	205342	14191.1	3320.31	10788.3	1527.75	256243	69178.5	141.62	112.52	81.48	89.24	302.64	388	132.89	228.92	4007.07	51.41	62.08	139.68	65.96	238.62	137.74	60.14	130.95	173.63	59.17
62955.9	144222	11294.7	1807.11	5482.44	5244.79	197781	9668.96	24237.4	254.14	94.09	41.71	128.04	160.05	108.64	1178.55	52.38	51.41	73.72	417.1	130.95	18.43	166.84	69.84	163.93	42.68	76.63
34568.9	58900.4	1656.76	74612.4	40991.2	15237.7	88251.6	75910.2	17709.3	84.39	168.78	24.25	11134.6	250.26	103.79	17307.7	1957.46	51.41	172.66	69.84	77.6	244.44	19.4	107.67	387.03	204.67	83.42
2145.64	16508.4	23527.3	49234.3	42783.8	3672.42	86364.9	36279.9	620.8	107.67	109.61	129.98	38.8	32.98	1124.23	751.75	633.41	47.53	101.85	59.17	175.57	129.98	188.18	139.68	103.79	92.15	90.21
11417.9	57153.4	543.2	53662.3	30582.2	904.04	3145.71	51381.9	27765.3	125.13	49.47	42.68	2709.21	1787.71	266.75	181.39	157.14	-17.46	146.47	84.39	38.8	361.81	173.63	89.24	158.11	108.64	103.79
6447.59	4284.49	17080.7	19482.5	28096	11292.7	156500	518.95	11352.9	194	227.95	61.11	5046.91	287.12	440.38	1397.77	128.04	7.75999	166.84	63.05	78.57	150.35	73.72	21.34	442.32	74.69	74.69
8634.94	53493.6	342.41	39740.9	4817.02	519.92	145168	45041	734.29	140.65	124.16	170.72	293.91	109.61	1830.39	249.29	1408.44	12.61	93.12	296.82	65.96	108.64	233.77	57.23	237.65	216.31	71.78
262139	34606.7	26618.7	45083.7	38188.9	173.63	41918.5	524.77	983.58	177.51	231.83	82.45	334.65	6150.77	104.76	776.97	40.74	11.64	114.46	108.64	71.78	132.89	163.93	38.8	141.62	223.1	29.1
44606.4	52114.2	8651.43	70100.9	71347.4	175.57	262139	1890.53	153.26	142.59	223.1	22.31	263.84	210.49	60.14	17628.8	156.17	174.6	105.73	112.52	87.3	321.07	97.97	168.78	133.86	236.68	84.39
57279.5	39469.3	604.31	677.06	898.22	15.52	3751.96	111129	711.01	111.55	125.13	49.47	1063.12	194	109.61	3266.96	124.16	53.35	132.89	104.76	34295.3	105.73	68.87	45.59	16.49	89.24	82.45
199024	36497.2	18311.7	81645.9	1666.46	245.41	11410.1	26026.1	1294.95	228.92	258.99	91.18	-32.01	93.12	79.54	205.64	72.75	21.34	189.15	161.02	69.84	643.11	41.71	83.42	274.51	56.26	65.96
164687	113098	20803.6	2058.34	40646.9	1907.99	6134.28	34136.2	30222.3	136.77	64.02	46.56	15011.7	409.34	75.66	274.51	335.62	54.32	233.77	98.94	21.34	130.95	248.32	77.6	180.42	152.29	121.25
89002.4	262139	1130.05	30582.2	56455	4913.05	136226	51701	23784.4	115.43	19.4	134.83	116.4	39.77	17.46	159.08	143.56	-19.4	155.2	97	91.18	179.45	62.08	66.93	487.91	64.02	84.39
2142.73	1553.94	31.04	4822.84	22667.9	3355.23	244498	46815.1	209.52	202.73	4.84997	82.45	4.84997	94.09	1234.81	218.25	151.32	46.56	135.8	217.28	92.15	77.6	97.97	74.69	109.61	137.74	84.39
219498	4155.48	842.93	643.11	28793.5	279.36	72396.9	70391.9	28215.4	218.25	195.94	113.49	355.02	82.45	57.23	2412.39	27.16	1034.02	115.43	213.4	48.5	16.49	20.37	164.9	206.61	85.36	64.02
194357	99080.7	97128	19085.7	33580.4	18880.1	1561.7	6176.96	32026.5	370.54	99.91	114.46	5252.55	109.61	70.81	434.56	215.34	162.96	208.55	145.5	64.02	252.2	175.57	120.28	100.88	53.35	71.78
13760.4	40976.7	1171.76	204779	19034.3	4465.88	172.66	1068.94	578.12	303.61	116.4	135.8	6194.42	140.65	221.16	211.46	1815.84	1271.67	369.57	165.87	32.01	416.13	207.58	79.54	297.79	107.67	79.54
54590.6	142.59	35940.4	554.84	1820.69	4417.38	244747	64691.3	8685.38	164.9	180.42	44.62	1610.2	547.08	68.87	513.13	9946.38	65.96	222.13	106.7	104.76	330.77	82.45	23.28	340.47	130.95	164.9
33569.8	38049.2	631.47	15677.1	2072.89	12208.4	1270.7	68415.1	100.88	214.37	190.12	94.09	363.75	94.09	1401.65	440.38	45.59	93.12	170.72	-5.81997	80.51	319.13	17.46	96.03	191.09	110.58	173.63
356.96	93073.5	17803.4	20186.7	7685.31	10585.6	2886.72	32588.1	18480.4	159.08	224.07	62.08	72.75	166.84	2392.02	96.03	3467.75	41.71	178.48	21.34	140.65	196.91	66.93	87.3	279.36	149.38	-8.73002
185281	56021.4	3946.93	75109.1	8475.86	412.25	95052.2	18644.4	30299.9	140.65	159.08	227.95	238.62	181.39	115.43	39.77	80.51	67.9	203.7	149.38	108.64	232.8	205.64	95.06	104.76	66.93	96.03
262139	83245.4	33766.7	20407.8	4301.95	908.89	94195.8	1418.14	360.84	103.79	186.24	232.8	8653.37	191.09	35.89	196.91	309.43	78.57	240.56	138.71	71.78	64.02	327.86	43.65	309.43	125.13	138.71
129369	12083.3	35708.6	15970.1	10037.6	6162.41	3564.75	3265.99	12874.8	240.56	82.45	132.89	5502.81	188.18	101.85	15642.2	74.69	56.26	21.34	147.44	64.02	168.78	96.03	230.86	349.2	87.3	47.53
232508	57236.8	359.87	35695	48172.1	768.24	6220.61	46701.6	20632.9	165.87	140.65	19.4	525.74	66.93	96.03	1189.22	13.58	184.3	198.85	181.39	17.46	257.05	175.57	21.34	131.92	140.65	55.29
63655.3	32833.5	18399.9	36213	21610.6	1393.89	560.66	51255.8	23802.8	1265.85	77.6	41.71	374.42	2704.36	187.21	1922.54	73.72	434.56	39.77	60.14	49.47	763.39	170.72	80.51	157.14	92.15	92.15
2258.16	63902.6	47761.8	38276.2	45314.5	2291.14	3024.46	1885.68	585.88	-44.62	155.2	42.68	200.79	487.91	183.33	75.66	334.65	489.85	139.68	128.04	201.76	326.89	159.08	160.05	86.33	126.1	110.58
16620	57968.2	21319.6	82302.6	226.01	737.2	23246.1	25035.7	17384.3	82.45	145.5	-21.34	1213.47	170.72	54.32	730.41	56.26	130.95	60.14	95.06	423.89	263.84	167.81	11.64	270.63	104.76	192.06
89705.6	65770.8	437.47	16680.1	14621.8	468.51	92530.3	65454.6	509.25	377.33	72.75	-5.81997	105.73	2073.86	53.35	-20.37	503.43	40.74	461.72	-35.89	54.32	316.22	217.28	33.95	97.97	7.75999	61.11
201983	52507.1	14907.9	7887.07	3194.21	8091.74	255497	41774	28915.7	135.8	183.33	-11.64	316.22	5113.84	517.01	219.22	87.3	78.57	152.29	161.02	133.86	49.47	144.53	4.84997	235.71	114.46	36.86
4069.15	1086.4	1644.15	8522.42	65146.2	5124.51	4946.03	23177.2	1034.99	-27.16	125.13	19.4	196.91	130.95	230.86	177.51	-14.55	113.49	127.07	75.66	52.38	374.42	2.90997	71.78	165.87	83.42	-4.84997
10075.4	171670	1019.47	57369.7	2062.22	4827.69	74123.5	49199.4	3776.21	197.88	20.37	14.55	101.85	75.66	0.96999	326.89	5.81997	4.84997	129.01	127.07	41.71	234.74	113.49	111.55	73.72	296.82	39.77
202168	1708.17	120.28	30873.2	25798.1	44.62	63948.2	785.7	20190.6	246.38	518.95	17.46	2923.58	67.9	2623.85	331.74	-0.96999	787.64	71.78	54.32	83.42	54.32	46.56	98.94	323.98	81.48	42.68
10875.6	778.91	24070.6	37.83	7668.82	20645.5	130715	37609.8	28462.7	84.39	26.19	44.62	237.65	114.46	647.96	203.7	117.37	86.33	55.29	97	38.8	204.67	129.98	101.85	150.35	218.25	48.5
4.84997	17534.7	1099.98	441.35	4602.65	414.19	1107.74	23436.2	6981.09	-52.38	77.6	-46.56	365.69	72.75	60.14	116.4	4040.05	107.67	263.84	65.96	163.93	112.52	93.12	168.78	221.16	64.02	23.28
95093	38931.9	1516.11	10570.1	2692.72	4106.98	108309	145.5	31108.9	100.88	32.98	47.53	208.55	96.03	44.62	114.46	38.8	112.52	169.75	108.64	79.54	570.36	145.5	76.63	115.43	112.52	87.3
19583.3	407.4	23274.2	402.55	12668.2	906.95	80558.5	46599.8	19975.2	197.88	97	13.58	3924.62	1113.56	1.93998	183.33	64.99	97.97	53.35	69.84	68.87	251.23	38.8	47.53	58.2	149.38	-18.43
159700	546.11	30621	33584.3	9735.89	3269.87	56555.9	71991.5	9474.96	138.71	44.62	92.15	628.56	60.14	57.23	130.95	218.25	3884.85	56.26	203.7	121.25	49.47	133.86	175.57	164.9	79.54	180.42
3922.68	1417.17	38316	723.62	739.14	1336.66	145969	42904.1	9819.31	426.8	231.83	-7.75999	289.06	12915.6	323.98	210.49	-8.73002	100.88	3942.08	173.63	122.22	586.85	153.26	6.78998	521.86	6.78998	92.15
65370.2	38522.6	10568.2	51982.3	47151.7	337.56	123477	60106	15294	44.62	98.94	107.67	135.8	35.89	120.28	130.95	38.8	838.08	32.01	82.45	3.87997	322.04	128.04	67.9	60.14	101.85	71.78
237400	115425	26783.6	691.61	18381.5	449.11	7823.05	1023.35	16724.7	125.13	70.81	-33.95	350.17	64.99	274.51	200.79	298.76	33.95	186.24	229.89	17.46	167.81	57.23	103.79	121.25	-1.93998	33.95
262139	48922	1317.26	108206	4830.6	8982.2	161742	344.35	20099.4	141.62	5.81997	113.49	8648.52	98.94	19.4	250.26	160.05	127.07	386.06	98.94	14.55	292.94	280.33	194	172.66	87.3	162.96
23313	129814	10340.2	358.9	671.24	171.69	52851.4	473.36	1698.47	145.5	164.9	27.16	185.27	128.04	7.75999	364.72	-7.75999	258.02	135.8	262.87	84.39	403.52	184.3	71.78	255.11	187.21	98.94
14572.3	87664.7	414.19	51281.9	36247	4355.3	1225.11	801.22	34003.4	91.18	93.12	30.07	156.17	30.07	62.08	4036.17	162.96	54.32	56.26	235.71	74.69	209.52	133.86	126.1	142.59	61.11	74.69
141126	75736.6	38519.7	103124	42404.5	7198.37	262139	65468.2	26205.5	333.68	155.2	14.55	557.75	1618.93	60.14	-18.43	155.2	119.31	103.79	188.18	61.11	185.27	55.29	13.58	119.31	116.4	218.25
136552	20927.7	30038	55233.7	37714.6	1847.85	118985	194.97	12196.8	85.36	140.65	7.75999	-32.98	68.87	161.99	210.49	2.90997	236.68	402.55	21.34	58.2	300.7	68.87	153.26	252.2	18.43	28.13
9152.92	998.13	12026.1	53704.1	6637.71	382.18	128426	82747.8	627.59	-55.29	492.76	89.24	379.27	2711.15	375.39	132.89	25.22	66.93	173.63	141.62	84.39	255.11	149.38	62.08	-7.75999	220.19	38.8
167859	1889.56	97.97	1912.84	14448.2	3704.43	40911.7	117860	16012.8	238.62	148.41	102.82	5005.2	3053.56	2412.39	15395.8	121.25	66.93	129.01	237.65	99.91	241.53	184.3	114.46	355.99	144.53	32.01
100251	74701.6	349.2	16348.4	374.42	1612.14	321.07	1889.56	1041.78	115.43	59.17	186.24	136.77	175.57	69.84	21709.6	85.36	1125.2	194.97	89.24	59.17	127.07	286.15	118.34	180.42	174.6	11.64
262139	30327.1	24632.2	72635.5	24984.3	8974.44	81347.1	75475.7	1610.2	220.19	141.62	86.33	7.75999	451.05	85.36	97.97	101.85	2075.8	27.16	116.4	31.04	342.41	73.72	61.11	136.77	194	62.08
215.34	86488.1	29799.4	53.35	13214.3	6334.1	88941.2	91774.6	130.95	107.67	57.23	53.35	16263	127.07	1419.11	358.9	139.68	73.72	19.4	89.24	116.4	79.54	230.86	-8.73002	56.26	6.78998	90.21
9708.73	642.14	440.38	6243.89	22561.2	3872.24	262139	1953.58	12935.9	237.65	112.52	81.48	333.68	99.91	260.93	160.05	2710.18	105.73	67.9	134.83	128.04	65.96	307.49	38.8	117.37	51.41	187.21
193806	2829.49	25370.3	16977.9	18965.4	3096.24	163992	48280.8	8273.13	299.73	155.2	-14.55	129.98	116.4	349.2	253.17	172.66	57.23	168.78	58.2	113.49	493.73	123.19	27.16	447.17	129.01	90.21
262139	86620	686.76	2428.88	47040.2	167.81	129572	13019.3	22786.3	21.34	88.27	73.72	762.42	108.64	74.69	974.85	101.85	53.35	27.16	4.84997	37.83	97.97	170.72	149.38	319.13	100.88	64.02
636.32	280.33	4043.93	68835.1	40383	337.56	55152.3	1468.58	1253.24	53.35	33.95	-15.52	187.21	120.28	85.36	588.79	39.77	85.36	353.08	120.28	99.91	7.75999	183.33	51.41	341.44	146.47	136.77
27457.8	103370	16750.9	93010.4	49707.6	22009.3	146777	3071.99	10816.5	68.87	82.45	16.49	70.81	85.36	145.5	152.29	1465.67	49.47	72.75	336.59	49.47	401.58	298.76	49.47	239.59	36.86	35.89
55126.1	136364	11946.5	4217.56	22012.2	17320.3	6724.04	1117.44	390.91	211.46	161.99	85.36	301.67	1050.51	71.78	1450.15	55.29	28.13	138.71	129.98	48.5	372.48	144.53	-11.64	289.06	23.28	39.77
125032	96443.2	1169.82	1962.31	35857	267.72	102867	67518.8	18482.4	195.94	112.52	27.16	2797.48	69.84	112.52	17542.4	116.4	95.06	101.85	194.97	44.62	333.68	135.8	85.36	194.97	87.3	85.36
11223.9	22122.8	31896.5	44758.7	199.82	1116.47	73512.4	1471.49	12186.1	46.56	74.69	26.19	351.14	116.4	150.35	20631.9	1622.81	146.47	84.39	64.02	58.2	233.77	208.55	80.51	136.77	108.64	95.06
79134.5	3669.51	960.3	24111.3	293.91	6939.38	2935.22	4654.06	1009.77	187.21	75.66	-23.28	139.68	1533.57	290.03	99.91	92.15	38.8	558.72	146.47	115.43	168.78	-13.58	70.81	47.53	87.3	27.16
60222.4	65991	20304	40216.2	21868.6	1976.86	174641	4451.33	10848.5	199.82	268.69	-29.1	893.37	222.13	22.31	162.96	95.06	223.1	-24.25	227.95	156.17	527.68	97	104.76	161.99	50.44	74.69
1143.63	65151	1255.18	856.51	20883.1	589.76	7537.87	3451.26	975.82	584.91	85.36	10.67	358.9	160.05	322.04	138.71	3409.55	-16.49	237.65	158.11	110.58	134.83	419.04	85.36	289.06	110.58	26.19
92539.9	9671.87	13104.7	17081.7	39254.9	8813.42	1583.04	4894.62	22398.3	162.96	32.01	80.51	254.14	194	899.19	110.58	48.5	131.92	73.72	132.89	86.33	464.63	32.98	97.97	138.71	415.16	100.88
14214.4	1140.72	16819.8	42767.3	580.06	635.35	98377.4	463.66	607.22	112.52	16.49	832.26	66.93	71.78	20.37	165.87	2439.55	45.59	164.9	123.19	114.46	305.55	344.35	73.72	67.9	41.71	117.37
168277	202113	1736.3	101289	31947	1695.56	51762.1	55738.1	3035.13	241.53	33.95	-31.04	272.57	61.11	32.01	256.08	143.56	135.8	59.17	92.15	91.18	66.93	126.1	216.31	95.06	152.29	79.54
35899.7	24865	490.82	1410.38	20679.4	950.6	5293.29	1550.06	198.85	188.18	71.78	40.74	3922.68	96.03	33.95	635.35	76.63	118.34	217.28	121.25	104.76	313.31	171.69	92.15	112.52	117.37	13.58
128476	185011	3592.88	1181.46	43749.9	10490.6	37006.5	1141.69	27962.2	231.83	97	47.53	194.97	278.39	35.89	225.04	36.86	145.5	309.43	83.42	17.46	95.06	253.17	171.69	68.87	76.63	98.94
173784	2480.29	737.2	1224.14	809.95	355.99	195118	896.28	14666.4	155.2	176.54	1.93998	172.66	95.06	521.86	226.01	60.14	182.36	484.03	24.25	156.17	249.29	97	82.45	164.9	145.5	121.25
53559.5	35401.1	161.99	3386.27	847.78	8125.69	9105.39	516.04	106.7	202.73	82.45	109.61	646.02	2968.2	-10.67	141.62	97	1090.28	84.39	137.74	97.97	103.79	69.84	90.21	288.09	153.26	63.05
125736	94000.8	1159.15	53871.9	20799.7	11591.5	149467	71627.7	7099.43	89.24	131.92	52.38	289.06	131.92	203.7	153.26	50.44	61.11	254.14	28.13	156.17	149.38	191.09	105.73	212.43	62.08	103.79
118371	120523	9376.99	9713.58	11568.2	3177.72	58924.6	9249.92	20652.3	215.34	75.66	70.81	311.37	109.61	38.8	219.22	105.73	32.98	164.9	21.34	21.34	141.62	64.99	198.85	299.73	116.4	73.72
420.98	180958	302.64	1480.22	24487.6	747.87	70026.2	593.64	18639.5	141.62	131.92	176.54	440.38	877.85	18.43	38.8	93.12	41.71	254.14	136.77	91.18	253.17	36.86	222.13	80.51	25.22	134.83
144612	165793	1420.08	50801.8	936.05	9019.06	104614	1071.85	562.6	243.47	213.4	5.81997	77.6	1666.46	90.21	119.31	60.14	193.03	176.54	296.82	79.54	222.13	271.6	148.41	203.7	158.11	50.44
4267.03	17787.9	9991	3538.56	10474.1	2058.34	5043.03	50181	258.99	44.62	233.77	123.19	6620.25	205.64	60.14	6904.46	67.9	100.88	55.29	23.28	54.32	73.72	130.95	221.16	88.27	136.77	129.98
84084.4	12917.5	123.19	7500.04	3883.88	11210.3	131365	72255.3	2894.48	12.61	141.62	10.67	-45.59	116.4	151.32	18111.8	118.34	1702.35	348.23	145.5	103.79	372.48	66.93	140.65	214.37	100.88	37.83
36582.6	29462.8	836.14	15955.5	61215.7	850.69	205308	35444.8	27241.5	24.25	35.89	54.32	2029.24	98.94	104.76	839.05	40.74	46.56	452.02	152.29	46.56	89.24	239.59	36.86	187.21	38.8	87.3
262139	1128.11	10365.4	101642	655.72	15967.2	13581.9	35094.6	8568.98	128.04	110.58	51.41	234.74	97	60.14	203.7	3735.47	107.67	86.33	191.09	88.27	74.69	102.82	3.87997	442.32	181.39	82.45
46344.7	661.54	23060.8	44615.2	16017.6	1846.88	39540.1	8034.51	29071.9	328.83	115.43	-7.75999	2224.21	46.56	150.35	129.98	55.29	40.74	314.28	143.56	20.37	260.93	155.2	165.87	131.92	410.31	127.07
61502.9	27087.3	17687.9	2813.97	78606.9	7944.3	135110	870.09	32848.1	205.64	200.79	-4.84997	824.5	3708.31	506.34	230.86	-26.19	2699.51	244.44	134.83	18.43	480.15	92.15	84.39	129.98	129.01	48.5
98941	7060.63	32736.5	1018.5	87101.2	338.53	262139	43102	2257.19	-46.56	35.89	24.25	3292.18	145.5	103.79	102.82	101.85	93.12	121.25	86.33	86.33	298.76	159.08	166.84	280.33	450.08	128.04
139517	4668.61	680.94	1094.16	11286.9	7275.97	118554	25871.8	595.58	162.96	106.7	56.26	373.45	429.71	415.16	694.52	126.1	64.02	140.65	68.87	106.7	210.49	277.42	131.92	446.2	-10.67	131.92
155733	29495.8	3747.11	26567.3	24563.3	254.14	112781	34401.1	9656.35	97	132.89	61.11	161.99	128.04	30.07	170.72	15.52	-11.64	102.82	233.77	84.39	86.33	97	6.78998	276.45	168.78	64.02
147852	64981.3	733.32	24883.4	624.68	224.07	471.42	898.22	29916.7	109.61	68.87	8.73002	112.52	206.61	92.15	1294.95	88.27	28.13	306.52	119.31	22.31	171.69	247.35	93.12	210.49	55.29	28.13
1787.71	3616.16	228.92	2788.75	657.66	504.4	95112.4	1044.69	12975.7	92.15	167.81	1.93998	2346.43	116.4	91.18	109.61	829.35	3472.6	158.11	55.29	88.27	-11.64	137.74	152.29	256.08	12.61	231.83
25069.7	52619.6	19007.1	51225.7	295.85	7102.34	400.61	8858.04	560.66	138.71	44.62	14.55	337.56	4015.8	3512.37	208.55	178.48	54.32	164.9	121.25	32.01	94.09	104.76	209.52	217.28	116.4	7.75999
78582.6	11382	7827.9	35341	40335.5	14944.8	9405.12	8215.9	350.17	215.34	3623.92	38.8	559.69	441.35	27.16	167.81	169.75	208.55	86.33	55.29	40.74	317.19	214.37	53.35	202.73	82.45	32.98
26935	57838.2	26331.6	21921	42157.2	264.81	4981.92	9067.56	18327.2	69.84	32.01	152.29	34.92	203.7	117.37	43.65	66.93	137.74	147.44	121.25	62.08	390.91	213.4	30.07	309.43	48.5	57.23
262139	842.93	1874.04	99370.7	23691.3	4781.13	2068.04	4359.18	623.71	257.05	98.94	104.76	109.61	104.76	53.35	30.07	214.37	127.07	88.27	172.66	157.14	271.6	183.33	167.81	97	97.97	47.53
59897.5	2818.82	6072.2	384.12	452.99	4883.95	21757.1	28432.6	7926.84	222.13	92.15	63.05	506.34	185.27	309.43	155.2	161.99	156.17	110.58	56.26	106.7	132.89	310.4	99.91	170.72	212.43	74.69
124967	1164	15416.2	517.98	54518.9	3252.41	6047.95	85217.4	7042.2	-7.75999	169.75	45.59	62.08	196.91	107.67	10963.9	79.54	99.91	75.66	140.65	105.73	464.63	57.23	123.19	222.13	51.41	153.26
2675.26	51106.4	12092	15637.4	386.06	743.02	1640.27	40952.4	12889.4	300.7	105.73	6.78998	33.95	100.88	40.74	679.97	88.27	62.08	33.95	76.63	96.03	228.92	57.23	84.39	83.42	54.32	151.32
125153	1438.51	73.72	4646.3	1496.71	153.26	106786	48177	1279.43	334.65	106.7	58.2	222.13	32.01	460.75	78.57	50.44	64.02	2446.34	135.8	102.82	295.85	112.52	90.21	252.2	120.28	103.79
47718.2	60705.5	7855.06	1118.41	37723.3	15110.7	147325	138844	1270.7	138.71	143.56	113.49	142.59	2781.96	111.55	265.78	134.83	93.12	77.6	52.38	73.72	239.59	103.79	46.56	54.32	272.57	224.07
88047.9	1958.43	187.21	3751.96	29899.3	205.64	11880.6	39086.2	35418.6	463.66	57.23	94.09	169.75	98.94	234.74	165.87	169.75	13.58	93.12	101.85	150.35	74.69	268.69	113.49	62.08	410.31	76.63
115906	2623.85	7412.74	879.79	23173.3	3815.98	60001.3	2456.04	9535.1	-25.22	100.88	65.96	145.5	152.29	638.26	213.4	449.11	48.5	105.73	193.03	85.36	337.56	135.8	206.61	664.45	82.45	103.79
1362.85	77938.5	1273.61	48707.6	25367.4	219.22	180816	25421.8	19626	189.15	138.71	75.66	41.71	409.34	86.33	5767.62	800.25	54.32	277.42	74.69	0	267.72	82.45	14.55	-28.13	-1.93998	108.64
21179	86864.5	17837.3	34444.7	36276.1	9066.59	41514.1	95133.8	8820.21	-20.37	125.13	140.65	96.03	169.75	70.81	148.41	30.07	108.64	208.55	120.28	89.24	680.94	151.32	95.06	251.23	55.29	99.91
88305.9	107921	1996.26	550.96	42523.8	11352.9	38912.5	8207.17	322.04	3673.39	32.01	64.99	308.46	26588.7	20.37	514.1	75.66	105.73	76.63	95.06	46.56	333.68	94.09	81.48	64.02	158.11	56.26
168694	4785.98	12385	1722.72	7287.61	5345.67	9520.55	84158.2	7807.53	25.22	128.04	91.18	5.81997	354.05	488.88	167.81	122.22	98.94	150.35	113.49	140.65	461.72	486.94	95.06	63.05	191.09	103.79
135368	16466.7	31500.8	1034.02	19919.9	12247.2	117908	50982.2	713.92	60.14	52.38	115.43	14382.2	117.37	65.96	1101.92	34.92	82.45	186.24	95.06	73.72	509.25	244.44	81.48	40.74	163.93	3163.17
80486.7	53536.2	6398.12	44888.7	1279.43	197.88	131683	4598.77	29203.8	-73.72	139.68	79.54	68.87	7158.6	562.6	176.54	5564.89	1502.53	113.49	283.24	73.72	200.79	176.54	27.16	246.38	117.37	93.12
5257.4	1137.81	163.93	56172.7	7433.11	1358.97	653.78	103277	638.26	-29.1	106.7	79.54	6168.23	572.3	79.54	197.88	1584.98	55.29	174.6	131.92	14.55	89.24	16.49	55.29	203.7	56.26	61.11
186787	46556.1	9085.02	838.08	86114.7	12905.9	51562.3	41357.9	355.99	3.87997	302.64	144.53	86.33	515.07	46.56	1069.91	333.68	132.89	93.12	89.24	121.25	264.81	154.23	115.43	367.63	138.71	47.53
8841.55	136054	1044.69	14454.9	878.82	292.94	141558	101127	463.66	51.41	3.87997	93.12	5781.2	95.06	37.83	159.08	-16.49	175.57	129.01	194.97	128.04	800.25	132.89	71.78	131.92	-1.93998	25.22
157463	2190.26	20965.6	10409.1	31560.9	767.27	57135	47341.8	2594.75	72.75	15.52	90.21	121.25	104.76	164.9	240.56	539.32	127.07	37.83	147.44	76.63	271.6	195.94	48.5	7875.43	158.11	57.23
77826	112399	189.15	32908.2	26556.7	5004.23	5022.66	17502.7	6839.47	135.8	153.26	-15.52	279.36	310.4	3492	157.14	83.42	202.73	3.87997	169.75	63.05	254.14	134.83	114.46	151.32	167.81	41.71
40425.7	113.49	22056.8	24641.9	13036.8	177.51	116585	31730.6	317.19	36.86	90.21	78.57	1021.41	159.08	32.98	121.25	202.73	24.25	43.65	270.63	130.95	177.51	19.4	36.86	64.02	81.48	-3.87997
205322	1513.2	59140.9	45326.2	58117.6	205.64	19970.4	2131.09	146.47	384.12	84.39	53.35	106.7	144.53	81.48	124.16	120.28	195.94	153.26	77.6	91.18	232.8	210.49	18.43	62.08	113.49	31.04
217267	1182.43	16103	403.52	45219.5	3993.49	1273.61	-14.55	25801	258.02	35.89	0.96999	388	72.75	74.69	601.4	49.47	170.72	283.24	121.25	48.5	36.86	22.31	21.34	400.61	123.19	88.27
23302.3	56737.2	2707.27	63005.4	6625.1	346.29	137647	1866.28	22121.8	105.73	116.4	76.63	4316.5	62.08	109.61	161.02	42.68	57.23	182.36	89.24	55.29	500.52	0.96999	84.39	179.45	319.13	88.27
112.52	49142.1	21707.6	29416.2	7889.98	14806.1	1840.09	1333.75	5673.53	121.25	184.3	41.71	52.38	39.77	97.97	179.45	158.11	4097.28	102.82	100.88	143.56	376.36	55.29	12.61	190.12	2033.12	157.14
37213.1	65.96	4131.23	14451.1	4850	6593.09	572.3	15045.7	1043.72	112.52	46.56	108.64	50.44	3779.12	0	693.55	4064.3	73.72	43.65	182.36	95.06	359.87	8.73002	29.1	58.2	47.53	40.74
92658.3	3782.03	13271.5	61468.9	47628.9	13627.5	50515.6	310.4	38562.4	272.57	84.39	118.34	161.02	64.99	18.43	88.27	102.82	77.6	166.84	96.03	15.52	698.4	46.56	97.97	138.71	181.39	89.24
262139	147479	472.39	58807.2	364.72	65.96	97381.2	93667.1	15233.8	-53.35	96.03	31.04	350.17	93.12	307.49	2124.3	1416.2	73.72	175.57	198.85	69.84	12.61	138.71	50.44	60.14	3.87997	118.34
24160.8	35895.8	17180.6	11920.3	24051.2	10096.7	157709	64843.5	164.9	181.39	129.01	-35.89	160.05	2919.7	325.92	105.73	200.79	281.3	88.27	99.91	74.69	283.24	484.03	110.58	160.05	152.29	27.16
1111.62	19695.8	16022.5	10790.3	1914.78	980.67	132779	15405.5	22059.7	200.79	98.94	94.09	24.25	2321.21	110.58	960.3	1067	63.05	53.35	319.13	142.59	18.43	110.58	280.33	137.74	173.63	49.47
71848.9	71021.4	454.93	7805.59	35316.7	205.64	6300.15	81996	193.03	133.86	16.49	124.16	151.32	154.23	84.39	115.43	381.21	22.31	129.98	-0.96999	76.63	288.09	12.61	37.83	296.82	200.79	107.67
73526	82546	17501.7	33339.9	118.34	349.2	877.85	1764.43	28288.1	190.12	113.49	162.96	244.44	106.7	1129.08	3006.03	1422.02	111.55	81.48	116.4	52.38	85.36	217.28	83.42	43.65	147.44	67.9
1501.56	82707.1	686.76	25403.3	6333.13	14916.7	19634.7	2086.47	19932.5	287.12	18.43	-9.69998	502.46	90.21	32.01	57.23	279.36	1415.23	191.09	80.51	-7.75999	30.07	89.24	33.95	159.08	95.06	117.37
14710	47884	563.57	55291	23855.2	11389.7	368.6	47049.9	149.38	121.25	115.43	132.89	11226.8	220.19	1170.79	3811.13	88.27	292.94	297.79	189.15	4.84997	2204.81	235.71	70.81	322.04	202.73	27.16
80474.1	13597.5	1866.28	6698.82	7652.33	2203.84	37123.8	73301.9	20210.9	130.95	125.13	30.07	47.53	97.97	27.16	133.86	9120.91	101.85	118.34	166.84	82.45	52.38	224.07	41.71	7.75999	152.29	41.71
262139	4631.75	18972.2	98025.3	5992.66	17352.3	161042	1193.1	23756.3	169.75	40.74	49.47	880.76	207.58	51.41	394.79	51.41	88.27	98.94	53.35	102.82	229.89	164.9	63.05	203.7	33.95	243.47
2299.87	36395.4	6014	97436.5	594.61	10582.7	1175.64	14942.8	25271.4	468.51	118.34	67.9	166.84	4365.97	19.4	136.77	32.01	87.3	213.4	68.87	110.58	7.75999	212.43	111.55	104.76	202.73	33.95
158036	939.93	7522.35	2079.68	30279.5	8839.61	9165.53	83663.5	828.38	117.37	41.71	64.02	159.08	100.88	66.93	3757.78	150.35	264.81	109.61	74.69	49.47	245.41	173.63	15.52	73.72	52.38	65.96
193259	52868.9	13121.2	59806.3	18467.8	4061.39	291	2507.45	28731.4	61.11	100.88	113.49	204.67	38.8	3333.89	129.98	66.93	38.8	85.36	133.86	47.53	-58.2	169.75	75.66	165.87	138.71	84.39
1182.43	42474.4	19068.3	937.99	23055.9	1268.76	846.81	1034.02	44690.8	100.88	58.2	155.2	458.81	119.31	78.57	239.59	64.99	331.74	99.91	33.95	105.73	218.25	7.75999	103.79	181.39	36.86	21.34
12229.8	24509	4786.95	15849.8	86.33	11742.8	72097.2	28660.6	1030.14	72.75	176.54	115.43	33.95	2420.15	104.76	100.88	2843.07	168.78	87.3	143.56	26.19	328.83	250.26	86.33	114.46	155.2	61.11
116734	32477.5	3135.04	23551.6	687.73	3328.07	859.42	9153.89	7598.01	92.15	-0.96999	159.08	152.29	150.35	49.47	157.14	33.95	30.07	138.71	156.17	63.05	197.88	142.59	86.33	42.68	43.65	127.07
10724.3	834.2	28420	29298.8	119.31	323.98	55897.2	110243	77.6	328.83	158.11	30.07	203.7	148.41	136.77	55.29	44.62	1893.44	94.09	114.46	68.87	597.52	225.04	103.79	191.09	24.25	61.11
2887.69	6204.12	18658.9	124001	15487	24150.1	66380	25752.5	533.5	119.31	2629.67	45.59	710.04	221.16	133.86	147.44	53.35	89.24	126.1	-36.86	39.77	109.61	169.75	160.05	110.58	121.25	47.53
11775.8	8583.53	14393.8	7043.17	1133.93	18208.8	58734.5	67605.1	305.55	382.18	113.49	225.04	100.88	177.51	20.37	60.14	56.26	248.32	70.81	131.92	11.64	404.49	118.34	77.6	150.35	117.37	134.83
72221.4	15681	18268	60300.1	1617.96	3167.05	730.41	23423.6	28802.2	416.13	108.64	125.13	484.03	97	64.02	217.28	155.2	115.43	147.44	258.02	81.48	585.88	345.32	119.31	229.89	146.47	75.66
218333	48881.2	17496.9	20522.3	18588.1	341.44	145161	19677.4	623.71	216.31	-19.4	160.05	79.54	2134	110.58	407.4	171.69	352.11	118.34	163.93	127.07	388.97	106.7	150.35	317.19	188.18	77.6
145044	34038.3	14351.2	3952.75	12696.3	1912.84	167042	1276.52	14627.6	71.78	71.78	1.93998	345.32	349.2	3621.01	184.3	110.58	49.47	67.9	110.58	124.16	410.31	171.69	153.26	306.52	130.95	33.95
239452	13332.7	63968.6	26734.2	3452.23	9167.47	68945.7	60128.4	245.41	255.11	79.54	34.92	980.67	77.6	7.75999	205.64	111.55	38.8	7.75999	163.93	71.78	467.54	92.15	139.68	115.43	148.41	68.87
219074	20805.5	1155.27	66360.6	920.53	8695.08	7396.25	39218.1	16349.3	61.11	89.24	38.8	514.1	152.29	60.14	37.83	97	24.25	148.41	-38.8	76.63	256.08	47.53	140.65	615.95	167.81	47.53
7547.57	1615.05	258.99	40691.5	241.53	16524.9	398.67	19413.6	98.94	129.01	90.21	9.69998	214.37	96.03	57.23	43.65	241.53	376.36	160.05	63.05	2.90997	705.19	248.32	97.97	100.88	137.74	167.81
3016.7	34387.5	524.77	82046.5	3555.05	616.92	99616.1	2648.1	3884.85	125.13	97.97	17.46	236.68	82.45	29.1	1538.42	-27.16	997.16	58.2	48.5	40.74	323.98	233.77	148.41	157.14	62.08	43.65
243731	34055.7	871.06	1391.95	1134.9	797.34	807.04	5507.66	816.74	142.59	96.03	88.27	26.19	150.35	3045.8	389.94	121.25	533.5	97.97	67.9	151.32	391.88	175.57	110.58	548.05	169.75	133.86
120306	126308	201.76	1286.22	17607.4	2782.93	71606.4	38240.3	32528	71.78	41.71	61.11	632.44	146.47	2958.5	97	2075.8	23.28	346.29	80.51	179.45	131.92	151.32	65.96	255.11	132.89	94.09
3649.14	32417.4	9873.63	96462.6	11427.6	619.83	152831	709.07	159.08	20.37	194	-36.86	44.62	772.12	62.08	761.45	50.44	2207.72	112.52	12.61	65.96	137.74	176.54	87.3	116.4	-4.84997	105.73
187177	112068	938.96	4840.3	1523.87	12113.4	9363.41	17619.1	223.1	110.58	158.11	12.61	79.54	56.26	107.67	154.23	120.28	139.68	145.5	140.65	55.29	326.89	109.61	35.89	160.05	9.69998	146.47
129338	183959	17169	6390.36	5173.98	152.29	68224	973.88	156.17	127.07	35.89	28.13	6989.82	131.92	69.84	68.87	15377.4	260.93	108.64	135.8	-4.84997	315.25	1.93998	48.5	101.85	78.57	86.33
1769.28	37936.7	18187.5	1036.93	6206.06	7587.34	149239	20529.1	921.5	18.43	91.18	70.81	216.31	252.2	925.38	489.85	3800.46	124.16	2551.1	225.04	91.18	108.64	33.95	54.32	204.67	256.08	72.75
1221.23	1104.83	25638.1	24782.5	23601.1	662.51	1198.92	9738.8	7339.99	62.08	44.62	32.98	143.56	44.62	77.6	163.93	252.2	117.37	32.01	90.21	23.28	202.73	131.92	108.64	216.31	185.27	52.38
1692.65	812.86	23432.3	39175.4	284.21	17588	1375.46	3427.01	10308.2	118.34	156.17	35.89	219.22	2316.36	129.98	172.66	238.62	8.73002	233.77	61.11	7.75999	217.28	230.86	106.7	224.07	97.97	102.82
10423.6	8373.04	23160.7	34287.6	188.18	317.19	85601.5	46138.1	12068.7	121.25	173.63	35.89	7016.98	169.75	74.69	144.53	115.43	18.43	169.75	107.67	126.1	146.47	58.2	77.6	249.29	161.99	88.27
141284	58969.2	32316.5	3653.99	13131.9	206.61	249107	40764.3	39724.4	64.02	60.14	103.79	127.07	224.07	90.21	1055.36	122.22	164.9	121.25	78.57	52.38	168.78	199.82	126.1	555.81	43.65	71.78
33422.3	59518.2	17759.7	1814.87	15730.5	7487.43	737.2	146119	29175.7	108.64	106.7	35.89	353.08	589.76	79.54	-34.92	961.27	49.47	131.92	242.5	88.27	127.07	291	116.4	166.84	109.61	77.6
808.98	112077	8219.78	74901.5	582	139.68	68124.1	273.54	9557.41	172.66	92.15	62.08	4929.54	-18.43	200.79	196.91	133.86	48.5	204.67	37.83	62.08	130.95	58.2	128.04	199.82	173.63	118.34
3586.09	4737.48	1194.07	1573.34	1716.9	6559.14	2686.9	147291	17196.2	108.64	165.87	104.76	-35.89	430.68	46.56	87.3	82.45	4890.74	34.92	131.92	168.78	207.58	28.13	234.74	-37.83	116.4	48.5
173053	119828	15348.3	110263	20577.6	253.17	8708.66	20779.3	7808.5	295.85	252.2	31.04	249.29	262.87	249.29	118.34	294.88	16.49	130.95	2485.14	31.04	216.31	163.93	136.77	85.36	83.42	126.1
237753	185881	28271.6	32.01	1246.45	318.16	854.57	67162.8	10234.5	191.09	93.12	23.28	154.23	277.42	117.37	630.5	53.35	1206.68	110.58	96.03	76.63	269.66	148.41	105.73	211.46	99.91	94.09
1337.63	4484.31	113.49	911.8	378.3	11367.4	68786.6	62100.4	14710	167.81	213.4	139.68	56.26	24.25	83.42	305.55	111.55	120.28	74.69	68.87	89.24	53.35	144.53	121.25	15.52	58.2	11.64
262139	138365	1323.08	38747.6	8981.23	4426.11	62936.5	99245.6	17002.2	168.78	147.44	81.48	484.03	102.82	3.87997	68.87	167.81	107.67	232.8	76.63	68.87	220.19	280.33	87.3	173.63	91.18	44.62
171233	146716	814.8	40210.4	23759.2	7475.79	22095.6	144827	298.76	108.64	77.6	45.59	227.95	1733.39	55.29	111.55	354.05	1174.67	261.9	117.37	110.58	390.91	151.32	84.39	205.64	126.1	43.65
227648	5526.09	142.59	11756.4	485.97	9275.14	233998	2013.72	323.98	92.15	75.66	-23.28	166.84	8589.35	33.95	164.9	58.2	381.21	124.16	117.37	97	54.32	32.98	64.02	76.63	146.47	45.59
79804.8	4165.18	33964.6	16056.4	20684.3	335.62	111361	52621.5	14051.4	170.72	149.38	93.12	517.01	85.36	33.95	93.12	2105.87	871.06	32.01	119.31	96.03	286.15	61.11	107.67	99.91	68.87	61.11
168985	46370.9	32461.1	1554.91	18560	544.17	234362	71881.9	6764.78	204.67	105.73	45.59	143.56	32.01	65.96	1342.48	36.86	28.13	674.15	10.67	100.88	446.2	19.4	113.49	183.33	72.75	96.03
167892	70852.7	964.18	1715.93	1866.28	2287.26	94429.5	105483	5296.2	289.06	102.82	152.29	7430.2	122.22	78.57	194	201.76	-2.90997	55.29	91.18	71.78	589.76	159.08	174.6	425.83	8.73002	37.83
228748	164294	9536.07	3657.87	28379.3	158.11	12310.3	105620	11022.1	-1.93998	61.11	85.36	235.71	183.33	22.31	73.72	198.85	76.63	95.06	84.39	101.85	240.56	128.04	213.4	322.04	136.77	232.8
17190.3	6372.9	30544.3	39498.4	13901.1	1422.02	6472.81	15228	491.79	136.77	4.84997	77.6	8856.1	99.91	52.38	209.52	60.14	119.31	31.04	50.44	95.06	792.49	86.33	134.83	3.87997	60.14	73.72
1416.2	18772.4	9011.3	51898.9	370.54	6519.37	110531	2452.16	5173.01	489.85	17.46	91.18	130.95	231.83	478.21	130.95	172.66	32.98	138.71	55.29	102.82	251.23	95.06	127.07	266.75	161.02	97.97
242982	52214.1	3126.31	46228.3	12797.2	852.63	68913.7	6454.38	3874.18	-13.58	102.82	154.23	10804.8	127.07	62.08	284.21	176.54	165.87	69.84	188.18	156.17	208.55	-5.81997	69.84	132.89	63.05	60.14
58559.9	1319.2	5920.88	30400.8	361.81	6093.54	81242.4	1763.46	27780.8	53.35	81.48	91.18	93.12	91.18	189.15	115.43	610.13	76.63	112.52	156.17	272.57	161.99	219.22	162.96	461.72	122.22	48.5
69786.6	112937	646.02	61227.4	32596.8	5432	30652	731.38	947.69	206.61	35.89	73.72	159.08	328.83	103.79	140.65	316.22	114.46	35.89	258.99	136.77	231.83	246.38	57.23	143.56	1972.98	52.38
434.56	84368.7	1025.29	1890.53	21911.3	3156.38	482.09	18053.6	29563.7	215.34	25.22	105.73	190.12	135.8	2683.02	288.09	282.27	158.11	129.01	213.4	54.32	175.57	161.02	64.99	44.62	152.29	64.99
79380.9	1299.8	17837.3	25688.5	44102	75.66	76672.7	-1.93998	10118.1	231.83	116.4	12.61	139.68	36.86	845.84	58.2	82.45	140.65	156.17	32.01	87.3	339.5	92.15	48.5	80.51	113.49	55.29
70162	120982	1514.17	412.25	14567.5	4870.37	121664	122599	93.12	288.09	46.56	42.68	128.04	18.43	114.46	179.45	91.18	2175.71	141.62	410.31	75.66	184.3	56.26	226.98	191.09	258.99	38.8
53483.9	1702.35	764.36	86479.4	7245.9	17363	101796	3612.28	10858.2	297.79	75.66	54.32	404.49	127.07	42.68	43.65	63.05	27.16	89.24	165.87	25.22	130.95	330.77	-22.31	266.75	134.83	74.69
78220.8	42390	2389.11	2346.43	9302.3	196.91	1523.87	39357.8	613.04	115.43	94.09	36.86	530.59	142.59	68.87	11617.7	189.15	156.17	66.93	268.69	150.35	449.11	132.89	-57.23	247.35	122.22	156.17
159705	37977.4	3311.58	933.14	1446.27	1940	86274.7	8172.25	30136	229.89	145.5	70.81	149.38	133.86	40.74	102.82	88.27	-39.77	-48.5	140.65	102.82	360.84	161.99	39.77	168.78	197.88	216.31
129835	133475	338.53	87981	37110.3	100.88	241218	43672.3	136.77	20.37	153.26	59.17	6548.47	127.07	56.26	224.07	140.65	265.78	89.24	145.5	33.95	494.7	182.36	2.90997	82.45	98.94	7.75999
123733	105373	12168.6	75858.9	61429.1	8761.04	24873.7	23692.2	24936.8	397.7	87.3	68.87	8021.9	39.77	747.87	102.82	124.16	106.7	4.84997	127.07	93.12	126.1	152.29	40.74	107.67	204.67	99.91
2934.25	107410	1605.35	70389	43.65	7682.4	4623.99	35722.2	36557.4	95.06	135.8	10.67	920.53	268.69	48.5	129.01	1795.47	44.62	116.4	192.06	93.12	238.62	119.31	87.3	64.99	51.41	135.8
3892.61	57828.5	104.76	94648.7	10209.2	406.43	23211.1	339.5	53094.9	176.54	12.61	50.44	4.84997	5849.1	52.38	1001.04	64.02	508.28	113.49	143.56	93.12	490.82	75.66	56.26	147.44	90.21	234.74
79072.4	17313.5	71742.2	6618.31	3352.32	6480.57	194373	1127.14	271.6	221.16	154.23	42.68	218.25	118.34	141.62	580.06	108.64	89.24	109.61	34.92	26.19	97	21.34	57.23	457.84	43.65	79.54
5456.25	64436.1	51443	23610.8	4160.33	147.44	1627.66	29547.2	1180.49	23.28	98.94	40.74	113.49	64.99	114.46	293.91	386.06	99.91	119.31	126.1	119.31	153.26	146.47	138.71	84.39	128.04	144.53
26284.1	27746.9	25388.8	49527.2	21471	2757.71	137071	35582.5	1389.04	16.49	0	46.56	92.15	7116.89	79.54	17324.2	262.87	2699.51	11.64	147.44	43.65	244.44	161.99	283.24	476.27	89.24	70.81
99775.2	40236.6	27839	87712.2	25741.9	28477.3	168606	24413	578.12	113.49	123.19	48.5	117.37	181.39	54.32	543.2	76.63	88.27	105.73	200.79	32.98	278.39	177.51	155.2	323.01	71.78	75.66
25528.5	82601.3	4083.7	59173.9	28968.1	8329.39	180808	1091.25	19272.9	57.23	339.5	64.02	10610.8	59.17	592.67	191.09	64.02	19.4	127.07	62.08	69.84	575.21	56.26	213.4	5.81997	170.72	34.92
125796	4857.76	16522	72621	38792.2	25635.2	52947.4	90128.5	104.76	93.12	129.98	73.72	11015.3	330.77	147.44	135.8	6033.4	61.11	258.99	89.24	174.6	57.23	202.73	52.38	335.62	32.98	26.19
187949	48459.3	180.42	79488.6	1001.04	18307.8	73652.1	37177.2	458.81	73.72	117.37	61.11	441.35	197.88	92.15	129.98	66.93	106.7	213.4	197.88	65.96	273.54	67.9	30.07	136.77	41.71	52.38
107062	80151.1	26869	2199.96	654.75	4566.76	262139	49918.1	871.06	156.17	124.16	131.92	341.44	4306.8	32.98	80.51	103.79	1.93998	114.46	92.15	84.39	121.25	17.46	57.23	210.49	100.88	148.41
124680	46728.8	3278.6	36761.1	6093.54	340.47	101420	24980.4	12421.8	139.68	208.55	95.06	1638.33	67.9	172.66	59.17	56.26	144.53	15.52	29.1	2.90997	145.5	197.88	141.62	334.65	140.65	92.15
1936.12	650.87	330.77	40757.5	24202.5	8505.93	72511.4	38628.3	14537.4	206.61	138.71	13.58	10648.7	67.9	36.86	57.23	698.4	65.96	289.06	54.32	168.78	390.91	53.35	105.73	22.31	76.63	136.77
5173.98	9529.28	9972.57	30604.5	3134.07	1434.63	6672.63	854.57	12992.2	51.41	129.01	36.86	82.45	72.75	99.91	45.59	34.92	115.43	134.83	78.57	49.47	439.41	252.2	61.11	146.47	104.76	103.79
351.14	113615	465.6	79405.2	689.67	5584.29	217863	883.67	745.93	359.87	72.75	91.18	425.83	23249.9	118.34	1973.95	52.38	39.77	3.87997	86.33	59.17	120.28	78.57	87.3	-1.93998	348.23	121.25
219445	13752.7	14175.6	1646.09	808.98	931.2	1032.08	37979.4	7738.66	-2.90997	840.99	125.13	103.79	4971.25	14.55	5065.34	164.9	178.48	65.96	32.98	112.52	175.57	170.72	33.95	244.44	0	75.66
2437.61	106242	246.38	682.88	1214.44	219.22	64871.7	47034.3	6225.46	690.64	40.74	87.3	23.28	235.71	164.9	74.69	85.36	697.43	351.14	118.34	65.96	199.82	250.26	60.14	304.58	14.55	45.59
2367.77	99393	29251.3	323.01	12755.5	271.6	137698	807.04	6169.2	151.32	87.3	102.82	91.18	844.87	147.44	636.32	505.37	27.16	123.19	48.5	120.28	174.6	50.44	-22.31	135.8	81.48	168.78
1589.83	2023.42	19633.8	24717.5	697.43	2444.4	262139	24380.9	9297.45	15594.7	61.11	-16.49	7162.48	99.91	111.55	58.2	216.31	121.25	107.67	188.18	32.01	-7.75999	161.99	83.42	41.71	60.14	71.78
653.78	44224.2	29181.5	10487.6	5226.36	6956.84	55298.7	240.56	460.75	255.11	117.37	50.44	910.83	141.62	91.18	163.93	26.19	1035.96	151.32	97.97	38.8	169.75	215.34	95.06	119.31	159.08	26.19
54064.9	82399.6	43343.5	30981.8	1731.45	1008.8	11329.6	2417.24	262.87	251.23	40.74	38.8	468.51	159.08	44.62	112.52	76.63	444.26	98.94	153.26	63.05	202.73	178.48	87.3	430.68	83.42	29.1
38769.9	595.58	8916.24	73801.5	6576.6	546.11	4483.34	44289.2	743.99	142.59	18.43	113.49	167.81	363.75	117.37	479.18	1067	25.22	197.88	55.29	22.31	172.66	119.31	95.06	176.54	70.81	53.35
2726.67	130735	5062.43	105450	29107.8	7307.98	101945	40603.2	38300.5	24.25	213.4	153.26	186.24	853.6	709.07	3304.79	127.07	80.51	145.5	126.1	148.41	41.71	358.9	56.26	203.7	16.49	75.66
6419.46	38796.1	3861.57	2007.9	26046.4	8568.98	262139	17683.1	707.13	-1.93998	182.36	79.54	156.17	131.92	3089.45	3244.65	170.72	80.51	73.72	97	72.75	369.57	1.93998	50.44	347.26	234.74	117.37
200813	3476.48	46386.4	42847.8	29884.7	117.37	45815.1	133.86	16911	118.34	28.13	28.13	344.35	86.33	198.85	236.68	74.69	92.15	131.92	26.19	47.53	218.25	312.34	83.42	283.24	90.21	42.68
122937	375.39	55806.1	66869.9	6237.1	2214.51	201397	614.98	573.27	215.34	29.1	103.79	5074.07	1217.35	304.58	14391.9	97.97	1691.68	65.96	176.54	25.22	74.69	133.86	16.49	536.41	123.19	83.42
116550	65729.1	24373.2	7949.15	369.57	536.41	1159.15	1010.74	186.24	83.42	2.90997	-14.55	17116.6	68.87	403.52	171.69	585.88	78.57	47.53	87.3	64.99	484.03	176.54	32.01	64.99	211.46	126.1
9200.45	27356.9	1570.43	45015.8	697.43	5658.01	232705	39344.2	8798.87	122.22	103.79	139.68	161.02	124.16	191.09	110.58	2957.53	873.97	240.56	42.68	121.25	130.95	178.48	15.52	128.04	19.4	184.3
1511.26	1906.05	29434.7	19448.5	22102.4	284.21	17409.6	72517.2	191.09	-0.96999	32.01	93.12	52.38	192.06	20.37	290.03	1479.25	184.3	55.29	9.69998	191.09	131.92	172.66	66.93	57.23	114.46	123.19
101781	90689.2	14161	33076	16969.2	123.19	49846.4	109040	13711.9	31.04	0	103.79	1155.27	522.83	43.65	165.87	71.78	241.53	141.62	155.2	91.18	742.05	105.73	102.82	140.65	18.43	187.21
84834.3	1354.12	107.67	628.56	8706.72	4337.84	40865.1	473.36	31947	368.6	188.18	15.52	247.35	43.65	95.06	18.43	2813.97	129.01	114.46	122.22	20.37	202.73	160.05	150.35	197.88	121.25	114.46
103964	2522.97	16914.9	10822.3	603.34	7537.87	753.69	2431.79	3989.61	201.76	53.35	-0.96999	130.95	309.43	67.9	94.09	9.69998	140.65	149.38	338.53	22.31	305.55	97.97	100.88	33.95	8.73002	83.42
240226	91957	4664.73	1736.3	16803.3	5298.14	236435	5108.02	563.57	193.03	74.69	128.04	1971.04	2283.38	116.4	449.11	19.4	7.75999	108.64	86.33	77.6	404.49	136.77	121.25	231.83	-9.69998	75.66
28445.3	135104	298.76	16393	1843.97	12675	1586.92	8596.14	22274.1	288.09	208.55	69.84	23152	1460.82	34.92	97	32.98	2747.04	97	66.93	70.81	1040.81	213.4	57.23	325.92	2.90997	90.21
76593.1	122768	45824.7	118793	7533.99	186.24	139371	819.65	16641.3	90.21	176.54	50.44	182.36	287.12	47.53	387.03	75.66	2627.73	32.01	192.06	113.49	379.27	386.06	42.68	213.4	137.74	47.53
66369.4	28529.6	41515	41910.8	24208.3	4947.97	262139	86221.4	501.49	61.11	93.12	39.77	387.03	13509.2	42.68	3676.3	115.43	1045.66	31.04	145.5	84.39	33.95	97	101.85	168.78	59.17	132.89
155874	1707.2	1483.13	46322.3	26353.9	11347.1	2882.84	970.97	378.3	213.4	111.55	71.78	522.83	27.16	34.92	134.83	5.81997	144.53	97	48.5	-1.93998	197.88	58.2	69.84	136.77	71.78	109.61
40432.5	21799.8	37753.4	73875.2	30350.3	12000.8	75787.1	5572.65	13226.9	153.26	66.93	95.06	3914.92	194	122.22	117.37	164.9	40.74	73.72	94.09	56.26	200.79	-22.31	78.57	148.41	76.63	83.42
3372.69	74830.7	185.27	2985.66	936.05	5520.27	176914	51777.6	50.44	249.29	173.63	99.91	73.72	19709.4	79.54	153.26	20.37	17.46	184.3	77.6	21.34	199.82	179.45	-0.96999	180.42	26.19	68.87
1701.38	11164.7	3514.31	1221.23	28442.3	137.74	262139	81875.8	156.17	243.47	129.01	98.94	3134.07	70.81	143.56	7934.6	835.17	-51.41	69.84	41.71	118.34	158.11	316.22	77.6	171.69	208.55	57.23
169099	67827.2	8069.43	9251.86	20080.9	1836.21	95576	56821.6	1766.37	272.57	206.61	104.76	132.89	226.98	1781.89	6822.01	36.86	946.72	104.76	210.49	56.26	73.72	-30.07	46.56	130.95	137.74	121.25
262139	62986	33282.6	18073	1453.06	569.39	39834	53095.9	9039.43	176.54	158.11	32.01	70.81	78.57	41.71	205.64	144.53	515.07	249.29	258.99	33.95	42.68	97.97	134.83	73.72	167.81	60.14
262139	57073.8	21986	10557.5	10110.3	7152.78	71054.5	1729.51	746.9	335.62	127.07	-1.93998	1223.17	75.66	26.19	71.78	122.22	74.69	99.91	112.52	86.33	482.09	92.15	123.19	79.54	151.32	129.98
25100.7	197355	605.28	9513.76	17794.7	8871.62	6384.54	45561.9	967.09	129.98	189.15	47.53	173.63	223.1	122.22	218.25	-0.96999	132.89	177.51	92.15	40.74	127.07	210.49	175.57	141.62	85.36	-22.31
106359	14037.8	47796.8	17570.6	321.07	112.52	243498	22677.6	325.92	3937.23	120.28	88.27	69.84	236.68	65.96	19352.5	32.98	-19.4	194.97	63.05	106.7	512.16	144.53	168.78	91.18	95.06	31.04
206999	44683.1	28133.9	2672.35	39556.6	5511.54	63102.4	10168.5	14009.7	36.86	59.17	135.8	93.12	354.05	23.28	93.12	3544.38	97.97	114.46	118.34	-23.28	423.89	44.62	176.54	120.28	58.2	77.6
629.53	5506.69	109.61	536.41	1196.98	14179.5	117519	1141.69	35459.3	340.47	124.16	92.15	135.8	657.66	95.06	81.48	64.02	13.58	100.88	122.22	162.96	289.06	15.52	53.35	28.13	61.11	0
2637.43	34831.7	1297.86	48267.2	49198.4	4049.75	209198	73722.9	25318	56.26	118.34	75.66	223.1	87.3	15.52	585.88	1130.05	514.1	202.73	73.72	130.95	212.43	-28.13	88.27	195.94	78.57	76.63
180270	78821.2	7140.17	366.66	2797.48	172.66	53045.4	8107.26	161.99	109.61	125.13	272.57	421.95	192.06	326.89	171.69	2.90997	65.96	248.32	50.44	118.34	183.33	189.15	77.6	175.57	363.75	128.04
1875.01	91831.8	8362.37	2862.47	18519.2	526.71	60570.7	1528.72	10788.3	151.32	127.07	-13.58	15391	194	-3.87997	155.2	80.51	1332.78	55.29	47.53	96.03	713.92	200.79	150.35	-18.43	237.65	97.97
161.02	93354.7	490.82	46504.7	21006.3	41795.4	2091.32	20546.5	621.77	191.09	192.06	49.47	137.74	88.27	84.39	202.73	36.86	297.79	101.85	-24.25	36.86	269.66	145.5	125.13	110.58	199.82	123.19
88806.4	2485.14	33402	48499	39592.5	12310.3	196378	36101.5	12207.4	101.85	70.81	99.91	216.31	66.93	659.6	102.82	72.75	120.28	111.55	137.74	59.17	214.37	389.94	159.08	69.84	80.51	164.9
121769	98932.2	26811.8	254.14	74899.5	7577.64	39988.3	53347.1	29206.7	108.64	23.28	51.41	496.64	58.2	118.34	111.55	-44.62	525.74	191.09	191.09	76.63	116.4	116.4	109.61	253.17	161.02	248.32
61418.4	59407.6	21592.2	3907.16	28595.6	9693.21	113274	4252.48	604.31	215.34	94.09	102.82	21117.9	104.76	34.92	62.08	80.51	906.95	189.15	-30.07	-15.52	113.49	186.24	80.51	129.01	87.3	-32.98
2692.72	100471	19706.5	7331.26	31690.9	17692.8	100981	9298.42	17026.4	63.05	161.99	44.62	57.23	62.08	46.56	1463.73	73.72	121.25	127.07	189.15	-21.34	601.4	123.19	62.08	89.24	803.16	233.77
2717.94	517.98	27912.7	21525.3	326.89	13031	65738.8	1415.23	14714.9	248.32	94.09	36.86	2896.42	226.98	18.43	107.67	16.49	1375.46	378.3	201.76	74.69	299.73	665.42	204.67	289.06	26.19	24.25
3882.91	691.61	27981.6	40620.7	3467.75	6790.97	2898.36	3631.68	212.43	79.54	185.27	83.42	20896.7	339.5	376.36	848.75	143.56	85.36	128.04	24.25	154.23	439.41	53.35	158.11	80.51	64.99	73.72
104959	5585.26	1639.3	82407.3	13989.3	341.44	215348	86838.3	116.4	144.53	473.36	64.02	679.97	25.22	2.90997	120.28	360.84	77.6	119.31	71.78	82.45	102.82	164.9	32.98	108.64	10.67	111.55
72223.3	86571.5	21554.4	40638.1	29272.7	4323.29	96079.5	171396	29306.6	-17.46	157.14	103.79	295.85	193.03	82.45	140.65	74.69	144.53	204.67	121.25	55.29	281.3	129.01	23.28	132.89	4.84997	272.57
45283.5	865.24	9546.74	50748.5	22545.7	63.05	204568	5005.2	1671.31	398.67	229.89	121.25	129.98	346.29	57.23	175.57	343.38	75.66	214.37	143.56	32.98	115.43	100.88	53.35	102.82	27.16	99.91
21996.7	46873.3	9829.98	27515	294.88	7771.64	179519	49581.5	7214.86	52.38	116.4	101.85	287.12	-50.44	87.3	175.57	272.57	1739.21	142.59	54.32	97.97	546.11	73.72	36.86	70.81	127.07	159.08
143850	107027	28174.6	864.27	22736.8	13189.1	56938	1070.88	218.25	115.43	32.01	152.29	25.22	194.97	57.23	161.02	116.4	875.91	147.44	135.8	14.55	157.14	121.25	41.71	295.85	50.44	138.71
36909.5	40582.9	28365.7	63635.9	1204.74	390.91	154093	518.95	331.74	260.93	78.57	111.55	12.61	60.14	1827.48	304.58	141.62	19.4	186.24	62.08	80.51	203.7	98.94	77.6	188.18	119.31	113.49
21418.6	25217.1	443.29	37402.2	226.98	11114.3	82740	40434.4	637.29	975.82	13.58	52.38	106.7	-28.13	22.31	118.34	1571.4	527.68	83.42	129.01	67.9	665.42	191.09	84.39	59.17	136.77	26.19
5265.16	1685.86	37905.6	47892.8	1843.97	9856.17	18511.5	23656.4	31383.4	139.68	82.45	73.72	159.08	161.99	96.03	22774.6	32.98	141.62	107.67	75.66	47.53	4.84997	149.38	93.12	57.23	-0.96999	106.7
125008	15796.5	25243.3	27291	8275.07	136.77	41873.9	104134	23923.1	99.91	106.7	52.38	116.4	4013.86	119.31	1498.65	2.90997	55.29	100.88	285.18	36.86	235.71	120.28	81.48	231.83	50.44	41.71
12252.1	81078.4	315.25	82318.1	839.05	12950.5	38239.3	26829.2	9358.56	33.95	127.07	48.5	216.31	137.74	18.43	216.31	76.63	145.5	121.25	12.61	57.23	149.38	139.68	87.3	100.88	58.2	60.14
77719.3	4423.2	644.08	20305	7021.83	1544.24	203055	85587	11682.7	147.44	43.65	127.07	144.53	7035.41	148.41	10167.5	94.09	73.72	97.97	66.93	119.31	199.82	172.66	57.23	432.62	96.03	93.12
61052.8	60761.8	9485.63	134539	8082.04	521.86	71750.9	74393.2	16825.6	150.35	200.79	52.38	235.71	651.84	75.66	414.19	114.46	97.97	56.26	73.72	71.78	473.36	263.84	89.24	104.76	60.14	145.5
1224.14	57912.9	4756.88	109157	34745.4	229.89	105185	138.71	171.69	226.01	172.66	85.36	1239.66	117.37	212.43	84.39	94.09	554.84	195.94	111.55	37.83	24.25	81.48	8.73002	68.87	89.24	44.62
3847.02	181839	18251.5	971.94	49396.3	5044	74376.7	33747.3	1177.58	126.1	53.35	126.1	122.22	299.73	98.94	139.68	135.8	61.11	316.22	42.68	43.65	193.03	-10.67	110.58	230.86	77.6	82.45
177715	110.58	27724.5	816.74	6670.69	5426.18	133274	10895	29490.9	131.92	178.48	104.76	813.83	307.49	2369.71	132.89	29.1	108.64	211.46	30.07	59.17	310.4	208.55	92.15	341.44	198.85	40.74
1284.28	59729.7	45903.3	51269.4	4855.82	12311.2	175110	71121.4	600.43	79.54	75.66	0.96999	182.36	1950.67	1.93998	26.19	346.29	73.72	69.84	92.15	207.58	433.59	104.76	71.78	149.38	45.59	33.95
182756	1442.39	17040	29958.4	15151.4	1487.98	1249.36	1641.24	20531	106.7	189.15	115.43	174.6	12094	123.19	332.71	203.7	531.56	264.81	172.66	120.28	303.61	100.88	41.71	50.44	77.6	111.55
131556	21212	17849.9	15230.9	12995.1	6295.3	38535.2	1937.09	139.68	232.8	102.82	15.52	248.32	55.29	148.41	-60.14	125.13	107.67	66.93	28.13	105.73	222.13	68.87	154.23	211.46	54.32	37.83
154943	10322.7	16123.3	40232.7	19091.5	341.44	669.3	69427.7	15542.3	255.11	81.48	66.93	194.97	52.38	60.14	291	102.82	123.19	360.84	91.18	16.49	361.81	216.31	86.33	140.65	35.89	113.49
178353	16297.9	1265.85	22876.5	16020.5	9623.37	59692.8	1163.03	449.11	271.6	129.01	29.1	238.62	41.71	91.18	13158	88.27	32.01	313.31	121.25	92.15	694.52	229.89	58.2	184.3	268.69	127.07
4890.74	83327.9	20650.3	6531.98	71303.7	201.76	118195	75153.6	1006.86	99.91	39.77	82.45	7461.24	1046.63	227.95	289.06	68.87	644.08	95.06	123.19	66.93	252.2	331.74	97	147.44	163.93	56.26
140504	9243.13	203.7	604.31	23812.5	5593.02	9567.11	11439.2	173.63	181.39	90.21	15.52	636.32	135.8	47.53	201.76	141.62	198.85	77.6	207.58	49.47	113.49	129.01	109.61	87.3	238.62	50.44
14302.7	24845.6	11388.8	2848.89	461.72	707.13	80438.2	21646.5	23379.9	190.12	267.72	66.93	194.97	385.09	3922.68	230.86	181.39	1540.36	10.67	164.9	64.99	117.37	122.22	-9.69998	327.86	57.23	70.81
66199.6	343.38	525.74	161109	30183.5	12321.9	32793.8	1554.91	14694.5	2157.28	71.78	136.77	215.34	330.77	66.93	1013.65	792.49	288.09	71.78	77.6	35.89	508.28	142.59	116.4	174.6	61.11	20.37
1547.15	7672.7	26793.3	3632.65	38758.3	411.28	-225.04	88368.9	4920.81	131.92	180.42	96.03	1103.86	146.47	573.27	18.43	263.84	0.96999	35.89	67.9	116.4	233.77	187.21	50.44	246.38	69.84	96.03
6129.43	41226.9	7948.18	54750.7	7237.17	2806.21	103118	42969.1	753.69	-22.31	174.6	31.04	975.82	52.38	148.41	1202.8	3503.64	-12.61	54.32	99.91	88.27	169.75	102.82	89.24	256.08	63.05	145.5
130050	12417	9150.98	80237.4	143.56	204.67	9.69998	100556	25216.1	94.09	143.56	63.05	58.2	113.49	2720.85	146.47	1.93998	64.02	158.11	218.25	2.90997	369.57	245.41	71.78	77.6	148.41	18.43
119877	111114	533.5	88363.1	85.36	1329.87	87323.3	2845.01	1491.86	89.24	118.34	74.69	16.49	548.05	32.98	204.67	82.45	162.96	161.99	116.4	94.09	364.72	118.34	42.68	93.12	171.69	43.65
79465.3	2584.08	24273.3	47773.5	2653.92	352.11	38269.4	3053.56	11041.5	193.03	144.53	139.68	300.7	3077.81	215.34	217.28	161.02	401.58	119.31	46.56	106.7	695.49	77.6	68.87	69.84	256.08	35.89
67813.7	42598.5	9562.26	2588.93	706.16	6302.09	147589	38777.7	8363.34	105.73	334.65	37.83	359.87	3.87997	124.16	2746.07	232.8	51.41	206.61	81.48	107.67	508.28	145.5	28.13	85.36	86.33	175.57
183377	65123.9	64159.7	38863	8827.97	3159.29	183276	395.76	434.56	229.89	238.62	17.46	8582.56	6.78998	388	172.66	83.42	41.71	76.63	94.09	11.64	237.65	101.85	135.8	167.81	85.36	95.06
121283	17249.5	201.76	33220.6	20921	419.04	201.76	38579.8	817.71	58.2	248.32	66.93	115.43	176.54	108.64	2415.3	-25.22	136.77	303.61	47.53	83.42	380.24	105.73	118.34	255.11	108.64	101.85
104600	10590.5	12314.1	2952.68	10055	5052.73	96101.8	1890.53	44306.7	92.15	127.07	54.32	45.59	24.25	279.36	156.17	99.91	50.44	32.01	64.99	80.51	74.69	100.88	149.38	132.89	64.02	47.53
171236	11417.9	12592.5	14372.5	44423.1	13603.3	590.73	104751	11190.9	146.47	232.8	65.96	163.93	2475.44	600.43	96.03	157.14	384.12	0	15758.6	71.78	-91.18	135.8	5.81997	228.92	301.67	194
233675	7775.52	302.64	4062.36	175.57	8788.2	7567.94	3219.43	4289.34	269.66	58.2	15.52	5202.11	50.44	45.59	152.29	171.69	77.6	102.82	66.93	63.05	349.2	100.88	34.92	364.72	117.37	118.34
22533.1	129782	732.35	68386.9	28611.1	7916.17	-187.21	11118.1	29743.1	99.91	47.53	48.5	3446.41	97	89.24	185.27	76.63	82.45	118.34	126.1	73.72	461.72	127.07	29.1	190.12	258.99	55.29
2855.68	90617.4	1744.06	56460.8	40598.4	4778.22	215364	694.52	8755.22	166.84	35.89	104.76	29.1	6592.12	59.17	16.49	111.55	22.31	98.94	63.05	43.65	111.55	3.87997	32.01	246.38	155.2	48.5
189071	47880.2	10041.4	20320.5	19673.5	22.31	2895.45	67588.6	952.54	388	90.21	63.05	2146.61	75.66	100.88	206.61	293.91	102.82	11.64	45.59	31.04	200.79	152.29	82.45	106.7	171.69	152.29
92305.2	144.53	2912.91	10658.4	8038.39	3186.45	13193	127995	14388	24.25	277.42	263.84	148.41	2643.25	82.45	131.92	5783.14	126.1	91.18	187.21	50.44	241.53	162.96	6.78998	255.11	133.86	72.75
4374.7	1509.32	711.98	39156	6624.13	7353.57	47366.1	14962.2	11280.1	372.48	63.05	-0.96999	165.87	5619.21	1310.47	117.37	122.22	701.31	32.98	219.22	124.16	231.83	497.61	25.22	67.9	45.59	52.38
14600.4	1452.09	11975.6	2215.48	4762.7	8717.39	-1088.34	43840.1	21766.8	157.14	191.09	46.56	191.09	220.19	70.81	153.26	75.66	59.17	159.08	125.13	110.58	109.61	108.64	78.57	64.99	-17.46	8.73002
262139	49054.9	485	69873	716.83	7994.74	42790.6	1526.78	11245.2	163.93	118.34	77.6	197.88	48.5	45.59	287.12	68.87	30.07	37.83	18.43	102.82	167.81	152.29	8.73002	243.47	167.81	98.94
262139	4387.31	26170.6	97880.8	711.01	10437.2	118638	42990.4	14415.2	243.47	112.52	37.83	139.68	96.03	59.17	4275.76	206.61	103.79	72.75	125.13	172.66	603.34	106.7	182.36	97	100.88	41.71
1713.02	30318.3	1886.65	36464.2	2011.78	1115.5	67642.9	72493	36454.5	225.04	116.4	67.9	238.62	186.24	113.49	53.35	554.84	93.12	97	222.13	194.97	214.37	35.89	38.8	1182.43	34.92	126.1
122200	22901.7	6984.97	14292	861.36	12285	72941.1	33511.6	7818.2	190.12	107.67	46.56	279.36	64.02	42.68	31.04	41.71	197.88	68.87	150.35	22.31	357.93	116.4	-10.67	126.1	156.17	59.17
17789.8	313.31	72997.4	2659.74	22184.9	6124.58	3392.09	106344	30104	182.36	-12.61	82.45	126.1	2887.69	-2.90997	1760.55	73.72	77.6	195.94	94.09	64.99	119.31	64.02	77.6	176.54	104.76	66.93
2864.41	9146.13	890.46	959.33	44295.1	7745.45	2136.91	906.95	1465.67	237.65	119.31	115.43	202.73	14190.1	58.2	2614.15	4648.24	1177.58	100.88	37.83	85.36	123.19	2295.02	200.79	181.39	110.58	104.76
246451	2508.42	5532.88	73864.5	267.72	12757.4	2583.11	172912	30076.8	140.65	5.81997	49.47	519.92	545.14	784.73	316.22	64.99	2397.84	146.47	64.02	69.84	101.85	91.18	17.46	313.31	84.39	72.75
173066	4806.35	1576.25	117455	35930.7	910.83	37171.4	18594.9	19879.2	169.75	10.67	88.27	225.04	159.08	77.6	5816.12	45.59	114.46	145.5	99.91	121.25	297.79	208.55	78.57	77.6	285.18	122.22
49805.6	6697.85	32765.6	931.2	3338.74	118.34	67289.9	123509	38424.6	246.38	56.26	190.12	285.18	190.12	154.23	320.1	241.53	89.24	-18.43	2.90997	87.3	251.23	149.38	263.84	218.25	41.71	177.51
120318	16608.3	1857.55	6702.7	22041.3	7084.88	68259.9	50290.6	432.62	54.32	126.1	111.55	2075.8	8372.07	113.49	114.46	467.54	110.58	88.27	92.15	108.64	98.94	111.55	282.27	577.15	30.07	75.66
24541	38400.4	590.73	2959.47	35358.4	11927.1	-1419.1	20274.9	750.78	219.22	54.32	137.74	3931.41	2293.08	51.41	293.91	230.86	46.56	160.05	-2.90997	367.63	41.71	154.23	132.89	233.77	115.43	84.39
63855.1	95025.1	45972.2	2651.98	15929.3	10840.7	181743	49667.9	14011.6	122.22	137.74	47.53	195.94	246.38	65.96	105.73	97	103.79	36.86	77.6	25.22	150.35	75.66	73.72	186.24	125.13	30.07
262139	149077	13285.1	98829.4	24470.2	4545.42	47652.2	37813.5	2156.31	146.47	85.36	120.28	124.16	129.98	29.1	3416.34	125.13	3623.92	82.45	-39.77	61.11	83.42	90.21	119.31	129.98	64.02	231.83
119902	1984.62	26965	37999.7	23256.7	1088.34	124904	152.29	1059.24	41.71	63.05	142.59	171.69	281.3	80.51	1607.29	68.87	91.18	133.86	60.14	40.74	203.7	250.26	77.6	161.02	62.08	117.37
9329.46	70289.1	625.65	60174.9	703.25	8637.85	167.81	23911.5	757.57	91.18	85.36	13.58	75.66	146.47	109.61	6294.33	16.49	51.41	378.3	78.57	186.24	105.73	111.55	50.44	190.12	94.09	49.47
960.3	150344	30321.2	34275.9	14467.6	364.72	-1424.92	6972.36	712.95	160.05	36.86	38.8	1796.44	70.81	96.03	222.13	39.77	91.18	137.74	132.89	75.66	61.11	452.02	82.45	164.9	134.83	147.44
46805.4	4797.62	4268	939.93	25732.2	5925.73	98751.8	1293.98	798.31	209.52	32.01	56.26	843.9	94.09	31.04	225.04	188.18	50.44	-16.49	126.1	173.63	131.92	142.59	100.88	97.97	167.81	40.74
1117.44	36312.9	8795.96	10312.1	8871.62	6915.13	30452.2	47046.9	1271.67	35.89	73.72	-57.23	300.7	226.01	199.82	204.67	104.76	191.09	97	200.79	57.23	190.12	211.46	120.28	403.52	58.2	99.91
262139	-15.52	6179.87	2166.01	1146.54	19925.7	121817	77872.6	11932.9	186.24	14.55	65.96	25.22	161.99	122.22	167.81	107.67	53.35	178.48	-4.84997	164.9	102.82	136.77	29.1	227.95	41.71	54.32
24631.2	89680.4	6773.51	26916.5	4100.19	93.12	-1094.16	2147.58	23189.8	79.54	5603.69	81.48	657.66	6248.74	2023.42	277.42	7521.38	58.2	152.29	152.29	123.19	375.39	166.84	161.02	60.14	201.76	110.58
126204	27584.9	29777.1	65321.7	4539.6	3906.19	149159	418.07	7336.11	104.76	37.83	106.7	1454.03	104.76	72.75	5206.96	136.77	184.3	63.05	90.21	7.75999	141.62	10.67	68.87	258.99	102.82	114.46
196152	2720.85	14353.1	56333.7	624.68	206.61	13881.7	83709.1	18361.1	220.19	59.17	32.01	71.78	124.16	44.62	221.16	97	137.74	211.46	132.89	73.72	-8.73002	182.36	65.96	238.62	190.12	79.54
80266.5	777.94	9231.49	36595.2	2880.9	10812.6	61004.3	2391.05	12631.3	-56.26	195.94	18.43	110.58	71.78	46.56	139.68	459.78	71.78	265.78	123.19	82.45	271.6	64.99	74.69	211.46	147.44	36.86
76605.8	25897.1	22993.9	3606.46	64955.1	1052.45	53556.6	82782.7	10376.1	210.49	53.35	88.27	252.2	166.84	62.08	3582.21	3541.47	77.6	379.27	67.9	19.4	207.58	168.78	121.25	258.99	171.69	191.09
115887	904.04	25512.9	61269.1	428.74	4112.8	225.04	13638.2	13893.3	82.45	358.9	90.21	185.27	317.19	61.11	13478.2	743.99	619.83	37.83	79.54	61.11	128.04	128.04	131.92	284.21	109.61	104.76
1908.96	4405.74	517.98	5279.71	2876.05	207.58	148257	124238	1051.48	82.45	128.04	81.48	9210.15	103.79	109.61	792.49	3772.33	975.82	71.78	63.05	45.59	285.18	17.46	110.58	238.62	271.6	99.91
7479.67	72880	953.51	37624.4	33615.4	11638.1	7189.64	74451.4	505.37	255.11	101.85	60.14	2847.92	135.8	884.64	314.28	129.98	85.36	130.95	92.15	139.68	52.38	226.01	73.72	77.6	86.33	113.49
191711	62930.7	1716.9	55298.7	2075.8	8538.91	201.76	513.13	15503.5	67.9	168.78	88.27	189.15	614.98	145.5	95.06	52.38	73.72	108.64	75.66	73.72	23.28	190.12	125.13	174.6	59.17	133.86
64814.4	105130	85.36	29906.1	10963.9	57.23	162232	4046.84	24336.3	117.37	105.73	91.18	66.93	142.59	76.63	64.02	124.16	3689.88	55.29	52.38	78.57	337.56	192.06	61.11	179.45	130.95	-22.31
649.9	91166.4	30129.2	20232.3	35556.3	134.83	77089.8	98621.9	309.43	-58.2	70.81	92.15	305.55	37.83	70.81	208.55	86.33	161.99	39.77	111.55	34.92	63.05	140.65	41.71	345.32	177.51	121.25
49288.6	151676	939.93	46762.7	4424.17	10500.3	-685.79	68257	87.3	133.86	68.87	59.17	2794.57	16689.8	-0.96999	9.69998	786.67	-3.87997	126.1	87.3	96.03	69.84	82.45	112.52	122.22	247.35	86.33
909.86	31802.4	7826.93	790.55	24889.2	11753.5	64567.1	168310	264.81	96.03	101.85	104.76	68.87	74.69	77.6	48.5	193.03	83.42	185.27	78.57	65.96	286.15	182.36	100.88	112.52	67.9	42.68
12831.2	15910.9	6903.49	81675.9	42439.4	16532.7	108625	3181.6	1093.19	34.92	173.63	78.57	0.96999	207.58	3712.19	161.02	1059.24	32.98	192.06	79.54	56.26	196.91	110.58	129.98	239.59	93.12	-12.61
127638	71310.5	378.3	5131.3	34462.2	14082.5	87391.2	77751.3	12000.8	109.61	109.61	96.03	162.96	206.61	91.18	115.43	115.43	1739.21	168.78	143.56	143.56	69.84	184.3	125.13	168.78	82.45	64.99
43903.2	142817	11735.1	651.84	10390.6	97	-1467.59	75385.5	2625.79	182.36	141.62	148.41	281.3	114.46	1274.58	557.75	34.92	533.5	68.87	77.6	45.59	50.44	115.43	48.5	94.09	133.86	46.56
68096	25997.9	24128.8	30783.9	10084.1	357.93	40252.1	40046.5	1445.3	113.49	80.51	62.08	60.14	65.96	360.84	137.74	107.67	58.2	181.39	216.31	-21.34	235.71	226.01	-13.58	492.76	78.57	64.02
152081	1409.41	9789.24	490.82	18152.6	2921.64	41849.7	2589.9	24549.7	140.65	170.72	43.65	126.1	10995	77.6	10079.3	80.51	80.51	103.79	176.54	53.35	719.74	208.55	92.15	197.88	141.62	108.64
81400.5	96549.9	1320.17	2277.56	21589.3	8430.27	53327.7	3724.8	437.47	94.09	91.18	79.54	280.33	95.06	111.55	254.14	106.7	67.9	86.33	14.55	121.25	201.76	329.8	145.5	119.31	95.06	25.22
59816	26499.4	11079.3	1730.48	15738.2	109.61	48379.7	21466.1	363.75	268.69	63.05	10.67	22.31	81.48	47.53	58.2	133.86	14.55	94.09	129.98	71.78	267.72	81.48	17.46	109.61	112.52	100.88
30885.8	492.76	584.91	5975.2	32147.7	244.44	12297.7	60942.2	14681	71.78	295.85	4.84997	408.37	713.92	56.26	237.65	59.17	352.11	53.35	13.58	93.12	104.76	108.64	73.72	105.73	105.73	42.68
24773.8	87418.4	17242.7	52470.2	38511.9	1196.98	40107.6	302.64	9867.81	134.83	104.76	21.34	27.16	32.01	146.47	134.83	4682.19	103.79	153.26	69.84	94.09	891.43	0	9.69998	314.28	263.84	48.5
224.07	2221.3	1337.63	19494.1	36875.5	15561.7	94008.5	14548.1	12223.9	51.41	-2.90997	53.35	552.9	86.33	2200.93	711.98	-3.87997	94.09	228.92	43.65	51.41	373.45	271.6	111.55	143.56	25.22	28.13
2853.74	43264.9	16943	2334.79	1493.8	9078.23	-539.32	17823.8	33213.8	212.43	106.7	129.98	215.34	77.6	44.62	399.64	4460.06	45.59	315.25	62.08	113.49	124.16	115.43	-9.69998	28.13	64.99	72.75
4551.24	27809.9	2423.06	62049	30726.7	3112.73	70709.1	29175.7	1412.32	148.41	72.75	32.98	407.4	154.23	10.67	2355.16	-12.61	153.26	-9.69998	82.45	28.13	145.5	150.35	55.29	12.61	26.19	116.4
4372.76	49909.4	3214.58	15902.2	15606.3	228.92	-25.22	1388.07	8631.06	298.76	109.61	33.95	157.14	224.07	110.58	275.48	52.38	67.9	115.43	224.07	100.88	225.04	126.1	114.46	154.23	43.65	91.18
5451.4	856.51	8939.52	13965.1	20902.5	3296.06	6965.57	33087.7	1988.5	225.04	20.37	71.78	106.7	2734.43	9553.53	207.58	126.1	586.85	39.77	64.02	37.83	248.32	70.81	22.31	91.18	330.77	224.07
108398	1316.29	4208.83	33688.1	26565.4	9538.98	13372.4	99438.6	13872	143.56	79.54	83.42	1479.25	9067.56	1290.1	79.54	64.02	61.11	171.69	-24.25	75.66	472.39	202.73	142.59	212.43	150.35	119.31
56495.7	19843.3	1935.15	19259.3	48761.9	8680.53	64095.7	29492.8	9075.32	287.12	32.98	95.06	362.78	635.35	2780.99	120.28	9679.63	6.78998	67.9	221.16	174.6	142.59	322.04	14.55	100.88	132.89	48.5
77097.6	47853	8378.86	2315.39	11397.5	492.76	100228	445.23	195.94	194	68.87	-30.07	176.54	82.45	2339.64	793.46	229.89	107.67	117.37	209.52	114.46	303.61	156.17	53.35	211.46	190.12	35.89
215682	73728.7	17466.8	7722.17	19691	505.37	133766	13759.5	862.33	56.26	118.34	88.27	715.86	11.64	94.09	171.69	350.17	76.63	129.01	35.89	61.11	190.12	161.02	121.25	121.25	24.25	29.1
410.31	50916.3	13093.1	63928.8	754.66	441.35	27919.5	31921.7	1162.06	376.36	105.73	93.12	469.48	107.67	53.35	211.46	-2.90997	92.15	149.38	56.26	43.65	145.5	163.93	148.41	355.02	-10.67	89.24
92700	67707.9	526.71	63708.6	6508.7	126.1	45362.1	8372.07	4824.78	220.19	114.46	0	20383.6	98.94	128.04	33.95	208.55	154.23	247.35	73.72	120.28	626.62	190.12	107.67	147.44	45.59	48.5
6154.65	25422.7	17418.3	784.73	4150.63	313.31	71768.4	314.28	3259.2	123.19	121.25	-18.43	87.3	126.1	1278.46	-19.4	1251.3	75.66	64.99	137.74	69.84	318.16	186.24	68.87	237.65	125.13	169.75
6851.11	20879.2	47253.5	124628	10153	1268.76	31803.4	29330.9	4036.17	125.13	39.77	33.95	76.63	183.33	243.47	215.34	21.34	21.34	133.86	-1.93998	63.05	194	126.1	129.98	253.17	-2.90997	67.9
262139	104209	21419.5	460.75	10777.7	264.81	154293	6412.67	161.99	58.2	163.93	124.16	113.49	252.2	129.01	72.75	98.94	158.11	132.89	152.29	103.79	560.66	76.63	30.07	59.17	473.36	82.45
13448.1	4312.62	52103.6	76911.3	49853.2	645.05	26777.8	672.21	17203	65.96	52.38	119.31	225.04	208.55	383.15	224.07	91.18	197.88	245.41	86.33	65.96	345.32	174.6	109.61	276.45	115.43	48.5
1089.31	129138	9157.77	448.14	16952.7	3924.62	86218.5	245.41	39135.6	151.32	135.8	25.22	364.72	64.99	130.95	5333.06	130.95	64.99	111.55	92.15	79.54	243.47	154.23	123.19	43.65	113.49	76.63
138021	129864	24751.5	1088.34	43297.9	2600.57	-1442.37	937.99	20402	171.69	72.75	1.93998	588.79	1203.77	144.53	580.06	74.69	129.98	128.04	216.31	96.03	95.06	15.52	131.92	185.27	58.2	11.64
8755.22	11949.4	1000.07	944.78	839.05	10270.4	75887	1856.58	45996.4	103.79	32.01	82.45	141.62	113.49	97.97	8.73002	112.52	129.01	133.86	100.88	168.78	138.71	214.37	99.91	88.27	123.19	87.3
111285	6543.62	2910	4429.99	580.06	203.7	2380.38	45663.7	28297.8	202.73	197.88	205.64	131.92	211.46	117.37	11804.9	2840.16	17.46	162.96	73.72	118.34	115.43	57.23	99.91	200.79	64.99	86.33
262139	2009.84	17016.7	16554	7250.75	8095.62	-1608.21	1580.13	514.1	180.42	81.48	40.74	2260.1	3398.88	18.43	305.55	270.63	73.72	101.85	65.96	72.75	365.69	138.71	74.69	103.79	494.7	132.89
81998.9	67244.3	20391.3	901.13	2145.64	13751.7	26711.9	16924.6	21277	167.81	186.24	87.3	157.14	16.49	45.59	2086.47	753.69	74.69	234.74	136.77	79.54	188.18	190.12	45.59	-5.81997	144.53	4.84997
77270.2	1975.89	44321.2	14213.4	1235.78	257.05	5556.16	52692.3	4821.87	148.41	284.21	69.84	177.51	263.84	225.04	112.52	158.11	1235.78	153.26	150.35	124.16	578.12	166.84	71.78	103.79	149.38	143.56
3625.86	18110.9	197.88	1856.58	1441.42	4088.55	2745.1	31023.5	4724.87	39.77	78.57	55.29	456.87	17451.3	18.43	101.85	230.86	108.64	114.46	83.42	76.63	75.66	88.27	98.94	175.57	-20.37	77.6
3511.4	29333.8	534.47	30993.4	34163.4	697.43	3381.42	33742.4	26905.9	348.23	15.52	29.1	603.34	262.87	835.17	107.67	211.46	64.99	219.22	87.3	123.19	233.77	66.93	89.24	114.46	81.48	114.46
30641.3	85685.9	1888.59	213.4	50499.2	9540.92	39576	30879.9	252.2	96.03	151.32	71.78	248.32	105.73	104.76	376.36	58.2	113.49	-21.34	63.05	91.18	575.21	266.75	91.18	84.39	187.21	254.14
5631.82	871.06	16387.2	55922.4	8150.91	123.19	-868.15	7808.5	1630.57	82.45	43.65	201.76	184.3	3560.87	163.93	93.12	132.89	174.6	55.29	83.42	-9.69998	170.72	191.09	157.14	55.29	164.9	71.78
82196.8	32732.7	11829.1	60941.2	7861.85	3287.33	850.69	60513.5	3467.75	274.51	64.99	45.59	86.33	107.67	80.51	1804.2	41.71	47.53	38.8	39.77	5.81997	202.73	146.47	178.48	240.56	198.85	108.64
10889.2	56347.3	6507.73	38022.1	25543	3165.11	6444.68	71037	6628.98	169.75	160.05	89.24	2948.8	129.01	93.12	23.28	121.25	460.75	184.3	92.15	78.57	220.19	173.63	90.21	151.32	167.81	52.38
100037	108108	5992.66	46074	17695.7	628.56	39023.1	70121.3	440.38	114.46	151.32	95.06	139.68	64.99	53.35	1631.54	501.49	61.11	105.73	297.79	122.22	111.55	69.84	146.47	217.28	311.37	97
4490.13	7607.71	9255.74	58310.6	13658.6	11408.2	12601.3	1841.06	962.24	237.65	173.63	4389.25	281.3	1448.21	38.8	132.89	35.89	1016.56	179.45	172.66	81.48	89.24	155.2	145.5	143.56	171.69	13.58
65168.5	65637	19172	1740.18	58557	420.01	4313.59	641.17	13690.6	158.11	100.88	103.79	1837.18	78.57	130.95	36.86	38.8	115.43	33.95	84.39	-14.55	295.85	299.73	44.62	73.72	217.28	43.65
12209.4	5643.46	27517	42987.5	52392.6	481.12	67689.5	37625.3	144.53	256.08	150.35	66.93	23863.9	4679.28	104.76	191.09	521.86	143.56	104.76	106.7	94.09	291.97	99.91	62.08	79.54	149.38	127.07
82117.3	1287.19	17100.1	1970.07	572.3	20313.7	21884.2	384.12	23421.6	147.44	-6.78998	51.41	869.12	573.27	103.79	284.21	219.22	1952.61	70.81	65.96	18.43	690.64	136.77	77.6	58.2	165.87	76.63
184678	37560.3	2620.94	4886.86	555.81	1099.01	144098	77097.6	23928	97.97	49.47	44.62	19760.8	19.4	121.25	3922.68	1005.89	0.96999	182.36	77.6	16.49	24.25	52.38	107.67	194.97	144.53	21.34
132036	9104.42	19900.5	71356.1	37702	8157.7	12142.5	1120.35	278.39	170.72	78.57	48.5	85.36	35.89	83.42	502.46	115.43	1933.21	112.52	63.05	64.02	324.95	78.57	90.21	271.6	123.19	52.38
847.78	39304.4	15646.1	19542.6	7138.23	225.04	16304.7	9215.97	17202	122.22	104.76	27.16	162.96	137.74	188.18	210.49	93.12	1296.89	188.18	182.36	44.62	374.42	123.19	22.31	198.85	226.01	144.53
3551.17	27918.5	11601.2	76837.6	25475.1	894.34	262139	473.36	16805.3	379.27	103.79	23.28	191.09	109.61	107.67	158.11	100.88	585.88	74.69	35.89	75.66	46.56	215.34	214.37	154.23	162.96	80.51
262139	12241.4	26420.9	60702.6	31075.9	7686.28	38022.1	50055.9	6425.28	118.34	246.38	103.79	80.51	137.74	425.83	8887.14	8596.14	47.53	191.09	212.43	49.47	278.39	127.07	24.25	213.4	166.84	-52.38
7959.82	9352.74	28925.4	1868.22	24800	11585.7	46975.2	60360.2	20828.8	130.95	88.27	83.42	555.81	670.27	1322.11	218.25	1487.98	127.07	226.98	75.66	16.49	208.55	64.99	46.56	235.71	150.35	57.23
108746	937.99	2069.98	142769	32454.3	8986.08	62023.8	14757.6	19457.2	113.49	109.61	-0.96999	95.06	243.47	7.75999	88.27	103.79	112.52	146.47	147.44	23.28	51.41	325.92	32.01	87.3	176.54	28.13
240585	267.72	8076.22	103110	29469.6	9092.78	-109.61	1246.45	107.67	159.08	57.23	81.48	201.76	6873.42	129.98	317.19	32.01	156.17	122.22	291.97	55.29	253.17	355.02	85.36	291	20.37	71.78
146195	75619.3	76.63	18684.1	8986.08	1343.45	119965	13985.5	3594.82	-5.81997	39.77	13.58	2764.5	51.41	384.12	334.65	117.37	117.37	216.31	111.55	101.85	331.74	24.25	118.34	159.08	194	92.15
205447	1721.75	17650.1	91662.1	513.13	456.87	140472	39867	534.47	22.31	86.33	163.93	45568.7	307.49	216.31	40.74	112.52	29.1	120.28	83.42	92.15	53.35	112.52	45.59	227.95	146.47	127.07
2037	134819	3786.88	35674.7	454.93	3294.12	130300	10930	15188.3	772.12	131.92	81.48	258.99	2945.89	49.47	906.95	272.57	103.79	230.86	101.85	125.13	42.68	50.44	22.31	82.45	145.5	213.4
16459.9	441.35	7986.98	112397	21180.9	561.63	22562.2	51440.1	33053.7	96.03	175.57	-11.64	371.51	70.81	143.56	84.39	224.07	106.7	171.69	59.17	92.15	129.98	198.85	79.54	40.74	42.68	61.11
414.19	16174.8	15113.6	44492.9	46248.6	10164.6	-2685.63	5492.14	58398.9	163.93	82.45	17.46	34.92	183.33	182.36	2218.39	1216.38	3108.85	148.41	37.83	188.18	121.25	109.61	73.72	217.28	24.25	19.4
65229.6	88640.6	1086.4	14221.2	17575.4	2544.31	-1596.57	42555.9	1081.55	148.41	156.17	92.15	134.83	137.74	52.38	116.4	76.63	2524.91	84.39	132.89	12.61	230.86	83.42	92.15	178.48	264.81	41.71
245098	306.52	25401.4	44039	31194.2	5066.31	71031.2	4822.84	313.31	162.96	110.58	37.83	3383.36	69.84	124.16	317.19	131.92	98.94	25.22	161.02	-1.93998	278.39	109.61	32.98	29.1	112.52	73.72
3392.09	143399	8753.28	45758.8	9325.58	8162.55	80.51	18525.1	10063.8	143.56	202.73	102.82	181.39	157.14	7282.76	996.19	120.28	59.17	127.07	128.04	188.18	530.59	97	72.75	263.84	142.59	105.73
1747.94	63583.5	27380.2	18703.5	-0.96999	499.55	27193	139980	14168.8	139.68	195.94	55.29	194.97	224.07	62.08	2598.63	11.64	3589.97	77.6	106.7	39.77	262.87	-9.69998	171.69	119.31	18.43	52.38
113510	4347.54	1041.78	743.02	23714.6	1066.03	72323.2	21160.5	7474.82	342.41	127.07	-7.75999	109.61	63.05	51.41	105.73	73.72	452.02	139.68	174.6	80.51	162.96	196.91	158.11	202.73	80.51	115.43
86312.6	89710.5	7057.72	12785.6	6037.28	730.41	-1215.41	8933.7	275.48	79.54	121.25	-12.61	42.68	1801.29	1894.41	18.43	318.16	63.05	141.62	288.09	25.22	318.16	240.56	138.71	36.86	335.62	122.22
6633.83	36900.7	711.01	75744.4	1414.26	3104	29114.6	71134	37202.4	156.17	67.9	120.28	101.85	227.95	73.72	106.7	50.44	119.31	82.45	7.75999	119.31	272.57	114.46	62.08	254.14	252.2	74.69
808.98	108191	2896.42	144555	367.63	507.31	203710	22899.8	22409.9	121.25	25.22	21.34	0	129.01	124.16	61.11	834.2	63.05	131.92	108.64	96.03	199.82	237.65	73.72	95.06	53.35	97.97
19841.4	58751.9	236.68	6980.12	38344.1	10055	70503.5	662.51	24955.2	102.82	167.81	50.44	276.45	150.35	7.75999	194.97	2473.5	108.64	202.73	32.98	132.89	200.79	161.99	158.11	241.53	92.15	171.69
77225.6	677.06	24678.7	788.61	1576.25	197.88	31962.5	99779.1	23319.8	374.42	55.29	124.16	141.62	154.23	17.46	254.14	5013.93	2802.33	62.08	106.7	105.73	-44.62	302.64	8.73002	161.99	235.71	70.81
51742.7	4984.83	697.43	166527	37704.9	587.82	32319.4	28995.2	11643.9	311.37	174.6	7.75999	139.68	19.4	14.55	237.65	65.96	108.64	142.59	216.31	97.97	20.37	155.2	157.14	37.83	97.97	228.92
159172	2920.67	25349	53119.1	25998.9	3714.13	221357	29834.3	127.07	204.67	221.16	89.24	601.4	850.69	793.46	4546.39	353.08	160.05	90.21	129.98	59.17	260.93	174.6	5.81997	78.57	20.37	34.92
99532.7	162753	1919.63	18449.4	16965.3	6236.13	101588	42665.4	7552.42	38.8	-0.96999	79.54	355.99	97.97	-8.73002	1348.3	259.96	87.3	615.95	105.73	111.55	186.24	131.92	23.28	205.64	70.81	59.17
101095	73673.4	553.87	3706.37	551.93	6655.17	152348	1907.02	17184.5	15.52	-30.07	100.88	273.54	-2.90997	63.05	736.23	41.71	451.05	95.06	141.62	20.37	379.27	183.33	93.12	116.4	179.45	128.04
54908.8	59488.2	13248.3	27853.6	12026.1	5968.41	23594.3	51756.3	345.32	142.59	43.65	62.08	85.36	176.54	13.58	1026.26	1368.67	196.91	177.51	69.84	75.66	210.49	155.2	381.21	124.16	76.63	129.98
801.22	8936.61	29761.5	56360.9	61068.3	299.73	-1904.96	7582.49	198.85	195.94	70.81	60.14	67.9	45.59	68.87	269.66	373.45	90.21	62.08	66.93	72.75	128.04	82.45	153.26	433.59	98.94	443.29
214.37	3375.6	1626.69	56182.4	20856.9	1713.02	24874.7	24692.3	2098.11	188.18	182.36	108.64	292.94	1728.54	74.69	1041.78	78.57	91.18	117.37	180.42	60.14	440.38	84.39	45.59	70.81	-19.4	161.02
24649.6	124958	4324.26	13873.9	913.74	2291.14	2935.22	23859.1	13100.8	5254.49	255.11	19.4	187.21	91.18	107.67	258.99	271.6	114.46	199.82	105.73	92.15	28.13	163.93	125.13	27.16	112.52	71.78
93282	25056.1	15789.7	11886.4	2735.4	8152.85	849.72	67606.1	40083.3	4.84997	-32.98	1.93998	202.73	-21.34	111.55	61.11	452.99	181.39	45.59	229.89	-23.28	333.68	37.83	52.38	73.72	150.35	235.71
65398.4	3424.1	798.31	21374	28706.2	4247.63	114638	4616.23	1817.78	109.61	53.35	76.63	131.92	115.43	184.3	75.66	111.55	29.1	19.4	113.49	-33.95	196.91	140.65	160.05	23.28	87.3	82.45
68601.3	38622.5	5780.23	8639.79	12639.1	16941.1	82751.7	1642.21	2718.91	177.51	143.56	65.96	13229.8	5133.24	57.23	394.79	54.32	148.41	329.8	89.24	83.42	210.49	187.21	-7.75999	21.34	131.92	115.43
15999.2	727.5	459.78	1285.25	19116.8	6613.46	34369	18376.7	2874.11	286.15	79.54	70.81	196.91	119.31	79.54	45.59	174.6	4683.16	166.84	36.86	152.29	151.32	68.87	61.11	251.23	90.21	121.25
7895.8	52758.3	3352.32	60807.3	25249.1	257.05	-1168.85	482.09	51301.4	83.42	116.4	204.67	265.78	1366.73	1371.58	100.88	51.41	3888.73	55.29	124.16	87.3	689.67	129.98	22.31	457.84	17.46	77.6
137084	129539	16456	90876.4	1283.31	7918.11	-2363.66	313.31	35322.6	270.63	83.42	81.48	31.04	39.77	117.37	87.3	26.19	119.31	118.34	79.54	32.01	236.68	48.5	150.35	-1.93998	133.86	53.35
57153.4	121547	199.82	27510.2	36813.4	13646	29656.8	77264.4	5812.24	139.68	0	31.04	3418.28	50.44	249.29	101.85	227.95	1809.05	78.57	44.62	86.33	97	6.78998	138.71	178.48	226.98	28.13
203042	150749	251.23	36944.4	61759.9	12677.9	44045.8	176332	12226.9	252.2	64.02	43.65	238.62	253.17	19.4	214.37	67.9	83.42	6.78998	91.18	73.72	154.23	90.21	88.27	137.74	20.37	130.95
45762.6	22107.3	11587.6	40325.8	37054	7869.61	2622.88	239.59	5657.04	396.73	157.14	29.1	12585.8	212.43	96.03	202.73	224.07	-3.87997	162.96	158.11	142.59	115.43	64.02	89.24	141.62	75.66	61.11
3197.12	90770.7	612.07	2398.81	17364.9	22359.5	29754.8	66443.1	19867.5	269.66	120.28	56.26	62.08	220.19	177.51	9299.39	62.08	69.84	120.28	128.04	59.17	186.24	58.2	60.14	115.43	212.43	62.08
99704.3	42528.7	38530.4	2376.5	27652.8	4054.6	-685.79	113020	781.82	57.23	159.08	4.84997	76.63	594.61	165.87	33.95	110.58	391.88	143.56	64.99	35.89	272.57	99.91	58.2	140.65	0	62.08
792.49	1105.8	13771.1	73381.5	24917.4	498.58	318.16	52845.6	9325.58	281.3	67.9	86.33	131.92	154.23	132.89	201.76	91.18	74.69	56.26	121.25	77.6	87.3	125.13	55.29	139.68	204.67	48.5
153149	21894.8	83.42	937.02	16301.8	2654.89	16768.4	3042.89	604.31	316.22	75.66	85.36	161.99	114.46	66.93	123.19	126.1	117.37	6.78998	50.44	-0.96999	509.25	183.33	104.76	78.57	136.77	61.11
30545.3	91924	1360.91	85277.6	13165.8	12854.4	43893.5	6674.57	13922.4	141.62	129.98	124.16	87.3	226.01	-0.96999	133.86	189.15	1488.95	138.71	139.68	42.68	399.64	194.97	57.23	107.67	125.13	54.32
123868	166.84	37663.2	970.97	8494.29	158.11	110268	46618.2	27959.3	138.71	132.89	75.66	165.87	76.63	31.04	107.67	2895.45	98.94	133.86	179.45	38.8	102.82	150.35	149.38	214.37	143.56	-12.61
44057.4	83335.6	22855.1	99844.1	394.79	5193.38	155400	1469.55	24853.3	233.77	110.58	110.58	224.07	226.98	210.49	13581.9	45.59	90.21	109.61	10.67	27.16	115.43	103.79	122.22	238.62	130.95	47.53
83750.8	2152.43	583.94	71119.4	105472	21023.8	254697	46055.6	11967.9	128.04	131.92	129.98	107.67	112.52	115.43	220.19	836.14	102.82	138.71	30.07	52.38	487.91	112.52	78.57	312.34	75.66	16.49
70418.1	6489.3	1375.46	97844.9	35935.6	9393.48	51405.1	38766	14396.7	1596.62	170.72	8.73002	999.1	882.7	79.54	186.24	5645.4	83.42	1.93998	247.35	42.68	631.47	37.83	84.39	83.42	120.28	17.46
30909.1	1944.85	19415.5	1151.39	34336.1	15406.5	179409	679	603.34	228.92	197.88	-8.73002	129.98	115.43	6.78998	2745.1	197.88	52.38	121.25	296.82	121.25	123.19	68.87	46.56	91.18	966.12	85.36
189024	23169.4	15527.8	1871.13	32710.3	708.1	75762.8	39767.1	406.43	52.38	40.74	55.29	1901.2	275.48	65.96	106.7	1392.92	222.13	87.3	126.1	116.4	150.35	115.43	168.78	135.8	124.16	160.05
61564.9	23069.5	21729.9	63854.1	9215	293.91	161193	83443.3	25399.4	303.61	45.59	93.12	53.35	60.14	0	183.33	41.71	25.22	145.5	195.94	144.53	149.38	87.3	-19.4	163.93	123.19	121.25
1241.6	6103.24	15114.5	1568.49	37810.6	187.21	90147.9	20827.8	5044.97	-6.78998	75.66	49.47	304.58	761.45	763.39	140.65	106.7	89.24	108.64	224.07	77.6	245.41	247.35	89.24	140.65	204.67	17.46
118221	2634.52	4845.15	7598.98	754.66	3964.39	4389.25	635.35	17635.6	63.05	29.1	73.72	98.94	5162.34	45.59	209.52	113.49	72.75	127.07	195.94	54.32	367.63	244.44	74.69	220.19	127.07	99.91
155351	66589.5	19703.6	41315.2	50244.1	12402.4	262139	61259.4	13536.4	25.22	196.91	61.11	100.88	95.06	113.49	183.33	2302.78	29.1	51.41	50.44	31.04	225.04	85.36	102.82	248.32	113.49	107.67
5634.73	13536.4	38575	57068	19637.7	19130.3	181312	18621.1	3349.41	150.35	129.98	23.28	334.65	52.38	50.44	303.61	209.52	97.97	79.54	49.47	63.05	139.68	66.93	99.91	284.21	49.47	50.44
201896	8004.44	21127.6	388.97	250.26	16113.6	-1932.11	60538.7	469.48	189.15	254.14	98.94	194	176.54	86.33	129.01	172.66	128.04	361.81	73.72	78.57	319.13	159.08	106.7	389.94	86.33	170.72
118772	332.71	186.24	43133	16803.3	3216.52	-954.48	107539	2968.2	161.99	187.21	136.77	86.33	2393.96	57.23	195.94	61.11	348.23	143.56	94.09	28.13	110.58	86.33	59.17	-39.77	314.28	71.78
980.67	7755.15	13952.5	39497.4	12656.6	8578.68	35255.6	50725.2	9900.79	305.55	108.64	118.34	1180.49	-5.81997	115.43	116.4	110.58	98.94	185.27	93.12	103.79	141.62	17.46	679.97	132.89	57.23	38.8
212244	66911.6	10770.9	77377.9	27892.3	510.22	162.96	1380.31	25134.6	50.44	182.36	123.19	173.63	2813.97	71.78	41.71	35.89	175.57	226.01	173.63	111.55	319.13	218.25	118.34	17.46	2522.97	65.96
262139	2944.92	7369.09	2600.57	32458.1	3992.52	20013	23861	29984.6	67.9	115.43	115.43	476.27	194.97	51.41	4104.07	117.37	63.05	121.25	23.28	32.98	246.38	322.04	121.25	250.26	147.44	81.48
3313.52	51570	525.74	11765.1	2587.96	155.2	-2081.46	68094	129.01	259.96	18.43	65.96	-18.43	137.74	100.88	3.87997	53.35	1113.56	41.71	444.26	107.67	330.77	158.11	102.82	695.49	52.38	62.08
199170	27594.6	1720.78	43795.5	603.34	368.6	210329	48720.2	12645.9	126.1	156.17	223.1	42.68	8422.51	225.04	449.11	65.96	-0.96999	254.14	280.33	33.95	577.15	255.11	57.23	253.17	175.57	51.41
262139	47370.9	7966.61	92430.3	12503.3	864.27	41950.6	85257.2	8376.92	231.83	113.49	82.45	115.43	54.32	14.55	133.86	57.23	31.04	260.93	121.25	79.54	142.59	28.13	35.89	187.21	106.7	65.96
262139	33089.6	155.2	3937.23	32995.5	260.93	48506.8	30551.1	31143.8	371.51	194.97	65.96	246.38	65.96	97	273.54	39.77	1062.15	182.36	17.46	195.94	197.88	383.15	76.63	162.96	127.07	26.19
1093.19	400.61	28455	8559.28	19620.2	11419.8	12694.4	30897.4	3641.38	114.46	246.38	148.41	532.53	186.24	58.2	485	1050.51	4392.16	286.15	210.49	11.64	226.01	106.7	34.92	157.14	237.65	24.25
94093.9	1172.73	10464.4	43449.2	812.86	2694.66	143432	2012.75	891.43	293.91	153.26	5.81997	304.58	1690.71	-1.93998	44.62	82.45	206.61	132.89	60.14	30.07	344.35	154.23	170.72	267.72	199.82	10.67
117150	90197.4	13351.1	4414.47	2854.71	7568.91	33497	30615.1	13606.2	156.17	149.38	16.49	185.27	166.84	95.06	331.74	113.49	14.55	226.98	97.97	180.42	42.68	103.79	1.93998	159.08	59.17	117.37
109213	6117.79	1978.8	46495	42652.9	527.68	-1226.08	102816	550.96	149.38	170.72	22.31	77.6	64.99	76.63	48.5	89.24	451.05	35.89	20.37	35.89	480.15	136.77	146.47	152.29	48.5	50.44
401.58	3797.55	569.39	33633.8	16025.4	129.98	203246	35943.3	41593.6	1921.57	79.54	87.3	229.89	68.87	978.73	-18.43	363.75	183.33	150.35	262.87	154.23	639.23	188.18	90.21	178.48	70.81	97.97
2842.1	77572.8	1268.76	67787.5	28910.9	8023.84	237357	101507	2714.06	40.74	66.93	105.73	135.8	2552.07	42.68	157.14	91.18	80.51	206.61	-23.28	117.37	249.29	49.47	124.16	20.37	161.99	32.01
368.6	71449.2	55044.6	50956.1	7455.42	530.59	31243.7	2933.28	10822.3	251.23	71.78	106.7	128.04	32.98	19.4	29803.3	96.03	64.02	110.58	75.66	69.84	556.78	159.08	120.28	73.72	258.02	55.29
65153	83449.1	29862.4	836.14	171.69	6765.75	209515	863.3	11470.3	209.52	37.83	136.77	258.02	236.68	87.3	19.4	228.92	103.79	213.4	145.5	128.04	236.68	201.76	69.84	197.88	125.13	77.6
239870	51168.5	46786	1151.39	2854.71	8335.21	69467.5	67317	26354.9	279.36	122.22	67.9	12.61	100.88	76.63	206.61	159.08	142.59	56.26	35.89	45.59	565.51	33.95	102.82	474.33	41.71	38.8
64817.4	53839.9	22898.8	33971.3	2149.52	638.26	2369.71	30927.5	16220.3	172.66	108.64	67.9	115.43	24.25	0	6689.12	47.53	548.05	144.53	76.63	56.26	213.4	99.91	71.78	108.64	206.61	92.15
262139	16541.4	8874.53	41896.2	418.07	3787.85	-1243.54	19109	29798.4	79.54	3858.66	17.46	30.07	12.61	64.02	83.42	119.31	35.89	120.28	125.13	48.5	127.07	47.53	94.09	206.61	69.84	81.48
10325.7	10836.8	21167.3	1610.2	15503.5	500.52	92701	82549	4041.02	171.69	50.44	89.24	125.13	463.66	231.83	2618.03	189.15	73.72	89.24	37.83	107.67	334.65	109.61	90.21	140.65	130.95	-12.61
18926.6	48277.9	10578.8	24132.6	425.83	3262.11	69171.7	22236.3	662.51	205.64	92.15	110.58	181.39	226.98	79.54	717.8	213.4	67.9	206.61	110.58	-1.93998	514.1	67.9	-10.67	135.8	90.21	44.62
262139	1261	22768.8	18763.7	10526.4	1894.41	194042	17013.8	30679.2	-2.90997	44.62	63.05	132.89	208.55	1519.99	130.95	20.37	113.49	87.3	142.59	228.92	161.02	368.6	97	161.99	105.73	192.06
162571	91942.4	15031.1	118917	378.3	1334.72	68986.4	6069.29	22532.1	3627.8	149.38	79.54	576.18	2614.15	69.84	172.66	181.39	126.1	210.49	77.6	29.1	79.54	136.77	65.96	-30.07	346.29	103.79
71505.5	132621	33200.2	91797.9	8132.48	10136.5	-528.65	103734	17464.8	1261.97	57.23	105.73	28.13	16.49	85.36	2246.52	-2.90997	60.14	402.55	126.1	92.15	139.68	327.86	16.49	41.71	112.52	47.53
160802	89536.8	50628.2	1492.83	10897	6913.19	-2878.62	215.34	25461.5	752.72	144.53	111.55	189.15	1071.85	77.6	84.39	41.71	57.23	417.1	39.77	47.53	106.7	2.90997	99.91	86.33	220.19	51.41
106395	73288.4	22699.9	30729.6	684.82	1824.57	-1368.67	8633.97	4072.06	191.09	46.56	84.39	2447.31	109.61	67.9	52.38	128.04	111.55	132.89	36.86	22.31	283.24	249.29	53.35	178.48	121.25	138.71
109346	107946	6078.02	12964.1	3140.86	72517.2	-1015.59	28761.5	12411.2	207.58	2246.52	17.46	406.43	1217.35	65.96	98.94	35.89	18.43	222.13	29.1	63.05	155.2	118.34	53.35	265.78	140.65	72.75
4484.31	703.25	1132.96	8794.99	22540.9	19357.3	100439	3249.5	496.64	117.37	89.24	94.09	97	200.79	2.90997	107.67	119.31	139.68	184.3	124.16	69.84	68.87	108.64	47.53	81.48	291	174.6
206177	651.84	29378.4	43.65	145.5	1685.86	20177	638.26	52185	95.06	75.66	95.06	652.81	140.65	125.13	87.3	32.98	831.29	238.62	117.37	64.02	406.43	146.47	0.96999	128.04	24.25	49.47
125626	854.57	16209.7	477.24	19419.4	9937.65	-1028.2	87304.8	29211.5	328.83	87.3	42.68	119.31	111.55	32.01	3030.28	15.52	25.22	48.5	107.67	82.45	99.91	182.36	79.54	-16.49	107.67	150.35
5043.03	4131.23	780.85	393.82	1668.4	135.8	56940.9	73917.9	3684.06	2207.72	34.92	64.02	27991.3	35.89	282.27	239.59	117860	78.57	97	170.72	63.05	288.09	91.18	53.35	186.24	117.37	32.01
983.58	18843.2	15970.1	37842.6	15336.7	8189.71	-2315.17	46842.3	359.87	292.94	131.92	103.79	257.05	282.27	3011.85	153.26	132.89	154.23	117.37	143.56	139.68	93.12	143.56	126.1	71.78	81.48	89.24
24429.4	15446.3	118.34	46436.8	741.08	3633.62	-836.14	682.88	24077.3	353.08	126.1	73.72	196.91	126.1	479.18	0.96999	541.26	708.1	286.15	106.7	88.27	638.26	138.71	226.01	81.48	344.35	82.45
63912.3	83411.3	20370	66723.4	24083.2	6489.3	140687	26731.3	7823.05	767.27	104.76	-30.07	1419.11	9527.34	77.6	108.64	1814.87	48.5	86.33	92.15	103.79	379.27	228.92	139.68	32.98	-64.99	115.43
2087.44	42813.9	15636.4	48180.9	9511.82	2944.92	174859	23315.9	10215.1	80.51	160.05	112.52	117.37	226.98	114.46	3811.13	110.58	57.23	213.4	10.67	106.7	295.85	192.06	47.53	271.6	73.72	129.01
4479.46	2327.03	39114.3	44729.6	408.37	13182.3	170752	36542.8	7515.56	95.06	73.72	26.19	6014	5993.63	134.83	128.04	142.59	239.59	119.31	15.52	68.87	353.08	116.4	123.19	168.78	7.75999	103.79
125820	15052.5	24508	84420.1	48067.4	183.33	35645.6	670.27	194.97	265.78	82.45	96.03	1314.35	74.69	136.77	300.7	204.67	1249.36	104.76	61.11	121.25	71.78	37.83	83.42	181.39	297.79	234.74
96723.6	886.58	15105.8	31540.5	448.14	299.73	150821	865.24	679.97	133.86	124.16	32.98	203.7	209.52	129.01	114.46	226.98	11.64	97	114.46	-9.69998	194.97	112.52	166.84	155.2	134.83	9.69998
101794	10695.2	5337.91	53391.7	34504.8	1557.82	-2096	40486.8	18564.8	131.92	82.45	64.02	184.3	79.54	40.74	3276.66	114.46	2087.44	270.63	115.43	130.95	290.03	160.05	27.16	114.46	124.16	37.83
78912.4	162932	19594	29121.3	24791.3	8816.33	60196.3	1153.33	22588.4	136.77	90.21	76.63	101.85	134811	1670.34	57.23	84.39	56.26	55.29	8.73002	42.68	524.77	130.95	64.99	83.42	29.1	70.81
123210	130496	302.64	30365.9	24627.3	10319.8	25183.1	16866.4	30998.3	129.98	281.3	17.46	244.44	2534.61	49.47	123.19	166.84	2601.54	68.87	79.54	-4.84997	491.79	7.75999	112.52	150.35	161.99	118.34
55275.5	27382.1	19070.2	284.21	53.35	21050	-674.15	9118	18011	162.96	87.3	7.75999	317.19	67.9	1734.36	-16.49	109.61	46.56	166.84	185.27	120.28	368.6	4.84997	62.08	91.18	65.96	68.87
120796	18480.4	5706.51	33014.9	16673.3	180.42	35163.5	62251.7	9695.15	175.57	75.66	35.89	69.84	183.33	135.8	4599.74	271.6	87.3	478.21	123.19	-5.81997	239.59	155.2	26.19	52.38	42.68	75.66
4524.08	70296.9	37031.7	419.04	12524.6	388.97	71809.1	56747	114.46	105.73	122.22	89.24	246.38	-1.93998	1296.89	94.09	115.43	38.8	137.74	-10.67	57.23	216.31	327.86	9.69998	129.98	135.8	-24.25
59344.6	36232.4	53291.8	3995.43	27970.9	313.31	139703	32019.7	562.6	106.7	166.84	115.43	59.17	33.95	69.84	4270.91	142.59	95.06	222.13	16.49	64.02	255.11	127.07	53.35	124.16	115.43	49.47
225522	30204.8	37025.9	560.66	315.25	2809.12	55149.3	38494.5	14552.9	126.1	99.91	102.82	125.13	12871.9	559.69	127.07	48.5	2993.42	66.93	31.04	97	58.2	383.15	57.23	143.56	107.67	115.43
35975.4	56915.7	44359.1	49944.3	464.63	452.99	58311.6	10279.1	786.67	59.17	76.63	123.19	5001.32	6167.26	74.69	654.75	83.42	44.62	116.4	121.25	124.16	306.52	59.17	57.23	104.76	55.29	21.34
118535	1097.07	-62.08	76992.8	3898.43	4380.52	65607.9	7686.28	614.01	105.73	133.86	143.56	329.8	232.8	47.53	255.11	15.52	36.86	129.98	44.62	43.65	458.81	88.27	220.19	41.71	81.48	56.26
124630	4365	3545.35	48886.1	1500.59	16240.7	48485.5	995.22	15250.3	234.74	182.36	52.38	268.69	77.6	2810.09	95.06	1364.79	148.41	-2.90997	13.58	32.98	247.35	94.09	209.52	139.68	240.56	33.95
4006.1	2916.79	343.38	67952.4	160.05	234.74	1270.7	2603.48	11547.9	46.56	99.91	222.13	398.67	101.85	79.54	107810	79.54	66.93	117.37	180.42	92.15	89.24	139.68	85.36	139.68	90.21	65.96
174260	2607.36	11890.3	552.9	20135.3	4785.01	-2847.58	89867.6	15993.4	165.87	53.35	112.52	343.38	179.45	98.94	85.36	4288.37	142.59	93.12	113.49	42.68	332.71	99.91	68.87	210.49	86.33	38.8
27981.6	37845.5	337.56	3373.66	5594.96	7916.17	207665	35104.3	3503.64	352.11	93.12	161.99	18.43	62.08	867.18	137.74	1416.2	113.49	160.05	94.09	-24.25	264.81	244.44	72.75	177.51	110.58	190.12
33135.2	78738.8	15408.5	34508.7	16886.7	11002.7	60794.8	306.52	32916.9	212.43	83.42	176.54	9783.42	111.55	67.9	625.65	1189.22	-28.13	196.91	41.71	99.91	395.76	204.67	57.23	170.72	106.7	95.06
7121.74	91223.7	24275.2	4237.93	20795.8	12699.2	-623.71	21565	1257.12	136.77	127.07	30.07	475.3	835.17	2421.12	61.11	97.97	92.15	99.91	-33.95	84.39	381.21	135.8	171.69	477.24	130.95	72.75
167896	175638	11929.1	2303.75	630.5	2508.42	111516	34891.9	943.81	111.55	58.2	90.21	391.88	199.82	151.32	62.08	3489.09	89.24	226.01	78.57	69.84	117.37	153.26	43.65	153.26	-69.84	90.21
82443.2	51421.6	771.15	18049.8	4352.39	4894.62	174554	3157.35	572.3	133.86	145.5	94.09	46.56	5614.36	301.67	2206.75	16.49	72.75	108.64	140.65	128.04	300.7	83.42	55.29	340.47	18.43	117.37
142864	3366.87	2143.7	839.05	9895.94	228.92	141461	31641.4	289.06	92.15	193.03	88.27	199.82	1626.69	119.31	275.48	45.59	126.1	115.43	104.76	77.6	197.88	305.55	37.83	281.3	72.75	42.68
1411.35	37686.4	20872.5	30874.1	16697.6	1732.42	195915	41225	27441.3	230.86	101.85	102.82	-10.67	247.35	285.18	115.43	-0.96999	116.4	237.65	54.32	105.73	360.84	178.48	69.84	124.16	154.23	84.39
109866	897.25	17043.9	51513.8	649.9	754.66	84521.9	473.36	3872.24	84.39	57.23	71.78	255.11	1158.18	114.46	290.03	162.96	101.85	-18.43	18.43	99.91	266.75	167.81	247.35	261.9	28.13	163.93
161565	65120	779.88	742.05	20622.2	174.6	88424.2	1364.79	1831.36	196.91	129.01	49.47	54.32	711.01	126.1	1290.1	62.08	-6.78998	103.79	135.8	6.78998	111.55	100.88	72.75	341.44	117.37	171.69
421.95	72363	36815.4	3196.15	38685.5	9794.09	-2029.09	53031.8	30971.1	107.67	72.75	140.65	54.32	165.87	143.56	48.5	28.13	106.7	74.69	132.89	53.35	340.47	102.82	143.56	183.33	79.54	57.23
121417	3653.02	624.68	22356.6	3039.98	258.02	66355.8	6822.01	467.54	56.26	259.96	14.55	13.58	1707.2	65.96	69.84	50.44	64.02	222.13	157.14	105.73	448.14	9.69998	69.84	353.08	164.9	81.48
2050.58	4260.24	3006.03	64268.3	5458.19	1125.2	124505	3866.42	6527.13	57.23	34.92	72.75	221.16	104.76	631.47	249.29	69.84	17.46	140.65	116.4	94.09	281.3	172.66	40.74	65.96	136.77	146.47
14134.8	131373	28409.4	2432.76	13225.9	119.31	-2226.92	996.19	9857.14	265.78	130.95	56.26	2823.67	5622.12	116.4	93.12	75.66	1627.66	190.12	234.74	59.17	342.41	82.45	95.06	102.82	221.16	158.11
120758	91128.6	26636.2	1271.67	12429.6	125.13	152796	6001.39	337.56	222.13	68.87	30.07	201.76	280.33	597.52	249.29	139.68	663.48	112.52	56.26	210.49	226.98	149.38	17.46	68.87	263.84	83.42
162146	35579.6	22358.5	26799.2	32658.9	14878.8	85442.5	1187.28	36986.1	176.54	220.19	167.81	286.15	1643.18	587.82	17154.5	1519.99	-5.81997	82.45	132.89	102.82	239.59	35.89	245.41	39.77	69.84	198.85
162722	85114.6	24575.9	41791.5	19272	691.61	-1805.07	84709.2	3717.04	119.31	90.21	69.84	1538.42	153.26	130.95	64.99	71.78	58.2	62.08	264.81	60.14	439.41	277.42	43.65	92.15	21.34	16.49
2133.03	184354	12700.2	4942.15	16865.4	3233.01	79458.5	36850.3	22392.5	134.83	104.76	94.09	2112.66	73.72	94.09	70.81	64.02	90.21	151.32	82.45	82.45	222.13	164.9	41.71	173.63	126.1	78.57
62810.4	57445.3	748.84	1192.13	37095.7	8519.51	35656.2	42619.9	1936.12	447.17	46.56	79.54	329.8	3712.19	620.8	176.54	258.99	72.75	70.81	102.82	3.87997	10.67	241.53	50.44	110.58	43.65	66.93
115357	86730.6	6900.58	31771.4	23673.8	2014.69	6103.24	43499.7	5862.68	172.66	67.9	67.9	517.01	463.66	2085.5	68.87	78.57	131.92	36.86	127.07	84.39	108.64	273.54	27.16	180.42	72.75	104.76
157262	3534.68	274.51	16862.5	29893.5	3875.15	-485	1233.84	20083.9	453.96	991.34	36.86	2172.8	87.3	48.5	2519.09	23.28	56.26	144.53	49.47	50.44	157.14	53.35	93.12	168.78	17.46	29.1
4509.53	1570.43	31183.6	36374	36146.1	361.81	2280.47	78090.8	4216.59	63.05	166.84	5.81997	169.75	8127.63	112.52	6011.09	5715.24	4.84997	164.9	120.28	29.1	231.83	57.23	98.94	122.22	-6.78998	116.4
1819.72	93457.6	22527.3	60364.1	36490.4	8725.15	16752.9	1246.45	9728.13	119.31	189.15	46.56	141.62	127.07	3146.68	204.67	334.65	39.77	96.03	114.46	130.95	350.17	220.19	75.66	228.92	72.75	40.74
28687.8	30899.3	769.21	63533.1	645.05	7792.98	-2967.84	12452.9	8295.44	163.93	120.28	169.75	393.82	190.12	26.19	109.61	508.28	437.47	191.09	182.36	115.43	132.89	150.35	35.89	13.58	67.9	2.90997
5021.69	35153.8	4623.02	50007.4	619.83	5868.5	76452.5	1381.28	446.2	287.12	76.63	89.24	167.81	183.33	45.59	5015.87	359.87	77.6	228.92	158.11	64.99	291	98.94	63.05	490.82	111.55	125.13
[truncated: 19,665 more rows]
