# Supplementary material for: LRRC15 mediates an accessory interaction with the SARS-CoV-2 spike protein
Source: PLoS Biol. 2023 Feb 3;21(2):e3001959. doi: 10.1371/journal.pbio.3001959 (PMC9897555; doi:10.1371/journal.pbio.3001959)
Supplement: S18 Data — (XLSX) [file pbio.3001959.s030.xlsx]

## Sheet: 3d
cDNA	Spike_domain	batch	Percent_binding
LRRC15	Full	1	16.3
PEI	Full	1	1.73
LRRC15	Full	1	6.48
PEI	Full	1	0.82
LRRC15	Full	1	1.59
PEI	Full	1	0.49
LRRC15	NTD	1	1.18
PEI	NTD	1	0.67
LRRC15	CTD	1	9.79
PEI	CTD	1	0.76
LRRC15	NTD	1	0.67
PEI	NTD	1	0.32
LRRC15	CTD	1	3.19
PEI	CTD	1	0.47
LRRC15	NTD	1	0.48
PEI	NTD	1	0.32
LRRC15	CTD	1	0.62
PEI	CTD	1	0.17
LRRC15	Full	2	3.44
LRRC15	NTD	2	2.9
LRRC15	NTD	2	0.62
LRRC15	NTD	2	0.11
PEI	Full	2	0.12
PEI	NTD	2	3.33
PEI	NTD	2	1.34
PEI	NTD	2	0.00883
LRRC15	CTD	2	11.2
LRRC15	CTD	2	6.13
LRRC15	CTD	2	0.67
PEI	CTD	2	0.17
PEI	CTD	2	0.035
PEI	CTD	2	0.018
