# Supplementary material for: LRRC15 mediates an accessory interaction with the SARS-CoV-2 spike protein
Source: PLoS Biol. 2023 Feb 3;21(2):e3001959. doi: 10.1371/journal.pbio.3001959 (PMC9897555; doi:10.1371/journal.pbio.3001959)
Supplement: S19 Data — (XLSX) [file pbio.3001959.s031.xlsx]

## Sheet: 3e
cDNA	Spike_domain	Protein_dose_pmol	batch	Percent_binding
PEI	NTD	30	1	1.29
PEI	NTD	15	1	0.44
LRRC15	NTD	30	1	1.02
LRRC15	NTD	15	1	0.46
PEI	CTD	30	1	1.06
PEI	CTD	15	1	0.71
LRRC15	CTD	30	1	20.2
LRRC15	CTD	15	1	14.3
PEI	RBD	30	1	0.72
PEI	RBD	15	1	0.72
LRRC15	RBD	30	1	16
LRRC15	RBD	15	1	9.91
PEI	NTD	30	2	5.82
PEI	NTD	15	2	0.26
LRRC15	NTD	30	2	1.41
LRRC15	NTD	15	2	0.99
PEI	NTD	30	2	2.37
PEI	NTD	15	2	0.45
LRRC15	NTD	30	2	1.42
PEI	RBD	30	2	0.97
PEI	RBD	15	2	0.64
LRRC15	RBD	30	2	33.4
LRRC15	RBD	15	2	27.1
PEI	RBD	30	3	0.64
PEI	RBD	15	3	0.098
LRRC15	RBD	30	3	28
LRRC15	RBD	15	3	20.4
PEI	CTD	30	4	0.84
LRRC15	CTD	30	4	38.2
