# Supplementary material for: LRRC15 mediates an accessory interaction with the SARS-CoV-2 spike protein
Source: PLoS Biol. 2023 Feb 3;21(2):e3001959. doi: 10.1371/journal.pbio.3001959 (PMC9897555; doi:10.1371/journal.pbio.3001959)
Supplement: S20 Data — (XLSX) [file pbio.3001959.s032.xlsx]

## Sheet: 3f
cDNA	Protein	Block_protein	replicate	Binding_POC
LRRC15	Spike-full	rCD4	1	0.858621
LRRC15	Spike-full	rCD4	1	0.855172
LRRC15	Spike-full	rCD4	1	0.906897
LRRC15	Spike-full	ACE2	1	0.496552
LRRC15	Spike-full	ACE2	1	0.537931
LRRC15	Spike-full	ACE2	1	0.572414
LRRC15	Spike-full	rCD4	2	1.32461
LRRC15	Spike-full	rCD4	2	1.24607
LRRC15	Spike-full	rCD4	2	1.24084
LRRC15	Spike-full	ACE2	2	0.764398
LRRC15	Spike-full	ACE2	2	0.801047
LRRC15	Spike-full	ACE2	2	0.853403
LRRC15	Spike-full	rCD4	3	0.856
LRRC15	Spike-full	rCD4	3	1.04267
LRRC15	Spike-full	rCD4	3	1.10133
LRRC15	Spike-full	ACE2	3	0.32
LRRC15	Spike-full	ACE2	3	0.418667
LRRC15	Spike-full	ACE2	3	0.506667
