# Supplementary material for: LRRC15 mediates an accessory interaction with the SARS-CoV-2 spike protein
Source: PLoS Biol. 2023 Feb 3;21(2):e3001959. doi: 10.1371/journal.pbio.3001959 (PMC9897555; doi:10.1371/journal.pbio.3001959)
Supplement: S21 Data — (XLSX) [file pbio.3001959.s033.xlsx]

## Sheet: 4a
organ	organ type	ACE2_color	ACE2_expression	LRRRC15_color	LRRC15_expression
adipose_tissue	other	#A23E3BBF	8111	#F7F2F2BF	0
adrenal_gland	other	#BA716FBF	602	#AE5855BF	4151
bone_marrow	other	#AE5855BF	5510	#F7F2F2BF	0
brain	nervous_system	#F7F2F2BF	0	#DEBEBDBF	26
colon	digestion	#F7F2F2BF	0	#BA716FBF	1583
duodenum	digestion	#962421BF	26294	#AE5855BF	2258
esophagus	digestion	#AE5855BF	2646	#F7F2F2BF	0
heart	circulation	#962421BF	54099	#BA716FBF	986
kidney	digestion	#8A0B07BF	88663	#A23E3BBF	14597
liver	digestion	#F7F2F2BF	0	#F7F2F2BF	0
lung	respiratory	#BA716FBF	829	#AE5855BF	6601
lymph_node	circulation	#D2A4A3BF	79	#DEBEBDBF	42
pancreas	digestion	#BA716FBF	871	#D2A4A3BF	133
pituitary_gland	other	#C68B89BF	528	#F7F2F2BF	0
prostate	reproductive	#C68B89BF	357	#F7F2F2BF	0
rectum	digestion	#C68B89BF	281	#AE5855BF	2605
salivary_gland	other	#BA716FBF	727	#C68B89BF	164
small_intestine	digestion	#962421BF	29083	#8A0B07BF	89399
smooth_muscle	other	#A23E3BBF	10412	#F7F2F2BF	0
spleen	digestion	#D2A4A3BF	121	#F7F2F2BF	0
stomach	digestion	#D2A4A3BF	96	#D2A4A3BF	131
testis	reproductive	#962421BF	67308	#F7F2F2BF	0
tonsil	digestion	#F7F2F2BF	0	#AE5855BF	5135
urinary_bladder	digestion	#DEBEBDBF	22	#C68B89BF	534
