# Supplementary material for: LRRC15 mediates an accessory interaction with the SARS-CoV-2 spike protein
Source: PLoS Biol. 2023 Feb 3;21(2):e3001959. doi: 10.1371/journal.pbio.3001959 (PMC9897555; doi:10.1371/journal.pbio.3001959)
Supplement: S22 Data — (XLSX) [file pbio.3001959.s034.xlsx]

## Sheet: 4b
organ	ACE2	LRRC15
brain	35	526
colon	193	2083
heart	54599	1486
kidney	89163	15097
liver	413	283
lung	1329	7101
lymph_node	579	542
pancreas	1371	633
small_intestine	29583	89899
spleen	621	212
stomach	596	631
