# Supplementary material for: LRRC15 mediates an accessory interaction with the SARS-CoV-2 spike protein
Source: PLoS Biol. 2023 Feb 3;21(2):e3001959. doi: 10.1371/journal.pbio.3001959 (PMC9897555; doi:10.1371/journal.pbio.3001959)
Supplement: S23 Data — (XLSX) [file pbio.3001959.s035.xlsx]

## Sheet: 4c
			Lukassen et al 2020											Madissoon et al 2020																											Travaglini et al 2020
			Lukassen S, Chua RL, Trefzer T, Kahn NC, Schneider MA, Muley T, et al. SARS-CoV-2 receptor ACE2 and TMPRSS2 are primarily expressed in bronchial transient secretory cells. EMBO J. 2020;39: e105114. doi:10.15252/embj.20105114											Madissoon E, Wilbrey-Clark A, Miragaia RJ, Saeb-Parsy K, Mahbubani KT, Georgakopoulos N, et al. scRNA-seq assessment of the human lung, spleen, and esophagus tissue stability after cold preservation. Genome Biol. 2019;21: 1. doi:10.1186/s13059-019-1906-x																											Travaglini KJ, Nabhan AN, Penland L, Sinha R, Gillich A, Sit RV, et al. A molecular cell atlas of the human lung from single-cell RNA sequencing. Nature. 2020;587: 619–625. doi:10.1038/s41586-020-2922-4
Mean expression
		AT2	Immuno_Monocytes	AT1	Endothelial	Ciliated	Fibroblasts	Club	Immuno_TCells	LymphaticEndothelium				Alveolar_Type1	Alveolar_Type2	B_cells	Blood_vessel	Ciliated	DC_1	DC_2	DC_activated	DC_Monocyte_Dividing	DC_plasmacytoid	Fibroblast	Lymph_vessel	Macrophage_Dividing	Macrophage_MARCOneg	Macrophage_MARCOpos	Mast_cells	Monocyte	Muscle_cells	NK	NK_Dividing	Plasma_cells	T_CD4	T_CD8_CytT	T_cells_Dividing	T_regulatory			Adventitial Fibroblast	Airway Smooth Muscle	Alveolar Epithelial Type 1	Alveolar Epithelial Type 2	Alveolar Fibroblast	Basal	Capillary	Capillary Aerocyte	Ciliated
	LRRC15	0.00179731	0.00290873	0.00193031	0.00241939	0.00301157	0.00492023	0.00101594	0.00154103	0.0346491			LRRC15	0	0	0	0	0.00214592	0	0	0	0.0123967	0	0.0741782	0.169139	0	0	0.000443262	0	0.000329652	0.0011919	0.000287963	0	0	0.000277354	0	0	0		LRRC15	0.0399675	0	0	0.000766495	0.119899	0	0.000858694	0.00542538	0
	ACE2	0.00725951	0.00523374	0.00527566	0.00510933	0.00605417	0.00725485	0.00748379	0.00453947	0.00399644			ACE2	0.0039267	0.0175364	0	0.00074239	0.00429185	0	0	0	0	0	0.00302768	0	0	0	0	0	0	0.0011919	0	0	0.00348432	0	0.000173762	0	0		ACE2	0.0049136	0	0	0.018166	0	0	0	0.0028809	0.000681617
	CLEC4M	0.000884027	0.0013402	0.00230689	0.0296968	0.00243135	0.00311732	0.00509228	0.00402485	0.0153165			CLEC4M	0	0.000641574	0	0.0193022	0	0	0.00124611	0.00819672	0.00826446	0	0.000648789	0.00593472	0	0.00320171	0.000443262	0	0.000164826	0	0.000287963	0	0	0.000138677	0	0.0113636	0		CLEC4M	0	0.00762934	0.00684893	0.00209057	0.00646304	0	0.120282	0.183025	0.00160801
Percent expression
		AT2	Immuno_Monocytes	AT1	Endothelial	Ciliated	Fibroblasts	Club	Immuno_TCells	LymphaticEndothelium				Alveolar_Type1	Alveolar_Type2	B_cells	Blood_vessel	Ciliated	DC_1	DC_2	DC_activated	DC_Monocyte_Dividing	DC_plasmacytoid	Fibroblast	Lymph_vessel	Macrophage_Dividing	Macrophage_MARCOneg	Macrophage_MARCOpos	Mast_cells	Monocyte	Muscle_cells	NK	NK_Dividing	Plasma_cells	T_CD4	T_CD8_CytT	T_cells_Dividing	T_regulatory			Adventitial Fibroblast	Airway Smooth Muscle	Alveolar Epithelial Type 1	Alveolar Epithelial Type 2	Alveolar Fibroblast	Basal	Capillary	Capillary Aerocyte	Ciliated
	LRRC15	0.00151735	0.00238917	0.00147951	0.00288531	0.002002	0.0045045	0.000727802	0.00103306	0.0255474			LRRC15	0	0	0	0	0.00214592	0	0	0	0.0123967	0	0.0445502	0.103858	0	0	0.000443262	0	0.000329652	0.0011919	0.000287963	0	0	0.000277354	0	0	0		LRRC15	0.0126582	0	0	0.00131579	0.025	0	0.00114679	0.00160772	0
	ACE2	0.00600343	0.00424741	0.00414262	0.00528973	0.00500501	0.00579151	0.00582242	0.00516529	0.00364964			ACE2	0.0039267	0.0168948	0	0.00074239	0.00429185	0	0	0	0	0	0.00281142	0	0	0	0	0	0	0.0011919	0	0	0.00348432	0	0.000173762	0	0		ACE2	0.00632911	0	0	0.00789474	0	0	0	0.00160772	0.00181488
	CLEC4M	0.000659718	0.000929121	0.00162746	0.0204376	0.002002	0.0032175	0.00291121	0.00206612	0.0109489			CLEC4M	0	0.000641574	0	0.0185598	0	0	0.00124611	0.00819672	0.00826446	0	0.000648789	0.00593472	0	0.00320171	0.000443262	0	0.000164826	0	0.000287963	0	0	0.000138677	0	0.0113636	0		CLEC4M	0	0.00289017	0.00475059	0.00131579	0.00277778	0	0.0206422	0.0369775	0.00181488
[truncated: 10 more columns]
