# Supplementary material for: LRRC15 mediates an accessory interaction with the SARS-CoV-2 spike protein
Source: PLoS Biol. 2023 Feb 3;21(2):e3001959. doi: 10.1371/journal.pbio.3001959 (PMC9897555; doi:10.1371/journal.pbio.3001959)
Supplement: S24 Data — (XLSX) [file pbio.3001959.s036.xlsx]

## Sheet: 4d
Dataset	Celltype	Background	Gene	Expression fold-change	Dataset_label
GSE1724	Primary	Healthy lung	LRRC15	1.53083	GSE1724 (Primary cells)
GSE1724	Primary	Healthy lung	GAPDH (control)	0.879774	GSE1724 (Primary cells)
GSE1724	Primary	Healthy lung	LRRC15	2.17245	GSE1724 (Primary cells)
GSE1724	Primary	Healthy lung	GAPDH (control)	0.850683	GSE1724 (Primary cells)
GSE1724	Primary	Healthy lung	LRRC15	1.47283	GSE1724 (Primary cells)
GSE1724	Primary	Healthy lung	GAPDH (control)	0.77452	GSE1724 (Primary cells)
GSE1724	Primary	Fibrotic lung	LRRC15	7.74324	GSE1724 (Primary cells)
GSE1724	Primary	Fibrotic lung	GAPDH (control)	1.16707	GSE1724 (Primary cells)
GSE1724	Primary	Fibrotic lung	LRRC15	6.26733	GSE1724 (Primary cells)
GSE1724	Primary	Fibrotic lung	GAPDH (control)	1.07261	GSE1724 (Primary cells)
GSE1724	Primary	Fibrotic lung	LRRC15	0.957447	GSE1724 (Primary cells)
GSE1724	Primary	Fibrotic lung	GAPDH (control)	1.59798	GSE1724 (Primary cells)
GSE1724	Primary	Fibrotic lung	LRRC15	4.90244	GSE1724 (Primary cells)
GSE1724	Primary	Fibrotic lung	GAPDH (control)	1.13028	GSE1724 (Primary cells)
GSE1724	Primary	Fibrotic lung	LRRC15	3.54521	GSE1724 (Primary cells)
GSE1724	Primary	Fibrotic lung	GAPDH (control)	0.986117	GSE1724 (Primary cells)
GSE1724	Primary	Fibrotic lung	LRRC15	1.51329	GSE1724 (Primary cells)
GSE1724	Primary	Fibrotic lung	GAPDH (control)	1.22149	GSE1724 (Primary cells)
GSE110021	WI-38	Healthy lung	LRRC15	3.30435	GSE110021 (WI-38 cells)
GSE110021	WI-38	Healthy lung	GAPDH (control)	0.656287	GSE110021 (WI-38 cells)
GSE110021	WI-38	Healthy lung	LRRC15	3.53191	GSE110021 (WI-38 cells)
GSE110021	WI-38	Healthy lung	GAPDH (control)	1.23445	GSE110021 (WI-38 cells)
GSE110021	WI-38	Healthy lung	LRRC15	3.5	GSE110021 (WI-38 cells)
GSE110021	WI-38	Healthy lung	GAPDH (control)	0.611488	GSE110021 (WI-38 cells)
GSE110021	WI-38	Healthy lung	LRRC15	9.30769	GSE110021 (WI-38 cells)
GSE110021	WI-38	Healthy lung	GAPDH (control)	1.79562	GSE110021 (WI-38 cells)
GSE110021	WI-38	Healthy lung	LRRC15	3.5625	GSE110021 (WI-38 cells)
GSE110021	WI-38	Healthy lung	GAPDH (control)	0.778386	GSE110021 (WI-38 cells)
GSE110021	WI-38	Healthy lung	LRRC15	4.85714	GSE110021 (WI-38 cells)
GSE110021	WI-38	Healthy lung	GAPDH (control)	0.869984	GSE110021 (WI-38 cells)
GSE97829	MRC5	Healthy lung	LRRC15	4.27068	GSE97829 (MRC5 cells)
GSE97829	MRC5	Healthy lung	GAPDH (control)	0.844941	GSE97829 (MRC5 cells)
GSE97829	MRC5	Healthy lung	LRRC15	5.03523	GSE97829 (MRC5 cells)
GSE97829	MRC5	Healthy lung	GAPDH (control)	0.889139	GSE97829 (MRC5 cells)
GSE97829	MRC5	Healthy lung	LRRC15	3.78962	GSE97829 (MRC5 cells)
GSE97829	MRC5	Healthy lung	GAPDH (control)	0.618127	GSE97829 (MRC5 cells)
