# Supplementary material for: LRRC15 mediates an accessory interaction with the SARS-CoV-2 spike protein
Source: PLoS Biol. 2023 Feb 3;21(2):e3001959. doi: 10.1371/journal.pbio.3001959 (PMC9897555; doi:10.1371/journal.pbio.3001959)
Supplement: S25 Data — (XLSX) [file pbio.3001959.s037.xlsx]

## Sheet: 4e
Gene	cluster_percent	Donor	Condition
LRRC15	0	C51ctr	normal
LRRC15	0	C52ctr	normal
LRRC15	0.00825472	C53ctr	normal
LRRC15	0.00282486	C54ctr	normal
LRRC15	0	C55ctr	normal
LRRC15	0.102119	C56ctr	normal
LRRC15	0	C57ctr	normal
LRRC15	0.00411523	L01cov	COVID-19
LRRC15	0.045403	L03cov	COVID-19
LRRC15	0.0347826	L04cov	COVID-19
LRRC15	0.0357634	L04covaddon	COVID-19
LRRC15	0.0252765	L05cov	COVID-19
LRRC15	0.00748809	L06cov	COVID-19
LRRC15	0.0661017	L07cov	COVID-19
LRRC15	0.0167364	L08cov	COVID-19
LRRC15	0.00405954	L09cov	COVID-19
LRRC15	0	L10cov	COVID-19
LRRC15	0.030303	L11cov	COVID-19
LRRC15	0.003314	L12cov	COVID-19
LRRC15	0.000648088	L13cov	COVID-19
LRRC15	0.0094697	L15cov	COVID-19
LRRC15	0.00561798	L16cov	COVID-19
LRRC15	0.00340716	L17cov	COVID-19
LRRC15	0.0111301	L18cov	COVID-19
LRRC15	0	L19cov	COVID-19
LRRC15	0.00325733	L21cov	COVID-19
LRRC15	0.056846	L22cov	COVID-19
