# Supplementary material for: LRRC15 mediates an accessory interaction with the SARS-CoV-2 spike protein
Source: PLoS Biol. 2023 Feb 3;21(2):e3001959. doi: 10.1371/journal.pbio.3001959 (PMC9897555; doi:10.1371/journal.pbio.3001959)
Supplement: S26 Data — (XLSX) [file pbio.3001959.s038.xlsx]

## Sheet: 4f
Condition	Celltype	Gene	cluster_mean	cluster_percent
COVID-19	AT1	ACE2	0.00883135	0.00685372
COVID-19	AT2	ACE2	0.0134308	0.00880361
COVID-19	Airway epithelial cells	ACE2	0.00157795	0.000849377
COVID-19	Endothelial cells	ACE2	0.000527627	0.000302297
COVID-19	Fibroblasts	ACE2	0.00140338	0.000718004
COVID-19	Other epithelial cells	ACE2	0.00580198	0.00316206
COVID-19	Smooth muscle	ACE2	0.00546124	0.0032967
normal	AT1	ACE2	0.00145222	0.000809881
normal	AT2	ACE2	0.00541906	0.00289394
normal	Airway epithelial cells	ACE2	0.0031193	0.00184211
normal	Endothelial cells	ACE2	0.00128432	0.000481232
normal	Fibroblasts	ACE2	0.00105041	0.000420256
normal	Other epithelial cells	ACE2	0.00326133	0.00382409
normal	Smooth muscle	ACE2	0	0
COVID-19	AT1	LRRC15	0	0
COVID-19	AT2	LRRC15	0	0
COVID-19	Airway epithelial cells	LRRC15	0	0
COVID-19	Endothelial cells	LRRC15	0	0
COVID-19	Fibroblasts	LRRC15	0.0327484	0.0186083
COVID-19	Other epithelial cells	LRRC15	0.00306868	0.00237154
COVID-19	Smooth muscle	LRRC15	0.0089116	0.00659341
normal	AT1	LRRC15	0.000689928	0.00040494
normal	AT2	LRRC15	0.000607294	0.000289394
normal	Airway epithelial cells	LRRC15	0.000578404	0.000263158
normal	Endothelial cells	LRRC15	0	0
normal	Fibroblasts	LRRC15	0.029366	0.0130279
normal	Other epithelial cells	LRRC15	0.00211008	0.00191205
normal	Smooth muscle	LRRC15	0.00473268	0.00189753
