# Supplementary material for: LRRC15 mediates an accessory interaction with the SARS-CoV-2 spike protein
Source: PLoS Biol. 2023 Feb 3;21(2):e3001959. doi: 10.1371/journal.pbio.3001959 (PMC9897555; doi:10.1371/journal.pbio.3001959)
Supplement: S27 Data — (XLSX) [file pbio.3001959.s039.xlsx]

## Sheet: 4g
cell_line	category	guide_set	Percent_CoV2_positive
sgNT	control	set1	0.25
sgNT	control	set1	0.18
sgNT	control	set1	0.17
sgL15#5	sgLRRC15	set1	0.68
sgL15#5	sgLRRC15	set1	0.17
sgL15#5	sgLRRC15	set1	0.21
sgL15#4	sgLRRC15	set2	0.19
sgL15#4	sgLRRC15	set2	0.16
sgL15#4	sgLRRC15	set2	0.13
sgA2#3	sgACE2	set1	3.9
sgA2#3	sgACE2	set1	3.9
sgA2#3	sgACE2	set1	3.17
sgA2#4	sgACE2	set2	3.21
sgA2#4	sgACE2	set2	2.22
sgA2#4	sgACE2	set2	2.11
