# Supplementary material for: LRRC15 mediates an accessory interaction with the SARS-CoV-2 spike protein
Source: PLoS Biol. 2023 Feb 3;21(2):e3001959. doi: 10.1371/journal.pbio.3001959 (PMC9897555; doi:10.1371/journal.pbio.3001959)
Supplement: S29 Data — (XLSX) [file pbio.3001959.s041.xlsx]

## Sheet: S8
				Infection fold-change
HEK293T-LRRC15	HEK293T-ACE2	HEK293T	A549 targets	Rep1	Rep2	Rep3
0	0	3	1	19.56	17.73	18.49
0	3	0	1	3.81	3.29	4.49
0	2	1	1	4.2	4.13	3.71
0	1	2	1	3	2.9	6.12
				Infection ratio
0	0	3	1	0.912731	1.03669	1.0042
3	0	0	1	1.00609	0.962963	0.968526
1	0	2	1	0.960363	0.894765	1.22929
