# Supplementary material for: LRRC15 mediates an accessory interaction with the SARS-CoV-2 spike protein
Source: PLoS Biol. 2023 Feb 3;21(2):e3001959. doi: 10.1371/journal.pbio.3001959 (PMC9897555; doi:10.1371/journal.pbio.3001959)
Supplement: S30 Data — (XLSX) [file pbio.3001959.s042.xlsx]

## Sheet: S9
Passage number	Virus MOI	HEK293T			HEK ACE2 B7			HEK-LRRC15 no dox			HEK-LRRC15 dox
		Rep1	Rep2	Rep3	Rep1	Rep2	Rep3	Rep1	Rep2	Rep3	Rep1	Rep2	Rep3
NA	0.02	546000	600000	581000	483000	456000	461000	535000	556000	541000	590000	602000	595000
NA	0.01	284000	256000	251000	168000	179000	181000	271000	272000	287000	295000	253000	254000
NA	0.005	150000	145000	186000	98700	119000	116000	171000	168000	181000	176000	165000	153000
NA	0.00025	84100	95700	98500	66700	59000	61000	88900	81700	94500	99100	92100	77500
1	0.01	139000	130000	134000	97000	91300	93300	138000	141000	139000	140000	128000	112000
2	0.01	113000	123000	124000	77200	72000	78300	117000	124000	127000	128000	131000	102000
3	0.01	119000	117000	112000	56300	56600	52600	111000	113000	125000	114000	124000	85400
4	0.01	117000	104000	104000	49500	52400	46400	104000	106000	110000	116000	106000	110000
