# Supplementary material for: LRRC15 mediates an accessory interaction with the SARS-CoV-2 spike protein
Source: PLoS Biol. 2023 Feb 3;21(2):e3001959. doi: 10.1371/journal.pbio.3001959 (PMC9897555; doi:10.1371/journal.pbio.3001959)
Supplement: S31 Data — (XLSX) [file pbio.3001959.s043.xlsx]

## Sheet: S10
	Newick format tree values
	((((Rat:140.0,Mouse:140.0):112.25,Hamster:252.25):35.598484848484816,(Cow:180.65,(((HorseshoeBat:119.25,(FruitBat:82.0,FoxBat:82.0):37.25):38.138888888888886,(Pig:147.5,(((Ferret:45.0,(RaccoonDog:9.0,Dog:9.0):36.0):24.0,Cat:69.0):45.875,Camel:114.875):32.625):9.888888888888886):12.055555555555571,Human:169.44444444444446):11.205555555555549):107.19848484848481):26.937229437229462,Pangolin:314.785…
Human/1-581	MPLKHYLLLLVGCQAWGAGLAYHGCPSECTCSRASQVECTGARIVAVPTPLPWNAMSLQILNTHITELNESPFLNISALIALRIEKNELSRITPGAFRNLGSLRYLSLANNKLQVLPIGLFQGLDSLESLLLSSNQLLQIQPAHFSQCSNLKELQLHGNHLEYIPDGAFDHLVGLTKLNLGKNSLTHISPRVFQHLGNLQVLRLYENRLTDIPMGTFDGLVNLQELALQQNQIGLLSPGLFHNNHNLQRLYLSNNHISQLPPSVFMQLPQLNRLTLFGNSLKELSPGIFGPMPNLRELWLYDNHISSLPDNVFSNLRQLQVLILSRNQISFISPGAFNGLTELRELSLHTNALQDLDGNVFRMLANLQNISLQNNRLRQLPGNIFANVNGLMAIQLQNN…
Camel/1-584	MPLKHYLLLLVGCQAWAVGLAYYGCPSECTCSRASQVECTGARIVAVPTPLPWNAMSLQILNTHITELSEAPFLNISALIALRIEKNELSHIMPGAFRNLGSLRYLSLANNKLQVLPIGLFQGLDNLESLLLSSNQLVQIQPAHFSQFSNLKELQLHGNHLEYIPDGVFDHLVGLTKLNLGKNSLTHLSPRVFQHLGNLQVLRLYENRLSDIPMGTFDALGNLQELALQQNQISVLSPGLFHSNRNLQKLYLSNNHISQLPPGIFMQLPQLNRLTLFGNSLKELSPGIFGPMHNLRELWLYDNHITSLPDNVFSSLHQLQVLILSRNQISYISPDAFNGLVELRELSLHTNALQELDGSVFRMLANLQNISLQNNRLRQLPGNIFANVNGLMTIQLQNN…
Cat/1-584	MSLKHYLLLLVGCQAWSAGLAYYGCPTECTCSRASQVECTGARIVAVPTPLPWNAMSLQILNTHITELNESPFLNISALIALRIEKNELSHIVPGAFRSLGSLRYLSLANNKLQVLPIGLFQGLDNLESLLLSSNQLVQIQPAHFSQFSNLKELQLHGNHLEYIPDGVFDHLVGLTKLNLGKNSLTHLSPRVFQRLGNLQVLRLYENRLSEIPMGTFDGCGNLQELALQQNQIGMLSPGLFHNNRNLQKLYLSNNHISQLPPGIFMQLPQLNRLTLFGNSLKELSPGIFGPMHNLRELWLYDNHITSLPDNVFSNLRQLQVLILSRNQINYISPDAFNGLVELRELSLHTNALQELDGNVFRTLVNLQNISLQNNRLRQLPGNIFANVNGLMTIQLQNN…
Cow/1-584	MLPKHYLLLLVGCQAWAAGLAFYGCPSECTCSRASQVECTGARIAVVPTPLPWNAMSLQILNTHITELNESPFLNISALIALRIEKNELAHIAPGAFRSLGSLRYLSLANNKLQILPVGLFQGLDNLESLLLSSNQLVQIQPAHFTHFSNLKELQLHGNHLEYIPDGVFDHLVGLTKLNLGKNSLTHLSPRVFQRLSNLQVLRLYENRLSDIPMGCFDGLSNLQELALQQNQIGMLSPGLFHNNRNLQKLYLSNNHISQLPPGIFLHLPQLNRLTLFGNSLKELSPGIFGPMHNLRELWLYDNHITSLPDNVFSSLSQLQVLILSRNQISYISPDAFNGLVELRELSLHTNALQELDGSIFRMLVNLQNISLQNNRLRQLPGNLFANVNNLLTIQLQNN…
Dog/1-583	MPLKHYLLLLVGCQAWSAGLAYYGCPSECTCSRASQVECTGARIVAVPAPLPWNAMSLQILNTHITELNESPFLNISALIALRIEKNELSHIMPGAFRNLGSLRYLSLANNKLQVLPIGLFQGLNNLESLLLSSNQLVQIQPAHFSQFSNLKELQLHGNHLEYIPDGVFDHLVGLTKLNLGKNSLTHLSPRIFQRLGNLQVLRLYENRLSEIPMGTFDGCGNLQELALQQNQIGMLSPGLFHNNRNLQKLYLSNNHISQLPPGIFMQLPQLNRLTLFGNSLKELSPGIFGPMHNLRELWLYDNHITSLPDNVFSNLHQLQVLILSRNQINYISPDAFNGLVELRELSLHTNALQELDGSVFRMLVNLQNISLQNNRLRQLPGNIFANVNGLMTIQLQNN…
Ferret/1-583	MPLKHYLLLLVGCQAWSAGLAYYGCPSECTCSRASQVECSGARIVAVPTPLPWNAMSLQILNTHITELSESPFLNISALIALRIEKNELSHIMPGAFRNLGSLRYLSLANNKLQVLPIGLFHGLNNLESLLLSSNQLVQIQPAHFSQFSNLKELQLHGNHLEYIPDGVFDHLVGLTKLNLGKNSLTHLSPRIFQRLGNLQVLRLYENRLSEIPMGTFDGCGNLQELALQQNQIGMLSPGLFHNNRNLQKLYLSNNHISQLPPGIFMQLPQLNRLTLFGNSLKELSPGIFGPMHNLRELWLYDNHITSVPDNVFSNLRQLQVLILSRNQINYISPDAFNGLAELRELSLHTNALQELDGSVFRMLVNLQNISLQNNRLRQLPGNIFAHVNGLMTIQLQNN…
FoxBat/1-584	MPLKHYLLLLVGSQVWGTGLAYYGCPSECTCSRASQVECTGARIVAVPTPLPWNAMSLQILNTHITELSESPFLNISALIALRIEKNELSQIMPGAFRNLGSLRYLSLANNKLQVLPIGLFQGLDNLESLLLSSNQLVQIQPAHFSQFGNLKELQLHGNHLEYIPDGVFDHLMVLNKLNLCKNSLTHLSPRVFQRLGNLQVLRLCENRLSDIPIGTFDGLANLQELALQQNQIGMLPPGIFHNNRNLQKLYLSNNHISQLPPGIFLQLPQLNRLTLFGNSLKELSPGIFGPMHNLRELWLYDNHLTSLPDNVFSSLHQLQVLILSRNQISYISPGAFNGLTELRELSLHTNALQELDGNVFRMLVNLQNISLQNNRLRQLPGNIFANVNGLMTIQLQNN…
FruitBat/1-584	MPLKHYLLLLVGSQVWGTVLAYYGCPSECTCSRASQVECTGARIVAVPTPLPWNAMSLQILNTHITELSESPFLNISALIALRIEKNELSQIMPGAFRNLGSLRYLSLANNKLQVLPIGLFQGLDNLESLLLSSNQLVQIQPAHFSQFSNLKELQLHGNHLEYIPDGVFDHLMVLNKLNLCKNSLTHLSPRVFQRLGNLQVLRLCENRLSDIPIGTFDGLANLQELALQQNQIGTLPPGLFHNNHNLQKLYLSNNQISQLPPGIFLQLPQLNRLTLFGNSLKELSPGIFGPMHNLRELWLYDNHLSSLPDNVFSSLHQLQVLILSRNQISYISPGAFNGLSELRELSLHTNALQELDGNVFRMLVNLQNISLQNNRLRQLPGNIFANVNGLMTIQLQNN…
Hamster/1-586	MPLKYYLLLLVGCQAWAAGLAYYGCPSECTCSRASQVECTGAQIVAVPTPLPWNAMSLQILNTHITEITGASFLNISALIALRMEKNELSNIMPGAFSNLGSLRYLSLANNKIQILPPGLFRGLDNLESLLLSNNQLAQIQPAQFTQFSNLKELQLHGNNLEYIPESAFDHLVGLTKLNLGKNCFTHLSPRVFQHLGNLQVLRLYENRLSEIPMGTFDALGNLQELALQENQIGALSPGLFHNNRNLQRLYLSNNHISQLPPGIFMQLPQLNRLTLFGNSLKELSPGIFGPMPNLRELWLYNNHITSIPDNTFINLPQLQVLILSHNQLNSISPGAFNGLTNLRELSLHTNALQDLDGNVFRALANLQNISLQNNRLQRLPGSIFANVNGLTTIQLQNN…
HorseshoeBat/1-583	MPLKQCLLLLVGCQAWGAGLAYYGCPSECTCSRTSQVECSGARIVAVPTPLPWNAMSLQILNTHITELNESPFLNISALIALRIEKNELSQIMPGAFRNLGSLRYLSLANNKLQVLPVGLFQGLDSLESLLLSSNQLVQIQPAHFSQFSNLKELQLHGNYLEYVPDGVFDHLVVLNKLNLCKNSLTHLSPRVFQRLGNLQVLRLCENRLSDIPMGTFDGLGNLQELALQQNQIGALSPGLFHNNRNLQKLYLSNNHISQLPPGIFMQLPQLNRLTLFGNSLKELTPGIFGPMHNLRELWLYDNHLTSLPDNIFSNLHQLQVLILSRNQISYISPGAFNGLAELRELSLHTNALQDLDGNVFRMLVNLQNISLQNNRLRQLPGNIFANVNGLMTVQLQNN…
Mouse/1-579	MPLKHYLLLLVSCQAWAAGLAYYGCPSECTCSRASQVECTGAQIVAMPSPLPWNAMSLQILNTHITELPEDKFLNISALIALKMEKNELANIMPGAFRNLGSLRHLSLANNKLKNLPVRLFQDVNNLETLLLSNNQLVQIQPAQFSQFSNLKELQLYGNNLEYIPEGVFDHLVGLTKLNLGNNGFTHLSPRVFQHLGNLQVLRLYENRLSDIPMGTFDALGNLQELALQENQIGTLSPGLFHNNRNLQRLYLSNNHISHLPPGIFMQLPHLNKLTLFGNSLKELSPGVFGPMPNLRELWLYNNHITSLPDNAFSHLNQLQVLILSHNQLSYISPGAFNGLTNLRELSLHTNALQDLDGNVFRSLANLRNVSLQNNRLRQLPGSIFANVNGLMTIQLQNN…
Pangolin/1-577	MPLKHYLFLLLGCQAWGAGLAYYGCPSECTCSRASQVECTGARIVAVPTPLPWNAMSLQILNTHITELNESPFLNISALIALRIEKNELSHIMPGAFRNLGSLRYLSLANNKLQVLPIGLFQGLDNLESLLLSSNQLAQIQPAHFSQFSNLKELQLHGNHLEYIPDGAFDHLVGLTKLNLGKNSLTRLSPRVFQHLVNLEVLRLYENRLTDIPMGTFDGCGNLQELALQQNQIGVLSPGLFHNNRNLQKLYLSNNHISQLPPGIFMQLPHLNRLTLFGNSLRELSPGIFGPMHNLRELWIYDNHITSIPDNVFSSLHQLQVLILSRNQISYISPNAFNGLMGLRELSLHTNALQELDGNVFRMLANLQSISLQNNRLRQLPGNIFVNVNNLMTIQLQNN…
Pig/1-581	MPLKHYLLLLVGCQVWAAGLAYYGCPSECTCSRASQVECIGARIVAVPTPLPWNAMSLQILNTHITELNESPFLNISALIALRIEKNELSHIMPGAFRNLGSLRYLSLANNKLQVLPVGLFQGLDNLESLLLSSNQLVQIQPAHFSQFSNLKELQLHGNHLEYIPDGVFDHLVGLTKLNLGKNSLTHLSPRVFQRLGNLQVLRLYENRLSDLPMGCFDGLGNLQELALQQNQIGMLPPGLFHNNRNLQRLYLSNNHISQLPPGIFMQLPQLNRLTLFGNSLKELSPGIFGPMHNLRELWLYDNHITSLPDNVFSSLRQLQVLILSRNQISYISPDAFNGLVELQELSLHTNALQELDGNVFRMLTNLQNISLQNNRLRQLPGNIFANVNDLMTIQLQNN…
RaccoonDog/1-583	MPLKHYLLLLVGCQAWSTGLAYYGCPSECTCSRASQVECTGARIVAVPAPLPWNAMSLQILNTHITELNESPFLNISALIALRIEKNELSHIMPGTFRNLGSLRYLSLANNKLQVLPIGLFQGLNNLESLLLSSNQLVQIQPAHFSQFSNLKELQLHGNHLEYIPDGVFDHLVGLTKLNLGKNSLTHLSPRIFQRLGNLQVLRLYENRLSEIPMGTFDGCGNLQELALQQNQIGMLSPGLFHNNRNLQKLYLSNNHISQLPPGIFMQLPQLNRLTLFGNSLKELSPGIFGPMHNLRELWLYDNHITSLPDNVFSNLHQLQVLILSRNQINYISPDAFNGLVELRELSLHTNALQELDGSVFRMLVNLQNISLQNNRLRQLPGNIFANVNGLMTIQLQNN…
Rat/1-578	MPLKHYLLLLVGCQAWALGLAYYGCPSECTCSRASQVECTGARIVAMPTPLPWNAMSLQVVNTHITELPENLFLNISALIALKMEKNELSTIMPGAFRNLGSLRYLSLANNKLRMLPIRVFQDVNNLESLLLSNNQLVQIQPAQFSQFSNLRELQLHGNNLESIPEEAFDHLVGLTKLNLGRNSFTHLSPRLFQHLGNLQVLRLHENRLSDIPMGTFDALGNLQELALQENQIGTLSPGLFHNNRNLQRLYLSNNHISQLPPGIFMQLPQLNKLTLFGNSLRELSPGVFGPMPNLRELWLYNNHITSLADNTFSHLNQLQVLILSHNQLTYISPGAFNGLTNLRELSLHTNALQDLDSNVFRSLANLQNISLQSNRLRQLPGSIFANVNGLTTIQLQNN…
